# Supplementary material for: Loss of immune cell identity with age inferred from large atlases of single cell transcriptomes
Source: Aging Cell. 2024 Aug 14;23(12):e14306. doi: 10.1111/acel.14306 (PMC11634704; doi:10.1111/acel.14306)
Supplement: Supplementary file 2 — Table S1. [file ACEL-23-e14306-s006.xlsx]

## Sheet: studies_discovery atlas
Supplementary Table 1. Characteristics of studies included in the discovery atlas.
Shorthand	Authors	Journal	Title	Date	PMID or DOI	Data location	Contrasts	Donors	Males	Females	Age Range	Average Age	White	Black or African American	Hispanic/Latino	Asian
Randolph et al., 2022. Science	H. E. Randolph, J. K. Fiege, B. K. Thielen, C. K. Mickelson, M. Shiratori, J. Barroso-Batista, et al.	Science	Genetic ancestry effects on the response to viral infection are pervasive but cell type specific	20211123	DOI: 10.1126/science.abg0928	GSE162632	Healthy: stimulated infection vs ctrl	90	90	0	21-69	42.31	45	45	0	0
Bost et al., 2021. Nat Comm	P. Bost, F. De Sanctis, S. Canè, S. Ugel, K. Donadello, M. Castellucci, et al.	Nature Communications	Deciphering the state of immune silence in fatal COVID-19 patients	20210305	doi: 10.1038/s41467-021-21702-6	GSE157344	Healthy vs Covid	6	1	5	54-70	67.33	6	0	0	0
Su et al., 2020. Cell	Y. Su, D. Chen, D. Yuan, C. Lausted, J. Choi, C. L. Dai, et al.	Cell	Multi-omics resolves a sharp disease-state shift between mild and moderate COVID-19	20201029	https://doi.org/10.1016/j.cell.2020.10.037	E-MTAB-9357	Healthy vs Covid	14	5	9	21-79	42.57	NA	NA	NA	NA
Bieberich et al.,2021. Front Immunol	Florian Bieberich, Rodrigo Vazquez-Lombardi, Alexander Yermanos, Roy A. Ehling, Derek M. Mason, Bastian Wagner, Edo Kapetanovic, Raphael Brisset Di Roberto, Cédric R. Weber, Miodrag Savic, Fabian Rudolf, Sai T. Reddy.	Front Immunol	A Single-Cell Atlas of Lymphocyte Adaptive Immune Repertoires and Transcriptomes Reveals Age-Related Differences in Convalescent COVID-19 Patients	20210712	https://doi.org/10.3389/fimmu.2021.701085	E_MTAB_10169	Healthy vs Covid	8	4	4	23-74	48.86	8	0	0	0
Ramesh et al., 2020. PNAS	A. Ramesh, R. D. Schubert, A. L. Greenfield, R. Dandekar, R. Loudermilk, J. J. Sabatino, Jr., et al.	Proc Natl Acad Sci	A pathogenic and clonally expanded B cell transcriptome in active multiple sclerosis.	20200915	32859762	GSE133028	Healthy vs MS	3	2	1	27-41	33.67	NA	NA	NA	NA
Nehar-Belaid et al., 2020. Nat Immunol	D. Nehar-Belaid, S. Hong, R. Marches, G. Chen, M. Bolisetty, J. Baisch, et al.	Nat Immunol	Mapping systemic lupus erythematosus heterogeneity at the single-cell level	20200803	10.1038/s41590-020-0743-0	GSE135779	Healthy vs SLE	6	0	6	18-47	38.17	2	2	2	0
Lu et al., 2022. Nat Commun	J. Lu, R. Ahmad, T. Nguyen, J. Cifello, H. Hemani, J. Li, et al.	Nature Communications	Heterogeneity and transcriptome changes of human CD8+ T cells across nine decades of life	20220901	10.1038/s41467-022-32869-x	GSE136184	Healthy aging	14	7	7	26-90	64.43	NA	NA	NA	NA
Kaufmann et al., 2021. Med (New York, N.Y.)	Kaufmann M, Evans H, Schaupp AL, Engler JB	Med (New York, N.Y.)	Identifying CNS-colonizing T cells as potential therapeutic targets to prevent progression of multiple sclerosis.	20210312	33748804	GSE144744	Healthy vs MS	31	12	19	22-56	38.48	31	0	0	0
Lee et al., 2020. Sci Immunol	J. S. Lee, S. Park, H. W. Jeong, J. Y. Ahn, S. J. Choi, H. Lee, et al.	Sci Immunol	Immunophenotyping of COVID-19 and influenza highlights the role of type I interferons in development of severe COVID-19	20200711	10.1126/sciimmunol.abd1554	GSE149689	Healthy vs Covid	5	1	4	54-67	61.8	0	0	0	5
Holla et al.,2021. Sci Adv	P. Holla, B. Dizon, A. A. Ambegaonkar, N. Rogel, E. Goldschmidt, A. K. Boddapati, et al.	Sci Adv	Shared transcriptional profiles of atypical B cells suggest common drivers of expansion and function in malaria, HIV, and autoimmunity.	20210615	34039612	GSE149729	Healthy vs HIV	3	0	3	29-40	33.67	0	3	0	0
Wilk et al., 2020. Nat Med	Aaron J. Wilk, Arjun Rustagi, Nancy Q. Zhao, Jonasel Roque, Giovanny J. Mart√≠nez-Col√≥n, Julia L. McKechnie, Geoffrey T. Ivison, Thanmayi Ranganath, Rosemary Vergara, Taylor Hollis, Laura J. Simpson, Philip Grant, Aruna Subramanian, Angela J. Rogers, Catherine A. Blish	Nat Med	A single-cell atlas of the peripheral immune response in patients with severe COVID-19	20200608	10.1038/s41591-020-0944-y	GSE150728	Healthy vs Covid	6	4	2	36-49	44.67	5	0	0	1
Arunachalam et al., 2020. Science	Prabhu S. Arunachalam, Florian Wimmers, Chris Ka Pun Mok, Ranawaka A. P. M. Perera, Madeleine Scott, Thomas Hagan, Natalia Sigal, Yupeng Feng, Laurel Bristow, Owen Tak-Yin Tsang, Dhananjay Wagh, John Coller, Kathryn L. Pellegrini, Dmitri Kazmin, Ghina Alaaeddine, Wai Shing Leung, Jacky Man Chun Chan, Thomas Shiu Hong Chik, Chris Yau Chung Choi, Christopher Huerta, Michele Paine McCullough, Huibin…	Science	Systems biological assessment of immunity to mild versus severe COVID-19 infection in humans	20200811	10.1126/science.abc6261	GSE155673	Healthy vs Covid	5	2	3	38-90	70.2	5	0	0	0
Luo et al., 2022. Nat Aging	O. J. Luo, W. Lei, G. Zhu, Z. Ren, Y. Xu, C. Xiao, et al.	Nature Aging	Multidimensional single-cell analysis of human peripheral blood reveals characteristic features of the immune system landscape in aging and frailty	20220418	10.1038/s43587-022-00198-9	GSE157007	Healthy aging	14	9	5	23-100	74.78	0	0	0	14
Sinha et al., 2021. Nat Med	Sarthak Sinha, Nicole L. Rosin, Rohit Arora, Elodie Labit, Arzina Jaffer, Leslie Cao, Raquel Farias, Angela P. Nguyen, Luiz G. N. de Almeida, Antoine Dufour, Amy Bromley, Braedon McDonald, Mark R. Gillrie, Marvin J. Fritzler, Bryan G. Yipp, Jeff Biernaskie	Nat Med	Dexamethasone modulates immature neutrophils and interferon programming in severe COVID-19	20211115	34782790	GSE157789	Healthy vs Covid	5	3	2	37-64	47	3	1	0	1
Ren et al., 2021. Cell	Xianwen Ren, Wen Wen, Xiaoying Fan, Wenhong Hou, Bin Su, Pengfei Cai, Jiesheng Li, Yang Liu, Fei Tang, Fan Zhang, Yu Yang, Jiangping He, Wenji Ma, Jingjing He, Pingping Wang, Qiqi Cao, Fangjin Chen, Yuqing Chen, Xuelian Cheng, Guohong Deng, Xilong Deng, Wenyu Ding, Yingmei Feng, Rui Gan, Chuang Guo, Weiqiang Guo, Shuai He, Chen Jiang, Juanran Liang, Yi-min Li, Jun Lin, Yun Ling, Haofei Liu, Jianw…	Cell	COVID-19 immune features revealed by a large-scale single cell transcriptome atlas	20210205	10.1016/j.cell.2021.01.053	GSE158055	Healthy vs Covid	52	20	32	19-84	44	0	0	0	52
Combes et al., 2021. Nat	A. J. Combes, T. Courau, N. F. Kuhn, K. H. Hu, A. Ray, W. S. Chen, et al.	Nature	Global absence and targeting of protective immune states in severe COVID-19	20210125	10.1038/s41586-021-03234-7	GSE163668	Healthy vs Covid	14	8	6	24-59	38	NA	NA	NA	NA
Wang et al., 2022. Front Immunol	X. Wang, H. Bai, J. Ma, H. Qin, Q. Zeng, F. Hu, et al.	Front Immunol.	Identification of Distinct Immune Cell Subsets Associated With Asymptomatic Infection, Disease Severity, and Viral Persistence in COVID-19 Patients.	20220222	10.3389/fimmu.2022.812514	GSE165080	Healthy vs Covid	16	8	8	20-72	43	0	0	0	16
Theocharidis et al., 2022. Nat Commun	Theocharidis G, Thomas BE, Sarkar D, Mumme HL et al.	Nat Commun	Single cell transcriptomic landscape of diabetic foot ulcers.	20220110	35013299	GSE165816	Healthy vs Diabetes	3	2	1	56-74	64	3	0	0	0
de Cevins et al., 2021. Med	C. de Cevins, M. Luka, N. Smith, S. Meynier, A. Magérus, F. Carbone, et al.	Med (New York, N.Y.)	A monocyte/dendritic cell molecular signature of SARS-CoV-2-related multisystem inflammatory syndrome in children with severe myocarditis.	20210910	10.1016/j.medj.2021.08.002	GSE167029	Healthy vs Covid	4	2	2	18-31	25	4	0	0	0
Yu et al., 2021. Med	C. Yu, S. Littleton, N. S. Giroux, R. Mathew, S. Ding, J. Kalnitsky, et al.	Med (New York, N.Y.)	Mucosal-associated invariant T cell responses differ by sex in COVID-19.	20210426	33870241	GSE171555	Healthy vs Covid	9	5	4	27-61	46	5	1	0	2
Liu et al., 2021. Cell	Liu C, Martins AJ, Lau WW, Rachmaninoff N	Cell	Time-resolved systems immunology reveals a late juncture linked to fatal COVID-19.	20210401	33713619	GSE161918	Healthy vs Covid	13	11	2	30-77	54	13	0	0	0
Li et al., 2021. Cell Rep	Li H, Li X, Lv S, Peng X et al.	Cell Rep	Single-cell landscape of peripheral immune responses to fatal SFTS.	20211123	34818556	GSE175499	Healthy vs SFTS	4	2	2	58-74	67	0	0	0	4
Amrute et al., 2022. Nat Comm	Amrute JM, Perry AM, Anand G, Cruchaga C et al	Nat Commun	Cell specific peripheral immune responses predict survival in critical COVID-19 patients.	20220215	35169146	GSE192391	Healthy vs Covid	6	2	4	59-82	70	3	3	0	0
Liu et al., 2022. Front Immunol	Liu J, Kumar S, Hong J, Huang ZM et al.	Front Immunol	Combined Single Cell Transcriptome and Surface Epitope Profiling Identifies Potential Biomarkers of Psoriatic Arthritis and Facilitates Diagnosis via Machine Learning	20220302	35309349	GSE194315	Healthy vs spondyloarthritis	29	12	17	22-72	42	9	2	2	12
Reitsema et al., 2022. Rheumatology	R. D. Reitsema, K. S. M. van der Geest, M. Sandovici, W. F. Jiemy, J. C. Graver, W. H. Abdulahad, et al.	Rheumatology (Oxford, England)	Phenotypic, transcriptomic and functional profiling reveal reduced activation thresholds of CD8+ T cells in giant cell arteritis	20221223	10.1093/rheumatology/keac250	GSE198891	Healthy vs Giant cell Arteritis	3	0	3	63-71	67	3	0	0	0
Iinuma et al., 2022. J Allergy Clin Immunol	T. Iinuma, M. Kiuchi, K. Hirahara, J. Kurita, K. Kokubo, H. Yagyu, et al.	J Allergy Clin Immunol	Single-cell immunoprofiling after immunotherapy for allergic rhinitis reveals functional suppression of pathogenic T(H)2 cells and clonal conversion	20220719	10.1016/j.jaci.2022.06.024	GSE200107	Healthy pre and post treatment for allergies	7	4	3	20-53	41	0	0	0	7
van der Wijst et al., 2018. Nat Genet	Monique G. P. van der Wijst, LifeLines Cohort Study, Harm Brugge, Dylan H. de Vries, Patrick Deelen, Morris A. Swertz, Lude Franke, BIOS Consortium	Nat Genet	Single-cell RNA sequencing identifies celltype-specific cis-eQTLs and co-expression QTLs	20180329	29610479	https://www.eqtlgen.org/sc/datasets/vanderwijst2018.html	Healthy	104	46	58	25-75	55	104	0	0	0
Perez et al., 2022. Science	R. K. Perez, M. G. Gordon, M. Subramaniam, M. C. Kim, G. C. Hartoularos, S. Targ, et al.	Science	Single-cell RNA-seq reveals cell type-specific molecular and genetic associations to lupus	20220408	10.1126/science.abf1970	GSE174188	Healthy vs SLE	99	2	97	21-75	37	74	0	1	24
Roy Oelen, Dylan H. de Vries, Harm Brugge, Gracie Gordon	R. Oelen, D. H. de Vries, H. Brugge, G. Gordon, M. Vochteloo, C. J. Ye, et al.	bioRxiv	Single-cell RNA-sequencing reveals widespread personalized, context-specific gene expression regulation in immune cells	20210606	https://doi.org/10.1101/2021.06.04.447088	https://eqtlgen.org/sc/datasets/1m-scbloodnl.html	HDs, stimulated infection vs ctrl	45	24	21	25-75	51	45	0	0	0
Stephenson et al., 2021. Nat Med	Emily Stephenson, Cambridge Institute of Therapeutic Immunology and Infectious Disease-National Institute of Health Research (CITIID-NIHR) COVID-19 BioResource Collaboration, Gary Reynolds, Rachel A. Botting, Fernando J. Calero-Nieto, Michael D. Morgan, Zewen Kelvin Tuong, Karsten Bach, Waradon Sungnak, Kaylee B. Worlock, Masahiro Yoshida, Natsuhiko Kumasaka, Katarzyna Kania, Justin Engelbert, Ba…	Nat Med	Single-cell multi-omics analysis of the immune response in COVID-19	20210420	10.1038/s41591-021-01329-2	E-MTAB-10026	Healthy vs Covid	36	18	18	21-76	48	NA	NA	NA	NA
Hashimoto et al., 2019. PNAS	Kosuke Hashimoto, Tsukasa Kouno, Tomokatsu Ikawa, Norihito Hayatsu, Yurina Miyajima, Haruka Yabukami, Tommy Terooatea, Takashi Sasaki, Takahiro Suzuki, Matthew Valentine, Giovanni Pascarella, Yasushi Okazaki, Harukazu Suzuki, Jay W. Shin, Aki Minoda, Ichiro Taniuchi, Hideyuki Okano, Yasumichi Arai, Nobuyoshi Hirose, Piero Carninci	Proc Natl Acad Sci USA	Single-cell transcriptomics reveals expansion of cytotoxic CD4 T cells in supercentenarians	20191112	10.1101/643528	http://gerg.gsc.riken.jp/SC2018/	Healthy aging	12	4	8	55-110	97	0	0	0	12
Jones et al., 2022. Science	R. C. Jones, J. Karkanias, M. A. Krasnow, A. O. Pisco, S. R. Quake, J. Salzman, et al.	Science	The Tabula Sapiens: a multiple organ single cell transcriptomic atlas of humans	20220314	10.1126/science.abl4896	GSE201333	Healthy	6	3	3	33-69	56	3	1	2	0
Conde et al., 2022. Science	C. Domínguez Conde, C. Xu, L. B. Jarvis, D. B. Rainbow, S. B. Wells, T. Gomes, et al.	Science	Cross-tissue immune cell analysis reveals tissue-specific features in humans	20220513	10.1126/science.abl5197	E_MTAB_11536	Healthy	6	5	1	55-75	63	NA	NA	NA	NA
