# Supplementary material for: Loss of immune cell identity with age inferred from large atlases of single cell transcriptomes
Source: Aging Cell. 2024 Aug 14;23(12):e14306. doi: 10.1111/acel.14306 (PMC11634704; doi:10.1111/acel.14306)
Supplement: Supplementary file 3 — Table S2. [file ACEL-23-e14306-s004.xlsx]

## Sheet: cell_type_markers
Supplementary Table 2. Complete list of cell-type specific markers identified by FastFindAllMarkers.
gene	p_val	avg_log2FC	pct.1	pct.2	p_val_adj	cluster
LAPTM5	1.49126e-26	0.530537	0.834	0.685	5.4537e-22	B intermediate
ENSG00000265206	8.50202e-28	0.511218	0.42	0.234	3.10927e-23	B intermediate
POLD4	1.16475e-29	0.569454	0.465	0.271	4.2596e-25	B intermediate
RPL22L1	1.03542e-29	0.555788	0.448	0.257	3.78664e-25	B intermediate
ENSG00000272009	9.12717e-30	0.550912	0.274	0.124	3.3379e-25	B intermediate
SNHG7	4.56333e-31	0.566202	0.485	0.281	1.66886e-26	B intermediate
BIRC3	3.33466e-31	0.59091	0.362	0.184	1.21952e-26	B intermediate
TSC22D3	2.70962e-32	0.606977	0.764	0.607	9.90935e-28	B intermediate
IGLC1	8.66599e-33	1.6879	0.222	0.09	3.16924e-28	B intermediate
MTPN	2.69851e-33	0.521228	0.323	0.15	9.86871e-29	B intermediate
ARPC3	1.96176e-33	0.527798	0.779	0.599	7.17437e-29	B intermediate
SAT1	1.78131e-33	0.538361	0.575	0.363	6.51443e-29	B intermediate
JUND	1.42931e-33	0.577457	0.418	0.219	5.22713e-29	B intermediate
PPP1R15A	3.81085e-34	0.580366	0.527	0.308	1.39367e-29	B intermediate
PPP3CA	1.31579e-34	0.545695	0.233	0.09	4.81196e-30	B intermediate
VOPP1	1.0909e-37	0.517519	0.277	0.113	3.98953e-33	B intermediate
RNASET2	1.93597e-38	0.615696	0.594	0.368	7.08005e-34	B intermediate
FCMR	1.00336e-38	0.636603	0.46	0.243	3.66939e-34	B intermediate
UBE2J1	2.24555e-40	0.520537	0.249	0.092	8.21222e-36	B intermediate
IKZF3	1.32139e-41	0.513416	0.267	0.1	4.83244e-37	B intermediate
DUSP1	1.28246e-41	0.620401	0.719	0.476	4.6901e-37	B intermediate
SP110	2.24166e-43	0.636449	0.512	0.267	8.19798e-39	B intermediate
COTL1	8.30412e-44	0.562832	0.624	0.375	3.0369e-39	B intermediate
EZR	1.01815e-45	0.666156	0.381	0.17	3.72347e-41	B intermediate
PRKCB	5.4505e-48	0.649505	0.379	0.163	1.9933e-43	B intermediate
HERPUD1	3.98465e-48	0.66745	0.35	0.144	1.45723e-43	B intermediate
EVI2B	2.6356e-50	0.700361	0.589	0.33	9.63867e-46	B intermediate
PDE4B	1.29356e-50	0.514963	0.19	0.052	4.73066e-46	B intermediate
CIAO2A	9.59464e-52	0.561594	0.28	0.097	3.50886e-47	B intermediate
SNX2	9.49338e-52	0.613176	0.295	0.106	3.47182e-47	B intermediate
EEF2	1.36454e-52	0.539563	0.938	0.849	4.99027e-48	B intermediate
GPR183	3.70562e-53	0.667484	0.333	0.126	1.35518e-48	B intermediate
TMEM154	2.34582e-54	0.60237	0.241	0.075	8.5789e-50	B intermediate
SP140	2.33044e-55	0.542595	0.229	0.068	8.52263e-51	B intermediate
CHCHD10	1.00044e-55	0.744805	0.479	0.232	3.6587e-51	B intermediate
MTSS1	3.87343e-58	0.516688	0.179	0.043	1.41655e-53	B intermediate
ODC1	1.81647e-59	0.729327	0.331	0.12	6.64301e-55	B intermediate
TCTN1	1.54943e-59	0.60673	0.213	0.057	5.66643e-55	B intermediate
EAF2	3.22199e-60	0.504099	0.179	0.042	1.17831e-55	B intermediate
SEL1L3	3.15367e-65	0.624156	0.21	0.053	1.15333e-60	B intermediate
ZFP36	3.00956e-65	0.845367	0.698	0.393	1.10063e-60	B intermediate
DAPP1	2.72643e-67	0.51329	0.165	0.034	9.97083e-63	B intermediate
LAT2	4.64579e-68	0.539038	0.236	0.061	1.69901e-63	B intermediate
DRAM2	4.26807e-68	0.700963	0.379	0.137	1.56088e-63	B intermediate
SYNGR2	1.39209e-70	0.696043	0.306	0.095	5.09102e-66	B intermediate
QRSL1	3.44519e-71	0.530952	0.187	0.04	1.25994e-66	B intermediate
SNX3	4.03377e-73	0.874247	0.636	0.336	1.47519e-68	B intermediate
NFKBID	1.67925e-76	0.624003	0.241	0.059	6.1412e-72	B intermediate
HLA-DRB5	4.13077e-78	0.73713	0.156	0.027	1.51066e-73	B intermediate
TCOF1	3.51156e-78	0.708259	0.283	0.077	1.28421e-73	B intermediate
SNX10	8.86091e-79	0.598514	0.229	0.053	3.24052e-74	B intermediate
CTSZ	5.76303e-79	0.640226	0.232	0.055	2.1076e-74	B intermediate
HVCN1	1.86458e-79	0.621239	0.229	0.053	6.81895e-75	B intermediate
PMAIP1	5.06391e-80	0.764874	0.292	0.08	1.85192e-75	B intermediate
TPD52	1.56614e-80	0.620778	0.261	0.066	5.72751e-76	B intermediate
ITM2C	1.03288e-80	0.553826	0.235	0.054	3.77735e-76	B intermediate
FGD2	1.01479e-80	0.566628	0.143	0.023	3.7112e-76	B intermediate
ACP5	3.94559e-82	0.518493	0.213	0.046	1.44294e-77	B intermediate
FCER2	2.18574e-82	0.645876	0.207	0.043	7.99346e-78	B intermediate
RGS2	1.01462e-82	0.911749	0.328	0.097	3.71058e-78	B intermediate
NCF1	7.27404e-84	0.838214	0.516	0.204	2.66019e-79	B intermediate
CALHM6	1.54868e-84	0.724266	0.302	0.081	5.66366e-80	B intermediate
NCF4	1.9775e-85	0.50426	0.163	0.028	7.23191e-81	B intermediate
LINC01781	2.42613e-87	0.913803	0.179	0.032	8.87261e-83	B intermediate
GGA2	8.99336e-91	0.640971	0.25	0.057	3.28896e-86	B intermediate
CD52	7.78185e-91	0.619757	0.984	0.922	2.8459e-86	B intermediate
SMARCB1	4.89326e-93	0.864309	0.395	0.125	1.78952e-88	B intermediate
CAPG	1.92212e-93	0.693025	0.258	0.059	7.02939e-89	B intermediate
IFNGR2	7.2043e-94	0.612712	0.233	0.049	2.63468e-89	B intermediate
CD82	1.76404e-94	0.729651	0.289	0.071	6.45126e-90	B intermediate
STX7	1.94484e-98	0.716987	0.272	0.061	7.11247e-94	B intermediate
LYN	1.27789e-101	0.635331	0.25	0.051	4.67336e-97	B intermediate
CD83	3.90468e-102	0.67708	0.19	0.031	1.42798e-97	B intermediate
HHEX	2.71742e-104	0.550767	0.177	0.027	9.93789e-100	B intermediate
CD40	2.51971e-104	0.527873	0.19	0.031	9.21482e-100	B intermediate
CD72	1.73467e-111	0.557829	0.159	0.021	6.34385e-107	B intermediate
GAPT	4.15791e-123	0.554577	0.174	0.023	1.52059e-118	B intermediate
PPP1R14A	4.64367e-124	0.631077	0.138	0.014	1.69824e-119	B intermediate
IFT57	1.93905e-124	0.873534	0.306	0.066	7.0913e-120	B intermediate
PNOC	2.57415e-130	0.563512	0.177	0.022	9.41393e-126	B intermediate
GNG7	4.72428e-132	0.720176	0.26	0.045	1.72772e-127	B intermediate
CYB561A3	2.11071e-133	0.870999	0.353	0.079	7.71909e-129	B intermediate
IGLC2	5.77155e-137	1.78757	0.467	0.141	2.11071e-132	B intermediate
CTSH	3.2887e-138	0.862369	0.306	0.06	1.20271e-133	B intermediate
CIITA	2.78381e-139	0.588665	0.17	0.019	1.01807e-134	B intermediate
POU2F2	9.62641e-148	1.09121	0.457	0.12	3.52048e-143	B intermediate
CNFN	3.69046e-151	0.50982	0.135	0.011	1.34964e-146	B intermediate
RPS11	6.92668e-154	0.670733	0.998	0.983	2.53316e-149	B intermediate
HES1	4.73903e-155	0.615249	0.12	0.008	1.73311e-150	B intermediate
HLA-DOB	2.83369e-155	0.621232	0.212	0.026	1.03631e-150	B intermediate
ORAI2	1.67369e-155	0.926325	0.364	0.074	6.12086e-151	B intermediate
SYK	2.75316e-156	0.607246	0.198	0.023	1.00686e-151	B intermediate
CXXC5	3.1533e-157	0.821907	0.347	0.066	1.15319e-152	B intermediate
PHACTR1	2.55847e-158	0.755533	0.216	0.027	9.35659e-154	B intermediate
IGHG3	1.54491e-160	0.701792	0.196	0.022	5.64989e-156	B intermediate
IRF8	2.14623e-168	0.874632	0.299	0.048	7.84897e-164	B intermediate
IGKC	4.7723e-171	1.76359	0.748	0.352	1.74528e-166	B intermediate
IGLC3	9.3605e-172	2.01451	0.42	0.096	3.42323e-167	B intermediate
SMIM14	1.65302e-172	0.979825	0.342	0.061	6.04526e-168	B intermediate
MARCKS	6.72894e-177	0.714194	0.215	0.024	2.46084e-172	B intermediate
ENSG00000205056	2.35875e-179	0.701321	0.216	0.024	8.62617e-175	B intermediate
BTK	1.56846e-185	0.679071	0.235	0.028	5.73602e-181	B intermediate
PKIG	7.18956e-189	0.740622	0.232	0.026	2.62929e-184	B intermediate
POU2AF1	2.82632e-189	0.612993	0.204	0.02	1.03362e-184	B intermediate
ADAM28	4.41451e-193	0.8026	0.26	0.032	1.61443e-188	B intermediate
ALOX5	2.09609e-194	0.695026	0.213	0.022	7.66561e-190	B intermediate
FCRL5	2.06229e-194	0.731454	0.157	0.012	7.54199e-190	B intermediate
FAM30A	3.45641e-197	0.881983	0.233	0.026	1.26404e-192	B intermediate
CCDC50	3.66807e-213	0.777617	0.257	0.029	1.34145e-208	B intermediate
LY86	7.15168e-215	0.967916	0.344	0.051	2.61544e-210	B intermediate
MEF2C	2.75713e-216	1.04296	0.445	0.08	1.00831e-211	B intermediate
EBF1	6.20108e-217	0.582072	0.165	0.011	2.2678e-212	B intermediate
SWAP70	8.82341e-222	0.862423	0.264	0.03	3.22681e-217	B intermediate
PAX5	7.27198e-223	0.790535	0.249	0.026	2.65943e-218	B intermediate
CD37	1.29276e-228	1.46438	0.964	0.692	4.72774e-224	B intermediate
P2RX5	6.13779e-230	1.04546	0.342	0.048	2.24465e-225	B intermediate
PDLIM1	1.31778e-231	0.930248	0.325	0.042	4.81924e-227	B intermediate
CD19	2.74831e-238	0.868903	0.238	0.022	1.00508e-233	B intermediate
AFF3	1.60714e-247	1.1048	0.375	0.053	5.87748e-243	B intermediate
COBLL1	9.51097e-276	0.771586	0.208	0.014	3.47826e-271	B intermediate
RUBCNL	8.54343e-277	0.813372	0.28	0.026	3.12442e-272	B intermediate
HLA-DMA	3.06939e-280	1.40967	0.551	0.101	1.12251e-275	B intermediate
BLNK	1.02256e-292	0.858849	0.261	0.022	3.7396e-288	B intermediate
NIBAN3	1.25836e-294	0.870652	0.271	0.023	4.60194e-290	B intermediate
HLA-DMB	5.73072e-304	1.25046	0.487	0.073	2.09578e-299	B intermediate
VPREB3	0	1.36913	0.403	0.048	0	B intermediate
TNFRSF13C	0	1.32227	0.429	0.044	0	B intermediate
TNFRSF13B	0	1.08847	0.342	0.018	0	B intermediate
TCF4	0	1.1723	0.348	0.029	0	B intermediate
SPIB	0	1.17445	0.372	0.027	0	B intermediate
RALGPS2	0	1.40737	0.463	0.043	0	B intermediate
MS4A1	0	2.52665	0.872	0.088	0	B intermediate
MARCHF1	0	1.27422	0.415	0.049	0	B intermediate
LINC01857	0	1.91559	0.537	0.014	0	B intermediate
LINC00926	0	1.44668	0.537	0.062	0	B intermediate
JCHAIN	0	1.29445	0.479	0.072	0	B intermediate
IGHM	0	2.82332	0.953	0.149	0	B intermediate
IGHD	0	1.21515	0.502	0.061	0	B intermediate
HLA-DRB1	0	1.55613	0.596	0.106	0	B intermediate
HLA-DRA	0	2.67667	0.991	0.176	0	B intermediate
HLA-DQB1	0	1.74312	0.602	0.092	0	B intermediate
HLA-DQA1-ENSG00000196735	0	1.49283	0.435	0.045	0	B intermediate
HLA-DPB1	0	2.35653	0.944	0.239	0	B intermediate
HLA-DPA1	0	2.3662	0.938	0.207	0	B intermediate
FCRLA	0	1.01376	0.311	0.021	0	B intermediate
FCRL2	0	0.914797	0.266	0.013	0	B intermediate
FCGR2B	0	0.779957	0.227	0.015	0	B intermediate
CLECL1	0	0.972266	0.291	0.02	0	B intermediate
CD79B	0	2.285	0.866	0.139	0	B intermediate
CD79A	0	2.60474	0.919	0.119	0	B intermediate
CD74	0	2.65244	1	0.497	0	B intermediate
CD24	0	1.04534	0.313	0.022	0	B intermediate
CD22	0	1.26906	0.409	0.04	0	B intermediate
CD1C	0	0.922447	0.219	0.007	0	B intermediate
BLK	0	1.05051	0.358	0.038	0	B intermediate
BCL11A	0	1.23392	0.387	0.039	0	B intermediate
BANK1	0	1.68198	0.575	0.048	0	B intermediate
ARHGAP24	0	1.52473	0.476	0.026	0	B intermediate
IGLC1	6.09227e-22	1.27252	0.183	0.09	2.22801e-17	B memory
PLP2	1.68763e-36	0.551526	0.466	0.276	6.17183e-32	B memory
PPP1R15A	1.85266e-38	0.543842	0.509	0.307	6.77536e-34	B memory
HERPUD1	1.31647e-40	0.540714	0.309	0.144	4.81446e-36	B memory
CLIC1	8.33498e-46	0.529449	0.614	0.372	3.04819e-41	B memory
NT5C	2.00624e-47	0.522662	0.297	0.127	7.33704e-43	B memory
COTL1	1.48299e-47	0.521001	0.602	0.373	5.42346e-43	B memory
TAGLN2	6.88032e-50	0.724936	0.596	0.379	2.5162e-45	B memory
NCF1	1.90828e-51	0.532336	0.422	0.204	6.97877e-47	B memory
SNX3	1.8095e-52	0.628131	0.573	0.335	6.61752e-48	B memory
SYPL1	2.56123e-54	0.633427	0.296	0.12	9.36668e-50	B memory
SP110	3.41547e-55	0.628025	0.5	0.266	1.24907e-50	B memory
RNASET2	1.62245e-55	0.601577	0.615	0.366	5.93347e-51	B memory
PMAIP1	2.87925e-56	0.510034	0.235	0.08	1.05297e-51	B memory
LAPTM5	3.66664e-58	0.674574	0.838	0.684	1.34093e-53	B memory
BCL2A1	2.10579e-60	0.506095	0.212	0.066	7.70108e-56	B memory
SLC25A6	2.22831e-65	0.565975	0.904	0.788	8.14916e-61	B memory
ATP2B1	6.5969e-66	0.642525	0.282	0.1	2.41255e-61	B memory
EEF2	1.38282e-66	0.546764	0.942	0.848	5.05711e-62	B memory
PTPN6	3.35458e-69	0.718934	0.397	0.171	1.2268e-64	B memory
OAZ1	7.26869e-70	0.565942	0.894	0.763	2.65823e-65	B memory
STX7	3.55551e-75	0.56294	0.22	0.061	1.30029e-70	B memory
MIS18BP1	2.31712e-75	0.594281	0.248	0.075	8.47395e-71	B memory
ORAI2	4.22956e-76	0.55592	0.253	0.076	1.54679e-71	B memory
SMIM14	1.38278e-77	0.614163	0.226	0.063	5.05697e-73	B memory
QRSL1	1.98291e-78	0.511651	0.173	0.039	7.2517e-74	B memory
CHCHD10	2.12303e-79	0.757574	0.494	0.229	7.76412e-75	B memory
TCTN1	1.09144e-80	0.510649	0.216	0.055	3.99149e-76	B memory
ODC1	1.23069e-82	0.713949	0.335	0.118	4.50076e-78	B memory
CYB561A3	9.99851e-84	0.623842	0.269	0.08	3.65656e-79	B memory
EAF2	7.57389e-84	0.537958	0.181	0.041	2.76985e-79	B memory
LTB	2.5041e-84	0.65816	0.956	0.794	9.15774e-80	B memory
TPD52	7.03058e-86	0.555303	0.24	0.065	2.57115e-81	B memory
CRIP1	4.94827e-87	1.23763	0.832	0.626	1.80963e-82	B memory
DRAM2	6.91646e-89	0.688549	0.378	0.135	2.52942e-84	B memory
TMEM154	2.22287e-89	0.645703	0.259	0.073	8.12926e-85	B memory
SP140	5.10256e-91	0.554999	0.247	0.065	1.86606e-86	B memory
CALHM6	2.16548e-92	0.634357	0.281	0.08	7.91936e-88	B memory
LINC01857	1.12328e-93	0.55132	0.138	0.023	4.10796e-89	B memory
PRKCB	8.34283e-95	0.810653	0.423	0.16	3.05106e-90	B memory
SYNGR2	1.67564e-95	0.684272	0.309	0.094	6.12797e-91	B memory
TCOF1	2.382e-97	0.69049	0.275	0.076	8.71122e-93	B memory
EZR	2.82848e-98	0.760396	0.44	0.166	1.0344e-93	B memory
EVI2B	1.20175e-100	0.869818	0.645	0.326	4.3949e-96	B memory
NFKBID	5.33709e-101	0.622396	0.239	0.058	1.95183e-96	B memory
POU2F2	9.76548e-104	0.757927	0.37	0.12	3.57133e-99	B memory
AFF3	6.29784e-114	0.64363	0.245	0.054	2.30318e-109	B memory
IGLC3	5.90562e-116	1.60993	0.327	0.097	2.15974e-111	B memory
RHBDF2	6.14128e-121	0.589833	0.237	0.049	2.24593e-116	B memory
TMEM156	1.16423e-125	0.694232	0.282	0.066	4.25769e-121	B memory
RUBCNL	9.95882e-126	0.546994	0.175	0.028	3.64204e-121	B memory
UBE2J1	2.38148e-127	0.802854	0.331	0.088	8.7093e-123	B memory
LYPLAL1	2.67577e-128	0.646319	0.181	0.029	9.78554e-124	B memory
ALOX5	1.29664e-128	0.557371	0.157	0.022	4.74194e-124	B memory
ACP5	9.00565e-130	0.628716	0.226	0.044	3.29346e-125	B memory
SNX2	2.70365e-130	0.79373	0.365	0.102	9.88754e-126	B memory
CD52	7.08023e-135	0.712937	0.992	0.921	2.58931e-130	B memory
PKIG	3.17607e-135	0.536642	0.177	0.027	1.16152e-130	B memory
CAPG	1.35547e-146	0.785701	0.274	0.057	4.9571e-142	B memory
CTSH	1.28211e-147	0.784525	0.28	0.059	4.6888e-143	B memory
LYL1	1.06974e-148	0.581987	0.216	0.036	3.91215e-144	B memory
BTK	7.48209e-150	0.521402	0.189	0.027	2.73627e-145	B memory
SMARCB1	2.08651e-153	0.961652	0.423	0.121	7.63058e-149	B memory
PAX5	9.98568e-155	0.60051	0.187	0.026	3.65186e-150	B memory
DDAH2	3.4902e-155	0.678576	0.265	0.05	1.2764e-150	B memory
HHEX	3.7392e-160	0.521517	0.188	0.025	1.36746e-155	B memory
ENSG00000205056	2.21125e-162	0.590074	0.182	0.024	8.08676e-158	B memory
HVCN1	5.22354e-165	0.750697	0.271	0.05	1.9103e-160	B memory
CD86	2.47049e-168	0.501278	0.139	0.013	9.03483e-164	B memory
IGLC2	1.2836e-172	1.84661	0.457	0.139	4.69425e-168	B memory
HLA-DRB5	1.32017e-175	0.77246	0.194	0.025	4.828e-171	B memory
CD82	8.19723e-179	0.873201	0.328	0.068	2.99781e-174	B memory
FCRLA	7.67115e-182	0.58868	0.188	0.023	2.80542e-177	B memory
BLNK	6.56309e-188	0.547244	0.189	0.022	2.40019e-183	B memory
FGD2	2.70412e-188	0.726877	0.181	0.02	9.88925e-184	B memory
COBLL1	1.19231e-197	0.600529	0.157	0.014	4.3604e-193	B memory
SEL1L3	6.25754e-202	0.883536	0.291	0.048	2.28845e-197	B memory
RPS11	2.20983e-202	0.664001	0.997	0.983	8.08158e-198	B memory
CXXC5	1.70626e-204	0.868082	0.341	0.063	6.23996e-200	B memory
CCDC50	2.36045e-220	0.739476	0.229	0.028	8.63241e-216	B memory
HLA-DOB	6.85422e-221	0.622268	0.217	0.025	2.50666e-216	B memory
SWAP70	5.22218e-231	0.782178	0.237	0.028	1.9098e-226	B memory
PPP1R14A	5.31298e-235	0.65841	0.161	0.012	1.94301e-230	B memory
OSBPL10-AS1	3.22048e-245	0.51215	0.131	0.007	1.17776e-240	B memory
EBF1	2.54079e-245	0.555789	0.152	0.01	9.29191e-241	B memory
CD22	8.26151e-254	0.829653	0.298	0.04	3.02132e-249	B memory
CD40	6.8197e-261	0.760355	0.246	0.027	2.49403e-256	B memory
IGKC	3.80673e-266	1.85761	0.778	0.347	1.39216e-261	B memory
ARHGAP24	3.551e-270	0.854505	0.26	0.029	1.29864e-265	B memory
FAM30A	3.42916e-276	0.956012	0.237	0.024	1.25408e-271	B memory
MARCKS	2.37132e-279	0.773156	0.23	0.022	8.67216e-275	B memory
CD37	1.62035e-285	1.41433	0.958	0.69	5.92578e-281	B memory
IRF8	1.84152e-288	0.961553	0.331	0.044	6.73463e-284	B memory
IGHA1	9.86128e-296	1.16253	0.607	0.167	3.60637e-291	B memory
IGHG2	6.48259e-305	0.621209	0.174	0.011	2.37075e-300	B memory
TCF4	7.41909e-308	0.778795	0.274	0.028	2.71324e-303	B memory
VPREB3	0	1.34958	0.43	0.044	0	B memory
TNFRSF13C	0	1.24762	0.419	0.041	0	B memory
TNFRSF13B	0	0.994793	0.294	0.016	0	B memory
SSPN	0	0.637691	0.169	0.002	0	B memory
SPIB	0	1.05644	0.333	0.026	0	B memory
SCIMP	0	0.694049	0.212	0.016	0	B memory
RALGPS2	0	0.993634	0.362	0.043	0	B memory
POU2AF1	0	0.803593	0.244	0.017	0	B memory
PNOC	0	0.82554	0.253	0.018	0	B memory
PDLIM1	0	1.00741	0.345	0.039	0	B memory
P2RX5	0	1.02437	0.349	0.045	0	B memory
MS4A1	0	2.24875	0.832	0.083	0	B memory
MEF2C	0	1.23184	0.506	0.075	0	B memory
MARCHF1	0	1.02462	0.369	0.048	0	B memory
LY86	0	1.23981	0.427	0.045	0	B memory
LINC01781	0	2.38161	0.548	0.018	0	B memory
LINC00926	0	1.47333	0.553	0.057	0	B memory
JCHAIN	0	1.43614	0.512	0.067	0	B memory
IGHG3	0	1.00747	0.242	0.019	0	B memory
IGHG1	0	1.27372	0.369	0.019	0	B memory
IGHA2	0	1.51208	0.296	0.013	0	B memory
HLA-DRB1	0	1.50957	0.608	0.102	0	B memory
HLA-DRA	0	2.86086	0.987	0.169	0	B memory
HLA-DQB1	0	1.67888	0.621	0.087	0	B memory
HLA-DQA1-ENSG00000196735	0	1.39876	0.418	0.042	0	B memory
HLA-DPB1	0	2.44853	0.947	0.232	0	B memory
HLA-DPA1	0	2.35922	0.927	0.201	0	B memory
HLA-DMB	0	1.38368	0.486	0.069	0	B memory
HLA-DMA	0	1.42768	0.579	0.097	0	B memory
GNG7	0	1.21275	0.41	0.038	0	B memory
CPNE5	0	0.658625	0.2	0.012	0	B memory
COCH	0	0.591421	0.15	0.006	0	B memory
CLECL1	0	0.895754	0.262	0.019	0	B memory
CD79B	0	1.76375	0.783	0.135	0	B memory
CD79A	0	2.20067	0.848	0.115	0	B memory
CD74	0	2.70644	1	0.492	0	B memory
CD24	0	1.03388	0.295	0.02	0	B memory
BLK	0	1.42325	0.469	0.031	0	B memory
BCL11A	0	1.0181	0.323	0.038	0	B memory
BANK1	0	1.61873	0.563	0.044	0	B memory
AIM2	0	0.702424	0.197	0.008	0	B memory
ADAM28	0	0.90108	0.285	0.029	0	B memory
ENSG00000273338	1.19681e-23	0.541045	0.175	0.099	4.37686e-19	B naive
EIF1B	1.38839e-25	0.529046	0.274	0.182	5.07747e-21	B naive
PPP1R15A	2.85173e-28	0.504339	0.415	0.308	1.04291e-23	B naive
LMBRD1	1.43325e-30	0.534995	0.239	0.14	5.24153e-26	B naive
JUND	6.40155e-31	0.536096	0.327	0.218	2.34111e-26	B naive
IFI16	3.76718e-32	0.56395	0.306	0.197	1.3777e-27	B naive
TRIM38	2.6906e-32	0.528878	0.201	0.108	9.83981e-28	B naive
EZR	2.82742e-33	0.542595	0.277	0.169	1.03402e-28	B naive
CIAO2A	3.92496e-34	0.506202	0.188	0.096	1.4354e-29	B naive
PPM1K	1.43673e-34	0.524207	0.233	0.13	5.25425e-30	B naive
ZFP36	7.18878e-35	0.534775	0.514	0.394	2.62901e-30	B naive
PARP1	5.63556e-37	0.545687	0.261	0.15	2.06098e-32	B naive
RPL22L1	9.41834e-38	0.597198	0.377	0.255	3.44438e-33	B naive
PRKCB	4.23106e-38	0.573023	0.28	0.162	1.54734e-33	B naive
EVI2B	2.80228e-38	0.559884	0.454	0.329	1.02482e-33	B naive
MBD4	3.44616e-39	0.530746	0.216	0.11	1.26029e-34	B naive
PARP14	3.62269e-44	0.517018	0.166	0.07	1.32485e-39	B naive
ENSG00000244879	5.47972e-47	0.686327	0.409	0.267	2.00399e-42	B naive
LTA4H	2.91463e-47	0.587319	0.236	0.117	1.06591e-42	B naive
MTPN	1.72007e-47	0.601686	0.276	0.147	6.29048e-43	B naive
UBE2J1	1.27584e-48	0.563243	0.2	0.089	4.66587e-44	B naive
ARL4A	1.2595e-49	0.569157	0.208	0.095	4.60612e-45	B naive
BACH2	7.16643e-53	0.533669	0.149	0.055	2.62084e-48	B naive
P2RY10	3.24318e-53	0.573061	0.185	0.076	1.18606e-48	B naive
DRAM2	2.34669e-53	0.643402	0.267	0.136	8.58208e-49	B naive
SEC62	1.14463e-55	0.675212	0.538	0.398	4.18604e-51	B naive
SKAP2	6.57445e-58	0.509825	0.141	0.047	2.40434e-53	B naive
IFNGR2	1.75486e-58	0.500094	0.143	0.048	6.41768e-54	B naive
CD69	1.58988e-60	0.904391	0.491	0.34	5.81436e-56	B naive
FOXP1	5.87501e-61	0.634812	0.67	0.523	2.14855e-56	B naive
TMEM154	4.12687e-61	0.61253	0.186	0.072	1.50924e-56	B naive
ENSG00000272009	7.82017e-63	0.718206	0.259	0.12	2.85991e-58	B naive
IFT57	1.02039e-63	0.570829	0.178	0.065	3.73168e-59	B naive
POLD4	5.10359e-65	0.7318	0.432	0.266	1.86643e-60	B naive
GGA2	1.61821e-66	0.547016	0.163	0.055	5.91796e-62	B naive
ARPC3	8.35092e-68	0.572935	0.722	0.596	3.05401e-63	B naive
BLOC1S2	3.83296e-70	0.692132	0.262	0.116	1.40175e-65	B naive
RCSD1	4.12255e-71	0.760137	0.428	0.252	1.50766e-66	B naive
SNHG7	1.03555e-72	0.809991	0.45	0.277	3.78713e-68	B naive
FAM3C	1.72234e-73	0.597737	0.151	0.045	6.29877e-69	B naive
APLP2	1.70315e-75	0.644224	0.199	0.071	6.22858e-71	B naive
FCMR	1.16854e-76	0.79906	0.418	0.238	4.27348e-72	B naive
CHPT1	1.12027e-76	0.587296	0.164	0.051	4.09694e-72	B naive
PMAIP1	8.61486e-79	0.689441	0.214	0.078	3.15054e-74	B naive
JUN	2.07224e-81	0.818216	0.741	0.576	7.57838e-77	B naive
TSC22D3	4.56772e-86	0.834019	0.741	0.603	1.67046e-81	B naive
ADAM19	4.13076e-87	0.567287	0.119	0.027	1.51066e-82	B naive
PLEKHA2	1.62569e-87	0.612305	0.173	0.051	5.94529e-83	B naive
RRAS2	1.03801e-87	0.544462	0.147	0.038	3.79611e-83	B naive
SNX3	5.262e-89	0.781023	0.527	0.332	1.92436e-84	B naive
TMEM156	7.95028e-90	0.667816	0.201	0.066	2.9075e-85	B naive
REL	1.04232e-91	0.678573	0.241	0.087	3.81189e-87	B naive
MTSS1	1.96549e-92	0.565384	0.154	0.04	7.18798e-88	B naive
TLE1	1.66091e-94	0.54184	0.134	0.031	6.07412e-90	B naive
PLEKHF2	1.18063e-97	0.660587	0.178	0.05	4.31769e-93	B naive
SNX29	2.18852e-99	0.582998	0.147	0.035	8.00363e-95	B naive
SEL1L3	1.63913e-99	0.673704	0.178	0.049	5.99444e-95	B naive
LYL1	3.14752e-100	0.555678	0.147	0.035	1.15108e-95	B naive
ADK	4.04228e-102	0.726421	0.205	0.063	1.4783e-97	B naive
PALM2AKAP2	5.89025e-105	0.550851	0.13	0.027	2.15412e-100	B naive
LINC01781	9.54119e-108	0.612331	0.14	0.029	3.48931e-103	B naive
ZCCHC7	6.5926e-110	0.852358	0.267	0.094	2.41098e-105	B naive
TPD52	7.5385e-114	0.707128	0.214	0.062	2.7569e-109	B naive
FGD2	8.2337e-115	0.581274	0.117	0.02	3.01115e-110	B naive
LINC01857	4.1236e-117	0.545567	0.121	0.021	1.50804e-112	B naive
POU2F2	3.73578e-117	0.866402	0.312	0.117	1.36621e-112	B naive
LYN	7.32823e-122	0.64366	0.192	0.048	2.68001e-117	B naive
CXXC5	3.45838e-128	0.685539	0.23	0.063	1.26476e-123	B naive
BTG1	1.43819e-128	0.69463	0.933	0.866	5.25959e-124	B naive
NFKBID	4.87489e-129	0.777487	0.209	0.055	1.7828e-124	B naive
RNASE6	1.1783e-134	0.59081	0.138	0.024	4.30916e-130	B naive
QRSL1	3.93121e-139	0.642038	0.173	0.036	1.43768e-134	B naive
C16orf74	1.00179e-144	0.686467	0.179	0.038	3.66364e-140	B naive
SNX2	3.59886e-161	0.959884	0.314	0.099	1.31614e-156	B naive
YBX3	8.41243e-167	0.908661	0.229	0.054	3.07651e-162	B naive
DUSP1	1.64989e-167	1.10755	0.731	0.467	6.03381e-163	B naive
ITPR1	8.40805e-176	0.845835	0.25	0.06	3.07491e-171	B naive
SMIM14	5.81056e-181	0.903379	0.246	0.057	2.12498e-176	B naive
CDCA7L	1.3331e-182	0.72861	0.188	0.034	4.87529e-178	B naive
BIRC3	1.9315e-183	1.15739	0.446	0.173	7.06369e-179	B naive
FCRL2	4.27415e-185	0.576345	0.12	0.013	1.5631e-180	B naive
LAPTM5	2.81784e-194	0.97203	0.853	0.679	1.03051e-189	B naive
CYB561A3	1.52257e-194	0.955723	0.29	0.074	5.56818e-190	B naive
LAT2	6.16554e-197	0.83439	0.251	0.054	2.2548e-192	B naive
CD83	2.744e-197	0.773018	0.174	0.027	1.00351e-192	B naive
STRBP	1.04013e-197	0.837795	0.207	0.038	3.80385e-193	B naive
TCF4	1.30905e-198	0.743683	0.178	0.028	4.78731e-194	B naive
TCOF1	8.14562e-202	1.03588	0.285	0.07	2.97893e-197	B naive
ORAI2	3.81733e-202	0.996228	0.285	0.069	1.39604e-197	B naive
RPL8	4.03543e-204	0.511883	0.999	0.989	1.4758e-199	B naive
CIITA	2.533e-206	0.606187	0.138	0.016	9.26344e-202	B naive
STAP1	2.32032e-218	0.613405	0.136	0.014	8.48564e-214	B naive
HLA-DRB5	3.13454e-234	0.85523	0.173	0.022	1.14633e-229	B naive
SNX22	3.89045e-238	0.588905	0.116	0.009	1.42278e-233	B naive
FCRL5	1.79922e-247	0.640792	0.119	0.009	6.57994e-243	B naive
GNG7	2.25683e-250	0.895815	0.235	0.039	8.25345e-246	B naive
BTK	5.69725e-257	0.794607	0.186	0.024	2.08354e-252	B naive
PNOC	1.85528e-257	0.696867	0.164	0.018	6.78493e-253	B naive
CD52	1.79285e-259	0.788022	0.988	0.919	6.55662e-255	B naive
CD24	1.28502e-260	0.800949	0.177	0.021	4.69945e-256	B naive
BLK	1.0772e-265	0.865325	0.23	0.035	3.93943e-261	B naive
SPIB	3.23531e-270	0.857324	0.201	0.026	1.18319e-265	B naive
HHEX	1.48206e-272	0.765291	0.184	0.022	5.42003e-268	B naive
PDLIM1	1.34068e-276	0.879834	0.243	0.038	4.903e-272	B naive
CXCR4	2.67748e-285	1.41617	0.823	0.519	9.79179e-281	B naive
NCF1	3.18734e-294	1.36032	0.548	0.191	1.16564e-289	B naive
SWAP70	4.79933e-295	0.857025	0.206	0.025	1.75516e-290	B naive
CD40	2.49254e-298	0.896032	0.203	0.024	9.11547e-294	B naive
IGLC3	1.77187e-299	1.83938	0.376	0.088	6.47992e-295	B naive
VPREB3	0	1.89755	0.506	0.03	0	B naive
TSPAN13	0	1.12387	0.258	0.01	0	B naive
TNFRSF13C	0	1.32767	0.339	0.036	0	B naive
TCTN1	0	1.6726	0.428	0.039	0	B naive
TCL1A	0	3.00868	0.683	0.008	0	B naive
STX7	0	1.17003	0.308	0.052	0	B naive
RUBCNL	0	1.1749	0.278	0.018	0	B naive
RPS11	0	0.712684	0.998	0.982	0	B naive
RPL18A	0	0.559464	1	0.999	0	B naive
RALGPS2	0	1.12577	0.295	0.039	0	B naive
PLPP5	0	1.6346	0.426	0.046	0	B naive
PKIG	0	0.962605	0.227	0.02	0	B naive
PHACTR1	0	1.07811	0.228	0.02	0	B naive
PCDH9	0	0.656888	0.124	0.003	0	B naive
PAX5	0	1.17656	0.279	0.016	0	B naive
P2RX5	0	1.10466	0.292	0.041	0	B naive
NIBAN3	0	1.03837	0.248	0.016	0	B naive
MS4A1	0	2.41711	0.767	0.068	0	B naive
MEF2C	0	2.49266	0.69	0.053	0	B naive
MARCHF1	0	1.5749	0.405	0.037	0	B naive
LY86	0	0.986346	0.28	0.045	0	B naive
LINC00926	0	2.18821	0.609	0.041	0	B naive
IRF8	0	1.26316	0.34	0.037	0	B naive
IL4R	0	1.37783	0.376	0.076	0	B naive
IGLC2	0	1.95764	0.48	0.13	0	B naive
IGLC1	0	1.95755	0.398	0.075	0	B naive
IGKC	0	2.02648	0.797	0.335	0	B naive
IGHM	0	3.71969	0.992	0.119	0	B naive
IGHD	0	3.10049	0.816	0.027	0	B naive
HVCN1	0	1.3247	0.349	0.039	0	B naive
HLA-DRB1	0	2.0343	0.638	0.087	0	B naive
HLA-DRA	0	3.26125	0.99	0.148	0	B naive
HLA-DQB1	0	2.13472	0.6	0.075	0	B naive
HLA-DQA1-ENSG00000196735	0	1.43475	0.361	0.036	0	B naive
HLA-DPB1	0	2.63149	0.93	0.215	0	B naive
HLA-DPA1	0	2.5639	0.904	0.184	0	B naive
HLA-DOB	0	1.05768	0.252	0.018	0	B naive
HLA-DMB	0	1.78366	0.511	0.057	0	B naive
HLA-DMA	0	1.81377	0.577	0.085	0	B naive
GAPT	0	0.862182	0.194	0.016	0	B naive
FCRLA	0	0.84292	0.198	0.018	0	B naive
FCRL1	0	1.22802	0.282	0.01	0	B naive
FCER2	0	2.209	0.553	0.016	0	B naive
FAM30A	0	0.972506	0.207	0.02	0	B naive
ENSG00000257275	0	0.742042	0.128	0.001	0	B naive
ENSG00000205056	0	1.19565	0.27	0.014	0	B naive
EAF2	0	1.02106	0.251	0.033	0	B naive
COL19A1	0	0.517096	0.1	0.003	0	B naive
CD79B	0	2.79242	0.854	0.115	0	B naive
CD79A	0	2.82609	0.875	0.095	0	B naive
CD74	0	3.43094	1	0.48	0	B naive
CD72	0	0.93883	0.211	0.013	0	B naive
CD37	0	1.89889	0.971	0.682	0	B naive
CD22	0	1.68636	0.441	0.025	0	B naive
CD19	0	0.932245	0.218	0.016	0	B naive
CALHM6	0	1.36206	0.392	0.068	0	B naive
BLNK	0	0.812647	0.188	0.018	0	B naive
BCL7A	0	1.16636	0.267	0.021	0	B naive
BCL11A	0	1.3089	0.329	0.03	0	B naive
BANK1	0	1.39861	0.409	0.04	0	B naive
ARHGAP24	0	0.915813	0.22	0.026	0	B naive
AFF3	0	1.65274	0.441	0.038	0	B naive
ADAM28	0	1.28636	0.309	0.021	0	B naive
CRIP1	3.73697e-13	0.60195	0.75	0.631	1.36665e-08	CD14 Mono
RNASET2	2.58492e-23	0.502369	0.578	0.37	9.45331e-19	CD14 Mono
NME2	2.86465e-26	0.527341	0.746	0.553	1.04763e-21	CD14 Mono
NDUFA13	1.13511e-26	0.523938	0.683	0.462	4.15123e-22	CD14 Mono
DDX3X	1.07499e-26	0.505886	0.543	0.317	3.93135e-22	CD14 Mono
PSMB3	4.97207e-27	0.533202	0.428	0.229	1.81834e-22	CD14 Mono
PAK2	4.43009e-27	0.502166	0.346	0.167	1.62013e-22	CD14 Mono
PSMA7	1.00372e-27	0.544873	0.68	0.446	3.67069e-23	CD14 Mono
UBL5	4.69995e-29	0.526222	0.75	0.521	1.71882e-24	CD14 Mono
SEC61G	4.02885e-29	0.532747	0.639	0.387	1.47339e-24	CD14 Mono
TPM3	1.92706e-29	0.510512	0.676	0.437	7.04744e-25	CD14 Mono
MICOS10	1.16719e-29	0.508343	0.578	0.334	4.26855e-25	CD14 Mono
ATP5F1D	4.21789e-30	0.557798	0.737	0.506	1.54253e-25	CD14 Mono
UQCRH	2.60466e-30	0.535767	0.759	0.54	9.52552e-26	CD14 Mono
ISG15	2.52358e-30	0.910134	0.394	0.202	9.22897e-26	CD14 Mono
YWHAZ	1.45199e-31	0.568128	0.652	0.406	5.31008e-27	CD14 Mono
UQCR10	1.23127e-31	0.544183	0.639	0.39	4.50287e-27	CD14 Mono
H2AZ1	1.14316e-31	0.526735	0.535	0.295	4.18065e-27	CD14 Mono
SCAND1	8.04462e-32	0.527403	0.537	0.291	2.942e-27	CD14 Mono
JUN	2.83437e-32	0.55761	0.8	0.581	1.03656e-27	CD14 Mono
NDUFB7	2.11042e-32	0.526172	0.563	0.312	7.71801e-28	CD14 Mono
COX6A1	2.05922e-32	0.536836	0.702	0.446	7.53076e-28	CD14 Mono
ID2	8.19234e-33	0.591864	0.565	0.322	2.99602e-28	CD14 Mono
MRPL23	4.06905e-33	0.547636	0.433	0.213	1.48809e-28	CD14 Mono
ANAPC11	3.77302e-33	0.529716	0.444	0.219	1.37983e-28	CD14 Mono
PTP4A2	2.32695e-33	0.55086	0.58	0.326	8.5099e-29	CD14 Mono
NDUFS7	7.67717e-34	0.518032	0.452	0.221	2.80762e-29	CD14 Mono
PPP1R15A	5.27471e-34	0.5492	0.57	0.308	1.92901e-29	CD14 Mono
MT2A	2.55452e-34	0.807998	0.476	0.253	9.34212e-30	CD14 Mono
ATP5MF	7.64672e-35	0.570081	0.633	0.377	2.79648e-30	CD14 Mono
GNB2	1.73379e-35	0.544688	0.394	0.182	6.34065e-31	CD14 Mono
CSNK2B	1.54962e-35	0.535354	0.448	0.216	5.6671e-31	CD14 Mono
LRRFIP1	7.92249e-36	0.574646	0.583	0.32	2.89733e-31	CD14 Mono
WAS	3.56736e-36	0.556473	0.406	0.187	1.30462e-31	CD14 Mono
NDUFA2	2.93031e-36	0.600367	0.513	0.27	1.07164e-31	CD14 Mono
WDR74	2.42433e-36	0.572431	0.304	0.121	8.86603e-32	CD14 Mono
MSN	2.42413e-36	0.52383	0.446	0.211	8.86528e-32	CD14 Mono
PRMT9	3.00286e-37	0.529156	0.25	0.088	1.09817e-32	CD14 Mono
ACAP2	2.76086e-37	0.523678	0.315	0.125	1.00967e-32	CD14 Mono
SSR1	1.47645e-37	0.523048	0.33	0.134	5.39954e-33	CD14 Mono
CDC42	1.42453e-37	0.561836	0.811	0.545	5.20963e-33	CD14 Mono
VAMP5	6.12575e-38	0.651444	0.402	0.184	2.24025e-33	CD14 Mono
ANP32A	2.34303e-38	0.533706	0.385	0.167	8.56868e-34	CD14 Mono
SEC61B	1.83998e-38	0.540766	0.593	0.319	6.72898e-34	CD14 Mono
TUBA1A	1.01047e-38	0.710333	0.561	0.309	3.69539e-34	CD14 Mono
CCNL1	9.69265e-39	0.671267	0.661	0.402	3.5447e-34	CD14 Mono
GRB2	3.91441e-39	0.547741	0.409	0.18	1.43154e-34	CD14 Mono
RNH1	3.22818e-39	0.574181	0.443	0.207	1.18058e-34	CD14 Mono
COX5A	1.8046e-39	0.582617	0.507	0.255	6.5996e-35	CD14 Mono
FAM200B	1.5871e-39	0.512898	0.3	0.112	5.80418e-35	CD14 Mono
SMAP2	5.36176e-40	0.524687	0.365	0.151	1.96085e-35	CD14 Mono
YPEL5	2.99075e-40	0.687574	0.448	0.211	1.09375e-35	CD14 Mono
PGAM1	1.3237e-40	0.542411	0.394	0.167	4.84091e-36	CD14 Mono
ATP1B3	8.55466e-41	0.516777	0.269	0.093	3.12852e-36	CD14 Mono
CHMP4B	6.77739e-41	0.551187	0.348	0.14	2.47856e-36	CD14 Mono
VASP	2.45454e-41	0.558604	0.385	0.162	8.97649e-37	CD14 Mono
HIGD2A	2.20244e-41	0.654376	0.706	0.449	8.05454e-37	CD14 Mono
CTNNB1	4.59413e-42	0.60761	0.291	0.103	1.68012e-37	CD14 Mono
CAPZA1	3.85264e-42	0.572411	0.431	0.187	1.40895e-37	CD14 Mono
SFT2D1	1.65576e-42	0.551762	0.3	0.109	6.05527e-38	CD14 Mono
RNF13	1.58356e-42	0.502858	0.246	0.08	5.79122e-38	CD14 Mono
LSP1	1.53954e-42	0.647554	0.726	0.458	5.63026e-38	CD14 Mono
CD44	1.11949e-42	0.689911	0.726	0.466	4.09408e-38	CD14 Mono
ATP5MG	6.05243e-43	0.511789	0.948	0.813	2.21343e-38	CD14 Mono
STK17B	3.52052e-43	0.697627	0.533	0.267	1.28749e-38	CD14 Mono
NDUFA11	2.4897e-43	0.688433	0.67	0.385	9.10509e-39	CD14 Mono
HNRNPU	6.25985e-44	0.80039	0.65	0.39	2.28929e-39	CD14 Mono
ADGRE5	4.7752e-44	0.532142	0.369	0.145	1.74634e-39	CD14 Mono
UQCRQ	2.88038e-44	0.650289	0.667	0.373	1.05338e-39	CD14 Mono
COQ7	1.68908e-44	0.526306	0.263	0.086	6.17712e-40	CD14 Mono
ENY2	7.58049e-45	0.640521	0.43	0.187	2.77226e-40	CD14 Mono
NDUFS6	4.92901e-45	0.634916	0.463	0.208	1.80259e-40	CD14 Mono
NAA38	4.735e-45	0.599694	0.47	0.21	1.73164e-40	CD14 Mono
RAP2B	3.49239e-45	0.515248	0.257	0.082	1.2772e-40	CD14 Mono
COX7B	1.79924e-45	0.704857	0.631	0.354	6.58e-41	CD14 Mono
MRPL33	5.25712e-46	0.619083	0.502	0.231	1.92258e-41	CD14 Mono
SLIRP	4.35782e-46	0.551892	0.393	0.157	1.5937e-41	CD14 Mono
BTF3L4	1.78066e-46	0.521451	0.291	0.098	6.51205e-42	CD14 Mono
POMP	1.39636e-46	0.63472	0.511	0.234	5.10662e-42	CD14 Mono
SLC25A5	1.12594e-46	0.717645	0.63	0.354	4.11768e-42	CD14 Mono
YWHAH	1.11359e-47	0.520773	0.259	0.081	4.07251e-43	CD14 Mono
PRKAR1A	5.87418e-48	0.54532	0.32	0.112	2.14825e-43	CD14 Mono
RNF181	5.52007e-48	0.619826	0.369	0.142	2.01874e-43	CD14 Mono
TMEM179B	2.52861e-48	0.520738	0.298	0.1	9.24736e-44	CD14 Mono
RBX1	2.34814e-48	0.684113	0.513	0.239	8.58737e-44	CD14 Mono
DBI	9.9675e-49	0.626317	0.609	0.313	3.64521e-44	CD14 Mono
TMEM154	1.47039e-49	0.512523	0.252	0.075	5.37736e-45	CD14 Mono
HEBP2	1.11545e-49	0.546798	0.335	0.118	4.07932e-45	CD14 Mono
AKIRIN2	2.32624e-50	0.551313	0.261	0.08	8.50728e-46	CD14 Mono
TIMM13	1.01974e-50	0.561841	0.409	0.159	3.7293e-46	CD14 Mono
OAZ2	9.37775e-51	0.518381	0.27	0.083	3.42954e-46	CD14 Mono
SUMO2	6.17845e-51	0.657436	0.817	0.552	2.25952e-46	CD14 Mono
PARVG	1.39303e-51	0.503793	0.276	0.085	5.09445e-47	CD14 Mono
RGS19	1.18929e-51	0.575886	0.398	0.151	4.34934e-47	CD14 Mono
SH3BGRL	1.04638e-51	0.742032	0.569	0.278	3.82673e-47	CD14 Mono
SYNGR2	6.32999e-52	0.553795	0.298	0.097	2.31494e-47	CD14 Mono
ATP5ME	4.77545e-52	0.667428	0.813	0.515	1.74643e-47	CD14 Mono
TMEM219	4.30833e-52	0.661388	0.5	0.218	1.5756e-47	CD14 Mono
TPI1	2.36543e-52	0.740185	0.631	0.33	8.65061e-48	CD14 Mono
FLNA	8.52829e-53	0.570871	0.45	0.179	3.11888e-48	CD14 Mono
HIF1A	3.78801e-53	0.590263	0.215	0.056	1.38531e-48	CD14 Mono
IRF2BP2	1.36841e-53	0.679532	0.359	0.13	5.0044e-49	CD14 Mono
REEP5	1.1244e-53	0.577696	0.356	0.126	4.11205e-49	CD14 Mono
ITM2B	1.07455e-54	0.826806	0.904	0.729	3.92973e-50	CD14 Mono
ARPC2	4.09827e-55	0.64364	0.867	0.637	1.49878e-50	CD14 Mono
WDR83OS	1.02919e-55	0.716221	0.576	0.269	3.76385e-51	CD14 Mono
MGAT1	4.55141e-56	0.510106	0.304	0.094	1.6645e-51	CD14 Mono
ARF3	2.73467e-56	0.519473	0.211	0.052	1.0001e-51	CD14 Mono
MYO9B	1.27917e-56	0.545706	0.237	0.063	4.67804e-52	CD14 Mono
DYNLL1	8.58816e-57	0.774994	0.459	0.189	3.14077e-52	CD14 Mono
PRKCB	7.04481e-57	0.66607	0.431	0.163	2.57636e-52	CD14 Mono
EIF4A1	2.51811e-57	0.778858	0.785	0.503	9.20899e-53	CD14 Mono
H2AJ	1.67145e-57	0.60678	0.344	0.115	6.11265e-53	CD14 Mono
ARF5	9.07584e-58	0.675357	0.469	0.186	3.31912e-53	CD14 Mono
SAMHD1	5.36563e-58	0.762856	0.511	0.219	1.96226e-53	CD14 Mono
BRK1	3.64114e-58	0.762443	0.637	0.323	1.3316e-53	CD14 Mono
COX5B	2.13707e-58	0.807171	0.783	0.493	7.81546e-54	CD14 Mono
ITGB2	1.5455e-58	0.796647	0.7	0.386	5.65204e-54	CD14 Mono
STX10	1.48072e-58	0.640213	0.33	0.106	5.41514e-54	CD14 Mono
CANX	2.97043e-59	0.689026	0.378	0.132	1.08631e-54	CD14 Mono
ATP6AP2	6.30487e-60	0.693303	0.448	0.172	2.30575e-55	CD14 Mono
ENSG00000273338	4.63359e-60	0.871401	0.311	0.098	1.69455e-55	CD14 Mono
LSM6	2.67559e-60	0.731879	0.374	0.131	9.78491e-56	CD14 Mono
PLP2	1.95304e-60	0.753419	0.593	0.275	7.14245e-56	CD14 Mono
GNB1	4.72866e-61	0.540196	0.276	0.077	1.72932e-56	CD14 Mono
PFDN5	2.47883e-61	0.51124	0.987	0.935	9.06534e-57	CD14 Mono
EIF4E2	4.79677e-62	0.56688	0.263	0.071	1.75423e-57	CD14 Mono
ZNF106	2.43586e-62	0.605999	0.265	0.072	8.90817e-58	CD14 Mono
SSR3	2.00667e-62	0.674266	0.398	0.138	7.33859e-58	CD14 Mono
TNFSF10	1.128e-62	0.674166	0.272	0.075	4.12519e-58	CD14 Mono
RAB10	5.03674e-63	0.514792	0.23	0.056	1.84199e-58	CD14 Mono
JPT1	7.45007e-64	0.649783	0.35	0.111	2.72456e-59	CD14 Mono
LEPROT	7.03319e-64	0.514259	0.244	0.061	2.57211e-59	CD14 Mono
POLR2L	5.16164e-64	0.792359	0.757	0.429	1.88766e-59	CD14 Mono
TCIRG1	4.21926e-64	0.557415	0.241	0.059	1.54303e-59	CD14 Mono
RTN4	3.61636e-64	0.782078	0.461	0.178	1.32254e-59	CD14 Mono
ATG3	1.99186e-64	0.633697	0.294	0.084	7.28444e-60	CD14 Mono
UQCR11	1.67431e-64	0.751451	0.894	0.647	6.12311e-60	CD14 Mono
TXN	3.21319e-65	0.798113	0.496	0.199	1.1751e-60	CD14 Mono
CAPZA2	2.10964e-66	0.744974	0.433	0.155	7.71515e-62	CD14 Mono
ARPC5	9.64176e-67	0.849799	0.644	0.317	3.52609e-62	CD14 Mono
COMT	5.92518e-67	0.596581	0.291	0.08	2.1669e-62	CD14 Mono
IFI27L2	3.96476e-67	0.698678	0.446	0.158	1.44995e-62	CD14 Mono
ACTR2	2.90509e-67	0.8437	0.559	0.242	1.06242e-62	CD14 Mono
TMBIM4	2.23007e-67	0.803113	0.55	0.233	8.15558e-63	CD14 Mono
PKM	1.74429e-67	0.838655	0.602	0.28	6.37903e-63	CD14 Mono
MYL6	9.62302e-68	0.703024	0.928	0.722	3.51924e-63	CD14 Mono
PCBP1	2.45894e-68	0.864134	0.706	0.364	8.9926e-64	CD14 Mono
HSD17B11	1.67992e-69	0.885693	0.533	0.221	6.14363e-65	CD14 Mono
HLA-DRB5	1.18413e-69	0.962171	0.159	0.028	4.33048e-65	CD14 Mono
LAT2	3.38567e-70	0.505705	0.257	0.061	1.23818e-65	CD14 Mono
LAP3	1.59199e-70	0.59778	0.224	0.05	5.82207e-66	CD14 Mono
VMA21	1.17081e-70	0.590788	0.298	0.08	4.28179e-66	CD14 Mono
COX3	2.93086e-71	0.516324	0.994	0.99	1.07184e-66	CD14 Mono
COX6B1	8.30736e-72	0.844451	0.867	0.593	3.03808e-67	CD14 Mono
COX8A	4.35617e-72	0.900183	0.741	0.416	1.5931e-67	CD14 Mono
EMP3	4.20831e-72	0.887032	0.841	0.534	1.53902e-67	CD14 Mono
C20orf27	4.5102e-73	0.622743	0.294	0.077	1.64942e-68	CD14 Mono
BASP1	2.91298e-73	0.50713	0.128	0.018	1.0653e-68	CD14 Mono
SERP1	2.78842e-73	0.877196	0.813	0.515	1.01975e-68	CD14 Mono
RNF149	2.57193e-73	0.735152	0.359	0.108	9.4058e-69	CD14 Mono
MOB1A	1.26372e-73	0.776438	0.387	0.122	4.62157e-69	CD14 Mono
BCL2A1	1.2005e-73	0.681137	0.27	0.067	4.39034e-69	CD14 Mono
MOB3A	9.95329e-74	0.621324	0.259	0.062	3.64002e-69	CD14 Mono
STMP1	1.55483e-74	0.8458	0.511	0.195	5.68619e-70	CD14 Mono
LAMTOR2	3.98265e-75	0.727934	0.431	0.143	1.4565e-70	CD14 Mono
SNX3	2.72037e-75	0.849933	0.698	0.336	9.94867e-71	CD14 Mono
NAPRT	1.30128e-75	0.613317	0.278	0.068	4.75892e-71	CD14 Mono
MAP3K1	9.52608e-76	0.651215	0.28	0.069	3.48378e-71	CD14 Mono
CAST	3.95966e-76	0.806298	0.543	0.21	1.44809e-71	CD14 Mono
ZFP36L1	2.04385e-76	1.02451	0.57	0.246	7.47456e-72	CD14 Mono
TRMT1	6.71859e-78	0.700551	0.298	0.076	2.45706e-73	CD14 Mono
TIMM8B	3.56922e-78	0.683917	0.337	0.093	1.3053e-73	CD14 Mono
MID1IP1	2.65957e-79	0.601385	0.244	0.053	9.72631e-75	CD14 Mono
CMTM6	1.67698e-79	0.831593	0.419	0.134	6.13287e-75	CD14 Mono
POU2F2	5.90467e-80	0.748769	0.4	0.122	2.1594e-75	CD14 Mono
MAN2B1	5.59776e-80	0.672305	0.348	0.097	2.04716e-75	CD14 Mono
SPTSSA	5.37479e-80	0.507062	0.185	0.032	1.96561e-75	CD14 Mono
UBXN11	2.14435e-80	0.580862	0.231	0.047	7.84211e-76	CD14 Mono
MAPKAPK3	1.11979e-80	0.584687	0.248	0.054	4.09519e-76	CD14 Mono
YWHAE	3.26852e-81	0.71616	0.369	0.105	1.19533e-76	CD14 Mono
GPX4	8.79994e-82	0.974821	0.804	0.482	3.21823e-77	CD14 Mono
ATP6V1F	5.5352e-82	0.909411	0.607	0.258	2.02428e-77	CD14 Mono
TMEM205	4.96658e-83	0.611501	0.256	0.055	1.81633e-78	CD14 Mono
POLE4	2.84197e-83	0.855133	0.498	0.175	1.03934e-78	CD14 Mono
PRCP	1.11879e-83	0.574856	0.222	0.043	4.09152e-79	CD14 Mono
CLTC	1.97516e-84	0.503719	0.181	0.03	7.22336e-80	CD14 Mono
CSTB	5.89252e-85	0.960988	0.669	0.301	2.15495e-80	CD14 Mono
IER2	2.44715e-85	1.12438	0.796	0.46	8.94948e-81	CD14 Mono
LAMP2	2.30208e-85	0.523091	0.206	0.037	8.41895e-81	CD14 Mono
EVI2B	5.70649e-86	0.992779	0.698	0.329	2.08692e-81	CD14 Mono
NAIP	3.42147e-86	0.575954	0.191	0.032	1.25127e-81	CD14 Mono
TXNDC17	2.99148e-86	0.612261	0.298	0.07	1.09401e-81	CD14 Mono
GRK2	2.14226e-86	0.66243	0.3	0.071	7.83446e-82	CD14 Mono
ARRB2	1.1481e-86	0.897514	0.511	0.181	4.19871e-82	CD14 Mono
CKLF	3.75612e-87	0.951162	0.593	0.234	1.37365e-82	CD14 Mono
AOAH	2.29733e-87	0.51992	0.231	0.044	8.40156e-83	CD14 Mono
UBE2R2	1.10184e-87	0.702722	0.278	0.062	4.02952e-83	CD14 Mono
CLIC1	8.42993e-88	0.897086	0.763	0.372	3.08291e-83	CD14 Mono
CD63	2.51045e-88	0.808195	0.548	0.194	9.18097e-84	CD14 Mono
NADK	9.55889e-89	0.514474	0.198	0.033	3.49578e-84	CD14 Mono
IER5	1.38556e-89	0.628945	0.243	0.048	5.06712e-85	CD14 Mono
HOTAIRM1	9.73333e-90	0.633218	0.259	0.053	3.55957e-85	CD14 Mono
SUPT4H1	2.23727e-90	0.890776	0.491	0.164	8.18193e-86	CD14 Mono
IRS2	6.06257e-91	0.702173	0.235	0.045	2.21714e-86	CD14 Mono
ATP6V0E1	4.21811e-91	0.984824	0.772	0.397	1.54261e-86	CD14 Mono
ANKRD28	2.78442e-91	0.581322	0.209	0.036	1.01829e-86	CD14 Mono
IFI6	6.48257e-92	1.2511	0.406	0.122	2.37074e-87	CD14 Mono
METTL9	6.41326e-92	1.01199	0.524	0.187	2.34539e-87	CD14 Mono
SAT2	8.49843e-94	0.81818	0.43	0.125	3.10796e-89	CD14 Mono
HIPK3	1.67008e-94	0.530871	0.185	0.028	6.10763e-90	CD14 Mono
VAMP8	1.13935e-94	1.06494	0.702	0.332	4.16671e-90	CD14 Mono
LAMTOR1	7.71993e-96	1.01242	0.624	0.25	2.82325e-91	CD14 Mono
BLOC1S1	5.0049e-96	0.964814	0.691	0.292	1.83034e-91	CD14 Mono
TSEN34	4.19608e-96	0.502391	0.2	0.032	1.53455e-91	CD14 Mono
LYL1	2.24719e-96	0.529945	0.22	0.038	8.2182e-92	CD14 Mono
MTPN	2.31933e-97	0.912549	0.476	0.147	8.48201e-93	CD14 Mono
DAZAP2	1.6867e-97	1.01329	0.757	0.351	6.16845e-93	CD14 Mono
IL17RA	1.0269e-97	0.617876	0.25	0.047	3.75548e-93	CD14 Mono
MYD88	3.24571e-98	0.551104	0.207	0.034	1.18699e-93	CD14 Mono
LCP1	2.3319e-100	0.983274	0.613	0.229	8.528e-96	CD14 Mono
HLA-DQB1	1.58605e-100	0.827512	0.393	0.099	5.80035e-96	CD14 Mono
EVI2A	1.41445e-100	1.07202	0.557	0.201	5.17278e-96	CD14 Mono
UNC93B1	1.31706e-102	0.578753	0.194	0.029	4.81662e-98	CD14 Mono
NCOA4	3.27519e-103	0.789738	0.315	0.069	1.19777e-98	CD14 Mono
RHOA	2.2097e-104	1.11144	0.772	0.388	8.08109e-100	CD14 Mono
SPG21	1.05554e-104	0.84596	0.393	0.101	3.86022e-100	CD14 Mono
GSTO1	3.0506e-105	1.01078	0.487	0.149	1.11564e-100	CD14 Mono
EHBP1L1	1.42034e-105	0.577681	0.215	0.034	5.19432e-101	CD14 Mono
TMEM107	8.43228e-106	0.920165	0.33	0.074	3.08377e-101	CD14 Mono
FGD2	4.45674e-106	0.554439	0.174	0.023	1.62988e-101	CD14 Mono
DENND10	3.11077e-106	0.717555	0.276	0.053	1.13764e-101	CD14 Mono
NR4A2	2.88648e-106	0.926317	0.481	0.14	1.05561e-101	CD14 Mono
DPYD	4.67734e-108	0.606128	0.222	0.035	1.71055e-103	CD14 Mono
HEXB	4.60243e-108	0.677963	0.291	0.057	1.68316e-103	CD14 Mono
LAPTM4A	1.54027e-108	0.870356	0.426	0.112	5.63292e-104	CD14 Mono
TMSB10	3.66371e-109	0.541796	1	0.999	1.33985e-104	CD14 Mono
NOTCH2	1.99038e-109	0.58683	0.219	0.034	7.27901e-105	CD14 Mono
SH3BP2	9.44456e-110	0.569762	0.215	0.032	3.45397e-105	CD14 Mono
FBXL5	3.49668e-110	0.758538	0.319	0.066	1.27877e-105	CD14 Mono
CD4	3.33199e-110	0.749322	0.313	0.065	1.21854e-105	CD14 Mono
ENSG00000276216	1.53331e-110	0.939426	0.302	0.061	5.60748e-106	CD14 Mono
LAMTOR4	1.40528e-110	1.09201	0.841	0.457	5.13926e-106	CD14 Mono
CCNY	1.77724e-111	0.624659	0.226	0.035	6.49954e-107	CD14 Mono
TESC	6.81338e-112	0.568368	0.185	0.024	2.49172e-107	CD14 Mono
PIK3AP1	2.76905e-114	0.509637	0.174	0.021	1.01267e-109	CD14 Mono
BNIP3L	2.15769e-114	0.859581	0.42	0.106	7.8909e-110	CD14 Mono
HACD4	1.80812e-114	0.819595	0.35	0.077	6.61248e-110	CD14 Mono
HLA-DPB1	7.06267e-116	1.23654	0.67	0.247	2.58289e-111	CD14 Mono
ARPC3	6.64852e-116	1.07933	0.896	0.597	2.43143e-111	CD14 Mono
RHOG	6.13875e-116	1.09615	0.596	0.208	2.245e-111	CD14 Mono
BID	5.1049e-117	0.818548	0.343	0.073	1.86691e-112	CD14 Mono
NFKBIZ	3.71896e-117	0.985924	0.42	0.107	1.36006e-112	CD14 Mono
NOP10	1.85102e-117	1.07783	0.613	0.215	6.76937e-113	CD14 Mono
ELOB	1.14043e-118	1.17228	0.883	0.554	4.17066e-114	CD14 Mono
GNAQ	1.112e-118	0.656041	0.265	0.045	4.06669e-114	CD14 Mono
MACROH2A1	1.29537e-120	1.09279	0.528	0.162	4.73731e-116	CD14 Mono
SCIMP	1.20576e-120	0.503197	0.172	0.02	4.40959e-116	CD14 Mono
FAM120A	5.7565e-121	0.776384	0.298	0.056	2.10521e-116	CD14 Mono
PLEK	4.82289e-121	0.785807	0.391	0.086	1.76378e-116	CD14 Mono
CDC42EP3	3.88002e-121	0.85259	0.343	0.071	1.41896e-116	CD14 Mono
PRDX3	3.1827e-121	0.738824	0.263	0.044	1.16394e-116	CD14 Mono
ATP6V1A	2.12399e-121	0.503501	0.17	0.019	7.76764e-117	CD14 Mono
GLIPR2	1.49038e-121	0.858808	0.441	0.109	5.45048e-117	CD14 Mono
VMP1	1.03444e-122	1.05192	0.472	0.128	3.78305e-118	CD14 Mono
GNAI2	9.8937e-123	1.07045	0.593	0.193	3.61823e-118	CD14 Mono
GNG10	5.7036e-123	0.963075	0.439	0.111	2.08586e-118	CD14 Mono
ATP5MC2	1.03893e-123	1.00449	0.952	0.715	3.79947e-119	CD14 Mono
SYK	3.35064e-125	0.542132	0.194	0.024	1.22536e-120	CD14 Mono
NCF4	9.31022e-126	0.605331	0.207	0.027	3.40484e-121	CD14 Mono
RAB5IF	1.97992e-127	1.00415	0.517	0.147	7.24078e-123	CD14 Mono
GLRX	1.26884e-127	1.08277	0.589	0.187	4.64028e-123	CD14 Mono
ABHD5	1.20457e-128	0.695756	0.213	0.028	4.40523e-124	CD14 Mono
PLEKHO1	4.4747e-129	0.764243	0.343	0.067	1.63644e-124	CD14 Mono
HLA-DPA1	6.90488e-130	1.17595	0.667	0.216	2.52519e-125	CD14 Mono
NAGK	5.10178e-130	0.764532	0.289	0.049	1.86577e-125	CD14 Mono
RILPL2	5.0133e-131	0.883471	0.381	0.082	1.83341e-126	CD14 Mono
SERPINB1	1.79239e-131	1.15342	0.563	0.172	6.55495e-127	CD14 Mono
CAPNS1	1.52575e-131	0.909905	0.448	0.107	5.57981e-127	CD14 Mono
ANXA1	1.05191e-131	1.33271	0.772	0.331	3.84693e-127	CD14 Mono
GABARAPL1	8.69866e-132	0.700674	0.276	0.044	3.18119e-127	CD14 Mono
LACTB	3.35391e-132	0.609672	0.204	0.025	1.22656e-127	CD14 Mono
GPCPD1	3.29719e-132	0.767899	0.3	0.052	1.20581e-127	CD14 Mono
AHNAK	2.38836e-132	1.06439	0.539	0.151	8.73446e-128	CD14 Mono
RTN3	2.20838e-132	0.888217	0.354	0.071	8.07627e-128	CD14 Mono
GNG5	5.36542e-133	1.13355	0.657	0.227	1.96219e-128	CD14 Mono
ATP6V1B2	2.01694e-133	0.640415	0.22	0.029	7.37615e-129	CD14 Mono
CLTA	3.18263e-135	1.07447	0.472	0.12	1.16392e-130	CD14 Mono
CMIP	2.1631e-136	0.713095	0.269	0.041	7.91068e-132	CD14 Mono
ENSG00000285646	6.30563e-137	0.942555	0.293	0.049	2.30603e-132	CD14 Mono
CD83	1.60253e-137	0.645746	0.233	0.031	5.86062e-133	CD14 Mono
ND1	6.08937e-138	0.915404	0.989	0.947	2.22694e-133	CD14 Mono
C1orf162	2.59122e-140	1.24095	0.702	0.251	9.47635e-136	CD14 Mono
MIDN	1.39055e-140	0.923942	0.4	0.084	5.08539e-136	CD14 Mono
BLVRA	2.10198e-141	0.740463	0.278	0.043	7.68715e-137	CD14 Mono
ATOX1	6.39301e-142	0.942306	0.428	0.094	2.33799e-137	CD14 Mono
KLF6	5.00808e-142	1.38001	0.867	0.433	1.83151e-137	CD14 Mono
NFKBIA	3.33826e-142	1.58351	0.781	0.35	1.22084e-137	CD14 Mono
SEC11A	2.75732e-142	1.23277	0.667	0.233	1.00838e-137	CD14 Mono
HLA-DMB	1.50883e-142	0.79847	0.391	0.076	5.51796e-138	CD14 Mono
PGLS	6.91123e-143	1.17225	0.641	0.206	2.52751e-138	CD14 Mono
PRELID1	2.21581e-143	1.31849	0.754	0.313	8.10344e-139	CD14 Mono
TRAPPC5	1.22443e-143	1.33942	0.707	0.267	4.47788e-139	CD14 Mono
CALHM6	2.30658e-145	0.957414	0.396	0.08	8.43541e-141	CD14 Mono
PPT1	7.4386e-146	1.07224	0.437	0.099	2.72037e-141	CD14 Mono
EFHD2	6.26773e-146	0.923995	0.517	0.124	2.29217e-141	CD14 Mono
CALM2	5.54003e-147	1.40546	0.865	0.46	2.02605e-142	CD14 Mono
CKAP4	1.17208e-147	0.540858	0.17	0.016	4.2864e-143	CD14 Mono
TPP1	6.99359e-149	0.899234	0.37	0.07	2.55763e-144	CD14 Mono
NDUFB1	2.9723e-149	1.34683	0.85	0.388	1.087e-144	CD14 Mono
THEMIS2	7.55632e-151	0.788451	0.309	0.05	2.76342e-146	CD14 Mono
SULT1A1	1.65823e-153	0.690496	0.231	0.028	6.0643e-149	CD14 Mono
ATP5MJ	6.84939e-154	1.37467	0.9	0.528	2.50489e-149	CD14 Mono
MEF2C	3.82622e-154	0.823951	0.422	0.082	1.39929e-149	CD14 Mono
RASSF2	5.00421e-156	0.562155	0.191	0.019	1.83009e-151	CD14 Mono
ATP6V0D1	2.62483e-156	0.970514	0.396	0.077	9.59927e-152	CD14 Mono
PHACTR1	7.12226e-157	0.721359	0.233	0.028	2.60468e-152	CD14 Mono
IQGAP1	6.58028e-157	1.18263	0.611	0.171	2.40647e-152	CD14 Mono
CHP1	4.30065e-158	0.871238	0.306	0.046	1.57279e-153	CD14 Mono
LILRB1	1.28776e-158	0.6792	0.217	0.024	4.70946e-154	CD14 Mono
TET2	5.64382e-159	0.577512	0.183	0.017	2.064e-154	CD14 Mono
HRH2	3.31201e-159	0.576946	0.219	0.024	1.21123e-154	CD14 Mono
JUND	1.65924e-159	1.35444	0.674	0.215	6.068e-155	CD14 Mono
CASP1	1.06729e-159	1.20238	0.594	0.165	3.90318e-155	CD14 Mono
LYST	1.49942e-160	0.963694	0.391	0.072	5.48354e-156	CD14 Mono
SERF2	3.82984e-163	0.968535	0.989	0.895	1.40061e-158	CD14 Mono
MARCHF1	1.84317e-163	0.898505	0.335	0.053	6.74067e-159	CD14 Mono
LTA4H	1.62983e-163	1.19471	0.498	0.116	5.96045e-159	CD14 Mono
SLC16A3	2.68207e-164	0.602527	0.198	0.019	9.80858e-160	CD14 Mono
C15orf39	2.80942e-165	0.508173	0.161	0.013	1.02743e-160	CD14 Mono
HSBP1	1.88793e-165	0.965308	0.372	0.065	6.90433e-161	CD14 Mono
ZFP36	6.23975e-167	1.48293	0.852	0.391	2.28194e-162	CD14 Mono
TMSB4X	3.89097e-169	0.70429	1	1	1.42297e-164	CD14 Mono
ATP6V0C	3.04425e-169	1.39127	0.77	0.288	1.11331e-164	CD14 Mono
ROGDI	1.74426e-169	0.618872	0.207	0.021	6.37894e-165	CD14 Mono
ARPC1B	4.79609e-170	1.39895	0.907	0.507	1.75398e-165	CD14 Mono
NINJ1	9.78381e-174	1.02189	0.407	0.075	3.57804e-169	CD14 Mono
CD74	2.78218e-175	1.05793	0.963	0.5	1.01747e-170	CD14 Mono
WARS1	2.53413e-175	0.7772	0.233	0.025	9.26758e-171	CD14 Mono
PICALM	7.92036e-177	0.775993	0.276	0.034	2.89656e-172	CD14 Mono
UBE2D1	3.82784e-177	0.907545	0.333	0.05	1.39988e-172	CD14 Mono
COX1	3.57463e-177	0.907574	1	0.994	1.30728e-172	CD14 Mono
SNX10	1.37349e-177	0.891173	0.341	0.051	5.02299e-173	CD14 Mono
CARS2	3.4141e-178	0.819313	0.293	0.039	1.24857e-173	CD14 Mono
C9orf72	2.07933e-178	0.7152	0.243	0.027	7.60432e-174	CD14 Mono
CCDC88A	6.66633e-182	0.671583	0.237	0.025	2.43794e-177	CD14 Mono
ATP6V0B	1.84569e-182	1.32262	0.635	0.174	6.74986e-178	CD14 Mono
HLA-DMA	3.59053e-183	1.13488	0.504	0.104	1.31309e-178	CD14 Mono
CCL3	1.08135e-183	1.60074	0.385	0.064	3.95462e-179	CD14 Mono
ZYX	9.65949e-184	1.05074	0.465	0.091	3.53257e-179	CD14 Mono
ALOX5	2.30675e-184	0.688183	0.226	0.022	8.43603e-180	CD14 Mono
MCL1	2.21643e-184	1.51251	0.715	0.228	8.10572e-180	CD14 Mono
TMEM167A	1.5225e-184	1.08723	0.443	0.083	5.56794e-180	CD14 Mono
ZFAND5	3.61393e-186	1.186	0.5	0.105	1.32165e-181	CD14 Mono
FKBP1A	6.32148e-187	1.45046	0.774	0.278	2.31183e-182	CD14 Mono
CYRIA	4.0643e-187	0.527166	0.198	0.017	1.48635e-182	CD14 Mono
PAK1	1.34182e-187	0.650166	0.202	0.018	4.90715e-183	CD14 Mono
S100A10	3.00784e-188	1.62956	0.913	0.499	1.1e-183	CD14 Mono
CYBA	3.82384e-189	1.4065	0.985	0.722	1.39842e-184	CD14 Mono
VIM	1.99577e-189	1.66596	0.959	0.641	7.29872e-185	CD14 Mono
SH2B3	3.95566e-190	0.579839	0.187	0.015	1.44662e-185	CD14 Mono
PECAM1	2.77975e-190	0.831559	0.322	0.044	1.01658e-185	CD14 Mono
TIMP1	2.44462e-190	1.40402	0.604	0.152	8.94023e-186	CD14 Mono
GRINA	3.87764e-191	0.797427	0.304	0.039	1.41809e-186	CD14 Mono
CEBPB	6.14998e-192	1.30338	0.583	0.139	2.24911e-187	CD14 Mono
PLSCR1	3.03683e-192	0.891168	0.28	0.033	1.1106e-187	CD14 Mono
NUDT16	1.70596e-192	0.654877	0.243	0.025	6.23888e-188	CD14 Mono
FOSL2	3.64605e-193	0.742231	0.239	0.024	1.3334e-188	CD14 Mono
ITGAX	4.46169e-194	0.646943	0.207	0.018	1.63169e-189	CD14 Mono
GNS	1.2913e-194	0.601014	0.183	0.014	4.72242e-190	CD14 Mono
VSIR	3.07133e-195	1.38711	0.724	0.219	1.12322e-190	CD14 Mono
FOSB	2.5486e-196	1.76932	0.869	0.39	9.32047e-192	CD14 Mono
IFNGR2	1.04841e-196	0.880724	0.341	0.047	3.83412e-192	CD14 Mono
MFSD1	3.3312e-198	0.832963	0.278	0.032	1.21825e-193	CD14 Mono
MYADM	7.12066e-200	1.18012	0.494	0.096	2.6041e-195	CD14 Mono
SH3BGRL3	2.03191e-200	1.41204	0.987	0.771	7.4309e-196	CD14 Mono
C4orf48	1.05922e-202	1.33189	0.615	0.148	3.87368e-198	CD14 Mono
NCF1	2.6817e-204	1.60854	0.706	0.201	9.80726e-200	CD14 Mono
HLA-DRB1	9.61086e-207	1.41164	0.544	0.109	3.51479e-202	CD14 Mono
TNFRSF1B	2.30884e-207	1.08573	0.448	0.077	8.44364e-203	CD14 Mono
ACTB	1.82688e-209	1.21071	1	0.959	6.68109e-205	CD14 Mono
SCPEP1	1.49611e-209	0.945531	0.361	0.05	5.47144e-205	CD14 Mono
CAPG	3.63219e-210	1.03796	0.385	0.057	1.32833e-205	CD14 Mono
CNPY3	1.0189e-210	1.37712	0.654	0.164	3.72624e-206	CD14 Mono
ATP5F1E	8.60607e-213	1.22082	0.994	0.916	3.14733e-208	CD14 Mono
CTSD	2.28431e-214	1.5216	0.685	0.182	8.35396e-210	CD14 Mono
AP2S1	1.70325e-214	1.46936	0.7	0.195	6.22896e-210	CD14 Mono
MGST2	2.18693e-219	0.638709	0.217	0.017	7.99782e-215	CD14 Mono
DUSP1	2.01815e-221	1.85366	0.95	0.472	7.38057e-217	CD14 Mono
MXD1	1.02702e-222	0.732917	0.235	0.02	3.7559e-218	CD14 Mono
RNASEK	6.29014e-223	1.68028	0.95	0.51	2.30037e-218	CD14 Mono
RAC1	1.51962e-224	1.62565	0.789	0.258	5.55739e-220	CD14 Mono
SDCBP	1.23708e-228	1.41564	0.596	0.128	4.52412e-224	CD14 Mono
KIAA0930	1.25481e-229	0.60109	0.191	0.013	4.58897e-225	CD14 Mono
MEGF9	3.61443e-231	0.683287	0.207	0.015	1.32183e-226	CD14 Mono
IFNGR1	2.98806e-232	0.885412	0.357	0.044	1.09276e-227	CD14 Mono
RAB11FIP1	5.99714e-233	1.0301	0.381	0.051	2.19321e-228	CD14 Mono
ANXA5	4.05143e-234	1.25439	0.52	0.094	1.48165e-229	CD14 Mono
GAPDH	1.89313e-235	1.81961	0.972	0.729	6.92338e-231	CD14 Mono
CREG1	3.48966e-237	0.674691	0.239	0.019	1.2762e-232	CD14 Mono
ENSG00000287979	6.0443e-239	1.59426	0.448	0.07	2.21046e-234	CD14 Mono
SKAP2	2.16631e-241	0.92188	0.37	0.046	7.92241e-237	CD14 Mono
FES	1.11665e-241	0.610805	0.18	0.01	4.08371e-237	CD14 Mono
GLIPR1	5.91498e-242	1.3505	0.578	0.113	2.16317e-237	CD14 Mono
TALDO1	2.32545e-242	1.55462	0.669	0.161	8.50441e-238	CD14 Mono
YBX3	2.73242e-245	1.14095	0.411	0.056	9.99275e-241	CD14 Mono
CCL3L1	1.18593e-248	0.930914	0.219	0.015	4.33705e-244	CD14 Mono
ZEB2	9.78067e-256	1.21616	0.554	0.093	3.57689e-251	CD14 Mono
LGALS9	3.33447e-259	1.06209	0.404	0.052	1.21945e-254	CD14 Mono
LYN	2.19876e-260	1.08299	0.396	0.049	8.0411e-256	CD14 Mono
SLC31A2	1.27619e-260	0.703096	0.222	0.015	4.66715e-256	CD14 Mono
H3-3A	1.27761e-261	1.78277	0.991	0.758	4.67233e-257	CD14 Mono
ITGAM	5.8005e-264	0.904671	0.281	0.024	2.1213e-259	CD14 Mono
TBXAS1	1.32621e-274	0.717681	0.237	0.016	4.85007e-270	CD14 Mono
QKI	9.37456e-275	0.892942	0.337	0.034	3.42837e-270	CD14 Mono
JAML	2.71953e-278	1.43495	0.544	0.09	9.94558e-274	CD14 Mono
ADA2	2.44523e-282	1.03736	0.378	0.042	8.94244e-278	CD14 Mono
EIF4EBP1	3.09313e-283	1.03788	0.369	0.04	1.13119e-278	CD14 Mono
S100A4	2.19882e-288	2.22817	0.998	0.648	8.04132e-284	CD14 Mono
GAS7	6.84923e-291	0.711113	0.202	0.011	2.50483e-286	CD14 Mono
CRTAP	3.43957e-292	0.967844	0.37	0.038	1.25789e-287	CD14 Mono
OAZ1	1.98476e-292	1.83164	0.998	0.762	7.25848e-288	CD14 Mono
SCO2	3.50445e-293	1.03495	0.333	0.031	1.28161e-288	CD14 Mono
RAB3D	6.09522e-297	0.533805	0.152	0.005	2.22908e-292	CD14 Mono
DOK3	6.00537e-300	0.546215	0.161	0.006	2.19622e-295	CD14 Mono
IFITM3	1.52172e-300	1.73582	0.452	0.057	5.5651e-296	CD14 Mono
COTL1	1.8711e-301	2.08738	0.933	0.369	6.84281e-297	CD14 Mono
GLUL	5.94391e-303	1.10584	0.391	0.042	2.17375e-298	CD14 Mono
GSTP1	2.43048e-304	2.06858	0.893	0.298	8.88851e-300	CD14 Mono
CD86	5.52835e-307	0.675225	0.228	0.013	2.02177e-302	CD14 Mono
ZNF467	0	0.838165	0.272	0.012	0	CD14 Mono
ZNF385A	0	0.888963	0.265	0.005	0	CD14 Mono
VSTM1	0	0.571565	0.157	0.001	0	CD14 Mono
VCAN	0	3.07822	0.819	0.005	0	CD14 Mono
TYROBP	0	3.80035	0.996	0.169	0	CD14 Mono
TYMP	0	2.67748	0.828	0.081	0	CD14 Mono
TSPO	0	2.35433	0.924	0.319	0	CD14 Mono
TREM1	0	0.899721	0.256	0.001	0	CD14 Mono
TNFSF13B	0	1.76075	0.544	0.019	0	CD14 Mono
TNFSF13	0	0.930915	0.311	0.011	0	CD14 Mono
TNFAIP2	0	1.20644	0.376	0.004	0	CD14 Mono
TMEM176B	0	1.5684	0.415	0.004	0	CD14 Mono
TMEM176A	0	1.27964	0.348	0.002	0	CD14 Mono
TMEM170B	0	0.607075	0.169	0.002	0	CD14 Mono
TLR4	0	0.608863	0.159	0.002	0	CD14 Mono
TKT	0	2.10224	0.807	0.175	0	CD14 Mono
TIMP2	0	0.846295	0.233	0.004	0	CD14 Mono
THBS1	0	0.655612	0.106	0.001	0	CD14 Mono
TGFBI	0	1.19999	0.389	0.006	0	CD14 Mono
STXBP2	0	2.37486	0.746	0.117	0	CD14 Mono
STX11	0	1.0524	0.369	0.017	0	CD14 Mono
SRGN	0	2.5001	0.972	0.356	0	CD14 Mono
SPI1	0	2.24569	0.733	0.033	0	CD14 Mono
SOD2	0	1.5671	0.574	0.091	0	CD14 Mono
SMCO4	0	1.08758	0.337	0.012	0	CD14 Mono
SLC7A7	0	1.44958	0.47	0.01	0	CD14 Mono
SLC43A2	0	0.8677	0.278	0.016	0	CD14 Mono
SLC15A3	0	0.588241	0.163	0.005	0	CD14 Mono
SLC11A1	0	1.14588	0.363	0.013	0	CD14 Mono
SIRPB1	0	0.624674	0.187	0.004	0	CD14 Mono
SGK1	0	0.906843	0.25	0.012	0	CD14 Mono
SERPINA1	0	2.55324	0.776	0.012	0	CD14 Mono
SAT1	0	2.57099	0.956	0.355	0	CD14 Mono
S100A9	0	7.08359	0.998	0.078	0	CD14 Mono
S100A8	0	6.73351	0.994	0.049	0	CD14 Mono
S100A6	0	2.92169	1	0.738	0	CD14 Mono
S100A12	0	4.16652	0.889	0.005	0	CD14 Mono
S100A11	0	3.04945	0.967	0.222	0	CD14 Mono
RXRA	0	0.771281	0.246	0.009	0	CD14 Mono
RNF130	0	1.81762	0.624	0.037	0	CD14 Mono
RNASE6	0	1.32877	0.431	0.022	0	CD14 Mono
RNASE2	0	0.678753	0.18	0	0	CD14 Mono
RHOB	0	1.29211	0.352	0.03	0	CD14 Mono
RGS2	0	2.30204	0.717	0.09	0	CD14 Mono
RGS18	0	0.671069	0.176	0.005	0	CD14 Mono
RETN	0	0.87455	0.193	0.003	0	CD14 Mono
RBP7	0	1.79366	0.494	0.002	0	CD14 Mono
RBM47	0	0.738897	0.2	0.004	0	CD14 Mono
RASSF4	0	0.583334	0.185	0.008	0	CD14 Mono
RAB32	0	1.05539	0.341	0.003	0	CD14 Mono
RAB31	0	1.14028	0.348	0.009	0	CD14 Mono
QPCT	0	0.871735	0.233	0.001	0	CD14 Mono
PYGL	0	0.516939	0.144	0.001	0	CD14 Mono
PYCARD	0	1.9717	0.767	0.131	0	CD14 Mono
PTPRE	0	1.3305	0.47	0.05	0	CD14 Mono
PTAFR	0	0.560044	0.163	0.002	0	CD14 Mono
PSAP	0	2.91665	0.959	0.203	0	CD14 Mono
PRAM1	0	0.885519	0.27	0.006	0	CD14 Mono
PLXNB2	0	0.545454	0.176	0.004	0	CD14 Mono
PLXDC2	0	0.633007	0.193	0.002	0	CD14 Mono
PLBD1	0	1.33427	0.381	0.002	0	CD14 Mono
PLAUR	0	1.77202	0.517	0.009	0	CD14 Mono
PILRA	0	1.24314	0.4	0.008	0	CD14 Mono
PID1	0	0.599782	0.17	0.001	0	CD14 Mono
PGD	0	1.28007	0.452	0.035	0	CD14 Mono
PELATON	0	1.16349	0.361	0.009	0	CD14 Mono
OSCAR	0	0.636793	0.187	0.002	0	CD14 Mono
OGFRL1	0	1.09275	0.335	0.016	0	CD14 Mono
ODF3B	0	1.07144	0.328	0.018	0	CD14 Mono
NUP214	0	2.00656	0.646	0.035	0	CD14 Mono
NRGN	0	0.939701	0.278	0.005	0	CD14 Mono
NRG1	0	0.663783	0.172	0.001	0	CD14 Mono
NPC2	0	2.3637	0.87	0.194	0	CD14 Mono
NFAM1	0	0.502142	0.15	0.001	0	CD14 Mono
NEAT1	0	2.66	0.985	0.511	0	CD14 Mono
NCF2	0	1.61714	0.52	0.011	0	CD14 Mono
NAMPT	0	3.40491	0.933	0.103	0	CD14 Mono
MTMR11	0	0.65983	0.204	0.002	0	CD14 Mono
MSRB1	0	1.07939	0.344	0.022	0	CD14 Mono
MS4A7	0	1.12119	0.35	0.014	0	CD14 Mono
MS4A6A	0	2.46312	0.706	0.005	0	CD14 Mono
MPEG1	0	1.71334	0.546	0.011	0	CD14 Mono
MNDA	0	3.11546	0.811	0.011	0	CD14 Mono
MIR223HG	0	0.724258	0.211	0.006	0	CD14 Mono
MGST1	0	1.47085	0.446	0.001	0	CD14 Mono
MCEMP1	0	0.667539	0.152	0.001	0	CD14 Mono
MARCKS	0	1.11828	0.33	0.023	0	CD14 Mono
MAFB	0	1.01743	0.263	0.006	0	CD14 Mono
LYZ	0	6.60022	0.998	0.054	0	CD14 Mono
LY96	0	1.39578	0.515	0.05	0	CD14 Mono
LY86	0	1.30933	0.493	0.049	0	CD14 Mono
LST1	0	3.43937	0.98	0.108	0	CD14 Mono
LRRK2	0	0.855719	0.263	0.008	0	CD14 Mono
LRRC25	0	0.917586	0.287	0.007	0	CD14 Mono
LRP1	0	0.937867	0.276	0.003	0	CD14 Mono
LMO2	0	0.605464	0.18	0.005	0	CD14 Mono
LINC00877	0	0.83941	0.23	0.004	0	CD14 Mono
LILRB4	0	0.534733	0.172	0.005	0	CD14 Mono
LILRB3	0	1.05092	0.33	0.007	0	CD14 Mono
LILRB2	0	1.10364	0.335	0.007	0	CD14 Mono
LILRA5	0	1.15811	0.339	0.006	0	CD14 Mono
LILRA2	0	0.867106	0.254	0.004	0	CD14 Mono
LILRA1	0	0.513774	0.156	0.003	0	CD14 Mono
LGALS3	0	1.73553	0.576	0.035	0	CD14 Mono
LGALS2	0	2.4233	0.594	0.003	0	CD14 Mono
LGALS1	0	3.10636	0.954	0.213	0	CD14 Mono
KLF4	0	2.28093	0.646	0.013	0	CD14 Mono
KLF10	0	1.24014	0.37	0.025	0	CD14 Mono
KCTD12	0	1.26075	0.4	0.005	0	CD14 Mono
KCNE3	0	0.759587	0.2	0.002	0	CD14 Mono
IRAK3	0	0.723097	0.219	0.003	0	CD14 Mono
IL1B	0	1.09835	0.257	0.002	0	CD14 Mono
IL13RA1	0	0.504917	0.146	0.003	0	CD14 Mono
IGSF6	0	1.59836	0.485	0.006	0	CD14 Mono
IFI30	0	4.01085	0.98	0.049	0	CD14 Mono
IER3	0	1.0527	0.304	0.024	0	CD14 Mono
HNMT	0	1.1309	0.343	0.002	0	CD14 Mono
HLA-DRA	0	1.81729	0.906	0.181	0	CD14 Mono
HCK	0	1.11903	0.365	0.014	0	CD14 Mono
GRN	0	2.55683	0.804	0.054	0	CD14 Mono
GPX1	0	3.38368	0.98	0.241	0	CD14 Mono
GPBAR1	0	0.725942	0.217	0.004	0	CD14 Mono
GCA	0	1.40606	0.428	0.033	0	CD14 Mono
GASK1B	0	0.696319	0.185	0	0	CD14 Mono
GABARAP	0	2.37657	0.978	0.496	0	CD14 Mono
G0S2	0	1.46934	0.215	0.003	0	CD14 Mono
FTL	0	3.27959	1	0.947	0	CD14 Mono
FTH1	0	2.67524	1	0.936	0	CD14 Mono
FPR1	0	1.33005	0.393	0.002	0	CD14 Mono
FOS	0	2.67733	0.994	0.648	0	CD14 Mono
FOLR3	0	0.827235	0.157	0	0	CD14 Mono
FGR	0	1.36859	0.552	0.064	0	CD14 Mono
FGL2	0	2.06492	0.644	0.012	0	CD14 Mono
FCN1	0	4.33523	0.978	0.018	0	CD14 Mono
FCGRT	0	1.86997	0.713	0.082	0	CD14 Mono
FCGR2A	0	1.14273	0.326	0.006	0	CD14 Mono
FCGR1A	0	0.833641	0.235	0	0	CD14 Mono
FCER1G	0	2.80683	0.97	0.138	0	CD14 Mono
EREG	0	0.967385	0.154	0.001	0	CD14 Mono
ENSG00000267519	0	2.50897	0.815	0.081	0	CD14 Mono
ENSG00000262202	0	1.45833	0.457	0.039	0	CD14 Mono
ENSG00000257764	0	4.76811	0.787	0.015	0	CD14 Mono
ENSG00000255197	0	0.68013	0.211	0.006	0	CD14 Mono
EMILIN2	0	0.614535	0.161	0.006	0	CD14 Mono
EGR1	0	1.35107	0.324	0.024	0	CD14 Mono
DUSP6	0	1.28158	0.346	0.018	0	CD14 Mono
DPYSL2	0	0.939017	0.319	0.017	0	CD14 Mono
DMXL2	0	0.818225	0.224	0.004	0	CD14 Mono
CYP1B1	0	1.09191	0.257	0.001	0	CD14 Mono
CYBB	0	2.09076	0.648	0.02	0	CD14 Mono
CXCL8	0	2.80767	0.491	0.007	0	CD14 Mono
CTSZ	0	1.50967	0.565	0.048	0	CD14 Mono
CTSS	0	3.41068	0.978	0.243	0	CD14 Mono
CTSH	0	1.29586	0.489	0.057	0	CD14 Mono
CTSB	0	1.42472	0.554	0.074	0	CD14 Mono
CSTA	0	3.20719	0.857	0.008	0	CD14 Mono
CST3	0	4.63975	0.991	0.048	0	CD14 Mono
CSF3R	0	1.99852	0.606	0.004	0	CD14 Mono
CSF2RA	0	0.732226	0.217	0.002	0	CD14 Mono
CREB5	0	0.8029	0.244	0.001	0	CD14 Mono
CPVL	0	1.53812	0.45	0.004	0	CD14 Mono
CPPED1	0	0.905542	0.315	0.012	0	CD14 Mono
CLEC7A	0	2.07105	0.641	0.008	0	CD14 Mono
CLEC4E	0	0.832661	0.241	0	0	CD14 Mono
CLEC4A	0	1.22588	0.381	0.006	0	CD14 Mono
CLEC12A	0	1.4027	0.424	0.006	0	CD14 Mono
CFP	0	2.15678	0.689	0.034	0	CD14 Mono
CFD	0	2.5257	0.752	0.024	0	CD14 Mono
CEBPD	0	2.00999	0.641	0.033	0	CD14 Mono
CDKN1A	0	0.934693	0.278	0.012	0	CD14 Mono
CDA	0	1.52999	0.45	0.004	0	CD14 Mono
CD93	0	0.992395	0.256	0.002	0	CD14 Mono
CD68	0	1.94768	0.646	0.017	0	CD14 Mono
CD36	0	1.71838	0.524	0.003	0	CD14 Mono
CD33	0	0.859275	0.265	0.003	0	CD14 Mono
CD302	0	1.65359	0.528	0.005	0	CD14 Mono
CD300LF	0	0.574055	0.167	0.003	0	CD14 Mono
CD300E	0	1.00331	0.298	0.004	0	CD14 Mono
CD14	0	2.58016	0.713	0.004	0	CD14 Mono
CCR1	0	0.564625	0.135	0.002	0	CD14 Mono
CATSPER1	0	0.639045	0.18	0.007	0	CD14 Mono
C5AR1	0	1.05925	0.293	0.006	0	CD14 Mono
C19orf38	0	1.20329	0.393	0.013	0	CD14 Mono
BST1	0	0.915501	0.281	0.003	0	CD14 Mono
BRI3	0	1.9263	0.669	0.067	0	CD14 Mono
BLVRB	0	1.82864	0.602	0.032	0	CD14 Mono
ATP2B1-AS1	0	1.76744	0.711	0.142	0	CD14 Mono
ASGR1	0	1.20257	0.378	0.002	0	CD14 Mono
ASAH1	0	1.67648	0.676	0.11	0	CD14 Mono
ARHGEF40	0	1.03041	0.261	0.004	0	CD14 Mono
APOBEC3A	0	0.858202	0.215	0.004	0	CD14 Mono
APLP2	0	1.73422	0.631	0.066	0	CD14 Mono
AP1S2	0	2.57639	0.854	0.138	0	CD14 Mono
ANXA2	0	1.73559	0.717	0.142	0	CD14 Mono
ANPEP	0	0.710263	0.191	0.001	0	CD14 Mono
ALDH2	0	1.20253	0.38	0.006	0	CD14 Mono
ALDH1A1	0	0.641235	0.139	0.001	0	CD14 Mono
AIF1	0	3.20278	0.974	0.196	0	CD14 Mono
AGTRAP	0	1.45234	0.561	0.075	0	CD14 Mono
TSC22D3	1.6181e-10	0.514814	0.874	0.609	5.91755e-06	CD16 Mono
NFKBIA	1.48178e-11	0.509317	0.629	0.357	5.41903e-07	CD16 Mono
ICAM3	4.52134e-12	0.522867	0.689	0.394	1.6535e-07	CD16 Mono
ATP6V1F	1.07046e-12	0.503052	0.539	0.263	3.91477e-08	CD16 Mono
KLF2	2.91331e-14	0.554288	0.683	0.374	1.06543e-09	CD16 Mono
ANXA1	2.49328e-14	0.691802	0.647	0.338	9.11818e-10	CD16 Mono
ARL6IP4	1.77238e-14	0.588194	0.808	0.499	6.48178e-10	CD16 Mono
MAP1LC3B	1.29504e-14	0.511172	0.425	0.18	4.73609e-10	CD16 Mono
BAX	2.36586e-15	0.523042	0.551	0.254	8.65219e-11	CD16 Mono
PTGES3	1.13439e-15	0.616327	0.671	0.347	4.14859e-11	CD16 Mono
PSMB8	9.58749e-16	0.518095	0.623	0.298	3.50624e-11	CD16 Mono
CHCHD2	7.00093e-16	0.530683	0.904	0.6	2.56031e-11	CD16 Mono
PABPC4	4.523e-16	0.548439	0.377	0.145	1.65411e-11	CD16 Mono
UQCRQ	3.89096e-16	0.558845	0.731	0.377	1.42296e-11	CD16 Mono
ATP5MF	2.4609e-16	0.591026	0.725	0.38	8.99976e-12	CD16 Mono
MRPL23	1.83833e-16	0.513808	0.509	0.216	6.72295e-12	CD16 Mono
LDHA	1.69565e-16	0.559726	0.647	0.316	6.20117e-12	CD16 Mono
ENSG00000273338	1.64028e-16	0.515816	0.305	0.102	5.99867e-12	CD16 Mono
TOMM6	7.00336e-17	0.559525	0.778	0.421	2.5612e-12	CD16 Mono
MYL12B	3.36442e-17	0.572539	0.838	0.483	1.2304e-12	CD16 Mono
NAA38	2.75872e-17	0.547403	0.515	0.214	1.00889e-12	CD16 Mono
FIBP	2.53517e-17	0.502957	0.341	0.118	9.27139e-13	CD16 Mono
NME2	2.12816e-17	0.595084	0.904	0.555	7.78289e-13	CD16 Mono
GPX4	2.00467e-17	0.657651	0.82	0.486	7.33128e-13	CD16 Mono
ARF1	1.98971e-17	0.513635	0.623	0.286	7.27656e-13	CD16 Mono
ENO1	1.56818e-17	0.542545	0.749	0.384	5.73498e-13	CD16 Mono
ATP6V0E1	1.55217e-17	0.554899	0.778	0.402	5.67644e-13	CD16 Mono
DEDD2	4.77822e-18	0.506077	0.323	0.107	1.74744e-13	CD16 Mono
BCAP31	4.26809e-18	0.510203	0.473	0.187	1.56088e-13	CD16 Mono
WDR83OS	4.12288e-18	0.514697	0.611	0.274	1.50778e-13	CD16 Mono
DAZAP2	3.91095e-18	0.522977	0.731	0.357	1.43027e-13	CD16 Mono
STK17B	3.70532e-18	0.568034	0.611	0.271	1.35507e-13	CD16 Mono
ZNHIT1	1.51801e-18	0.516618	0.479	0.188	5.55151e-14	CD16 Mono
UQCR10	1.09003e-18	0.574479	0.76	0.393	3.98634e-14	CD16 Mono
TUBB	8.76291e-19	0.581415	0.521	0.217	3.20468e-14	CD16 Mono
CYRIB	3.57343e-19	0.551315	0.623	0.28	1.30684e-14	CD16 Mono
CLTB	1.36882e-19	0.503127	0.395	0.137	5.00593e-15	CD16 Mono
SNRPG	1.21341e-19	0.523431	0.593	0.248	4.43757e-15	CD16 Mono
NDUFA2	1.06932e-19	0.574801	0.629	0.273	3.91062e-15	CD16 Mono
COX17	9.61759e-20	0.521272	0.467	0.174	3.51725e-15	CD16 Mono
JUNB	3.79844e-20	0.643398	0.988	0.827	1.38913e-15	CD16 Mono
CCDC12	3.30194e-20	0.516364	0.593	0.241	1.20755e-15	CD16 Mono
ATP5MK	3.03666e-20	0.627628	0.82	0.436	1.11054e-15	CD16 Mono
CRIP1	1.73504e-20	0.924234	0.904	0.632	6.34522e-16	CD16 Mono
PPP1CB	1.65519e-20	0.562078	0.485	0.179	6.05318e-16	CD16 Mono
PSMB10	1.52527e-20	0.59116	0.659	0.296	5.57805e-16	CD16 Mono
POLE4	1.16998e-20	0.516855	0.485	0.18	4.27873e-16	CD16 Mono
TMEM50A	8.61347e-21	0.514489	0.509	0.192	3.15003e-16	CD16 Mono
ACTR3	5.60605e-21	0.623999	0.659	0.293	2.05019e-16	CD16 Mono
MMP24OS	3.95376e-21	0.510871	0.407	0.137	1.44593e-16	CD16 Mono
ND1	3.79342e-21	0.539571	1	0.948	1.38729e-16	CD16 Mono
YPEL5	3.23714e-21	0.660645	0.539	0.214	1.18385e-16	CD16 Mono
CDC42	3.01256e-21	0.849682	0.898	0.548	1.10172e-16	CD16 Mono
LAPTM5	2.87852e-21	0.692625	0.946	0.687	1.0527e-16	CD16 Mono
BRK1	2.57677e-21	0.669449	0.713	0.327	9.42352e-17	CD16 Mono
ARPC4	2.38544e-21	0.77037	0.665	0.324	8.7238e-17	CD16 Mono
PSMD4	1.33556e-21	0.524924	0.509	0.19	4.88426e-17	CD16 Mono
CD55	1.32196e-21	0.504095	0.431	0.148	4.83455e-17	CD16 Mono
SLC25A3	1.1354e-21	0.660447	0.772	0.381	4.15229e-17	CD16 Mono
PPP4C	1.00988e-21	0.523138	0.473	0.168	3.69323e-17	CD16 Mono
UBE2L6	4.63062e-22	0.630805	0.455	0.164	1.69346e-17	CD16 Mono
RAP1B	3.96966e-22	0.709665	0.796	0.4	1.45174e-17	CD16 Mono
CIAO2B	3.73085e-22	0.525291	0.497	0.18	1.36441e-17	CD16 Mono
EIF4A1	3.02586e-22	0.669277	0.886	0.507	1.10659e-17	CD16 Mono
ARHGDIB	2.27301e-22	0.64503	0.958	0.772	8.31264e-18	CD16 Mono
TMEM219	1.67261e-22	0.551327	0.575	0.222	6.11691e-18	CD16 Mono
GNG2	1.63173e-22	0.562849	0.377	0.119	5.96742e-18	CD16 Mono
GLRX	1.05575e-22	0.604228	0.521	0.193	3.86098e-18	CD16 Mono
SHKBP1	5.31729e-23	0.537498	0.389	0.124	1.94459e-18	CD16 Mono
KLF3	4.38802e-23	0.645053	0.509	0.189	1.60474e-18	CD16 Mono
PSMA7	4.21728e-23	0.749342	0.826	0.448	1.5423e-18	CD16 Mono
FMNL1	3.17743e-23	0.604972	0.557	0.216	1.16202e-18	CD16 Mono
PRDX1	2.27115e-23	0.695292	0.521	0.195	8.30583e-19	CD16 Mono
ACTG1	1.90745e-23	0.698368	0.97	0.748	6.97575e-19	CD16 Mono
KLF6	9.74712e-24	0.721423	0.826	0.44	3.56462e-19	CD16 Mono
HMGN2	9.16527e-24	0.741263	0.898	0.531	3.35183e-19	CD16 Mono
CLTA	8.42836e-24	0.519193	0.401	0.126	3.08234e-19	CD16 Mono
C7orf50	7.4482e-24	0.597954	0.377	0.115	2.72388e-19	CD16 Mono
PSME2	3.29054e-24	0.763152	0.737	0.342	1.20338e-19	CD16 Mono
RNF181	3.06409e-24	0.5768	0.443	0.145	1.12057e-19	CD16 Mono
PRR13	1.47541e-24	0.695312	0.82	0.41	5.39573e-20	CD16 Mono
TMEM154	1.46055e-24	0.518554	0.299	0.077	5.34139e-20	CD16 Mono
SLC25A5	1.23297e-24	0.790769	0.743	0.357	4.50909e-20	CD16 Mono
NDUFS6	1.00846e-24	0.574662	0.569	0.211	3.68804e-20	CD16 Mono
POLD4	7.57795e-25	0.733223	0.647	0.273	2.77133e-20	CD16 Mono
NDUFS7	3.22176e-25	0.616481	0.593	0.224	1.17823e-20	CD16 Mono
CYTIP	3.18733e-25	0.736533	0.581	0.223	1.16564e-20	CD16 Mono
NDUFB5	1.76303e-25	0.65422	0.485	0.168	6.44757e-21	CD16 Mono
UBC	1.67708e-25	0.920308	0.922	0.7	6.13325e-21	CD16 Mono
WDR1	1.03897e-25	0.58057	0.533	0.187	3.79962e-21	CD16 Mono
COX7B	5.22972e-26	0.68296	0.784	0.357	1.91256e-21	CD16 Mono
LAMTOR5	3.71594e-26	0.628063	0.575	0.211	1.35896e-21	CD16 Mono
PFKL	3.59129e-26	0.528766	0.293	0.073	1.31337e-21	CD16 Mono
ERGIC1	3.45052e-26	0.517807	0.251	0.056	1.26189e-21	CD16 Mono
SERP1	2.02513e-26	0.792651	0.88	0.519	7.40609e-22	CD16 Mono
CDC42EP3	1.66386e-26	0.602986	0.299	0.075	6.08489e-22	CD16 Mono
HERPUD1	1.4828e-26	0.666948	0.455	0.147	5.42275e-22	CD16 Mono
VDAC1	1.3104e-26	0.524598	0.425	0.128	4.79225e-22	CD16 Mono
PRKAR1A	1.20078e-26	0.541974	0.395	0.114	4.39138e-22	CD16 Mono
GMFG	1.05089e-26	0.740958	0.94	0.63	3.84322e-22	CD16 Mono
ENSG00000265206	9.85662e-27	0.701728	0.617	0.237	3.60466e-22	CD16 Mono
ATP5F1B	9.56854e-27	0.763751	0.635	0.253	3.49931e-22	CD16 Mono
PSMB3	8.08308e-27	0.680499	0.605	0.23	2.95606e-22	CD16 Mono
GPX1	6.9742e-27	0.81806	0.617	0.254	2.55053e-22	CD16 Mono
ITGA4	3.87724e-27	0.613415	0.503	0.164	1.41794e-22	CD16 Mono
PARVG	2.65086e-27	0.534123	0.335	0.087	9.69445e-23	CD16 Mono
GRB2	2.55664e-27	0.657403	0.527	0.183	9.3499e-23	CD16 Mono
IDH3G	1.72037e-27	0.57099	0.425	0.128	6.29158e-23	CD16 Mono
GNG10	1.36329e-27	0.604836	0.401	0.116	4.98569e-23	CD16 Mono
BST2	1.3256e-27	0.710354	0.617	0.235	4.84787e-23	CD16 Mono
CORO1A	6.66833e-28	0.744942	0.952	0.724	2.43867e-23	CD16 Mono
SELENOS	5.97984e-28	0.610178	0.419	0.122	2.18689e-23	CD16 Mono
IFI6	4.67408e-28	0.722738	0.419	0.126	1.70936e-23	CD16 Mono
COX6A1	4.59361e-28	0.810855	0.856	0.449	1.67993e-23	CD16 Mono
MYDGF	3.79198e-28	0.533618	0.497	0.154	1.38677e-23	CD16 Mono
C18orf32	2.93097e-28	0.659198	0.605	0.216	1.07189e-23	CD16 Mono
HIGD2A	2.68248e-28	0.865654	0.862	0.452	9.81009e-24	CD16 Mono
GBP2	2.67615e-28	0.814076	0.419	0.127	9.78693e-24	CD16 Mono
SPG21	1.90852e-28	0.555964	0.383	0.105	6.97965e-24	CD16 Mono
TPP1	1.57265e-28	0.503792	0.311	0.075	5.75133e-24	CD16 Mono
ITM2B	1.55043e-28	0.883415	0.988	0.731	5.67007e-24	CD16 Mono
M6PR	1.23972e-28	0.603519	0.515	0.167	4.5338e-24	CD16 Mono
SAMHD1	7.03907e-29	0.685725	0.611	0.223	2.57426e-24	CD16 Mono
VTI1B	2.91719e-29	0.526337	0.347	0.088	1.06684e-24	CD16 Mono
COX6B1	6.47216e-30	0.825282	0.91	0.597	2.36693e-25	CD16 Mono
HM13	6.14653e-30	0.560758	0.383	0.102	2.24785e-25	CD16 Mono
LSP1	5.39323e-30	0.902699	0.868	0.461	1.97236e-25	CD16 Mono
PSMA4	5.05184e-30	0.699173	0.599	0.209	1.84751e-25	CD16 Mono
PKN1	3.3359e-30	0.527421	0.407	0.11	1.21997e-25	CD16 Mono
PPP1CA	2.17531e-30	0.783539	0.796	0.36	7.95534e-26	CD16 Mono
SMAP2	1.95698e-30	0.676602	0.497	0.153	7.15686e-26	CD16 Mono
RAB5C	1.75917e-30	0.627871	0.557	0.181	6.43344e-26	CD16 Mono
CAPZB	1.36383e-30	0.875587	0.85	0.415	4.98768e-26	CD16 Mono
CDKN2D	1.03956e-30	0.704795	0.533	0.172	3.80179e-26	CD16 Mono
TIMM8B	4.54266e-31	0.52864	0.377	0.096	1.66129e-26	CD16 Mono
SLIRP	3.5451e-31	0.716818	0.509	0.16	1.29648e-26	CD16 Mono
ZNF706	2.45448e-31	0.709756	0.605	0.207	8.97628e-27	CD16 Mono
TMPO	2.35769e-31	0.587336	0.347	0.085	8.62233e-27	CD16 Mono
OSTF1	1.79079e-31	0.666887	0.629	0.217	6.54908e-27	CD16 Mono
ENY2	1.70025e-31	0.790455	0.563	0.189	6.21797e-27	CD16 Mono
PSMB9	1.54225e-31	0.865488	0.796	0.38	5.64017e-27	CD16 Mono
HCLS1	1.06419e-31	0.887308	0.653	0.258	3.89185e-27	CD16 Mono
ISG15	1.04511e-31	1.10218	0.569	0.203	3.82206e-27	CD16 Mono
MCL1	7.88776e-32	0.784966	0.647	0.236	2.88463e-27	CD16 Mono
HLA-DRB5	6.41474e-32	0.909017	0.186	0.03	2.34593e-27	CD16 Mono
CHCHD10	5.63608e-32	0.806031	0.647	0.235	2.06117e-27	CD16 Mono
GUSB	4.40044e-32	0.521318	0.251	0.049	1.60929e-27	CD16 Mono
TLE4	2.5717e-32	0.62776	0.587	0.189	9.40495e-28	CD16 Mono
SERF2	1.94565e-32	0.653444	1	0.896	7.11545e-28	CD16 Mono
CTSD	1.7697e-32	0.713994	0.581	0.19	6.47198e-28	CD16 Mono
CCT5	9.70283e-33	0.631696	0.389	0.1	3.54842e-28	CD16 Mono
SELPLG	8.92415e-33	0.576574	0.443	0.12	3.26365e-28	CD16 Mono
SDHB	4.7355e-33	0.584101	0.419	0.112	1.73182e-28	CD16 Mono
IQGAP1	4.35788e-33	0.708831	0.569	0.178	1.59372e-28	CD16 Mono
TPI1	4.05641e-33	1.00102	0.749	0.333	1.48347e-28	CD16 Mono
GAPDH	2.2057e-33	0.811953	0.976	0.733	8.06647e-29	CD16 Mono
WDR11	1.83404e-33	0.508551	0.246	0.045	6.70727e-29	CD16 Mono
NDUFA6	1.62095e-33	0.694715	0.569	0.178	5.92797e-29	CD16 Mono
SSH2	1.35133e-33	0.568212	0.383	0.094	4.94193e-29	CD16 Mono
ATP2B1	7.96721e-34	0.611724	0.407	0.104	2.91369e-29	CD16 Mono
CALCOCO2	7.66875e-34	0.515078	0.335	0.075	2.80454e-29	CD16 Mono
MPC1	4.87795e-34	0.691594	0.395	0.101	1.78392e-29	CD16 Mono
ATP5F1E	4.18625e-34	0.714737	0.994	0.917	1.53095e-29	CD16 Mono
SNX3	3.28683e-34	0.858853	0.796	0.34	1.20203e-29	CD16 Mono
LAMTOR4	2.50208e-34	0.852459	0.886	0.463	9.15036e-30	CD16 Mono
ERICH1	1.78161e-34	0.665977	0.521	0.153	6.51553e-30	CD16 Mono
FAM89B	1.55274e-34	0.544006	0.359	0.083	5.67852e-30	CD16 Mono
LY6E	1.33811e-34	1.0726	0.832	0.442	4.89362e-30	CD16 Mono
COX5B	9.48116e-35	0.876843	0.904	0.496	3.46736e-30	CD16 Mono
POMP	7.41809e-35	0.771893	0.671	0.237	2.71287e-30	CD16 Mono
ELOB	5.85832e-35	0.914587	0.952	0.559	2.14245e-30	CD16 Mono
COX2	4.15545e-35	0.56847	1	0.993	1.51969e-30	CD16 Mono
NUMB	2.57394e-35	0.555447	0.281	0.055	9.41314e-31	CD16 Mono
AKIRIN2	2.29931e-35	0.581583	0.359	0.082	8.40881e-31	CD16 Mono
CAPZA1	1.74246e-35	0.708063	0.605	0.19	6.37237e-31	CD16 Mono
CAP1	1.34118e-35	0.954032	0.76	0.309	4.90483e-31	CD16 Mono
PTPN18	1.32176e-35	0.725752	0.401	0.1	4.83381e-31	CD16 Mono
HLA-DMA	1.25875e-35	0.736078	0.431	0.111	4.60339e-31	CD16 Mono
LSM6	1.11816e-35	0.728719	0.479	0.134	4.08924e-31	CD16 Mono
CNIH4	5.71952e-36	0.595556	0.287	0.057	2.09169e-31	CD16 Mono
CSK	4.75945e-36	0.71752	0.563	0.169	1.74058e-31	CD16 Mono
WASF2	4.51342e-36	0.798116	0.671	0.231	1.6506e-31	CD16 Mono
TLN1	2.75426e-36	0.733783	0.503	0.144	1.00726e-31	CD16 Mono
ILK	1.6627e-36	0.560373	0.329	0.069	6.08066e-32	CD16 Mono
VIM	9.74417e-37	1.04302	0.952	0.646	3.56354e-32	CD16 Mono
ST3GAL5	6.82052e-37	0.540375	0.275	0.051	2.49433e-32	CD16 Mono
CAT	6.43189e-37	0.568143	0.341	0.074	2.35221e-32	CD16 Mono
CACUL1	3.11425e-37	0.594927	0.299	0.059	1.13891e-32	CD16 Mono
LAMTOR2	2.35611e-37	0.621027	0.527	0.146	8.61652e-33	CD16 Mono
YWHAE	1.55322e-37	0.611572	0.437	0.109	5.68028e-33	CD16 Mono
NANS	1.03815e-37	0.510068	0.329	0.068	3.79662e-33	CD16 Mono
EIF1	4.38298e-38	0.671544	1	0.965	1.6029e-33	CD16 Mono
DYNLL1	3.39568e-38	0.925321	0.599	0.192	1.24183e-33	CD16 Mono
WSB1	2.73505e-38	0.745279	0.545	0.154	1.00023e-33	CD16 Mono
MYO9B	1.62677e-38	0.575829	0.323	0.065	5.94926e-34	CD16 Mono
PGAM1	9.17766e-39	0.827977	0.563	0.17	3.35636e-34	CD16 Mono
IRF7	6.21586e-39	0.633845	0.347	0.073	2.2732e-34	CD16 Mono
H2AZ1	1.88991e-39	1.02073	0.76	0.297	6.91161e-35	CD16 Mono
EPN1	1.13785e-39	0.566226	0.305	0.058	4.16123e-35	CD16 Mono
ITGAL	5.94242e-40	0.629336	0.497	0.127	2.1732e-35	CD16 Mono
PCGF5	4.92421e-40	0.749305	0.413	0.098	1.80083e-35	CD16 Mono
HLA-DQB1	4.68502e-40	0.661311	0.437	0.103	1.71336e-35	CD16 Mono
DPEP2	3.39097e-40	0.685959	0.341	0.07	1.24011e-35	CD16 Mono
NCKAP1L	1.77482e-40	0.674287	0.425	0.1	6.49071e-36	CD16 Mono
UBE2R2	1.18067e-40	0.617096	0.329	0.065	4.31783e-36	CD16 Mono
RTN3	1.05915e-40	0.614342	0.359	0.075	3.87343e-36	CD16 Mono
UBE2A	9.86178e-41	0.535315	0.311	0.058	3.60655e-36	CD16 Mono
MYADM	6.95949e-41	0.816835	0.425	0.103	2.54515e-36	CD16 Mono
UBE2J1	4.59133e-41	0.668915	0.413	0.094	1.67909e-36	CD16 Mono
AGPAT2	4.1973e-41	0.509137	0.234	0.035	1.53499e-36	CD16 Mono
SLC25A6	3.85379e-41	0.928799	0.994	0.79	1.40937e-36	CD16 Mono
DOCK2	3.60143e-41	0.637716	0.329	0.064	1.31708e-36	CD16 Mono
VPS35	3.05421e-41	0.670056	0.425	0.099	1.11696e-36	CD16 Mono
ACTR2	2.30604e-41	0.852941	0.731	0.246	8.43342e-37	CD16 Mono
CD4	1.94359e-41	0.62389	0.341	0.068	7.1079e-37	CD16 Mono
SNAP29	1.2711e-41	0.501098	0.275	0.046	4.64852e-37	CD16 Mono
LY86	1.10205e-41	0.508566	0.311	0.056	4.03032e-37	CD16 Mono
EVI2B	6.89614e-42	1.1104	0.802	0.333	2.52199e-37	CD16 Mono
TMBIM4	5.83608e-42	0.979517	0.689	0.236	2.13431e-37	CD16 Mono
CFL1	2.46369e-42	0.939255	0.988	0.799	9.00996e-38	CD16 Mono
ZNF106	2.21172e-42	0.615223	0.365	0.074	8.08849e-38	CD16 Mono
TUBA1A	1.61684e-42	1.13698	0.778	0.311	5.91295e-38	CD16 Mono
BLOC1S1	9.91544e-43	0.999837	0.766	0.297	3.62618e-38	CD16 Mono
TRAPPC5	8.43272e-43	1.00731	0.737	0.273	3.08393e-38	CD16 Mono
S100A10	6.60345e-43	1.28001	0.934	0.505	2.41495e-38	CD16 Mono
LCP1	4.29642e-43	0.858609	0.719	0.234	1.57125e-38	CD16 Mono
MFSD1	2.67272e-43	0.536487	0.24	0.035	9.7744e-39	CD16 Mono
SEC11A	1.94565e-43	0.989075	0.701	0.239	7.11543e-39	CD16 Mono
PPT1	1.26438e-43	0.681211	0.449	0.104	4.62395e-39	CD16 Mono
LAP3	4.14819e-44	0.613752	0.299	0.052	1.51703e-39	CD16 Mono
STX10	3.4915e-44	0.667727	0.467	0.109	1.27688e-39	CD16 Mono
PGK1	3.09262e-44	1.11795	0.76	0.29	1.131e-39	CD16 Mono
ZBTB7A	2.98793e-44	0.877832	0.515	0.134	1.09271e-39	CD16 Mono
ARL4A	7.01607e-45	0.798333	0.437	0.099	2.56585e-40	CD16 Mono
MARCKSL1	6.31465e-45	0.901466	0.527	0.137	2.30933e-40	CD16 Mono
TMEM167A	5.12251e-45	0.702513	0.413	0.089	1.87335e-40	CD16 Mono
LTA4H	2.65445e-45	0.948707	0.485	0.122	9.7076e-41	CD16 Mono
IER5	1.87191e-45	0.565381	0.299	0.05	6.84576e-41	CD16 Mono
GLIPR1	1.51375e-45	0.786797	0.497	0.12	5.53593e-41	CD16 Mono
CNPY3	1.1091e-45	0.874428	0.611	0.171	4.05608e-41	CD16 Mono
PSEN1	9.91923e-46	0.557461	0.251	0.037	3.62756e-41	CD16 Mono
TAX1BP3	7.39902e-46	0.529765	0.275	0.043	2.70589e-41	CD16 Mono
EIF4E2	5.75545e-46	0.686563	0.371	0.073	2.10482e-41	CD16 Mono
SH3BGRL	5.00019e-46	1.18596	0.766	0.281	1.82862e-41	CD16 Mono
MACROH2A1	3.55565e-46	0.894202	0.593	0.167	1.30034e-41	CD16 Mono
SNX2	3.41442e-46	0.733533	0.473	0.109	1.24869e-41	CD16 Mono
COX8A	9.37733e-47	1.08175	0.928	0.42	3.42938e-42	CD16 Mono
ITGB2	7.86787e-47	1.05852	0.88	0.39	2.87736e-42	CD16 Mono
SDCBP	6.30272e-47	0.822816	0.539	0.136	2.30497e-42	CD16 Mono
CAPNS1	5.33131e-47	0.817157	0.479	0.112	1.94971e-42	CD16 Mono
RAB5IF	4.34059e-47	0.887804	0.569	0.152	1.5874e-42	CD16 Mono
EMP3	2.01056e-47	1.24579	0.958	0.538	7.35282e-43	CD16 Mono
NOP10	8.42563e-48	0.945102	0.707	0.22	3.08134e-43	CD16 Mono
ATOX1	7.95444e-48	0.781273	0.455	0.099	2.90902e-43	CD16 Mono
CD83	7.15612e-48	0.535861	0.246	0.034	2.61707e-43	CD16 Mono
GSTO1	4.06209e-48	0.883805	0.575	0.154	1.48555e-43	CD16 Mono
IMPDH1	3.13757e-48	0.582982	0.281	0.043	1.14744e-43	CD16 Mono
CLIC1	2.65652e-48	1.10268	0.892	0.377	9.71517e-44	CD16 Mono
SUPT4H1	1.77506e-48	0.958459	0.605	0.168	6.49158e-44	CD16 Mono
RTN4	8.71221e-49	0.910073	0.641	0.181	3.18614e-44	CD16 Mono
VAMP3	5.13307e-49	0.564376	0.257	0.036	1.87721e-44	CD16 Mono
AP2S1	5.05131e-49	1.03383	0.665	0.203	1.84731e-44	CD16 Mono
GSTP1	4.30921e-49	1.19765	0.808	0.307	1.57592e-44	CD16 Mono
RBX1	3.69053e-49	1.02985	0.737	0.241	1.34966e-44	CD16 Mono
CXCL8	3.55267e-49	0.730994	0.168	0.017	1.29925e-44	CD16 Mono
MAP3K8	3.44092e-49	0.501239	0.329	0.055	1.25838e-44	CD16 Mono
YWHAH	1.22373e-49	0.696479	0.413	0.083	4.47531e-45	CD16 Mono
MARCHF1	1.17573e-49	0.628926	0.335	0.057	4.29978e-45	CD16 Mono
AGTRAP	3.38085e-50	0.671835	0.419	0.083	1.23641e-45	CD16 Mono
RNH1	3.36346e-50	1.06777	0.665	0.209	1.23005e-45	CD16 Mono
PHF19	1.9745e-50	0.570214	0.234	0.03	7.22095e-46	CD16 Mono
VPS29	1.16041e-50	0.940896	0.599	0.158	4.24375e-46	CD16 Mono
FLNA	1.06817e-50	0.812589	0.665	0.182	3.9064e-46	CD16 Mono
MGAT1	8.52528e-51	0.7504	0.455	0.096	3.11778e-46	CD16 Mono
TUBA1B	6.93173e-51	1.34456	0.754	0.268	2.535e-46	CD16 Mono
VAMP5	3.78625e-51	1.20384	0.623	0.185	1.38467e-46	CD16 Mono
CHMP4B	2.10158e-51	0.934614	0.563	0.141	7.68568e-47	CD16 Mono
MAP2K3	1.49749e-51	0.752861	0.395	0.075	5.47648e-47	CD16 Mono
CYBA	1.05433e-51	1.21781	0.982	0.726	3.85579e-47	CD16 Mono
MT2A	9.49566e-52	1.44585	0.731	0.255	3.47266e-47	CD16 Mono
FOS	8.80171e-52	1.40928	0.97	0.654	3.21887e-47	CD16 Mono
DOK2	4.79754e-52	0.984009	0.623	0.166	1.75451e-47	CD16 Mono
COX1	5.46756e-53	0.800971	1	0.994	1.99954e-48	CD16 Mono
ZFP36	3.39474e-53	1.38251	0.886	0.398	1.24149e-48	CD16 Mono
RAB8A	8.04463e-54	0.772561	0.479	0.101	2.942e-49	CD16 Mono
PTP4A2	7.71582e-54	1.24565	0.844	0.328	2.82175e-49	CD16 Mono
RNASEK	1.66116e-54	1.25666	0.946	0.517	6.07502e-50	CD16 Mono
MSN	9.49168e-55	1.02286	0.713	0.213	3.4712e-50	CD16 Mono
ADA2	7.41787e-55	0.673592	0.311	0.047	2.71279e-50	CD16 Mono
PGLS	5.79648e-55	1.12939	0.701	0.212	2.11983e-50	CD16 Mono
WAS	5.48379e-55	0.972719	0.683	0.188	2.00548e-50	CD16 Mono
RHOA	1.31158e-55	1.2305	0.898	0.392	4.7966e-51	CD16 Mono
MYO1F	1.27296e-55	0.939249	0.737	0.208	4.65535e-51	CD16 Mono
TMSB4X	3.438e-56	0.783948	1	1	1.25731e-51	CD16 Mono
C4orf48	3.2199e-56	0.919198	0.617	0.155	1.17755e-51	CD16 Mono
PLSCR1	2.14058e-56	0.597334	0.275	0.037	7.82833e-52	CD16 Mono
GDI2	1.81573e-56	1.16319	0.754	0.237	6.6403e-52	CD16 Mono
ARPC5	1.55187e-56	1.26353	0.85	0.321	5.67536e-52	CD16 Mono
NAPRT	1.34046e-56	0.806524	0.395	0.07	4.9022e-52	CD16 Mono
MOB1A	1.11945e-56	0.851732	0.551	0.125	4.09395e-52	CD16 Mono
RYBP	4.94122e-57	0.563457	0.222	0.024	1.80705e-52	CD16 Mono
MYO1G	3.50953e-57	0.969792	0.689	0.184	1.28347e-52	CD16 Mono
PFN1	1.09801e-57	1.13968	1	0.879	4.01552e-53	CD16 Mono
EHBP1L1	5.84208e-58	0.637818	0.275	0.036	2.13651e-53	CD16 Mono
TENT5A	2.52696e-58	0.602671	0.299	0.041	9.24134e-54	CD16 Mono
C1orf162	1.98885e-58	1.27789	0.778	0.257	7.27342e-54	CD16 Mono
IFNGR1	1.68038e-58	0.638833	0.329	0.049	6.14531e-54	CD16 Mono
CKS1B	1.35751e-58	0.601974	0.293	0.04	4.96455e-54	CD16 Mono
EFHD2	4.83173e-59	0.717291	0.593	0.13	1.76701e-54	CD16 Mono
TPM3	4.80467e-59	1.30785	0.94	0.439	1.75712e-54	CD16 Mono
TSPO	2.5475e-59	1.30571	0.862	0.329	9.31647e-55	CD16 Mono
RIN3	2.39713e-59	0.78561	0.419	0.075	8.76653e-55	CD16 Mono
RAC1	1.10929e-59	1.23122	0.802	0.266	4.05679e-55	CD16 Mono
LRRFIP1	6.50758e-60	1.2485	0.862	0.322	2.37989e-55	CD16 Mono
SH3BGRL3	5.51021e-60	1.2734	0.994	0.774	2.01514e-55	CD16 Mono
RARA	1.26293e-60	0.658444	0.275	0.035	4.61865e-56	CD16 Mono
RNASET2	4.78384e-61	1.46966	0.874	0.371	1.7495e-56	CD16 Mono
MSRB1	2.66758e-61	0.521213	0.246	0.028	9.75562e-57	CD16 Mono
MIS18BP1	1.89676e-61	0.815043	0.437	0.079	6.93662e-57	CD16 Mono
ARID3A	7.97071e-62	0.584451	0.228	0.024	2.91497e-57	CD16 Mono
BLVRB	7.89194e-62	0.557056	0.311	0.042	2.88616e-57	CD16 Mono
ACAA1	1.93274e-62	0.819457	0.509	0.101	7.06821e-58	CD16 Mono
RNF13	1.77239e-62	0.887588	0.443	0.081	6.48181e-58	CD16 Mono
YBX3	1.50639e-62	0.880337	0.383	0.062	5.509e-58	CD16 Mono
ZYX	1.27078e-62	1.01313	0.485	0.097	4.64738e-58	CD16 Mono
PSTPIP2	1.15402e-62	0.560022	0.216	0.021	4.22038e-58	CD16 Mono
SRGAP2B	1.03669e-62	0.588397	0.204	0.019	3.79128e-58	CD16 Mono
SULT1A1	4.21466e-63	0.638478	0.263	0.031	1.54134e-58	CD16 Mono
FBP1	3.32408e-63	0.502431	0.192	0.017	1.21565e-58	CD16 Mono
CD74	6.08132e-64	1.21049	0.982	0.506	2.224e-59	CD16 Mono
SKAP2	5.3602e-64	0.772823	0.347	0.051	1.96028e-59	CD16 Mono
TALDO1	4.64253e-64	1.02119	0.677	0.169	1.69782e-59	CD16 Mono
DRAP1	3.46705e-64	1.34147	0.898	0.358	1.26793e-59	CD16 Mono
C11orf21	2.15824e-64	0.638032	0.317	0.042	7.89292e-60	CD16 Mono
ENSG00000257764	2.00421e-64	0.568841	0.263	0.03	7.32959e-60	CD16 Mono
ADGRE5	1.66825e-64	1.07716	0.623	0.147	6.10095e-60	CD16 Mono
RNPEP	5.0587e-65	0.58893	0.293	0.037	1.85002e-60	CD16 Mono
GRINA	1.06056e-66	0.62334	0.323	0.043	3.87858e-62	CD16 Mono
REEP5	2.77292e-67	0.970848	0.593	0.127	1.01408e-62	CD16 Mono
CAPZA2	1.49613e-67	1.07329	0.659	0.158	5.4715e-63	CD16 Mono
ATP6V0D1	5.04597e-68	0.839032	0.467	0.081	1.84536e-63	CD16 Mono
ARPC1B	4.64129e-69	1.52582	0.964	0.512	1.69737e-64	CD16 Mono
UTRN	9.75224e-70	0.888354	0.551	0.106	3.56649e-65	CD16 Mono
YBX1	6.2742e-70	1.3562	0.988	0.74	2.29454e-65	CD16 Mono
CTSH	2.65481e-70	0.804229	0.413	0.064	9.70891e-66	CD16 Mono
NAP1L1	8.75455e-71	1.49033	0.988	0.709	3.20163e-66	CD16 Mono
TNFSF10	5.50409e-71	1.09421	0.449	0.077	2.0129e-66	CD16 Mono
DUSP1	8.39647e-72	1.75321	0.964	0.479	3.07067e-67	CD16 Mono
CHP1	4.51985e-72	0.723301	0.365	0.05	1.65295e-67	CD16 Mono
CTBP2	3.11353e-72	0.507925	0.216	0.019	1.13865e-67	CD16 Mono
MYL6	3.01161e-72	1.48738	0.994	0.724	1.10137e-67	CD16 Mono
ARPC2	1.80356e-72	1.39573	0.994	0.639	6.59581e-68	CD16 Mono
GNB2	7.69466e-74	1.25953	0.731	0.183	2.81402e-69	CD16 Mono
NAGK	7.83644e-75	0.835003	0.377	0.052	2.86586e-70	CD16 Mono
PLEK	7.73478e-75	0.767068	0.527	0.09	2.82869e-70	CD16 Mono
CTSC	3.35504e-75	1.28092	0.701	0.167	1.22697e-70	CD16 Mono
RAB10	2.41556e-75	0.776043	0.401	0.057	8.83395e-71	CD16 Mono
RABGAP1L	8.97951e-76	0.902514	0.455	0.072	3.2839e-71	CD16 Mono
SNN	6.43607e-76	0.521436	0.257	0.025	2.35373e-71	CD16 Mono
ARPC3	3.00803e-76	1.61458	0.982	0.601	1.10007e-71	CD16 Mono
LAPTM4A	2.01069e-76	1.02227	0.593	0.115	7.35328e-72	CD16 Mono
CALM2	1.42276e-76	1.79836	0.952	0.465	5.20318e-72	CD16 Mono
ADA	6.3536e-77	0.961413	0.443	0.069	2.32358e-72	CD16 Mono
ATP2B1-AS1	4.22811e-77	1.34244	0.665	0.151	1.54626e-72	CD16 Mono
VMP1	2.23897e-77	1.13085	0.641	0.132	8.18814e-73	CD16 Mono
CCDC88A	1.38593e-77	0.652526	0.275	0.028	5.06848e-73	CD16 Mono
GRK2	1.09448e-77	0.838822	0.467	0.073	4.00264e-73	CD16 Mono
CHST2	6.75575e-78	0.620628	0.311	0.035	2.47065e-73	CD16 Mono
APLP2	4.69353e-78	0.803235	0.479	0.075	1.71647e-73	CD16 Mono
RILPL2	1.98035e-79	0.964378	0.509	0.086	7.24235e-75	CD16 Mono
ENSG00000244459	1.59352e-79	0.57596	0.257	0.024	5.82765e-75	CD16 Mono
CD151	9.32176e-80	0.675336	0.293	0.031	3.40906e-75	CD16 Mono
PTP4A3	6.89991e-80	0.672301	0.269	0.026	2.52337e-75	CD16 Mono
HLA-DPB1	5.73948e-80	1.66078	0.868	0.252	2.09898e-75	CD16 Mono
MEF2C	4.80074e-81	0.788169	0.533	0.087	1.75568e-76	CD16 Mono
GABARAP	3.97488e-81	1.65145	0.982	0.503	1.45365e-76	CD16 Mono
MIDN	1.53453e-81	1.05825	0.521	0.088	5.61192e-77	CD16 Mono
H3-3A	6.59643e-82	1.53865	0.994	0.762	2.41238e-77	CD16 Mono
LY96	2.21835e-83	0.807167	0.419	0.057	8.11274e-79	CD16 Mono
C20orf27	1.89218e-83	1.05366	0.491	0.079	6.91991e-79	CD16 Mono
ARRB1	3.23023e-84	0.624949	0.353	0.041	1.18133e-79	CD16 Mono
PRELID1	2.82231e-84	1.72926	0.892	0.319	1.03215e-79	CD16 Mono
IFITM2	6.4465e-85	2.11031	0.976	0.542	2.35755e-80	CD16 Mono
SNX10	3.73548e-85	0.921304	0.413	0.055	1.3661e-80	CD16 Mono
AP1S2	2.37453e-85	1.3203	0.689	0.15	8.68388e-81	CD16 Mono
OAZ2	1.4903e-85	0.989898	0.521	0.084	5.45017e-81	CD16 Mono
TCIRG1	7.96282e-86	0.926808	0.437	0.061	2.91208e-81	CD16 Mono
ACTB	2.06492e-86	1.7891	1	0.96	7.55161e-82	CD16 Mono
SPN	9.14027e-87	1.15521	0.629	0.118	3.34269e-82	CD16 Mono
MTPN	7.64601e-87	1.23566	0.713	0.151	2.79622e-82	CD16 Mono
PLEKHO1	6.35433e-87	0.866315	0.479	0.07	2.32384e-82	CD16 Mono
PTPN6	3.58284e-87	1.38124	0.754	0.174	1.31028e-82	CD16 Mono
MCOLN1	1.72303e-87	0.646425	0.263	0.023	6.3013e-83	CD16 Mono
DENND3	1.31332e-87	0.5459	0.228	0.017	4.80293e-83	CD16 Mono
SRGN	1.27125e-87	1.80796	0.958	0.366	4.64908e-83	CD16 Mono
GCH1	1.05472e-87	0.724003	0.323	0.034	3.85722e-83	CD16 Mono
AP2A1	5.98004e-88	0.757903	0.419	0.054	2.18696e-83	CD16 Mono
RNF149	8.49739e-89	1.08747	0.611	0.11	3.10758e-84	CD16 Mono
HRH2	9.89191e-90	0.605877	0.287	0.026	3.61757e-85	CD16 Mono
HOTAIRM1	3.42091e-90	0.907851	0.425	0.055	1.25106e-85	CD16 Mono
ATP6V0C	2.38739e-90	1.58585	0.916	0.295	8.73091e-86	CD16 Mono
SEC14L1	5.66799e-91	0.699419	0.359	0.04	2.07284e-86	CD16 Mono
S100A6	4.4537e-91	2.35431	1	0.742	1.62876e-86	CD16 Mono
EIF4EBP1	3.49091e-91	0.90826	0.377	0.044	1.27666e-86	CD16 Mono
GNG5	1.41734e-91	1.42741	0.868	0.232	5.18335e-87	CD16 Mono
CSTB	7.25018e-92	1.86912	0.934	0.304	2.65146e-87	CD16 Mono
ATP6V0B	3.69109e-92	1.29838	0.79	0.18	1.34987e-87	CD16 Mono
ARAP1	3.28192e-92	0.578416	0.257	0.021	1.20023e-87	CD16 Mono
ATP6V1B2	5.23641e-93	0.735241	0.317	0.031	1.91501e-88	CD16 Mono
MBD2	4.3625e-93	0.656602	0.311	0.03	1.59541e-88	CD16 Mono
SYNGR2	1.43275e-93	1.0631	0.587	0.098	5.23971e-89	CD16 Mono
FKBP1A	1.17827e-93	1.82363	0.88	0.285	4.30906e-89	CD16 Mono
CTSB	1.05439e-93	1.04579	0.527	0.081	3.85602e-89	CD16 Mono
GNAI2	6.90161e-95	1.40859	0.82	0.198	2.52399e-90	CD16 Mono
HES1	4.58073e-95	0.695318	0.18	0.01	1.67522e-90	CD16 Mono
NUP214	7.50742e-96	0.80629	0.395	0.045	2.74554e-91	CD16 Mono
S100A4	2.28669e-96	2.43393	1	0.653	8.36266e-92	CD16 Mono
HHEX	1.28785e-96	0.766062	0.311	0.029	4.70981e-92	CD16 Mono
PPM1F	8.2788e-97	0.554362	0.222	0.015	3.02764e-92	CD16 Mono
ENSG00000267519	2.89792e-97	1.28108	0.581	0.094	1.0598e-92	CD16 Mono
OAZ1	1.15198e-98	1.95417	1	0.766	4.21292e-94	CD16 Mono
NEAT1	7.27244e-100	2.44127	1	0.518	2.65961e-95	CD16 Mono
NADK	1.68996e-102	0.747209	0.353	0.035	6.18034e-98	CD16 Mono
ATP1B3	4.08293e-103	1.25773	0.593	0.094	1.49317e-98	CD16 Mono
RELT	8.62729e-104	0.618646	0.234	0.016	3.15508e-99	CD16 Mono
RGS19	8.37213e-104	1.42379	0.754	0.152	3.06177e-99	CD16 Mono
ARRB2	1.82537e-104	1.46266	0.82	0.184	6.67556e-100	CD16 Mono
FTL	1.46174e-105	3.12954	1	0.948	5.34575e-101	CD16 Mono
RHOG	2.83193e-106	1.61557	0.862	0.212	1.03566e-101	CD16 Mono
VASP	8.32466e-108	1.64349	0.772	0.163	3.04441e-103	CD16 Mono
SH3BP2	8.3219e-108	0.750141	0.359	0.034	3.0434e-103	CD16 Mono
GRK3	3.1435e-108	0.55209	0.222	0.013	1.14961e-103	CD16 Mono
RALB	1.3101e-108	0.706538	0.371	0.036	4.79116e-104	CD16 Mono
SCO2	7.1045e-109	0.880366	0.365	0.036	2.59819e-104	CD16 Mono
FTH1	5.36861e-109	3.45618	1	0.937	1.96335e-104	CD16 Mono
JPT1	2.33162e-109	1.45016	0.659	0.112	8.52697e-105	CD16 Mono
CMTM6	2.2902e-109	1.34708	0.737	0.136	8.37549e-105	CD16 Mono
NAAA	1.87935e-109	1.29942	0.635	0.102	6.87299e-105	CD16 Mono
ALOX5	1.55679e-109	0.712448	0.305	0.025	5.69334e-105	CD16 Mono
GNS	4.2525e-112	0.610379	0.246	0.016	1.55518e-107	CD16 Mono
C15orf39	4.1692e-113	0.583373	0.234	0.014	1.52472e-108	CD16 Mono
SLC16A3	1.48249e-113	0.657329	0.287	0.021	5.42163e-109	CD16 Mono
KIAA0930	1.00498e-114	0.575971	0.24	0.015	3.67532e-110	CD16 Mono
SH2B3	1.09921e-115	0.531229	0.257	0.017	4.01994e-111	CD16 Mono
SOD2	3.47664e-116	1.52412	0.629	0.098	1.27144e-111	CD16 Mono
HLA-DRA	8.33739e-117	1.64099	0.928	0.192	3.04907e-112	CD16 Mono
IFNGR2	7.42239e-117	1.03304	0.455	0.051	2.71444e-112	CD16 Mono
MIR22HG	4.00941e-117	0.538568	0.204	0.01	1.46628e-112	CD16 Mono
INSIG1	3.89039e-118	1.03769	0.479	0.055	1.42275e-113	CD16 Mono
DENND10	1.87444e-118	1.03291	0.479	0.055	6.855e-114	CD16 Mono
NINJ1	1.39111e-118	1.204	0.575	0.078	5.08745e-114	CD16 Mono
IFIT3	3.09505e-119	0.642959	0.228	0.013	1.13189e-114	CD16 Mono
NR4A1	1.64186e-120	0.711854	0.317	0.024	6.00443e-116	CD16 Mono
LRRK2	4.43469e-122	0.571051	0.222	0.012	1.62181e-117	CD16 Mono
CD300A	8.29495e-123	0.958936	0.527	0.062	3.03355e-118	CD16 Mono
GRN	5.98729e-124	1.18865	0.539	0.066	2.18961e-119	CD16 Mono
CASP1	1.58802e-124	1.71426	0.838	0.17	5.80755e-120	CD16 Mono
VSIR	7.5199e-125	2.04558	0.91	0.225	2.7501e-120	CD16 Mono
CDKN1A	2.17641e-125	0.763563	0.263	0.016	7.95935e-121	CD16 Mono
CLEC4A	5.6156e-127	0.586551	0.234	0.013	2.05368e-122	CD16 Mono
HLA-DRB1	5.5686e-128	1.52135	0.731	0.115	2.03649e-123	CD16 Mono
NFKBIZ	5.26668e-128	1.54757	0.695	0.109	1.92608e-123	CD16 Mono
ZFAND5	2.97723e-129	1.51834	0.701	0.109	1.0888e-124	CD16 Mono
ATG3	1.67332e-132	1.26198	0.623	0.085	6.11949e-128	CD16 Mono
UNC119	8.32705e-133	1.17665	0.563	0.068	3.04528e-128	CD16 Mono
MPP1	1.30229e-133	0.674651	0.293	0.019	4.76262e-129	CD16 Mono
NUDT16	7.80196e-136	0.8747	0.353	0.027	2.85326e-131	CD16 Mono
THEMIS2	2.92617e-136	1.02891	0.497	0.052	1.07013e-131	CD16 Mono
TMEM176A	2.0603e-136	0.59271	0.198	0.008	7.53471e-132	CD16 Mono
NAGA	2.12824e-137	0.579962	0.24	0.012	7.7832e-133	CD16 Mono
KYNU	6.11504e-138	0.573847	0.251	0.014	2.23633e-133	CD16 Mono
LYL1	1.15857e-138	0.971005	0.431	0.039	4.237e-134	CD16 Mono
FGD2	4.52131e-139	0.867382	0.335	0.024	1.65349e-134	CD16 Mono
ANXA2	4.07558e-139	1.90746	0.82	0.149	1.49048e-134	CD16 Mono
LGALS1	1.50175e-139	2.35456	0.946	0.224	5.49204e-135	CD16 Mono
TKT	1.08903e-139	1.99996	0.874	0.184	3.9827e-135	CD16 Mono
COTL1	4.48743e-140	3.24274	1	0.377	1.6411e-135	CD16 Mono
GLUL	1.41764e-140	1.1075	0.473	0.046	5.18447e-136	CD16 Mono
DUSP6	1.99702e-141	0.90812	0.335	0.023	7.30331e-137	CD16 Mono
SAT1	1.16684e-142	3.79586	1	0.364	4.26725e-138	CD16 Mono
CEBPB	6.70179e-144	1.75735	0.826	0.144	2.45091e-139	CD16 Mono
FCGRT	4.7596e-144	1.44747	0.671	0.091	1.74063e-139	CD16 Mono
AMPD2	1.8097e-145	0.722708	0.323	0.021	6.61824e-141	CD16 Mono
HLA-DPA1	1.50631e-145	2.48005	0.964	0.22	5.50873e-141	CD16 Mono
ZEB2	7.60158e-146	1.39585	0.725	0.099	2.77997e-141	CD16 Mono
POU2F2	7.65305e-147	1.6261	0.784	0.124	2.7988e-142	CD16 Mono
ODF3B	2.70053e-149	0.819762	0.335	0.022	9.8761e-145	CD16 Mono
ARHGEF40	1.63399e-154	0.694834	0.21	0.008	5.97565e-150	CD16 Mono
BTK	2.57591e-155	0.935831	0.401	0.03	9.42036e-151	CD16 Mono
HNMT	1.09521e-156	0.56892	0.204	0.008	4.00529e-152	CD16 Mono
ANXA5	1.71783e-157	1.60591	0.719	0.099	6.28228e-153	CD16 Mono
RGS2	1.84676e-159	1.75665	0.725	0.099	6.7538e-155	CD16 Mono
CEBPD	1.6127e-160	1.30017	0.485	0.043	5.89781e-156	CD16 Mono
HSBP1	5.42435e-161	1.3575	0.611	0.068	1.98374e-156	CD16 Mono
BCL2A1	4.37968e-161	1.46034	0.605	0.067	1.60169e-156	CD16 Mono
NPC2	5.08787e-165	2.44529	0.94	0.204	1.86068e-160	CD16 Mono
CYRIA	1.3216e-165	0.762028	0.323	0.019	4.83324e-161	CD16 Mono
CTSZ	2.1679e-166	1.22063	0.563	0.056	7.92823e-162	CD16 Mono
CUX1	2.69835e-167	1.34154	0.509	0.046	9.86815e-163	CD16 Mono
TIMP1	2.57858e-167	2.60249	0.88	0.156	9.43012e-163	CD16 Mono
CTSS	9.03945e-169	3.23486	0.988	0.254	3.30582e-164	CD16 Mono
G0S2	1.65855e-169	0.856424	0.198	0.007	6.06549e-165	CD16 Mono
LYST	1.53201e-171	1.55926	0.659	0.075	5.60272e-167	CD16 Mono
PPM1N	2.20407e-174	1.15991	0.425	0.031	8.0605e-170	CD16 Mono
RHOB	6.59945e-175	1.23455	0.449	0.034	2.41349e-170	CD16 Mono
PYCARD	6.06009e-178	1.98798	0.874	0.14	2.21623e-173	CD16 Mono
RAB32	5.15341e-183	0.558744	0.234	0.009	1.88465e-178	CD16 Mono
RHOC	1.31265e-183	2.11468	0.79	0.106	4.8005e-179	CD16 Mono
CD302	5.80941e-185	0.715716	0.299	0.014	2.12456e-180	CD16 Mono
S100A11	3.0681e-186	3.26499	1	0.233	1.12204e-181	CD16 Mono
ASAH1	2.69992e-191	1.92922	0.832	0.117	9.87389e-187	CD16 Mono
PSAP	2.45292e-191	3.23045	0.982	0.214	8.97057e-187	CD16 Mono
SLC43A2	4.08758e-194	0.856369	0.353	0.019	1.49487e-189	CD16 Mono
BLVRA	1.55934e-194	1.22287	0.539	0.044	5.70266e-190	CD16 Mono
LGALS9	6.13493e-195	1.28158	0.605	0.056	2.2436e-190	CD16 Mono
ADGRE1	1.58517e-195	0.592872	0.251	0.009	5.79712e-191	CD16 Mono
SNX18	6.31238e-196	0.885758	0.389	0.023	2.3085e-191	CD16 Mono
MYD88	1.63369e-196	0.968039	0.479	0.034	5.97458e-192	CD16 Mono
SIRPB1	1.33191e-199	0.527665	0.21	0.006	4.87094e-195	CD16 Mono
ABI3	4.89747e-202	1.49928	0.605	0.054	1.79105e-197	CD16 Mono
PECAM1	6.4914e-203	1.59598	0.551	0.046	2.37397e-198	CD16 Mono
MTSS1	2.39691e-206	1.24769	0.551	0.043	8.76575e-202	CD16 Mono
CDK2AP1	6.55659e-207	0.600857	0.228	0.007	2.39781e-202	CD16 Mono
AIF1	3.1808e-207	4.04995	0.994	0.208	1.16325e-202	CD16 Mono
TYROBP	1.19085e-209	3.29425	0.988	0.181	4.35508e-205	CD16 Mono
MAPKAPK3	1.53451e-212	1.44884	0.617	0.054	5.61185e-208	CD16 Mono
ZNF385A	8.96302e-213	0.633729	0.251	0.009	3.27786e-208	CD16 Mono
CD33	3.32698e-215	0.601871	0.228	0.007	1.21671e-210	CD16 Mono
S100A9	1.27222e-215	0.848863	0.796	0.093	4.65265e-211	CD16 Mono
CALHM6	1.14553e-216	1.97408	0.754	0.082	4.1893e-212	CD16 Mono
PAK1	6.54088e-220	0.844317	0.377	0.019	2.39206e-215	CD16 Mono
IL3RA	2.81808e-223	0.60695	0.156	0.003	1.0306e-218	CD16 Mono
FGR	1.0311e-223	1.65062	0.725	0.07	3.77085e-219	CD16 Mono
TAGLN	1.12593e-226	0.540571	0.21	0.005	4.11765e-222	CD16 Mono
RRAS	8.36175e-228	0.878231	0.353	0.016	3.05797e-223	CD16 Mono
CDA	2.08272e-233	0.775209	0.299	0.011	7.61671e-229	CD16 Mono
MARCKS	2.72222e-235	1.20638	0.455	0.026	9.95542e-231	CD16 Mono
LGALS3	2.10164e-235	1.59177	0.581	0.043	7.68592e-231	CD16 Mono
UNC93B1	7.74987e-239	1.09852	0.485	0.029	2.83421e-234	CD16 Mono
SCIMP	6.87052e-241	1.00471	0.407	0.02	2.51262e-236	CD16 Mono
STXBP2	3.24602e-242	2.61375	0.928	0.125	1.1871e-237	CD16 Mono
CEBPA	3.25782e-246	0.528952	0.222	0.006	1.19142e-241	CD16 Mono
ADAP2	9.95993e-253	0.562855	0.216	0.005	3.64244e-248	CD16 Mono
PIK3AP1	4.48442e-253	1.03227	0.431	0.022	1.64e-248	CD16 Mono
CD300C	1.84228e-255	0.528448	0.192	0.004	6.73741e-251	CD16 Mono
RNF130	1.30304e-255	1.38072	0.623	0.046	4.76533e-251	CD16 Mono
FCER1G	8.14264e-256	3.4886	1	0.15	2.97785e-251	CD16 Mono
OAS1	3.26049e-257	1.31318	0.473	0.026	1.19239e-252	CD16 Mono
MNDA	5.6869e-258	1.13921	0.467	0.025	2.07976e-253	CD16 Mono
TNFRSF1B	5.6791e-261	1.84441	0.814	0.08	2.0769e-256	CD16 Mono
SMCO4	3.85701e-261	0.873804	0.377	0.016	1.41055e-256	CD16 Mono
BID	5.91138e-262	1.82477	0.784	0.074	2.16185e-257	CD16 Mono
TNFAIP2	6.52293e-267	0.799014	0.299	0.01	2.3855e-262	CD16 Mono
CPVL	3.47632e-271	0.81228	0.323	0.011	1.27132e-266	CD16 Mono
IRAK3	2.05422e-273	0.605885	0.251	0.006	7.51248e-269	CD16 Mono
MPEG1	1.95164e-277	1.04446	0.425	0.019	7.13735e-273	CD16 Mono
SLC2A6	1.13266e-277	0.9914	0.437	0.02	4.14225e-273	CD16 Mono
NAMPT	1.44931e-282	2.85459	0.964	0.115	5.30025e-278	CD16 Mono
PLXNB2	5.59003e-283	0.653653	0.246	0.006	2.04433e-278	CD16 Mono
TNFSF13B	1.60615e-283	1.24162	0.509	0.027	5.87384e-279	CD16 Mono
ITGAX	2.45975e-285	1.04614	0.431	0.019	8.99553e-281	CD16 Mono
BRI3	2.56207e-289	1.97298	0.826	0.075	9.36975e-285	CD16 Mono
P2RX1	3.22527e-291	0.617387	0.198	0.003	1.17951e-286	CD16 Mono
CHST15	6.18546e-296	0.579203	0.228	0.005	2.26209e-291	CD16 Mono
SLC24A4	2.07662e-301	0.526354	0.192	0.003	7.59439e-297	CD16 Mono
ZNF703	0	0.978691	0.353	0.004	0	CD16 Mono
ZDHHC1	0	0.640494	0.246	0.002	0	CD16 Mono
WARS1	0	1.69958	0.611	0.026	0	CD16 Mono
VMO1	0	2.12355	0.425	0.001	0	CD16 Mono
UICLM	0	0.751003	0.281	0.001	0	CD16 Mono
TYMP	0	2.58022	0.928	0.091	0	CD16 Mono
TPPP3	0	1.25245	0.383	0.003	0	CD16 Mono
TNFSF13	0	0.936657	0.395	0.015	0	CD16 Mono
TMEM176B	0	1.21381	0.371	0.01	0	CD16 Mono
TLR4	0	0.590236	0.216	0.004	0	CD16 Mono
TGFBI	0	1.12831	0.455	0.012	0	CD16 Mono
TESC	0	1.3742	0.551	0.024	0	CD16 Mono
TCF7L2	0	1.76102	0.611	0.009	0	CD16 Mono
TBXAS1	0	1.21389	0.467	0.018	0	CD16 Mono
TBC1D8	0	0.595125	0.216	0.003	0	CD16 Mono
STX11	0	1.28037	0.521	0.021	0	CD16 Mono
SPI1	0	2.91827	0.928	0.042	0	CD16 Mono
SLC7A7	0	1.79204	0.653	0.015	0	CD16 Mono
SLC31A2	0	1.11971	0.467	0.016	0	CD16 Mono
SLC11A1	0	1.3846	0.539	0.017	0	CD16 Mono
SIGLEC10	0	1.11486	0.413	0.008	0	CD16 Mono
SERPINA1	0	3.35301	0.958	0.022	0	CD16 Mono
SECTM1	0	1.03112	0.401	0.004	0	CD16 Mono
RXRA	0	0.989874	0.383	0.011	0	CD16 Mono
RNF144B	0	0.941405	0.311	0.007	0	CD16 Mono
RGS18	0	0.87379	0.293	0.007	0	CD16 Mono
RAB31	0	0.979643	0.413	0.014	0	CD16 Mono
PRAM1	0	1.12655	0.407	0.009	0	CD16 Mono
PLAUR	0	1.39197	0.581	0.016	0	CD16 Mono
PILRA	0	2.09111	0.766	0.011	0	CD16 Mono
PELATON	0	3.0521	0.874	0.011	0	CD16 Mono
NCF2	0	1.60416	0.647	0.017	0	CD16 Mono
MTMR11	0	0.744705	0.257	0.005	0	CD16 Mono
MS4A7	0	3.22609	0.928	0.015	0	CD16 Mono
MS4A4A	0	0.755155	0.269	0.001	0	CD16 Mono
MEG3	0	1.13984	0.114	0.001	0	CD16 Mono
MAFB	0	1.73331	0.611	0.007	0	CD16 Mono
LYZ	0	1.4433	0.856	0.069	0	CD16 Mono
LYPD2	0	2.28633	0.365	0.001	0	CD16 Mono
LYN	0	2.06086	0.808	0.051	0	CD16 Mono
LST1	0	4.84268	1	0.12	0	CD16 Mono
LRRC25	0	2.07102	0.713	0.008	0	CD16 Mono
LMO2	0	0.956103	0.401	0.006	0	CD16 Mono
LINC02432	0	0.9512	0.359	0.002	0	CD16 Mono
LINC02345	0	0.630913	0.18	0	0	CD16 Mono
LINC00877	0	0.946601	0.359	0.006	0	CD16 Mono
LILRB3	0	1.19167	0.455	0.011	0	CD16 Mono
LILRB2	0	2.03104	0.772	0.009	0	CD16 Mono
LILRB1	0	1.35749	0.551	0.024	0	CD16 Mono
LILRA5	0	1.75675	0.653	0.008	0	CD16 Mono
LILRA2	0	1.05086	0.407	0.006	0	CD16 Mono
LILRA1	0	1.13991	0.425	0.004	0	CD16 Mono
KLF4	0	1.71602	0.617	0.022	0	CD16 Mono
IGSF6	0	1.38609	0.473	0.013	0	CD16 Mono
IFITM3	0	3.60262	0.94	0.06	0	CD16 Mono
IFI30	0	3.92539	0.982	0.062	0	CD16 Mono
ICAM4	0	0.75485	0.275	0.002	0	CD16 Mono
HMOX1	0	1.39866	0.527	0.007	0	CD16 Mono
HK3	0	0.520249	0.204	0.003	0	CD16 Mono
HES4	0	1.93768	0.689	0.005	0	CD16 Mono
HCK	0	2.02565	0.737	0.016	0	CD16 Mono
GPBAR1	0	1.2423	0.431	0.006	0	CD16 Mono
FGL2	0	1.62998	0.653	0.021	0	CD16 Mono
FCN1	0	2.49643	0.76	0.034	0	CD16 Mono
FCGR3A	0	3.39863	0.97	0.086	0	CD16 Mono
FCGR2A	0	1.05725	0.407	0.011	0	CD16 Mono
FAM110A	0	1.26989	0.527	0.025	0	CD16 Mono
ENSG00000261222	0	0.820027	0.293	0.001	0	CD16 Mono
ENSG00000255197	0	1.59806	0.623	0.006	0	CD16 Mono
DOCK5	0	0.747404	0.263	0.006	0	CD16 Mono
CYBB	0	1.54005	0.593	0.029	0	CD16 Mono
CXCL16	0	1.56671	0.569	0.008	0	CD16 Mono
CTSL	0	0.994227	0.383	0.011	0	CD16 Mono
CSTA	0	1.79655	0.707	0.022	0	CD16 Mono
CST3	0	4.02982	0.988	0.062	0	CD16 Mono
CSF1R	0	1.78242	0.623	0.004	0	CD16 Mono
CPPED1	0	1.2097	0.491	0.016	0	CD16 Mono
CLEC7A	0	2.03725	0.731	0.016	0	CD16 Mono
CLEC12A	0	1.58916	0.527	0.011	0	CD16 Mono
CKB	0	1.39806	0.431	0.002	0	CD16 Mono
CFP	0	2.04592	0.749	0.043	0	CD16 Mono
CFD	0	3.19098	0.922	0.033	0	CD16 Mono
CDKN1C	0	1.8474	0.647	0.002	0	CD16 Mono
CDH23	0	0.788571	0.275	0.006	0	CD16 Mono
CD86	0	1.12598	0.413	0.015	0	CD16 Mono
CD68	0	2.78417	0.928	0.024	0	CD16 Mono
CD300LF	0	0.938052	0.365	0.005	0	CD16 Mono
CD300E	0	1.21011	0.413	0.008	0	CD16 Mono
CAMK1	0	1.26896	0.491	0.006	0	CD16 Mono
CALML4	0	0.876323	0.317	0.005	0	CD16 Mono
C5AR1	0	1.43472	0.527	0.009	0	CD16 Mono
C3AR1	0	0.658486	0.257	0.004	0	CD16 Mono
C1QA	0	1.62075	0.251	0	0	CD16 Mono
C19orf38	0	1.47196	0.581	0.017	0	CD16 Mono
BATF3	0	0.952342	0.347	0.002	0	CD16 Mono
APOBEC3A	0	1.50468	0.353	0.006	0	CD16 Mono
ALDH3B1	0	0.53292	0.228	0.004	0	CD16 Mono
ADGRE2	0	0.865511	0.341	0.005	0	CD16 Mono
ABCC3	0	0.510065	0.186	0.001	0	CD16 Mono
STAT4	1.16871e-06	0.607	0.226	0.113	0.0427408	CD4 CTL
SAMD3	9.8408e-07	0.580406	0.202	0.096	0.0359888	CD4 CTL
IDH2	7.60324e-07	0.523446	0.262	0.137	0.0278058	CD4 CTL
DSTN	7.08501e-07	0.679278	0.345	0.212	0.0259106	CD4 CTL
PRDM1	2.50744e-07	0.532009	0.137	0.051	0.00916997	CD4 CTL
FLNA	1.5552e-07	0.74939	0.321	0.184	0.00568753	CD4 CTL
GUK1	1.45949e-07	0.618515	0.565	0.442	0.00533749	CD4 CTL
CLIC1	1.39795e-07	0.603763	0.542	0.379	0.00511243	CD4 CTL
MATK	1.29099e-07	0.510172	0.25	0.118	0.00472129	CD4 CTL
CDC42SE1	6.64784e-08	0.790068	0.476	0.34	0.00243118	CD4 CTL
GZMM	5.43997e-08	0.569215	0.476	0.309	0.00198945	CD4 CTL
PATL2	4.18106e-08	0.684016	0.161	0.062	0.00152906	CD4 CTL
CD3G	2.23224e-08	0.651717	0.583	0.415	0.000816354	CD4 CTL
ITGB1	1.77588e-08	0.728151	0.369	0.212	0.000649458	CD4 CTL
DUSP2	1.38195e-08	0.564844	0.363	0.197	0.000505393	CD4 CTL
NEAT1	9.33436e-09	0.651217	0.673	0.52	0.000341367	CD4 CTL
AHNAK	7.70101e-09	0.692553	0.31	0.158	0.000281634	CD4 CTL
ITGAL	5.29744e-09	0.628139	0.274	0.128	0.000193733	CD4 CTL
ND5	3.46912e-09	0.510112	0.857	0.787	0.000126869	CD4 CTL
ID2	2.00966e-09	0.781546	0.506	0.326	7.34953e-05	CD4 CTL
CYTOR	1.3945e-09	0.657991	0.208	0.083	5.09982e-05	CD4 CTL
PYHIN1	5.77599e-10	0.645896	0.244	0.102	2.11234e-05	CD4 CTL
FCRL6	2.38057e-10	0.518166	0.149	0.046	8.706e-06	CD4 CTL
CFL1	1.37825e-10	0.537202	0.857	0.8	5.04038e-06	CD4 CTL
LGALS1	6.66857e-11	0.967579	0.423	0.227	2.43876e-06	CD4 CTL
S100A10	2.45221e-11	0.722375	0.667	0.506	8.96798e-07	CD4 CTL
CRIP1	2.42032e-11	0.616951	0.804	0.632	8.85136e-07	CD4 CTL
MIAT	3.80194e-12	0.599762	0.161	0.047	1.39041e-07	CD4 CTL
HCST	2.44905e-12	0.669142	0.786	0.633	8.95643e-08	CD4 CTL
PPP2R5C	1.68353e-12	0.84479	0.56	0.35	6.15684e-08	CD4 CTL
HLA-C	8.50571e-13	0.570352	0.923	0.892	3.11062e-08	CD4 CTL
RORA	7.06516e-13	0.827306	0.405	0.205	2.5838e-08	CD4 CTL
CD52	4.35748e-13	0.530859	0.94	0.923	1.59357e-08	CD4 CTL
PLEK	1.62967e-14	0.727635	0.262	0.091	5.95987e-10	CD4 CTL
CD99	1.35246e-14	0.916202	0.583	0.364	4.94607e-10	CD4 CTL
TRGC2	5.43747e-15	0.83228	0.232	0.074	1.98854e-10	CD4 CTL
ENSG00000235576	8.82861e-16	0.894493	0.304	0.112	3.22871e-11	CD4 CTL
S100A6	4.90324e-16	0.596012	0.875	0.743	1.79316e-11	CD4 CTL
PFN1	3.13403e-17	0.544364	0.946	0.879	1.14615e-12	CD4 CTL
HOPX	1.85872e-17	0.66691	0.399	0.155	6.79753e-13	CD4 CTL
ZEB2	1.40708e-17	0.987344	0.298	0.102	5.14584e-13	CD4 CTL
EFHD2	9.39937e-18	0.838111	0.351	0.131	3.43744e-13	CD4 CTL
C12orf75	1.54228e-18	0.959943	0.411	0.166	5.64027e-14	CD4 CTL
IL32	1.90341e-20	0.971589	0.875	0.647	6.96097e-16	CD4 CTL
MYO1F	2.79474e-23	1.01077	0.506	0.209	1.02207e-18	CD4 CTL
LYAR	6.4648e-24	1.0248	0.452	0.169	2.36424e-19	CD4 CTL
SH3BGRL3	3.38051e-25	0.900293	0.899	0.775	1.23629e-20	CD4 CTL
KLRB1	1.92243e-25	1.10036	0.595	0.254	7.0305e-21	CD4 CTL
TGFBR3	3.35606e-27	0.713429	0.179	0.031	1.22734e-22	CD4 CTL
C1orf21	1.09138e-27	0.769221	0.22	0.044	3.9913e-23	CD4 CTL
CCL4	9.22963e-28	1.07404	0.452	0.149	3.37537e-23	CD4 CTL
B2M	7.69755e-30	0.551333	1	1	2.81507e-25	CD4 CTL
S100A4	1.77236e-33	1.11914	0.935	0.654	6.48169e-29	CD4 CTL
KLRG1	7.83484e-39	1.01821	0.399	0.098	2.86528e-34	CD4 CTL
GZMA	4.92684e-46	1.10756	0.673	0.207	1.8018e-41	CD4 CTL
CST7	5.73808e-52	1.08232	0.714	0.21	2.09847e-47	CD4 CTL
FGFBP2	2.39935e-62	1.26581	0.571	0.127	8.77468e-58	CD4 CTL
CCL5	4.19205e-69	1.48027	0.923	0.327	1.53307e-64	CD4 CTL
NKG7	9.45445e-78	1.34699	0.988	0.341	3.45759e-73	CD4 CTL
GNLY	1.2867e-82	1.54107	0.958	0.336	4.70559e-78	CD4 CTL
GZMH	1.30906e-141	2.27102	0.774	0.129	4.78737e-137	CD4 CTL
MAL	9.59798e-189	0.553066	0.343	0.178	3.51008e-184	CD4 Naive
TRABD2A	7.94008e-201	0.53864	0.271	0.119	2.90377e-196	CD4 Naive
LEF1	6.42255e-217	0.590245	0.359	0.179	2.34879e-212	CD4 Naive
RGS10	1.89058e-224	0.553558	0.546	0.339	6.91404e-220	CD4 Naive
PIK3IP1	1.00183e-224	0.604274	0.511	0.307	3.66378e-220	CD4 Naive
TSHZ2	8.49909e-234	0.618669	0.226	0.079	3.1082e-229	CD4 Naive
ADTRP	1.06618e-268	0.515772	0.148	0.03	3.89912e-264	CD4 Naive
SNHG29	0	0.521445	0.925	0.794	0	CD4 Naive
PRKCQ-AS1	0	0.730983	0.533	0.292	0	CD4 Naive
NOSIP	0	0.681467	0.698	0.442	0	CD4 Naive
LDHB	0	0.566093	0.824	0.601	0	CD4 Naive
GAS5	0	0.528477	0.933	0.793	0	CD4 Naive
FHIT	0	0.959735	0.359	0.096	0	CD4 Naive
CCR7	0	0.768375	0.417	0.187	0	CD4 Naive
BCL11B	0	0.697807	0.655	0.389	0	CD4 Naive
PLP2	8.858e-118	0.508175	0.401	0.251	3.23946e-113	CD4 TCM
KLF6	4.42417e-136	0.555412	0.584	0.405	1.61796e-131	CD4 TCM
GSTK1	3.99937e-164	0.568088	0.605	0.423	1.46261e-159	CD4 TCM
GPR183	3.70324e-165	0.519298	0.244	0.102	1.35431e-160	CD4 TCM
CD40LG	5.94931e-199	0.501151	0.192	0.061	2.17572e-194	CD4 TCM
TRADD	1.19199e-204	0.584371	0.305	0.132	4.35923e-200	CD4 TCM
CORO1B	2.50269e-207	0.660011	0.332	0.152	9.1526e-203	CD4 TCM
AQP3	2.01982e-221	0.592099	0.258	0.095	7.38667e-217	CD4 TCM
LIMS1	6.73854e-234	0.598659	0.225	0.073	2.46435e-229	CD4 TCM
IL32	9.9646e-252	0.559769	0.821	0.603	3.64415e-247	CD4 TCM
ANXA1	6.61404e-254	0.727446	0.531	0.29	2.41882e-249	CD4 TCM
VIM	4.69059e-259	0.673308	0.78	0.614	1.71539e-254	CD4 TCM
TRAC	1.30415e-267	0.621876	0.794	0.552	4.76942e-263	CD4 TCM
LTB	0	0.803242	0.959	0.758	0	CD4 TCM
ITGB1	0	0.958344	0.427	0.157	0	CD4 TCM
IL7R	0	0.839229	0.732	0.446	0	CD4 TCM
CRIP1	0	0.887565	0.82	0.584	0	CD4 TCM
CD2	1.67563e-16	0.525896	0.478	0.343	6.12793e-12	CD4 TEM
CLDND1	4.46998e-18	0.5298	0.216	0.109	1.63472e-13	CD4 TEM
SYNE2	2.28003e-19	0.501834	0.272	0.146	8.33831e-15	CD4 TEM
FKBP11	7.60556e-26	0.568675	0.34	0.182	2.78143e-21	CD4 TEM
KLF6	4.81369e-27	0.732615	0.601	0.438	1.76041e-22	CD4 TEM
TNFAIP3	4.89779e-28	0.694372	0.316	0.161	1.79117e-23	CD4 TEM
ERN1	3.55116e-31	0.538965	0.233	0.095	1.2987e-26	CD4 TEM
ZFP36L2	8.54382e-36	0.715324	0.794	0.662	3.12456e-31	CD4 TEM
RORA	2.11739e-36	0.638276	0.399	0.202	7.74352e-32	CD4 TEM
KLRG1	3.8852e-37	0.568865	0.252	0.096	1.42086e-32	CD4 TEM
ANXA1	3.59169e-40	0.710297	0.564	0.334	1.31352e-35	CD4 TEM
DUSP2	1.54684e-40	0.786945	0.395	0.193	5.65695e-36	CD4 TEM
GZMA	6.42545e-66	0.523137	0.516	0.203	2.34985e-61	CD4 TEM
S100A4	2.99836e-78	0.770635	0.904	0.649	1.09653e-73	CD4 TEM
IL32	2.81035e-84	0.901435	0.903	0.642	1.02777e-79	CD4 TEM
IL7R	1.19886e-88	1.03479	0.804	0.498	4.38434e-84	CD4 TEM
LYAR	3.81765e-134	1.17306	0.529	0.162	1.39615e-129	CD4 TEM
KLRB1	6.8722e-145	1.73516	0.66	0.246	2.51323e-140	CD4 TEM
CCL5	2.06657e-182	0.903743	0.879	0.318	7.55764e-178	CD4 TEM
GZMK	0	2.03461	0.593	0.072	0	CD4 TEM
PRKCQ-AS1	7.44207e-159	0.530156	0.592	0.326	2.72164e-154	CD8 Naive
CCR7	1.16254e-166	0.556441	0.459	0.221	4.25153e-162	CD8 Naive
PASK	4.07465e-170	0.519171	0.25	0.084	1.49014e-165	CD8 Naive
NUCB2	4.01356e-194	0.594801	0.421	0.183	1.4678e-189	CD8 Naive
ACTN1	8.19995e-204	0.563596	0.275	0.089	2.9988e-199	CD8 Naive
RGS10	2.20498e-205	0.6527	0.646	0.361	8.06382e-201	CD8 Naive
GAS5	3.48966e-211	0.509905	0.958	0.813	1.2762e-206	CD8 Naive
CARS1	3.30042e-235	0.508825	0.187	0.04	1.207e-230	CD8 Naive
NELL2	5.41589e-271	0.623946	0.261	0.067	1.98065e-266	CD8 Naive
S100B	0	1.19088	0.236	0.019	0	CD8 Naive
KLRK1	0	0.64301	0.489	0.153	0	CD8 Naive
ENSG00000256039	0	2.26355	0.666	0.028	0	CD8 Naive
CD8B	0	2.09808	0.829	0.092	0	CD8 Naive
CD8A	0	0.958116	0.456	0.085	0	CD8 Naive
IL7R	7.49105e-42	0.771722	0.823	0.501	2.73955e-37	CD8 TCM
ENSG00000235576	1.14925e-52	0.915571	0.36	0.11	4.20291e-48	CD8 TCM
LYAR	2.57309e-63	1.06155	0.489	0.166	9.41006e-59	CD8 TCM
ENSG00000256039	6.57083e-65	0.886974	0.379	0.1	2.40302e-60	CD8 TCM
KLRK1	2.79057e-75	0.965689	0.573	0.187	1.02054e-70	CD8 TCM
CD8A	9.6145e-104	1.00051	0.513	0.124	3.51612e-99	CD8 TCM
CCL5	7.9249e-144	1.65473	0.89	0.323	2.89822e-139	CD8 TCM
CD8B	1.80068e-190	1.5951	0.755	0.171	6.58526e-186	CD8 TCM
CALR	7.8466e-31	0.53059	0.402	0.312	2.86958e-26	CD8 TEM
IRF1	5.48109e-31	0.534036	0.395	0.3	2.00449e-26	CD8 TEM
CKLF	3.51995e-32	0.508573	0.331	0.234	1.28728e-27	CD8 TEM
ANXA6	8.17029e-34	0.51402	0.371	0.271	2.98796e-29	CD8 TEM
PTP4A2	4.31879e-34	0.515825	0.419	0.324	1.57942e-29	CD8 TEM
YWHAQ	4.19176e-35	0.517778	0.298	0.198	1.53297e-30	CD8 TEM
PIP4K2A	8.66556e-36	0.504468	0.273	0.172	3.16908e-31	CD8 TEM
IL10RA	4.74285e-39	0.513333	0.256	0.153	1.73451e-34	CD8 TEM
PPP1R18	4.52977e-40	0.528331	0.297	0.189	1.65658e-35	CD8 TEM
MYO1G	6.23888e-41	0.549097	0.286	0.179	2.28162e-36	CD8 TEM
AHNAK	1.26303e-42	0.536728	0.259	0.151	4.61902e-38	CD8 TEM
SYNE2	5.15089e-43	0.544872	0.248	0.141	1.88373e-38	CD8 TEM
TGFB1	2.66971e-43	0.533538	0.337	0.219	9.7634e-39	CD8 TEM
AKNA	9.10567e-44	0.523151	0.265	0.155	3.33003e-39	CD8 TEM
LSP1	4.82665e-45	0.523182	0.55	0.457	1.76515e-40	CD8 TEM
RNF213	2.18642e-45	0.569741	0.434	0.315	7.99595e-41	CD8 TEM
PRKCH	1.5844e-45	0.538182	0.259	0.149	5.79431e-41	CD8 TEM
MBP	1.43795e-45	0.55897	0.308	0.189	5.25874e-41	CD8 TEM
SEPTIN7	9.59401e-46	0.530987	0.528	0.424	3.50862e-41	CD8 TEM
ANXA2	6.46573e-47	0.510442	0.261	0.145	2.36458e-42	CD8 TEM
RASSF1	3.0909e-47	0.530361	0.208	0.106	1.13037e-42	CD8 TEM
ARL4C	2.51702e-47	0.559586	0.399	0.27	9.205e-43	CD8 TEM
CD2	3.67891e-48	0.576342	0.46	0.337	1.34541e-43	CD8 TEM
CALM2	2.14941e-49	0.512991	0.567	0.46	7.8606e-45	CD8 TEM
ABHD17A	1.30503e-49	0.555078	0.284	0.162	4.77264e-45	CD8 TEM
ENSG00000197536	2.74281e-50	0.556023	0.227	0.117	1.00307e-45	CD8 TEM
RUNX3	1.26229e-50	0.577912	0.225	0.116	4.61633e-46	CD8 TEM
PSMB9	7.79571e-52	0.61583	0.49	0.373	2.85097e-47	CD8 TEM
RAP1B	2.9184e-52	0.577639	0.51	0.393	1.06729e-47	CD8 TEM
DOK2	5.99941e-53	0.560756	0.285	0.159	2.19405e-48	CD8 TEM
ITGAL	7.97671e-57	0.581275	0.239	0.12	2.91716e-52	CD8 TEM
TSEN54	3.40511e-59	0.551248	0.216	0.102	1.24528e-54	CD8 TEM
PPP1CA	1.39179e-60	0.623796	0.486	0.353	5.0899e-56	CD8 TEM
SYNE1	4.73099e-61	0.572718	0.203	0.091	1.73017e-56	CD8 TEM
CRIP1	1.15451e-61	0.520105	0.746	0.624	4.22217e-57	CD8 TEM
FYN	2.24697e-63	0.680277	0.323	0.184	8.21741e-59	CD8 TEM
SH2D1A	4.00809e-64	0.613298	0.21	0.094	1.4658e-59	CD8 TEM
CLEC2B	9.32914e-65	0.639881	0.374	0.228	3.41176e-60	CD8 TEM
ND5	1.26226e-65	0.503794	0.818	0.785	4.6162e-61	CD8 TEM
S100A10	2.43673e-69	0.596542	0.629	0.498	8.91136e-65	CD8 TEM
PAXX	2.25437e-69	0.683942	0.417	0.264	8.24444e-65	CD8 TEM
TRBC2	4.73668e-71	0.663663	0.676	0.553	1.73225e-66	CD8 TEM
ANXA1	2.41019e-71	0.645371	0.497	0.327	8.81431e-67	CD8 TEM
LITAF	3.25576e-73	0.690325	0.509	0.36	1.19066e-68	CD8 TEM
EMP3	8.55261e-74	0.621675	0.661	0.531	3.12777e-69	CD8 TEM
UBC	7.67758e-74	0.539812	0.772	0.695	2.80777e-69	CD8 TEM
ARPC5L	7.87156e-78	0.685149	0.305	0.153	2.87871e-73	CD8 TEM
ID2	1.36752e-78	0.679878	0.492	0.314	5.00117e-74	CD8 TEM
SLC9A3R1	1.78947e-81	0.710521	0.292	0.142	6.54425e-77	CD8 TEM
MIAT	2.87792e-82	0.523519	0.136	0.041	1.05248e-77	CD8 TEM
ARPC2	1.64285e-84	0.585355	0.729	0.634	6.00805e-80	CD8 TEM
MYL12B	8.44985e-86	0.702577	0.612	0.475	3.0902e-81	CD8 TEM
CD3E	3.10185e-86	0.58442	0.734	0.587	1.13438e-81	CD8 TEM
EFHD2	1.42452e-88	0.63316	0.278	0.121	5.2096e-84	CD8 TEM
LGALS1	1.08824e-88	0.791695	0.401	0.214	3.97981e-84	CD8 TEM
TPST2	5.83645e-90	0.637175	0.234	0.093	2.13445e-85	CD8 TEM
CD3G	1.47488e-90	0.764303	0.572	0.404	5.39378e-86	CD8 TEM
MYL12A	7.47283e-93	0.548888	0.829	0.753	2.73289e-88	CD8 TEM
CTSC	6.27892e-93	0.718738	0.325	0.157	2.29626e-88	CD8 TEM
TRAC	4.33342e-95	0.68404	0.741	0.591	1.58477e-90	CD8 TEM
IFITM2	3.35242e-95	0.653334	0.686	0.534	1.22601e-90	CD8 TEM
FLNA	2.37145e-97	0.810954	0.346	0.172	8.67263e-93	CD8 TEM
CLIC1	2.24914e-99	0.751861	0.555	0.366	8.22533e-95	CD8 TEM
PLAAT4	3.86122e-100	0.75498	0.592	0.43	1.41209e-95	CD8 TEM
APOBEC3G	1.67096e-100	0.771024	0.283	0.123	6.11088e-96	CD8 TEM
CHST12	1.36449e-102	0.694347	0.284	0.119	4.99008e-98	CD8 TEM
PTPRC	9.76928e-103	0.697696	0.705	0.57	3.57273e-98	CD8 TEM
ADGRG1	5.64674e-106	0.523054	0.135	0.033	2.06507e-101	CD8 TEM
S1PR5	9.73358e-109	0.560307	0.145	0.036	3.55967e-104	CD8 TEM
CCL4L2	4.14933e-111	0.658038	0.105	0.02	1.51745e-106	CD8 TEM
IFITM1	1.35783e-111	0.52664	0.92	0.811	4.96572e-107	CD8 TEM
APMAP	8.93567e-112	0.711192	0.267	0.103	3.26786e-107	CD8 TEM
GUK1	1.62253e-112	0.784696	0.602	0.43	5.93376e-108	CD8 TEM
CALM1	2.1043e-113	0.661576	0.791	0.671	7.69562e-109	CD8 TEM
PYHIN1	1.1896e-115	0.709573	0.251	0.091	4.35048e-111	CD8 TEM
SAMD3	7.75994e-116	0.685835	0.241	0.085	2.83789e-111	CD8 TEM
ITGB2	1.85805e-119	0.807808	0.579	0.378	6.79507e-115	CD8 TEM
PLEK	1.65127e-123	0.69919	0.24	0.08	6.03886e-119	CD8 TEM
PATL2	9.43252e-125	0.713018	0.186	0.053	3.44957e-120	CD8 TEM
CD63	3.41768e-127	0.826637	0.397	0.186	1.24988e-122	CD8 TEM
TRG-AS1	3.26988e-127	0.849135	0.276	0.103	1.19583e-122	CD8 TEM
CFL1	3.83532e-130	0.621767	0.877	0.794	1.40261e-125	CD8 TEM
A2M-AS1	4.15602e-133	0.587308	0.139	0.029	1.5199e-128	CD8 TEM
MYL6	9.45977e-136	0.666509	0.838	0.717	3.45953e-131	CD8 TEM
MT2A	1.57942e-143	1.03121	0.464	0.241	5.7761e-139	CD8 TEM
ACTB	9.79759e-164	0.694333	0.984	0.958	3.58308e-159	CD8 TEM
S100A6	1.67638e-165	0.593626	0.876	0.733	6.1307e-161	CD8 TEM
CYBA	3.69853e-167	0.694483	0.867	0.717	1.35259e-162	CD8 TEM
C1orf21	3.64996e-168	0.645093	0.171	0.035	1.33483e-163	CD8 TEM
HLA-A	6.04098e-170	0.867808	0.813	0.669	2.20925e-165	CD8 TEM
SRGN	1.63019e-178	0.769846	0.635	0.348	5.96178e-174	CD8 TEM
KLRC3	4.48879e-185	0.662944	0.14	0.022	1.64159e-180	CD8 TEM
MATK	3.56593e-187	0.827097	0.323	0.102	1.3041e-182	CD8 TEM
HOPX	1.0511e-188	0.786621	0.394	0.137	3.84398e-184	CD8 TEM
TIGIT	1.16759e-189	0.749591	0.179	0.035	4.27e-185	CD8 TEM
PPP2R5C	7.05271e-193	1.04161	0.597	0.331	2.57925e-188	CD8 TEM
PRF1	3.38816e-202	0.717057	0.366	0.114	1.23908e-197	CD8 TEM
CD3D	5.32011e-203	0.916226	0.819	0.604	1.94562e-198	CD8 TEM
GZMB	4.42746e-214	0.785055	0.399	0.129	1.61917e-209	CD8 TEM
CYTOR	1.87582e-217	0.948103	0.27	0.068	6.86006e-213	CD8 TEM
ENSG00000235576	7.49647e-220	1.02938	0.326	0.096	2.74153e-215	CD8 TEM
CD99	1.03784e-228	1.11216	0.629	0.344	3.79548e-224	CD8 TEM
[truncated: 1,673 more rows]
