# Supplementary material for: Loss of immune cell identity with age inferred from large atlases of single cell transcriptomes
Source: Aging Cell. 2024 Aug 14;23(12):e14306. doi: 10.1111/acel.14306 (PMC11634704; doi:10.1111/acel.14306)
Supplement: Supplementary file 4 — Table S3. [file ACEL-23-e14306-s008.xlsx]

## Sheet: OM_vs_YM_Monocytes
Supplementary Table 3. Differentially expressed genes by age in the OneK1K atlas
	p_val	avg_log2FC	pct.1	pct.2	p_val_adj
FCGR3A	1.15e-12	-0.672843	0.27	0.359	4.21e-08
RHOC	2e-12	-0.62683	0.258	0.35	7.33e-08
PPM1N	5.84e-08	-0.610485	0.084	0.139	0.00213682
LYPD2	4.84e-08	-0.547508	0.077	0.13	0.00177107
SLC2A6	9.29e-07	-0.510301	0.168	0.229	0.03399
CYTIP	2.91e-09	-0.461612	0.252	0.337	0.000106397
CD55	3.12e-12	-0.420055	0.297	0.41	1.14e-07
SNRPC	2.47e-07	-0.399011	0.221	0.297	0.00904109
GBP2	1.04e-07	-0.391533	0.195	0.266	0.00380353
CRIP1	2.41e-12	-0.390488	0.773	0.838	8.81e-08
CALHM6	9.35e-10	-0.360297	0.436	0.526	3.42e-05
SIGIRR	1.23e-06	-0.338072	0.225	0.295	0.0451321
IFITM2	7.63e-11	-0.337316	0.723	0.785	2.79e-06
SNHG8	1.66e-08	-0.298727	0.373	0.469	0.000607608
PSMA6	4.7e-08	-0.288761	0.312	0.4	0.00171725
DRAP1	8.16e-08	-0.288294	0.539	0.611	0.00298368
TSC22D3	6.41e-11	-0.280674	0.688	0.761	2.34e-06
HLA-DPA1	2.24e-07	-0.280573	0.689	0.734	0.00820216
CNBP	8.62e-09	-0.273181	0.526	0.618	0.000315285
EIF5A	6.83e-07	-0.254637	0.392	0.476	0.0249843
CSTB	3.05e-08	-0.253675	0.682	0.742	0.00111582
PCBP2	8.56e-09	0.267898	0.716	0.676	0.000312992
ACTR2	4.91e-07	0.271252	0.608	0.579	0.0179475
GPX1	5.76e-15	0.271823	0.897	0.853	2.11e-10
CSF3R	5.15e-07	0.299913	0.527	0.467	0.0188353
KLF10	2e-07	0.439807	0.339	0.274	0.0073029
IRF2BP2	1.07e-06	0.477117	0.321	0.26	0.0392014
CD36	3.82e-10	0.505789	0.431	0.355	1.4e-05

## Sheet: OM_vs_YM_NK
	p_val	avg_log2FC	pct.1	pct.2	p_val_adj
PTGDS	3.05e-43	-0.780945	0.159	0.258	1.12e-38
HLA-DPA1	6.03e-26	-0.470266	0.195	0.277	2.2e-21
RGS2	1.97e-21	-0.461157	0.136	0.202	7.21e-17
VIM	4.06e-34	-0.448055	0.372	0.48	1.48e-29
ENSG00000235576	7.16e-21	-0.398693	0.186	0.259	2.62e-16
GZMH	1.34e-55	-0.387098	0.645	0.752	4.89e-51
GTF3C1	9.27e-16	-0.385715	0.109	0.16	3.39e-11
ODC1	5.34e-10	-0.375657	0.078	0.111	1.95e-05
RBIS	3e-15	-0.374454	0.163	0.221	1.1e-10
HLA-DPB1	1.41e-22	-0.371585	0.261	0.347	5.15e-18
GOLGA4	5.86e-10	-0.335645	0.111	0.149	2.14e-05
TSC22D3	8.73e-34	-0.331878	0.568	0.67	3.19e-29
CCL5	3.33e-71	-0.320702	0.828	0.902	1.22e-66
PTP4A2	1.81e-20	-0.31811	0.33	0.419	6.62e-16
UQCRB	5.11e-39	-0.311376	0.602	0.715	1.87e-34
RPL4	5.52e-58	-0.289429	0.861	0.914	2.02e-53
ANKRD12	3.23e-16	-0.279113	0.272	0.345	1.18e-11
IGF2R	1.73e-13	-0.267393	0.163	0.22	6.33e-09
DNTTIP2	4.36e-07	-0.258029	0.105	0.135	0.0159434
CD2	2.68e-14	-0.256405	0.26	0.327	9.79e-10
IL2RB	1.92e-10	0.265851	0.439	0.407	7.02e-06
CD164	5.09e-07	0.294793	0.38	0.361	0.0186
FCER1G	1.84e-58	0.378418	0.767	0.655	6.72e-54
GCHFR	2.47e-07	0.431455	0.168	0.139	0.00903483
SELL	4.51e-10	0.449353	0.2	0.163	1.65e-05
CLIC3	8.46e-52	0.505388	0.631	0.55	3.1e-47
IFITM3	2.59e-10	0.512604	0.189	0.153	9.46e-06
XCL2	2.91e-18	0.601639	0.226	0.172	1.07e-13

## Sheet: OM_vs_YM_Tcells
	p_val	avg_log2FC	pct.1	pct.2	p_val_adj
ENSG00000256039	8.08e-98	0.981647	0.113	0.066	2.95e-93
AIF1	8.1e-112	0.814465	0.189	0.127	2.96e-107
ACTN1	8.09e-49	0.698968	0.117	0.083	2.96e-44
NELL2	6.78e-24	0.48936	0.116	0.093	2.48e-19
FAM153CP	4.88e-24	0.486344	0.127	0.103	1.78e-19
SATB1	6.6e-30	0.439615	0.173	0.144	2.41e-25
LDLRAP1	7.16e-22	0.428938	0.177	0.154	2.62e-17
CHMP7	1.06e-14	0.428719	0.104	0.087	3.87e-10
CCR7	2.93e-42	0.406426	0.273	0.234	1.07e-37
NMT2	6.99e-14	0.394951	0.105	0.089	2.56e-09
LEF1	2.2e-33	0.391255	0.263	0.232	8.04e-29
PASK	2.81e-13	0.377443	0.125	0.108	1.03e-08
ENSG00000264443	5.6e-15	0.376686	0.128	0.11	2.05e-10
NUCB2	3.62e-24	0.371357	0.206	0.179	1.32e-19
MAML2	3.25e-13	0.367415	0.105	0.089	1.19e-08
CD8B	3.26e-42	0.351702	0.237	0.193	1.19e-37
MYC	1.85e-17	0.347565	0.182	0.16	6.77e-13
BEX4	1.08e-07	0.337843	0.104	0.093	0.00396517
IL6ST	1.1e-09	0.324679	0.112	0.099	4.03e-05
ARRDC3	7.19e-21	0.323037	0.158	0.133	2.63e-16
TMEM123	2.51e-61	0.310054	0.462	0.419	9.18e-57
SELL	8.47e-44	0.309979	0.407	0.371	3.1e-39
NCF1	1.98e-09	0.300318	0.159	0.145	7.24e-05
DCK	6.09e-11	0.292277	0.155	0.139	2.23e-06
STK17A	3.68e-18	0.288496	0.256	0.234	1.35e-13
NOSIP	1.06e-72	0.285807	0.551	0.502	3.87e-68
SRSF6	2.05e-14	0.283318	0.162	0.143	7.5e-10
ATF7IP2	1.97e-10	0.2785	0.191	0.176	7.22e-06
SERINC5	2.23e-12	0.278474	0.187	0.17	8.14e-08
CD27	1.82e-26	0.274976	0.343	0.315	6.65e-22
NDFIP1	3.9e-23	0.273093	0.314	0.29	1.43e-18
RGS10	3.96e-35	0.258567	0.441	0.414	1.45e-30
LBH	3.74e-13	0.256878	0.257	0.24	1.37e-08
PDE7A	8.26e-07	0.254782	0.116	0.105	0.0301941
FCMR	2.06e-08	0.252277	0.221	0.209	0.000753814
ITM2A	2.73e-10	0.251982	0.228	0.213	9.99e-06
ARHGAP15	3.82e-48	-0.250196	0.252	0.31	1.4e-43
ADGRE5	1.01e-32	-0.250281	0.138	0.175	3.71e-28
REEP5	7.11e-33	-0.252314	0.118	0.153	2.6e-28
CAPN2	3.95e-39	-0.254317	0.145	0.187	1.45e-34
TRADD	8.4e-41	-0.255613	0.177	0.223	3.07e-36
C12orf75	7.73e-37	-0.260563	0.18	0.222	2.83e-32
FYN	6.01e-36	-0.261368	0.205	0.25	2.2e-31
CTSC	2.68e-31	-0.264352	0.151	0.187	9.79e-27
ND2	2.11e-173	-0.267855	0.983	0.988	7.7e-169
SYNE1	2.79e-20	-0.268552	0.101	0.125	1.02e-15
ARPC5L	1.17e-36	-0.269334	0.153	0.194	4.28e-32
PIM1	8.02e-50	-0.275085	0.205	0.259	2.93e-45
DHRS7	1.96e-47	-0.276047	0.162	0.21	7.17e-43
NSD3	2.03e-60	-0.277103	0.247	0.312	7.43e-56
PIK3R1	1.35e-44	-0.278518	0.166	0.213	4.94e-40
KLF6	2.24e-109	-0.283752	0.47	0.568	8.2e-105
SAMD3	2.46e-22	-0.284403	0.092	0.116	9e-18
DNTTIP2	1.67e-26	-0.285115	0.081	0.106	6.11e-22
HERPUD1	1.15e-37	-0.2855	0.133	0.172	4.21e-33
CTSW	2.59e-74	-0.285578	0.287	0.358	9.48e-70
CD84	9.96e-33	-0.285579	0.085	0.114	3.64e-28
DUSP1	1.52e-62	-0.287256	0.466	0.529	5.56e-58
APOBEC3C	1.17e-21	-0.287321	0.099	0.124	4.29e-17
LYAR	3.38e-40	-0.29035	0.192	0.237	1.24e-35
APOBEC3G	1.84e-40	-0.292928	0.114	0.152	6.72e-36
PTPN7	6.89e-39	-0.293126	0.121	0.158	2.52e-34
CASP1	1.71e-43	-0.294165	0.159	0.205	6.24e-39
IDS	1.57e-63	-0.29726	0.226	0.29	5.75e-59
S100A4	1.64e-177	-0.300557	0.737	0.812	6.01e-173
ENSG00000273319	2.86e-22	-0.302337	0.101	0.126	1.05e-17
NR4A2	5.89e-44	-0.305037	0.147	0.191	2.16e-39
CHST12	1.13e-36	-0.305471	0.119	0.155	4.14e-32
PIM3	3.84e-34	-0.307966	0.077	0.106	1.4e-29
ANXA5	4.79e-34	-0.310126	0.1	0.132	1.75e-29
ZFP36	1.27e-73	-0.310168	0.346	0.421	4.65e-69
DDB2	1.05e-29	-0.313392	0.082	0.109	3.83e-25
CD99	1.01e-123	-0.314533	0.435	0.536	3.68e-119
PLP2	2.3e-72	-0.315784	0.288	0.358	8.42e-68
BCL2	1.68e-49	-0.31585	0.139	0.185	6.16e-45
S100A11	1.11e-78	-0.318821	0.242	0.314	4.05e-74
DNAJC1	5.45e-28	-0.318828	0.078	0.104	1.99e-23
CLIC1	9.49e-106	-0.320927	0.323	0.414	3.47e-101
MATK	2.87e-32	-0.321329	0.095	0.125	1.05e-27
SRGN	3.56e-111	-0.321548	0.376	0.47	1.3e-106
GZMK	4.04e-21	-0.322592	0.094	0.117	1.48e-16
ATG2A	6.47e-34	-0.322909	0.081	0.11	2.36e-29
INPP4B	3.75e-40	-0.32743	0.106	0.142	1.37e-35
SH3BP5	2.69e-49	-0.328037	0.117	0.16	9.84e-45
RBIS	4.01e-75	-0.328448	0.193	0.258	1.47e-70
PRKX	9.05e-36	-0.332388	0.075	0.105	3.31e-31
PTP4A2	6.48e-70	-0.336018	0.286	0.355	2.37e-65
TRGC2	3.52e-29	-0.336592	0.1	0.129	1.29e-24
ANXA1	3.43e-119	-0.338173	0.403	0.499	1.25e-114
DUSP2	9.03e-54	-0.33877	0.21	0.265	3.3e-49
ENSG00000271204	8.89e-30	-0.34042	0.093	0.122	3.25e-25
PSTPIP1	1.8e-31	-0.34608	0.081	0.109	6.59e-27
HLA-DPA1	1.25e-55	-0.346354	0.131	0.178	4.56e-51
MYO1F	2.16e-69	-0.349199	0.198	0.259	7.89e-65
ENSG00000235576	1.7e-46	-0.351703	0.143	0.186	6.23e-42
AHNAK	3.76e-68	-0.360524	0.164	0.222	1.37e-63
CCL5	1.26e-103	-0.361234	0.355	0.438	4.6e-99
ANXA2	1.11e-64	-0.361367	0.15	0.204	4.06e-60
HLA-DPB1	6.81e-69	-0.36165	0.184	0.244	2.49e-64
STAT4	1.69e-47	-0.367252	0.121	0.163	6.2e-43
ENSG00000273338	2.91e-27	-0.371612	0.077	0.102	1.06e-22
ENSG00000267519	2.9e-33	-0.378278	0.08	0.108	1.06e-28
ARID5B	4.83e-86	-0.387377	0.158	0.223	1.77e-81
TSHZ2	3.92e-81	-0.387747	0.172	0.236	1.44e-76
FGFBP2	1.49e-66	-0.39606	0.131	0.181	5.46e-62
PYHIN1	3.85e-52	-0.39793	0.103	0.144	1.41e-47
CYTOR	1.76e-61	-0.399773	0.112	0.158	6.44e-57
ANKRD12	1.79e-143	-0.401903	0.343	0.447	6.54e-139
EFHD2	1.29e-50	-0.414963	0.107	0.147	4.73e-46
USP10	1.35e-40	-0.419539	0.08	0.112	4.92e-36
KLRD1	6.23e-63	-0.423779	0.116	0.163	2.28e-58
CD63	1.29e-79	-0.429379	0.174	0.237	4.74e-75
ZEB2	4.11e-46	-0.430667	0.075	0.109	1.5e-41
GNLY	4.44e-122	-0.431971	0.309	0.395	1.62e-117
PRF1	1.03e-70	-0.432938	0.109	0.158	3.77e-66
ALOX5AP	1.54e-79	-0.437524	0.164	0.226	5.63e-75
CST7	6.96e-136	-0.437739	0.217	0.307	2.54e-131
PTGER2	6.4e-76	-0.443308	0.105	0.157	2.34e-71
GOLGA4	8.45e-53	-0.449716	0.095	0.135	3.09e-48
GZMA	1.98e-97	-0.457033	0.204	0.275	7.23e-93
NKG7	2.66e-131	-0.46658	0.345	0.435	9.72e-127
GZMB	1.75e-83	-0.467279	0.13	0.187	6.38e-79
RHOC	4.44e-56	-0.483403	0.077	0.115	1.62e-51
SYTL3	2.64e-50	-0.489547	0.068	0.101	9.66e-46
TYROBP	2e-24	-0.513561	0.081	0.104	7.3e-20
CCL4	2.26e-76	-0.517632	0.138	0.193	8.27e-72
SYNE2	2.06e-136	-0.525083	0.176	0.26	7.54e-132
SOCS3	1.75e-91	-0.531366	0.12	0.179	6.42e-87
GZMH	5.69e-153	-0.543232	0.166	0.253	2.08e-148
LGALS1	3.09e-168	-0.543939	0.231	0.33	1.13e-163
KLRG1	7.08e-71	-0.55413	0.112	0.161	2.59e-66
HOPX	1.48e-90	-0.59714	0.111	0.167	5.41e-86
CMC1	7.23e-103	-0.674202	0.146	0.209	2.64e-98
RGS1	1.12e-68	-0.704967	0.063	0.102	4.09e-64

## Sheet: OM_vs_YM_Bcells
	p_val	avg_log2FC	pct.1	pct.2	p_val_adj
CCDC88A	3.78e-80	-3.03072	0.034	0.141	1.38e-75
LINC01480	2.06e-34	-1.54121	0.045	0.111	7.54e-30
YBX3	3.22e-83	-1.32092	0.139	0.299	1.18e-78
SYNE2	3.94e-18	-1.13172	0.062	0.11	1.44e-13
PIM1	1.89e-13	-0.983376	0.063	0.103	6.89e-09
PMAIP1	2.97e-28	-0.916228	0.248	0.341	1.09e-23
FCGRT	1.05e-16	-0.784868	0.083	0.135	3.85e-12
RAD51-AS1	3.75e-12	-0.756806	0.078	0.119	1.37e-07
ID3	2.28e-15	-0.749031	0.081	0.13	8.35e-11
VOPP1	1.38e-19	-0.708644	0.196	0.269	5.04e-15
HCST	2.6e-21	-0.695693	0.171	0.246	9.53e-17
PTPN7	2.5e-11	-0.686259	0.072	0.111	9.13e-07
SPOCK2	8.66e-10	-0.676878	0.076	0.111	3.17e-05
TRAC	2.38e-16	-0.669954	0.127	0.187	8.72e-12
RGS10	2.38e-14	-0.669026	0.128	0.182	8.72e-10
SKAP1	6.94e-14	-0.663165	0.073	0.118	2.54e-09
RHOC	3.9e-14	-0.657886	0.066	0.11	1.43e-09
ENSG00000273338	4.27e-20	-0.640685	0.174	0.248	1.56e-15
TCF4	4.2e-22	-0.638866	0.238	0.319	1.53e-17
TRAPPC2L	1.47e-11	-0.630293	0.129	0.177	5.37e-07
TLE4	6.96e-14	-0.606222	0.119	0.173	2.55e-09
FCRL5	1.14e-15	-0.573504	0.124	0.183	4.15e-11
FCRL2	5.51e-16	-0.540215	0.145	0.208	2.01e-11
FCER2	6.16e-35	-0.532297	0.32	0.439	2.25e-30
DBI	1.47e-14	-0.510243	0.337	0.407	5.38e-10
ARHGAP25	2.36e-09	-0.503955	0.125	0.168	8.64e-05
SNX9	4.23e-10	-0.494036	0.073	0.111	1.55e-05
FCMR	1.6e-25	-0.485583	0.385	0.482	5.84e-21
SH3BP5	2.33e-13	-0.482744	0.191	0.25	8.5e-09
LHPP	2.28e-07	-0.481855	0.073	0.103	0.00832257
NOSIP	2.16e-08	-0.481396	0.184	0.226	0.000789678
CCR7	6.19e-17	-0.48032	0.134	0.2	2.26e-12
NSMCE1	1.83e-09	-0.478549	0.112	0.153	6.67e-05
STIM2	2.42e-07	-0.466775	0.085	0.116	0.00886228
BCL2	6.98e-12	-0.449611	0.147	0.202	2.55e-07
GLO1	5.01e-08	-0.437845	0.122	0.16	0.00183038
DPEP2	3.36e-07	-0.408543	0.073	0.103	0.0122991
ENSG00000223745	6.48e-13	-0.405373	0.18	0.241	2.37e-08
CEMIP2	1.85e-08	-0.404322	0.069	0.102	0.000677931
RRAS2	2.57e-09	-0.397158	0.13	0.175	9.39e-05
HLA-DOA	3.1e-07	-0.39161	0.074	0.104	0.0113538
CCND3	1.72e-13	-0.381155	0.228	0.296	6.29e-09
IRAG2	3.01e-07	-0.380255	0.146	0.184	0.0110216
CKLF	4.03e-07	-0.361804	0.142	0.18	0.0147332
LINC01857	1.83e-11	-0.352877	0.21	0.268	6.69e-07
FGR	4.45e-08	-0.350536	0.091	0.127	0.00162914
PEBP1	6.37e-13	-0.350465	0.338	0.409	2.33e-08
BAZ2A	4.1e-07	-0.346891	0.174	0.214	0.01501
ANKRD12	4.12e-16	-0.346623	0.324	0.403	1.51e-11
LITAF	4.13e-10	-0.340648	0.239	0.296	1.51e-05
TUBA1B	1.02e-10	-0.328324	0.251	0.312	3.74e-06
SEPTIN9	1.22e-10	-0.327335	0.246	0.307	4.46e-06
BCAS4	5.14e-07	-0.319937	0.127	0.165	0.018808
IGFLR1	5.2e-07	-0.319846	0.178	0.218	0.0190076
FCRL3	3.15e-07	-0.317473	0.07	0.101	0.0115333
ENSG00000244879	7.9e-09	-0.315082	0.341	0.398	0.000288761
IL4R	1.53e-15	-0.311486	0.201	0.28	5.6e-11
EIF5A	3.01e-12	-0.310179	0.351	0.418	1.1e-07
SRGN	4.19e-08	-0.309602	0.151	0.195	0.00153122
PNN	7.97e-14	-0.308743	0.375	0.45	2.92e-09
GGA2	4.65e-07	-0.304163	0.169	0.211	0.0169961
EBLN3P	1.03e-08	-0.30245	0.202	0.253	0.000376454
DDX17	7.13e-10	-0.300647	0.344	0.403	2.61e-05
RHOH	1.54e-08	-0.29734	0.278	0.333	0.000562177
GRB2	4.56e-09	-0.292925	0.293	0.35	0.000166816
RSF1	2.74e-08	-0.292001	0.163	0.209	0.00100109
NUCKS1	6.79e-08	-0.276261	0.242	0.292	0.00248143
KMT2E	5.19e-09	-0.269388	0.381	0.443	0.000189825
TCL1A	2.86e-21	-0.268838	0.319	0.437	1.04e-16
FOXP1	4.24e-19	-0.2681	0.575	0.669	1.55e-14
ENSG00000245904	6.88e-07	-0.262651	0.143	0.183	0.0251646
SMIM14	1.89e-09	-0.260452	0.244	0.306	6.92e-05
AFF3	1.8e-12	-0.259335	0.348	0.425	6.58e-08
LAPTM5	4.6e-29	-0.259117	0.808	0.861	1.68e-24
AFF4	1.02e-06	-0.253466	0.159	0.2	0.0373822
RPL22L1	2.82e-10	-0.253332	0.396	0.463	1.03e-05
ARHGAP24	3.91e-10	-0.250648	0.3	0.364	1.43e-05
ARF6	5.65e-07	0.25315	0.488	0.458	0.0206535
IER2	1.02e-08	0.276386	0.509	0.462	0.000374269
BANK1	1.11e-08	0.280011	0.462	0.421	0.00040449
LINC01781	6.68e-09	0.307191	0.244	0.195	0.000244299
VPREB3	5.64e-09	0.309661	0.421	0.372	0.000206087
HLA-DQB1	3.96e-23	0.315642	0.548	0.442	1.45e-18
IGHG3	2e-11	0.333305	0.143	0.196	7.3e-07
LTB	9.18e-55	0.336883	0.892	0.811	3.36e-50
GNG7	4.12e-10	0.340298	0.301	0.248	1.51e-05
TNFRSF13B	6.73e-08	0.358927	0.202	0.159	0.00246188
ZFAND6	1.1e-06	0.385491	0.177	0.142	0.04013
LY86	1.32e-12	0.442481	0.323	0.267	4.83e-08
IGLC3	2.57e-09	0.445003	0.359	0.309	9.4e-05
SLC2A3	5.34e-10	0.454548	0.255	0.205	1.95e-05
GLRX	9.8e-07	0.465987	0.128	0.097	0.0358426
MARCKS	9.28e-07	0.529941	0.159	0.127	0.0339407
BASP1	2.15e-08	0.553919	0.14	0.103	0.000786805
CPNE5	1.39e-07	0.586385	0.135	0.102	0.00506549
TLR10	9.8e-07	0.598004	0.101	0.074	0.0358334
C12orf75	4.12e-11	0.641159	0.139	0.096	1.51e-06
JCHAIN	1.19e-57	0.714767	0.402	0.253	4.34e-53

## Sheet: OF_vs_YF_Bcells
	p_val	avg_log2FC	pct.1	pct.2	p_val_adj
JCHAIN	2.39e-43	0.816029	0.386	0.281	8.74e-39
GAPT	4.32e-11	0.586017	0.18	0.142	1.58e-06
TIFA	9.06e-07	0.547183	0.101	0.077	0.0331153
UBE2J1	1.15e-16	0.544772	0.273	0.221	4.2e-12
LTB	8.76e-141	0.512553	0.904	0.812	3.2e-136
IGHA1	4.98e-07	0.502594	0.374	0.43	0.0182147
HLA-DRB5	4.95e-11	0.491061	0.142	0.104	1.81e-06
CAPZA1	6.68e-08	0.48548	0.217	0.185	0.00244423
PSMC6	4.27e-07	0.474637	0.171	0.142	0.015601
TCTN1	9.15e-16	0.474572	0.324	0.272	3.35e-11
MARCKSL1	9e-08	0.466887	0.232	0.202	0.00329154
ENSG00000225963	8.1e-11	0.430005	0.237	0.194	2.96e-06
VPREB3	1.35e-22	0.409007	0.452	0.387	4.95e-18
RIPOR2	2.09e-16	0.368133	0.47	0.428	7.65e-12
SPCS2	7.95e-07	0.35708	0.333	0.313	0.0290638
SELL	2.03e-12	0.342312	0.434	0.397	7.41e-08
IGHG3	6.88e-12	0.337772	0.136	0.181	2.52e-07
MEF2C	1.31e-09	0.278811	0.605	0.586	4.81e-05
SH3BP5	2.58e-10	-0.250327	0.203	0.253	9.43e-06
GGA2	2.3e-14	-0.250855	0.189	0.252	8.43e-10
RRAS2	3.25e-09	-0.251122	0.135	0.176	0.000119022
IRAG2	4.57e-10	-0.251706	0.153	0.197	1.67e-05
UBC	9.54e-31	-0.252273	0.747	0.827	3.49e-26
GGA1	4.29e-09	-0.252276	0.14	0.182	0.000157029
RBM3	2.51e-22	-0.252608	0.507	0.605	9.19e-18
CD63	3.58e-09	-0.253627	0.153	0.195	0.000130858
PIP4P1	1.24e-08	-0.253962	0.105	0.14	0.000455113
ZNF394	5.23e-09	-0.255329	0.094	0.128	0.000191166
PCGF5	3e-07	-0.256058	0.12	0.153	0.0109757
ANKRD49	8.2e-12	-0.256862	0.103	0.146	3e-07
YPEL5	1.56e-14	-0.257479	0.286	0.357	5.71e-10
HECTD1	4.47e-11	-0.258867	0.131	0.176	1.63e-06
ZFP36	5.96e-21	-0.259562	0.586	0.67	2.18e-16
NAAA	1.21e-06	-0.259662	0.088	0.114	0.0441599
ATP6V0C	7.67e-18	-0.260659	0.322	0.407	2.8e-13
B4GALT1	1.83e-09	-0.261591	0.129	0.169	6.69e-05
KLHL24	1.01e-07	-0.261937	0.09	0.121	0.00370275
USP34	2.19e-10	-0.262317	0.13	0.173	8.01e-06
GLO1	1.91e-11	-0.263005	0.129	0.175	6.99e-07
EHMT1	6.37e-07	-0.26412	0.09	0.118	0.0232933
EBLN3P	3e-18	-0.264344	0.218	0.295	1.1e-13
STIM2	3.1e-07	-0.264813	0.095	0.124	0.011352
CCL5	3.77e-07	-0.264859	0.19	0.23	0.0137726
PTP4A2	3.2e-14	-0.265896	0.268	0.338	1.17e-09
PPP4R3A	4.6e-09	-0.266185	0.106	0.142	0.000168236
HNRNPA0	2.32e-25	-0.267271	0.476	0.586	8.48e-21
EMD	1.08e-06	-0.271401	0.089	0.115	0.0395573
SMCHD1	8.15e-19	-0.272855	0.332	0.42	2.98e-14
SELENOK	5.64e-14	-0.274081	0.228	0.293	2.06e-09
NOP58	1.78e-09	-0.276621	0.119	0.158	6.5e-05
RUBCNL	9.83e-13	-0.280112	0.248	0.311	3.6e-08
CTSH	1.5e-14	-0.28238	0.259	0.328	5.48e-10
PEBP1	4.02e-20	-0.282516	0.35	0.44	1.47e-15
FCRL5	7.89e-11	-0.286427	0.132	0.174	2.89e-06
MPC2	2.02e-09	-0.286951	0.132	0.172	7.38e-05
SPOCK2	2.66e-07	-0.288615	0.089	0.117	0.00971152
U2AF1L4	4.62e-12	-0.290109	0.134	0.181	1.69e-07
TACC1	3.92e-07	-0.290518	0.089	0.117	0.0143366
ARHGAP25	1.08e-11	-0.292026	0.14	0.188	3.97e-07
GABPB1-IT1	9.11e-17	-0.293256	0.213	0.284	3.33e-12
FNIP1	1.99e-20	-0.294771	0.183	0.26	7.28e-16
CCNH	1.13e-06	-0.295312	0.088	0.115	0.0413195
EIF1	1.81e-99	-0.295841	0.966	0.982	6.63e-95
HPCAL1	5.57e-07	-0.296466	0.105	0.134	0.0203553
C16orf74	3.93e-11	-0.297704	0.168	0.217	1.44e-06
DUSP1	7.83e-35	-0.297889	0.699	0.791	2.86e-30
PTPN1	8.54e-11	-0.298669	0.142	0.186	3.12e-06
TLE4	8.51e-11	-0.300295	0.129	0.171	3.11e-06
CCR7	8.78e-13	-0.301575	0.152	0.205	3.21e-08
EMC3	2.64e-09	-0.30227	0.092	0.126	9.64e-05
FGR	4.38e-10	-0.305306	0.098	0.135	1.6e-05
IDI1	3.34e-13	-0.307106	0.146	0.199	1.22e-08
ARHGAP24	1.53e-17	-0.308284	0.286	0.368	5.59e-13
GRN	1.92e-08	-0.309171	0.13	0.167	0.000703148
CNOT1	1.2e-12	-0.310572	0.132	0.18	4.4e-08
RNMT	6.89e-21	-0.311799	0.23	0.314	2.52e-16
KLF3	3.85e-12	-0.312569	0.12	0.166	1.41e-07
ZFP36L2	7.62e-22	-0.31306	0.484	0.575	2.79e-17
SMAP2	5.48e-20	-0.31322	0.227	0.308	2e-15
VAMP5	1.99e-08	-0.31403	0.115	0.149	0.000729376
PPP1R15A	2.82e-25	-0.316168	0.463	0.562	1.03e-20
ANKRD12	2.28e-24	-0.316334	0.347	0.444	8.34e-20
PCDH9	8.9e-10	-0.318821	0.07	0.102	3.25e-05
RNF19A	1.32e-08	-0.319844	0.082	0.114	0.000483246
NUP107	7.43e-09	-0.32163	0.083	0.115	0.000271887
NFATC1	1.65e-08	-0.323002	0.085	0.117	0.000605108
MAPK1IP1L	1.98e-10	-0.323435	0.131	0.174	7.24e-06
KMT2E	3.55e-27	-0.324016	0.381	0.49	1.3e-22
LINC01857	9.92e-08	-0.326164	0.213	0.256	0.00362763
CBX7	1.53e-07	-0.32909	0.076	0.104	0.00558558
GOLGA4	3.04e-09	-0.329782	0.099	0.134	0.000111227
SYAP1	1.2e-06	-0.329958	0.099	0.127	0.0440179
EMP3	1.99e-12	-0.332294	0.479	0.54	7.26e-08
SAT1	1.78e-30	-0.332309	0.482	0.588	6.52e-26
EIF1B	4.27e-29	-0.33246	0.278	0.384	1.56e-24
LAPTM5	9.17e-62	-0.333149	0.837	0.9	3.35e-57
SPINT2	2.17e-20	-0.337672	0.19	0.265	7.93e-16
IFT57	1.51e-19	-0.340799	0.227	0.302	5.51e-15
SRGN	1.68e-21	-0.344819	0.152	0.224	6.15e-17
CD69	8.03e-19	-0.34518	0.398	0.483	2.94e-14
PCIF1	8.3e-16	-0.346197	0.11	0.162	3.04e-11
MED30	1.38e-13	-0.348593	0.11	0.157	5.03e-09
ARID5B	1.23e-20	-0.354205	0.26	0.341	4.49e-16
FAM30A	2.41e-21	-0.354508	0.238	0.322	8.8e-17
LHPP	3.1e-10	-0.354967	0.088	0.124	1.13e-05
ATOX1	6.47e-09	-0.355537	0.106	0.141	0.000236779
COMMD2	3.55e-09	-0.356475	0.091	0.125	0.000129701
TLE1	9.19e-15	-0.357228	0.141	0.195	3.36e-10
OSER1	2.72e-12	-0.358987	0.09	0.13	9.94e-08
DNTTIP2	1.4e-11	-0.359873	0.103	0.144	5.12e-07
MSI2	1.03e-08	-0.371568	0.082	0.112	0.000378264
HERPUD1	2.79e-22	-0.371787	0.304	0.392	1.02e-17
COIL	1.3e-08	-0.371993	0.076	0.106	0.000476045
BFAR	3.26e-09	-0.372124	0.086	0.118	0.000119183
SEPTIN9	5.29e-24	-0.372448	0.257	0.346	1.93e-19
ARL2	1.08e-09	-0.374359	0.088	0.123	3.97e-05
TSPYL2	9.69e-15	-0.377058	0.099	0.146	3.54e-10
RAB11FIP1	8.86e-13	-0.377137	0.103	0.147	3.24e-08
HSPA4	5.2e-13	-0.378255	0.097	0.14	1.9e-08
BTG1	1.67e-82	-0.379273	0.899	0.947	6.09e-78
NOSIP	9.66e-09	-0.386104	0.192	0.233	0.000353174
H2AJ	5.04e-09	-0.388742	0.075	0.105	0.000184344
ARRDC2	1.06e-13	-0.390611	0.082	0.123	3.89e-09
ID3	1.91e-07	-0.393492	0.097	0.127	0.00696699
ADGRE5	2.18e-08	-0.393776	0.083	0.113	0.000798756
KLF6	9.4e-40	-0.393913	0.548	0.656	3.44e-35
GSTP1	5.78e-26	-0.396846	0.3	0.396	2.11e-21
HMGB2	3.15e-25	-0.397056	0.284	0.376	1.15e-20
BAZ2A	5.29e-20	-0.39713	0.178	0.249	1.94e-15
IGHG2	4.72e-09	-0.403182	0.106	0.143	0.000172617
CORO1B	3.49e-11	-0.406699	0.103	0.143	1.28e-06
NR4A2	5.36e-20	-0.408021	0.189	0.26	1.96e-15
UBALD2	9.65e-10	-0.409598	0.1	0.136	3.53e-05
MTRNR2L2	3.82e-10	-0.411049	0.072	0.105	1.4e-05
WHAMM	1.9e-10	-0.411509	0.075	0.108	6.93e-06
HCST	2.85e-15	-0.414196	0.179	0.236	1.04e-10
PDE4B	7.13e-22	-0.415956	0.148	0.218	2.61e-17
MACROD2	3.36e-16	-0.421763	0.062	0.104	1.23e-11
RHOH	1.42e-31	-0.431823	0.283	0.39	5.19e-27
VOPP1	3.91e-16	-0.437251	0.189	0.249	1.43e-11
TYROBP	3.76e-11	-0.437604	0.068	0.102	1.37e-06
RGS10	2.88e-14	-0.438185	0.132	0.182	1.05e-09
FCGRT	2.19e-13	-0.441236	0.092	0.134	8.02e-09
PIK3IP1	1.63e-25	-0.444845	0.157	0.236	5.96e-21
YWHAH	1.66e-11	-0.448244	0.109	0.149	6.08e-07
SKAP1	5.4e-13	-0.452041	0.083	0.123	1.97e-08
DDIT3	1.26e-11	-0.455414	0.066	0.1	4.61e-07
RILPL2	1.31e-14	-0.456662	0.101	0.148	4.81e-10
AKT2	2.04e-12	-0.458256	0.067	0.103	7.48e-08
CYB5R3	1.68e-14	-0.458662	0.092	0.136	6.14e-10
AHI1	1.93e-12	-0.461431	0.065	0.1	7.06e-08
EZR	2.57e-36	-0.463541	0.373	0.489	9.39e-32
DUSP2	4.42e-20	-0.463621	0.129	0.191	1.62e-15
TRAPPC2L	9.75e-16	-0.474855	0.131	0.185	3.57e-11
RHOC	8.3e-16	-0.47757	0.072	0.115	3.04e-11
AP3B1	9.08e-11	-0.478664	0.08	0.114	3.32e-06
CCND3	2.38e-44	-0.500056	0.226	0.347	8.7e-40
SBDS	2.24e-28	-0.508787	0.164	0.247	8.19e-24
HSPB1	5.1e-15	-0.520271	0.165	0.222	1.86e-10
ZNF331	4.7e-20	-0.523274	0.126	0.187	1.72e-15
BCL2	3.93e-24	-0.525437	0.158	0.23	1.44e-19
PTPN7	4.33e-14	-0.528826	0.073	0.113	1.58e-09
PRKX	1.14e-21	-0.530739	0.095	0.152	4.17e-17
AREG	3.53e-19	-0.531291	0.061	0.107	1.29e-14
ENSG00000284634	1.81e-24	-0.549032	0.181	0.258	6.63e-20
TENT5C	4.84e-21	-0.550159	0.1	0.157	1.77e-16
RBM38	2.28e-26	-0.597758	0.104	0.171	8.35e-22
RGS2	1.27e-27	-0.644431	0.181	0.261	4.63e-23
CD83	4.99e-45	-0.676077	0.164	0.271	1.83e-40
MAP3K8	1.46e-30	-0.676893	0.111	0.186	5.34e-26
TSC22D3	3.64e-155	-0.678634	0.731	0.864	1.33e-150
IL10RA	3.45e-28	-0.693287	0.099	0.167	1.26e-23
PMAIP1	6.71e-45	-0.69521	0.247	0.363	2.45e-40
LY9	2.28e-28	-0.732632	0.117	0.189	8.34e-24
PIM1	1.17e-13	-0.753417	0.067	0.103	4.27e-09
ENSG00000273338	7.97e-48	-0.766142	0.186	0.298	2.91e-43
RHOB	1.08e-40	-0.804133	0.091	0.173	3.94e-36
YBX3	3.56e-56	-0.847241	0.164	0.281	1.3e-51
CCDC88A	9.26e-28	-0.879849	0.051	0.103	3.39e-23
CEMIP2	3.76e-37	-0.924599	0.061	0.129	1.38e-32
SNX9	1.95e-43	-0.973622	0.077	0.157	7.13e-39
DONSON	1.79e-81	-1.61787	0.044	0.144	6.53e-77

## Sheet: OF_vs_YF_Tcells
	p_val	avg_log2FC	pct.1	pct.2	p_val_adj
ENSG00000256039	6.37e-135	1.15499	0.118	0.066	2.33e-130
AIF1	2.91e-124	0.790438	0.219	0.156	1.06e-119
ACTN1	4.86e-65	0.756379	0.136	0.098	1.78e-60
JAML	9.11e-26	0.588633	0.107	0.085	3.33e-21
ENSG00000264443	3.05e-32	0.560523	0.136	0.109	1.11e-27
MYC	3.42e-49	0.511513	0.214	0.176	1.25e-44
MAML2	3.63e-27	0.503821	0.12	0.097	1.33e-22
PASK	3.22e-22	0.496666	0.133	0.112	1.18e-17
PDE7A	5.77e-20	0.477242	0.121	0.102	2.11e-15
LEF1	4.62e-60	0.460074	0.288	0.245	1.69e-55
CCR7	4.9e-62	0.446772	0.303	0.258	1.79e-57
FAM153CP	2.33e-15	0.445793	0.13	0.113	8.5e-11
TMIGD2	2.8e-15	0.42921	0.105	0.089	1.02e-10
SATB1	9.09e-26	0.428063	0.178	0.153	3.33e-21
SERINC5	1.6e-28	0.427845	0.198	0.171	5.85e-24
SELL	8.8e-99	0.414552	0.447	0.393	3.22e-94
CHMP7	3.16e-11	0.406907	0.11	0.096	1.16e-06
CD27	3.03e-87	0.404154	0.393	0.34	1.11e-82
NELL2	4.52e-14	0.398573	0.118	0.102	1.65e-09
ENSG00000224078	8.88e-11	0.394356	0.125	0.112	3.25e-06
DCK	1.88e-18	0.393595	0.156	0.136	6.87e-14
C1orf56	3.06e-37	0.392858	0.259	0.223	1.12e-32
NMT2	5.93e-09	0.392265	0.113	0.101	0.000216909
LINC01550	2.15e-09	0.379029	0.133	0.121	7.87e-05
CHRM3-AS2	7.66e-13	0.378414	0.126	0.111	2.8e-08
ABLIM1	6.93e-09	0.376812	0.129	0.118	0.000253266
TRABD2A	2.81e-18	0.376111	0.201	0.181	1.03e-13
MRPS31	1.26e-09	0.368182	0.105	0.093	4.61e-05
NCF1	6.23e-16	0.358202	0.17	0.151	2.28e-11
SRSF6	9.04e-17	0.354894	0.157	0.138	3.31e-12
CRLF3	4.44e-07	0.354841	0.105	0.095	0.0162385
RASSF3	1.22e-09	0.353376	0.112	0.099	4.45e-05
SUSD3	1.8e-10	0.35273	0.156	0.143	6.59e-06
LINC01089	1.34e-06	0.349729	0.112	0.102	0.0489455
C6orf62	9.06e-14	0.344038	0.165	0.148	3.31e-09
ENSG00000225963	5e-10	0.342722	0.119	0.106	1.83e-05
FOXP1	4.4e-88	0.341988	0.556	0.518	1.61e-83
TMEM123	4.87e-65	0.340012	0.463	0.43	1.78e-60
CAMK4	2.12e-13	0.333427	0.208	0.193	7.76e-09
GIMAP5	8.54e-15	0.333068	0.229	0.213	3.12e-10
LINC00861	7.02e-31	0.324666	0.36	0.336	2.57e-26
NUCB2	3.18e-16	0.32356	0.233	0.215	1.16e-11
ATM	5.24e-42	0.3228	0.414	0.387	1.92e-37
TXK	3.93e-11	0.314946	0.186	0.172	1.44e-06
LDLRAP1	3.9e-13	0.312053	0.196	0.181	1.43e-08
ARRDC3	5.64e-11	0.310416	0.151	0.137	2.06e-06
BCL11B	2.52e-73	0.305509	0.576	0.551	9.23e-69
FCMR	7.66e-13	0.299649	0.247	0.233	2.8e-08
SNHG25	6.52e-35	0.296768	0.426	0.405	2.38e-30
DENND2D	9.84e-12	0.295981	0.155	0.139	3.6e-07
NOSIP	2.84e-101	0.294868	0.607	0.559	1.04e-96
RGS10	1.62e-38	0.289532	0.466	0.451	5.93e-34
ABRACL	2.02e-20	0.289216	0.32	0.303	7.37e-16
GIMAP1	2.98e-14	0.287414	0.268	0.254	1.09e-09
HNRNPH1	3.93e-22	0.285627	0.38	0.361	1.44e-17
TCF7	4.66e-39	0.281031	0.432	0.407	1.7e-34
ZC3HAV1	5.6e-07	0.273579	0.218	0.21	0.0204727
EIF3E	3.56e-198	0.263879	0.843	0.816	1.3e-193
RCAN3	7.56e-15	0.261632	0.317	0.305	2.77e-10
ENSG00000244879	1.66e-09	0.260869	0.273	0.263	6.08e-05
EIF2S3	3.9e-30	0.259689	0.433	0.416	1.42e-25
PRMT2	7.78e-18	0.259686	0.37	0.359	2.85e-13
LBH	9.63e-14	0.257492	0.285	0.27	3.52e-09
HSPB1	2.56e-10	0.254593	0.295	0.287	9.36e-06
RIPOR2	5.03e-25	0.251111	0.428	0.415	1.84e-20
GSTP1	2.14e-55	-0.250424	0.272	0.331	7.82e-51
EHD1	1.55e-33	-0.250482	0.113	0.145	5.66e-29
MRFAP1	5.68e-48	-0.250789	0.154	0.199	2.08e-43
RBIS	8.13e-74	-0.250942	0.233	0.3	2.97e-69
ISCA1	7.7e-35	-0.251945	0.097	0.128	2.82e-30
TLN1	2.84e-36	-0.252586	0.125	0.16	1.04e-31
TUBA1B	3.66e-74	-0.252824	0.276	0.348	1.34e-69
SLC3A2	1.26e-42	-0.253099	0.132	0.171	4.61e-38
CCSER2	4.79e-37	-0.253374	0.12	0.155	1.75e-32
CYCS	1.63e-64	-0.253893	0.241	0.304	5.96e-60
CASP1	1.22e-50	-0.25486	0.166	0.214	4.48e-46
ITGAL	2.13e-32	-0.255117	0.121	0.153	7.78e-28
S100A6	5.86e-159	-0.255926	0.79	0.858	2.14e-154
LINC-PINT	1.18e-71	-0.256506	0.275	0.345	4.32e-67
ACADVL	3.14e-37	-0.25674	0.107	0.14	1.15e-32
CYBA	1.63e-114	-0.257348	0.688	0.762	5.95e-110
LLPH	2.51e-31	-0.257366	0.081	0.108	9.18e-27
IFI27L2	1.05e-47	-0.257555	0.152	0.196	3.84e-43
SAT1	1.72e-91	-0.258556	0.334	0.419	6.27e-87
AP3M2	4.59e-49	-0.258625	0.105	0.144	1.68e-44
MT2A	1.34e-47	-0.259041	0.267	0.322	4.89e-43
ARID4A	1.37e-40	-0.259537	0.111	0.146	5e-36
PUM1	2.2e-29	-0.260118	0.075	0.1	8.05e-25
KIF5B	3.3e-49	-0.261142	0.14	0.184	1.21e-44
ARL4C	5.72e-81	-0.262318	0.289	0.365	2.09e-76
BSG	2.15e-71	-0.262779	0.22	0.285	7.87e-67
VIM	1.71e-151	-0.264834	0.723	0.794	6.25e-147
GUK1	2.42e-98	-0.265019	0.44	0.531	8.84e-94
JUN	5.95e-118	-0.265157	0.574	0.665	2.18e-113
USP10	2.52e-35	-0.265869	0.089	0.119	9.23e-31
CAPN1	2.45e-39	-0.266998	0.096	0.128	8.96e-35
NSMCE3	1.76e-50	-0.267461	0.124	0.166	6.44e-46
MSN	9.55e-55	-0.267629	0.19	0.242	3.49e-50
ID2	3.2e-46	-0.267797	0.31	0.363	1.17e-41
BAX	3.29e-60	-0.268398	0.246	0.307	1.2e-55
PIGT	3.98e-28	-0.268502	0.078	0.102	1.46e-23
DDB2	3.37e-34	-0.269617	0.082	0.11	1.23e-29
PSTPIP1	6.37e-36	-0.269856	0.088	0.118	2.33e-31
IFITM2	4.82e-85	-0.27174	0.531	0.61	1.76e-80
PPP2R5C	9.96e-93	-0.272118	0.37	0.457	3.64e-88
TMEM9B	5.02e-39	-0.272319	0.11	0.144	1.84e-34
SLA	3.49e-32	-0.273065	0.092	0.12	1.28e-27
CCDC186	1.75e-33	-0.273276	0.085	0.113	6.39e-29
DNM2	1.85e-30	-0.27372	0.078	0.104	6.75e-26
TAGLN2	1.09e-99	-0.274599	0.378	0.467	3.97e-95
UBE2E3	7.72e-35	-0.275193	0.093	0.123	2.82e-30
RBM3	1.43e-132	-0.275195	0.487	0.59	5.23e-128
H3-3B	1.76e-263	-0.275738	0.884	0.932	6.43e-259
FYN	5.07e-58	-0.276187	0.204	0.259	1.85e-53
MAPK1IP1L	1.05e-42	-0.276743	0.101	0.137	3.85e-38
ATP6V1H	5.1e-32	-0.2768	0.079	0.105	1.86e-27
PARP8	3.6e-26	-0.277418	0.085	0.109	1.32e-21
HLA-C	1.83e-200	-0.278381	0.902	0.936	6.7e-196
ZNF394	1.23e-45	-0.278512	0.106	0.143	4.49e-41
MAP1LC3B	1.97e-62	-0.278705	0.167	0.22	7.2e-58
MYL12B	1.84e-137	-0.278939	0.502	0.609	6.72e-133
SMCHD1	8.55e-82	-0.279701	0.245	0.317	3.13e-77
RNF115	4.04e-26	-0.280547	0.089	0.114	1.48e-21
WHAMM	1.91e-41	-0.281006	0.096	0.129	6.99e-37
CASP4	1.19e-66	-0.281875	0.195	0.253	4.34e-62
GBP2	3.47e-53	-0.282133	0.148	0.194	1.27e-48
GZMM	6.47e-61	-0.282258	0.315	0.377	2.37e-56
SURF4	1.12e-36	-0.282584	0.084	0.113	4.11e-32
ATP1B3	2.33e-35	-0.283048	0.093	0.123	8.51e-31
RNF126	4.23e-68	-0.283344	0.18	0.238	1.55e-63
EML4	3.62e-74	-0.285451	0.198	0.26	1.32e-69
ROCK1	2.92e-65	-0.285581	0.189	0.246	1.07e-60
SERPINB6	1.08e-34	-0.285709	0.097	0.127	3.96e-30
DIAPH1	4.51e-33	-0.28582	0.098	0.127	1.65e-28
EIF1	0	-0.286709	0.965	0.983	0
ERN1	3.1e-42	-0.288426	0.101	0.136	1.13e-37
HECTD1	3.63e-45	-0.289087	0.095	0.13	1.33e-40
RAB5C	1.99e-71	-0.289577	0.173	0.232	7.27e-67
FNIP1	1.23e-44	-0.290738	0.095	0.13	4.5e-40
SAMD3	7.64e-34	-0.291451	0.092	0.121	2.79e-29
PCIF1	1.97e-45	-0.292298	0.09	0.124	7.21e-41
TMX4	6.28e-45	-0.293032	0.093	0.128	2.3e-40
SIPA1	9.73e-42	-0.297231	0.097	0.131	3.56e-37
ABT1	1.33e-37	-0.297585	0.08	0.109	4.85e-33
MED15	2.66e-34	-0.2976	0.074	0.101	9.74e-30
ARL4A	1.01e-37	-0.297878	0.087	0.117	3.71e-33
TSHZ2	8.33e-85	-0.2989	0.168	0.231	3.05e-80
HMGB2	4.18e-105	-0.29969	0.317	0.406	1.53e-100
CD69	2.22e-104	-0.30131	0.358	0.448	8.11e-100
IL10RA	2.48e-68	-0.302239	0.173	0.229	9.05e-64
MMP24OS	4.79e-63	-0.302689	0.135	0.184	1.75e-58
S100A10	1.45e-144	-0.304349	0.549	0.65	5.31e-140
SEC11C	2.71e-62	-0.304484	0.15	0.201	9.9e-58
IDI1	4.15e-40	-0.305346	0.092	0.124	1.52e-35
PDIA3	1.2e-94	-0.30627	0.252	0.33	4.41e-90
GADD45B	3.38e-90	-0.307269	0.191	0.259	1.23e-85
EMC3	1.48e-42	-0.307418	0.091	0.124	5.42e-38
IDH2	2.97e-57	-0.30907	0.137	0.183	1.09e-52
KMT2E	1.67e-120	-0.310227	0.323	0.419	6.12e-116
ABHD17A	1.28e-53	-0.310939	0.146	0.191	4.68e-49
C7orf50	1.04e-53	-0.311387	0.109	0.15	3.79e-49
NECAP1	2.82e-43	-0.312736	0.085	0.117	1.03e-38
CAST	2.62e-77	-0.312972	0.198	0.261	9.59e-73
CLEC2B	4.48e-79	-0.313505	0.244	0.312	1.64e-74
CCNH	1.99e-43	-0.313991	0.11	0.146	7.27e-39
ARHGDIA	2.17e-108	-0.31557	0.252	0.335	7.95e-104
EMC7	5.63e-46	-0.315603	0.095	0.13	2.06e-41
TGFB1	1.2e-71	-0.31584	0.208	0.27	4.4e-67
GAPDH	1.11e-258	-0.316769	0.743	0.829	4.08e-254
RORA	3.59e-90	-0.317514	0.232	0.305	1.31e-85
BCAS2	1.54e-48	-0.317585	0.109	0.147	5.64e-44
P4HB	3.94e-93	-0.318418	0.241	0.316	1.44e-88
REEP5	1.19e-58	-0.3191	0.118	0.162	4.35e-54
ALOX5AP	1.49e-67	-0.320421	0.173	0.229	5.45e-63
OPTN	1.19e-72	-0.320743	0.161	0.217	4.36e-68
CTSC	3.92e-58	-0.322864	0.15	0.197	1.43e-53
SH3BGRL3	4.3e-207	-0.324554	0.762	0.838	1.57e-202
EZR	1.27e-72	-0.324891	0.162	0.219	4.66e-68
ANKRD12	4.83e-142	-0.326624	0.369	0.475	1.76e-137
TUBA4A	2.77e-67	-0.329021	0.173	0.229	1.01e-62
ARF1	5.75e-123	-0.329765	0.28	0.373	2.1e-118
SRSF7	6.55e-143	-0.3322	0.432	0.537	2.39e-138
APOBEC3C	1.84e-38	-0.332602	0.091	0.122	6.72e-34
TSEN54	5.81e-45	-0.333247	0.11	0.147	2.12e-40
EBP	1.47e-38	-0.334972	0.081	0.11	5.36e-34
TNFSF8	4.88e-49	-0.336094	0.087	0.123	1.78e-44
MFSD10	9.39e-61	-0.337057	0.115	0.159	3.43e-56
LITAF	3.45e-125	-0.337692	0.384	0.481	1.26e-120
PTPN18	9.92e-48	-0.337936	0.084	0.118	3.63e-43
SAMSN1	7.53e-42	-0.339976	0.079	0.11	2.75e-37
YWHAQ	9.37e-77	-0.34044	0.204	0.267	3.42e-72
TXN	1.21e-100	-0.344505	0.207	0.281	4.41e-96
RAB5IF	8.74e-53	-0.347911	0.137	0.181	3.19e-48
ARPC5L	3.03e-77	-0.349399	0.152	0.208	1.11e-72
GNG2	7.94e-51	-0.349958	0.106	0.144	2.9e-46
RNF166	1.11e-67	-0.35184	0.144	0.195	4.05e-63
PIM3	8.41e-53	-0.354552	0.076	0.111	3.08e-48
UBC	2.92e-268	-0.355362	0.698	0.795	1.07e-263
GZMK	1.05e-43	-0.355688	0.096	0.13	3.84e-39
PLP2	3.72e-126	-0.357349	0.301	0.393	1.36e-121
NXT1	5.19e-48	-0.358304	0.079	0.113	1.9e-43
DHRS7	1.09e-92	-0.360722	0.17	0.235	3.99e-88
DOK2	2.4e-84	-0.364427	0.162	0.222	8.79e-80
NFKBIA	2.7e-157	-0.364547	0.338	0.442	9.86e-153
GOLGA4	1.15e-57	-0.369287	0.11	0.152	4.19e-53
PPP3CC	2.89e-70	-0.372706	0.114	0.162	1.06e-65
ADGRE5	1.6e-75	-0.374545	0.139	0.193	5.87e-71
SYNE1	1.31e-49	-0.378924	0.095	0.131	4.8e-45
SELENOK	5.31e-113	-0.37908	0.232	0.312	1.94e-108
CDKN2D	2.53e-94	-0.380053	0.159	0.224	9.26e-90
GLIPR2	4.62e-63	-0.381892	0.103	0.146	1.69e-58
RASSF1	1.35e-54	-0.382296	0.099	0.137	4.95e-50
ENSG00000273338	5.28e-44	-0.383739	0.087	0.12	1.93e-39
SH3BP5	1.35e-86	-0.384414	0.121	0.176	4.94e-82
DNTTIP2	2.95e-63	-0.385119	0.09	0.131	1.08e-58
ENSG00000197536	4.3e-66	-0.387457	0.112	0.158	1.57e-61
MLLT6	5.22e-78	-0.392795	0.134	0.188	1.91e-73
RHBDD2	3.11e-66	-0.392983	0.083	0.123	1.14e-61
ANXA5	3.09e-67	-0.393174	0.103	0.147	1.13e-62
RNF139	1.3e-73	-0.393799	0.104	0.151	4.77e-69
ZFP36L2	6.14e-265	-0.394302	0.708	0.795	2.25e-260
DYNLT1	1.98e-67	-0.398831	0.119	0.166	7.25e-63
CHST12	5.27e-68	-0.399139	0.111	0.157	1.93e-63
BAZ2A	3.84e-75	-0.400204	0.118	0.169	1.41e-70
STAT4	2.4e-82	-0.400936	0.122	0.176	8.78e-78
PTP4A2	6.59e-128	-0.403279	0.302	0.392	2.41e-123
PYHIN1	1.89e-69	-0.403743	0.098	0.143	6.91e-65
TPST2	1.31e-45	-0.405457	0.086	0.119	4.8e-41
SOCS3	8.89e-93	-0.406684	0.15	0.212	3.25e-88
KLF6	3.06e-251	-0.41143	0.445	0.579	1.12e-246
PPP1R15A	1.51e-166	-0.414021	0.292	0.396	5.51e-162
MRPL10	6.05e-49	-0.415715	0.069	0.1	2.21e-44
SBDS	1.71e-119	-0.417254	0.18	0.257	6.24e-115
CASP8	2.45e-91	-0.418479	0.129	0.187	8.95e-87
ITGB2	3.26e-164	-0.423937	0.385	0.491	1.19e-159
IQGAP2	2.26e-55	-0.432377	0.085	0.122	8.25e-51
RUNX3	3.15e-67	-0.433252	0.112	0.158	1.15e-62
SSBP4	6.5e-82	-0.438187	0.141	0.196	2.38e-77
CD99	1.5e-210	-0.44227	0.368	0.488	5.5e-206
PRKX	8.54e-77	-0.44364	0.11	0.159	3.12e-72
PTGER2	5.39e-94	-0.447156	0.118	0.175	1.97e-89
PTPN7	1.34e-85	-0.451041	0.114	0.167	4.91e-81
CXCR4	3.67e-266	-0.45358	0.545	0.667	1.34e-261
TNFAIP3	3.84e-120	-0.454629	0.194	0.271	1.4e-115
CD74	1.02e-181	-0.45568	0.431	0.542	3.74e-177
ARID5B	5.71e-144	-0.461729	0.18	0.264	2.09e-139
MTFP1	4.9e-73	-0.465763	0.083	0.126	1.79e-68
TNFRSF1B	2.79e-59	-0.467109	0.072	0.107	1.02e-54
IDS	1.22e-163	-0.467461	0.212	0.307	4.47e-159
AKIRIN2	1.22e-62	-0.468964	0.07	0.107	4.45e-58
CLIC1	3.81e-238	-0.470777	0.329	0.457	1.39e-233
CD8A	4.28e-39	-0.480626	0.153	0.186	1.57e-34
PTGER4	1.48e-73	-0.486295	0.079	0.121	5.42e-69
ENSG00000267519	2.81e-56	-0.488353	0.073	0.107	1.03e-51
ENSG00000235576	1.69e-103	-0.492633	0.123	0.182	6.18e-99
S100A4	0	-0.494874	0.691	0.807	0
HSPA5	2.15e-127	-0.495553	0.159	0.233	7.88e-123
ODC1	2.86e-101	-0.496482	0.11	0.167	1.05e-96
AHNAK	2.04e-136	-0.500776	0.147	0.223	7.46e-132
LYAR	1.2e-127	-0.501897	0.182	0.257	4.4e-123
ANXA1	1.09e-261	-0.516091	0.386	0.518	4e-257
APMAP	1.23e-82	-0.521898	0.098	0.146	4.51e-78
MYO1G	2.94e-146	-0.524227	0.177	0.259	1.07e-141
DNAJC1	4.85e-74	-0.524342	0.076	0.117	1.77e-69
CYTOR	1.07e-111	-0.529648	0.09	0.145	3.93e-107
ANXA2	1.96e-139	-0.530789	0.138	0.212	7.17e-135
RGS2	2.28e-64	-0.537246	0.066	0.102	8.33e-60
CAPN2	3.66e-136	-0.538645	0.141	0.215	1.34e-131
APOBEC3G	3.45e-105	-0.540632	0.11	0.168	1.26e-100
NR4A2	8.58e-126	-0.545832	0.132	0.2	3.14e-121
KLRG1	2.35e-102	-0.546609	0.109	0.165	8.59e-98
ZFP36	3.62e-215	-0.547202	0.344	0.46	1.32e-210
CD63	1.06e-152	-0.554327	0.159	0.241	3.86e-148
HERPUD1	2.32e-118	-0.561862	0.124	0.189	8.48e-114
FLNA	1.11e-156	-0.568851	0.17	0.254	4.05e-152
TRGC2	1.02e-107	-0.578981	0.085	0.137	3.74e-103
DUSP1	0	-0.589638	0.438	0.572	0
CEMIP2	1.26e-75	-0.59997	0.063	0.102	4.62e-71
MYO1F	4.26e-200	-0.606464	0.175	0.271	1.56e-195
TSC22D3	0	-0.610291	0.602	0.743	0
PIK3R1	3.42e-169	-0.610483	0.15	0.234	1.25e-164
MATK	1.54e-98	-0.620534	0.09	0.14	5.65e-94
SRGN	0	-0.625781	0.347	0.491	0
SYNE2	1.79e-217	-0.631798	0.173	0.275	6.55e-213
C12orf75	6.57e-175	-0.640988	0.155	0.239	2.4e-170
CTSW	3.93e-213	-0.644539	0.275	0.38	1.44e-208
TYROBP	7.42e-56	-0.680069	0.075	0.109	2.71e-51
RGS1	1.17e-86	-0.687661	0.062	0.104	4.27e-82
KLRD1	2.96e-169	-0.7047	0.09	0.159	1.08e-164
DDIT4	2.62e-271	-0.744529	0.163	0.274	9.59e-267
HOPX	6.92e-167	-0.747629	0.107	0.18	2.53e-162
RHOC	1.48e-159	-0.783649	0.07	0.132	5.43e-155
HLA-DPB1	5.6e-272	-0.794839	0.162	0.27	2.05e-267
GZMA	2.53e-294	-0.807364	0.175	0.289	9.26e-290
CCL5	0	-0.807462	0.321	0.453	0
CMC1	4.04e-219	-0.817243	0.133	0.222	1.48e-214
LGALS1	0	-0.831262	0.203	0.33	0
PRF1	1.78e-196	-0.845794	0.087	0.162	6.5e-192
GNLY	1.03e-292	-0.862448	0.285	0.409	3.77e-288
PATL2	9.85e-130	-0.862807	0.064	0.115	3.6e-125
DUSP2	1.14e-287	-0.870078	0.193	0.31	4.16e-283
HLA-DPA1	1.49e-253	-0.87872	0.117	0.212	5.46e-249
CCL4	3.67e-254	-0.892157	0.111	0.203	1.34e-249
ZEB2	1.81e-162	-0.909034	0.054	0.11	6.61e-158
ATG2A	9.91e-174	-0.910047	0.067	0.13	3.63e-169
CST7	0	-0.912178	0.176	0.312	0
SYTL3	4.88e-158	-0.920808	0.061	0.119	1.79e-153
EFHD2	6.32e-205	-0.920835	0.081	0.156	2.31e-200
NKG7	0	-1.05752	0.301	0.437	0
FGFBP2	9.73e-283	-1.14045	0.09	0.18	3.56e-278
GZMB	0	-1.19896	0.091	0.193	0
GZMH	0	-1.29813	0.121	0.254	0
DONSON	0	-1.68	0.039	0.121	0

## Sheet: OF_vs_YF_Monocytes
	p_val	avg_log2FC	pct.1	pct.2	p_val_adj
DONSON	1.16e-34	-2.06645	0.037	0.156	4.23e-30
SNX9	2.02e-10	-0.70511	0.058	0.118	7.39e-06
FCGR3A	3e-17	-0.675479	0.299	0.418	1.1e-12
GBP2	1.31e-20	-0.667706	0.208	0.347	4.8e-16
PPM1N	5.24e-10	-0.654424	0.107	0.178	1.92e-05
CALML4	7.51e-11	-0.605478	0.13	0.21	2.75e-06
HLA-DQA1-ENSG00000196735	4.14e-09	-0.572262	0.111	0.179	0.000151416
RIPK2	6.85e-09	-0.54672	0.106	0.174	0.000250496
TMBIM1	1.33e-08	-0.509077	0.101	0.165	0.000487382
SLC44A2	5.3e-07	-0.503929	0.105	0.16	0.0193841
UNC119	8.5e-14	-0.501965	0.225	0.34	3.11e-09
IRAG2	2.87e-07	-0.485458	0.085	0.139	0.0105085
EIF4H	3.74e-10	-0.480787	0.224	0.321	1.37e-05
DNTTIP2	6.29e-07	-0.475472	0.095	0.149	0.0229968
HEBP1	1.75e-08	-0.471364	0.148	0.221	0.000641189
OAS1	8.45e-09	-0.465662	0.203	0.285	0.000308996
CXCL16	2.28e-10	-0.461939	0.215	0.306	8.33e-06
CYTIP	3.42e-11	-0.458669	0.275	0.377	1.25e-06
CKB	2.36e-07	-0.448433	0.115	0.175	0.0086357
ZBTB8OS	6.52e-09	-0.44372	0.153	0.232	0.000238352
PTP4A2	5.19e-18	-0.435687	0.607	0.722	1.9e-13
SIGLEC10	6.18e-08	-0.421383	0.137	0.206	0.00225876
HMOX1	9.33e-09	-0.421177	0.236	0.325	0.000341283
UFD1	1.4e-08	-0.419679	0.153	0.23	0.00051284
MAFB	1.33e-08	-0.412177	0.337	0.424	0.000485643
CDH23	5.98e-07	-0.410808	0.107	0.164	0.0218837
MT2A	9.47e-12	-0.408984	0.539	0.657	3.46e-07
SAMSN1	1.64e-09	-0.406554	0.185	0.274	5.98e-05
RHOC	5.34e-10	-0.405727	0.279	0.371	1.95e-05
BIN2	2.32e-11	-0.405551	0.373	0.486	8.48e-07
PDXK	3.3e-07	-0.403695	0.178	0.25	0.0120511
TCF7L2	1.24e-07	-0.397937	0.201	0.277	0.0045433
CLEC2B	2.8e-13	-0.384046	0.296	0.42	1.03e-08
MPC1	2.38e-09	-0.368666	0.223	0.319	8.71e-05
RBIS	4.16e-10	-0.366956	0.323	0.428	1.52e-05
PDCD5	4.51e-08	-0.365384	0.196	0.276	0.00164826
TSC22D3	4.33e-16	-0.363432	0.709	0.788	1.59e-11
CDKN2D	1.33e-10	-0.362813	0.411	0.516	4.88e-06
ERGIC1	1.58e-08	-0.357972	0.134	0.208	0.000577562
ENSG00000255197	1.52e-09	-0.356551	0.296	0.393	5.57e-05
TUBB	1.25e-07	-0.350959	0.292	0.38	0.00456805
CDKN1C	1.29e-06	-0.347466	0.17	0.234	0.047141
VAMP5	1.27e-12	-0.345508	0.433	0.559	4.64e-08
LSM14A	4.24e-08	-0.334424	0.208	0.292	0.00155032
INSIG1	5.53e-07	-0.329601	0.18	0.252	0.0202345
PSME2	6.53e-12	-0.323172	0.54	0.645	2.39e-07
MRPL11	2.63e-07	-0.319812	0.17	0.243	0.00962087
MAP2K3	7.62e-08	-0.319598	0.244	0.331	0.00278808
CD83	3.71e-07	-0.317425	0.237	0.318	0.0135618
UQCRB	1.4e-27	-0.317298	0.862	0.938	5.13e-23
CEBPD	3.29e-09	-0.317225	0.599	0.7	0.000120259
DEDD2	7.18e-09	-0.316649	0.209	0.3	0.000262597
SNHG8	1.54e-09	-0.315974	0.399	0.508	5.64e-05
WARS1	5.43e-07	-0.309825	0.319	0.406	0.0198606
HLA-E	2.64e-19	-0.307843	0.834	0.895	9.67e-15
ND4L	1.02e-11	-0.305885	0.346	0.475	3.71e-07
MAGOH	1.11e-07	-0.304291	0.206	0.289	0.00406622
MTSS1	4.37e-07	-0.300972	0.188	0.261	0.0159829
BCL2A1	1.57e-10	-0.300788	0.349	0.462	5.75e-06
STX11	3.64e-08	-0.300214	0.39	0.493	0.00133003
CD55	7.73e-09	-0.29823	0.318	0.424	0.000282715
ELOF1	6.35e-07	-0.297435	0.187	0.262	0.0232151
GADD45B	1.26e-08	-0.296259	0.284	0.382	0.000459194
FTH1	1.89e-35	-0.294599	1	1	6.92e-31
BAZ1A	6.56e-07	-0.29426	0.22	0.295	0.0239781
CD68	3.18e-13	-0.287876	0.696	0.796	1.16e-08
COTL1	6.47e-20	-0.287306	0.936	0.965	2.36e-15
AGPAT2	7.99e-07	-0.28261	0.185	0.258	0.0292236
TAGLN2	1.9e-08	-0.282239	0.501	0.613	0.00069524
USP15	4.03e-10	-0.281814	0.323	0.441	1.47e-05
UBE2L6	9.82e-08	-0.281734	0.32	0.412	0.00359195
GTF3A	7.84e-07	-0.28104	0.37	0.457	0.0286572
MMP24OS	3.99e-10	-0.279614	0.296	0.408	1.46e-05
CALHM6	1.58e-08	-0.278828	0.468	0.573	0.000576368
ZNF706	3.97e-09	-0.277773	0.388	0.502	0.000145223
SRI	1.75e-08	-0.274155	0.243	0.336	0.000638197
MAP3K8	4.35e-08	-0.274114	0.228	0.316	0.00158969
ATP1B3	1.56e-09	-0.273537	0.334	0.44	5.72e-05
ARHGDIB	4.19e-16	-0.273102	0.795	0.879	1.53e-11
SAT1	4.29e-17	-0.270663	0.956	0.978	1.57e-12
MS4A7	1.41e-07	-0.265154	0.473	0.563	0.00516332
NDUFB3	2.54e-07	-0.263388	0.316	0.405	0.00927649
KLF3	7.39e-07	-0.256352	0.305	0.387	0.0270305
ARF1	4.72e-10	-0.255036	0.47	0.591	1.72e-05
MALAT1	1.4e-24	-0.254361	1	1	5.13e-20
CALM2	2.32e-09	0.253056	0.875	0.865	8.49e-05
EIF3E	4.46e-09	0.263945	0.786	0.779	0.000163102
DDX5	3.59e-13	0.269732	0.884	0.892	1.31e-08
LYZ	3.74e-12	0.273771	0.966	0.963	1.37e-07
FOS	1.51e-23	0.285981	0.99	0.982	5.52e-19
VCAN	3.53e-07	0.287518	0.635	0.576	0.0128972
GRN	7.73e-09	0.288482	0.75	0.729	0.000282686
POLR2L	6.94e-10	0.319728	0.72	0.692	2.54e-05
GPX1	7.56e-18	0.320291	0.888	0.859	2.77e-13
FOSB	1.98e-09	0.320376	0.804	0.801	7.26e-05
DAZAP2	2.48e-08	0.328602	0.721	0.701	0.000906218
AP1S2	2.84e-13	0.356629	0.806	0.803	1.04e-08
NDUFB1	3.97e-14	0.357866	0.787	0.757	1.45e-09
YWHAZ	1.91e-07	0.361938	0.667	0.669	0.00698817
CYBB	2.12e-07	0.373211	0.625	0.6	0.0077584
MNDA	1.04e-09	0.398775	0.721	0.698	3.79e-05
HNRNPH1	8.62e-07	0.47447	0.456	0.411	0.0315408
CD36	1.11e-14	0.610872	0.44	0.343	4.06e-10
ENSG00000257764	4.18e-24	0.713788	0.688	0.593	1.53e-19
IFI6	4.63e-10	0.743219	0.388	0.319	1.69e-05
CD93	1.47e-08	0.800467	0.214	0.151	0.000538093

## Sheet: OF_vs_YF_NK
NK	p_val	avg_log2FC	pct.1	pct.2	p_val_adj
XCL2	4.04e-35	0.788241	0.31	0.225	1.48e-30
KLRG1	4.11e-13	0.598865	0.208	0.164	1.5e-08
GIMAP6	1.02e-06	0.592629	0.104	0.08	0.0374322
C1orf56	1.62e-12	0.56834	0.268	0.221	5.93e-08
GCHFR	4.57e-07	0.539168	0.201	0.174	0.0167017
CAPZA1	1.03e-07	0.489023	0.227	0.198	0.00376025
HNRNPH1	2.61e-09	0.427381	0.342	0.313	9.54e-05
LINC00861	7.34e-07	0.418493	0.294	0.272	0.026829
FCER1G	3.44e-62	0.397791	0.815	0.735	1.26e-57
CLIC3	1.92e-22	0.371214	0.646	0.615	7.01e-18
CDC42SE1	8.38e-07	0.346327	0.422	0.408	0.0306324
ACTR3	1.17e-06	0.341203	0.358	0.341	0.042683
CDC42	8.21e-15	0.328416	0.62	0.613	3e-10
KLRF1	1.17e-25	0.327846	0.735	0.74	4.28e-21
CMC1	9.05e-18	0.324237	0.665	0.628	3.31e-13
C1orf162	3.33e-08	0.314949	0.421	0.404	0.0012191
KLRB1	7.02e-45	0.303024	0.917	0.888	2.57e-40
IL2RB	5.91e-07	0.290118	0.461	0.451	0.0216268
EIF5A	8.91e-07	0.281094	0.409	0.391	0.0325666
KLRK1	1.24e-09	0.279158	0.554	0.559	4.55e-05
POLR2L	4.59e-09	0.259419	0.592	0.602	0.000167974
CD320	1.69e-10	-0.250325	0.151	0.202	6.18e-06
BHLHE40	6.14e-11	-0.250995	0.1	0.144	2.25e-06
HECTD1	2.37e-10	-0.255962	0.115	0.16	8.68e-06
MOAP1	1.71e-10	-0.256742	0.117	0.162	6.26e-06
METRNL	3.75e-08	-0.258131	0.074	0.105	0.00137128
LAMP1	5.3e-16	-0.259886	0.237	0.318	1.94e-11
SUPT5H	3.77e-07	-0.260277	0.078	0.107	0.0137715
FGFBP2	6.97e-40	-0.262377	0.791	0.864	2.55e-35
SYNE2	3.07e-17	-0.263278	0.268	0.356	1.12e-12
MIS18BP1	2.18e-07	-0.265184	0.087	0.118	0.00798479
ZFP36	7.11e-17	-0.267207	0.571	0.663	2.6e-12
CYTIP	1.77e-13	-0.268397	0.197	0.264	6.49e-09
ITGB7	5.43e-18	-0.269312	0.19	0.269	1.99e-13
CHD1	9.69e-09	-0.274359	0.088	0.123	0.000354389
SUMO3	3.27e-17	-0.274981	0.169	0.24	1.2e-12
AKIRIN2	5.55e-10	-0.275363	0.092	0.13	2.03e-05
NSD3	1.26e-14	-0.278797	0.161	0.223	4.61e-10
MRPL10	3.07e-13	-0.278862	0.13	0.185	1.12e-08
WHAMM	2.89e-08	-0.281111	0.088	0.121	0.00105676
EZR	1.16e-12	-0.281359	0.127	0.179	4.24e-08
TNFRSF1B	3.6e-11	-0.283663	0.14	0.19	1.32e-06
TMEM203	1.75e-09	-0.284514	0.085	0.121	6.39e-05
HSPA5	6.26e-18	-0.288101	0.254	0.34	2.29e-13
COPA	1.16e-07	-0.293763	0.089	0.121	0.00425367
RNMT	2.81e-15	-0.297772	0.165	0.231	1.03e-10
ANKRD49	1.92e-07	-0.297988	0.085	0.116	0.00703275
BDP1	6.17e-12	-0.300782	0.111	0.158	2.26e-07
SEC14L1	8.11e-09	-0.301776	0.07	0.101	0.000296441
KIAA2026	1.93e-09	-0.302397	0.09	0.126	7.07e-05
ENSG00000273338	2.9e-11	-0.302535	0.087	0.127	1.06e-06
THEMIS2	7.84e-14	-0.304844	0.117	0.17	2.87e-09
SPOCK2	4.94e-13	-0.306148	0.154	0.212	1.81e-08
PKM	3.53e-18	-0.306359	0.188	0.266	1.29e-13
ATG2A	1.21e-17	-0.306462	0.149	0.218	4.41e-13
KIF5B	3.13e-13	-0.307002	0.115	0.167	1.15e-08
CCL5	6.34e-61	-0.307009	0.831	0.899	2.32e-56
BAZ2A	1.01e-11	-0.308142	0.151	0.204	3.71e-07
RGS10	8.93e-11	-0.311031	0.098	0.14	3.26e-06
EBLN3P	2.06e-11	-0.317355	0.095	0.138	7.53e-07
MVD	3.57e-15	-0.318239	0.126	0.185	1.31e-10
FCGR3A	1.8e-34	-0.321652	0.611	0.725	6.58e-30
RBIS	6.28e-17	-0.326942	0.19	0.264	2.3e-12
MAP3K8	6.75e-21	-0.329247	0.188	0.269	2.47e-16
APBA2	2.56e-11	-0.331688	0.099	0.142	9.36e-07
COMMD2	7.61e-11	-0.336014	0.083	0.121	2.78e-06
PTP4A2	3.17e-25	-0.339891	0.358	0.468	1.16e-20
ODC1	4.11e-12	-0.343242	0.081	0.123	1.5e-07
DUSP1	2.42e-22	-0.345661	0.545	0.637	8.84e-18
IGF2R	3.45e-17	-0.34905	0.173	0.243	1.26e-12
GABARAPL1	4.07e-15	-0.34938	0.095	0.147	1.49e-10
F2R	3.31e-15	-0.35516	0.084	0.132	1.21e-10
SLA2	2.24e-09	-0.360342	0.083	0.118	8.21e-05
RNF19A	9.9e-09	-0.361999	0.071	0.102	0.00036213
PIK3IP1	4e-19	-0.367968	0.142	0.212	1.46e-14
PRKX	1.79e-15	-0.369152	0.136	0.195	6.55e-11
SBDS	7.94e-17	-0.371564	0.127	0.188	2.9e-12
CCNG1	3.65e-11	-0.383214	0.086	0.127	1.33e-06
BPGM	5.9e-12	-0.384266	0.075	0.115	2.16e-07
MTFP1	6.65e-12	-0.394783	0.073	0.113	2.43e-07
DUSP2	4.33e-27	-0.402526	0.31	0.415	1.58e-22
PIK3R1	2.14e-16	-0.409947	0.151	0.215	7.83e-12
SLU7	4.06e-14	-0.410477	0.091	0.138	1.49e-09
TNFAIP3	1.96e-16	-0.41485	0.11	0.167	7.16e-12
GZMH	2.31e-51	-0.417751	0.592	0.723	8.47e-47
PDE4D	1.98e-13	-0.424012	0.065	0.105	7.23e-09
CD6	1.54e-13	-0.428931	0.077	0.12	5.63e-09
DDIT4	8.52e-37	-0.443028	0.291	0.418	3.12e-32
VIM	1.54e-34	-0.446411	0.355	0.476	5.64e-30
SYTL3	2.36e-29	-0.475965	0.203	0.303	8.62e-25
MAFF	2.27e-11	-0.480866	0.064	0.1	8.29e-07
GTF3C1	9.28e-25	-0.514383	0.107	0.178	3.4e-20
CEMIP2	1.72e-25	-0.523712	0.141	0.221	6.27e-21
RGS2	7.75e-29	-0.541491	0.146	0.233	2.84e-24
CXCR4	6.33e-47	-0.58928	0.329	0.465	2.31e-42
HLA-DPA1	3.45e-42	-0.601985	0.177	0.292	1.26e-37
HLA-DPB1	8.28e-51	-0.609507	0.222	0.359	3.03e-46
RASSF4	4.55e-16	-0.620517	0.06	0.103	1.66e-11
TSC22D3	1.01e-95	-0.657113	0.525	0.699	3.7e-91
AREG	3.3e-38	-1.2574	0.068	0.144	1.21e-33
PTGDS	9.57e-59	-1.30759	0.119	0.234	3.5e-54
DONSON	1.13e-60	-1.63336	0.045	0.137	4.14e-56

## Sheet: OF_vs_OM_Bcells
	p_val	avg_log2FC	pct.1	pct.2	p_val_adj
EIF1AY	1e-281	4.75349	0.206	0.009	3.67e-277
RPS4Y1	0	4.41661	0.764	0.067	0
DDX3Y	3.83e-137	4.18641	0.113	0.008	1.4e-132
CCDC88A	1.59e-11	0.886978	0.141	0.103	5.83e-07
KIAA0040	4.09e-10	0.554133	0.169	0.129	1.5e-05
IGHA1	2.87e-12	0.542918	0.36	0.43	1.05e-07
RASGRP3	4.18e-08	0.484397	0.172	0.137	0.00153016
C6orf62	7.01e-10	0.482221	0.193	0.152	2.56e-05
FCRL2	3.14e-08	0.45082	0.208	0.172	0.0011491
IGKC	2.6e-33	0.433769	0.816	0.768	9.52e-29
STX7	3.27e-12	0.433175	0.332	0.285	1.2e-07
TCF4	1.02e-09	0.386626	0.319	0.274	3.73e-05
TCL1A	1.64e-10	0.334376	0.437	0.389	6e-06
POLR2J3	5.58e-07	0.320975	0.365	0.336	0.0203923
FOXP1	1.36e-11	0.254263	0.669	0.639	4.98e-07
PWP1	6.8e-07	-0.259476	0.117	0.152	0.0248765
DCTN3	2.78e-07	-0.263904	0.135	0.172	0.010154
MYC	7.16e-07	-0.272465	0.132	0.168	0.0261942
VAMP5	1.09e-06	-0.273423	0.116	0.149	0.0400399
EZR	1.41e-12	-0.274923	0.418	0.489	5.16e-08
SPINT2	1.16e-12	-0.285197	0.202	0.265	4.25e-08
HERPUD1	4.98e-13	-0.294083	0.319	0.392	1.82e-08
WDR74	9.09e-07	-0.294716	0.119	0.152	0.0332603
UBC	4.64e-31	-0.297821	0.754	0.827	1.7e-26
CD69	2.5e-12	-0.298482	0.409	0.483	9.13e-08
SLC2A3	2.74e-13	-0.300008	0.205	0.271	1e-08
SAT1	2.34e-17	-0.300251	0.51	0.588	8.56e-13
TAGAP	7.08e-12	-0.301534	0.125	0.175	2.59e-07
CIB1	2.03e-09	-0.311024	0.352	0.408	7.41e-05
ITGB2	2.21e-09	-0.313941	0.194	0.243	8.1e-05
ARID5B	8.62e-15	-0.323104	0.269	0.341	3.15e-10
RAB4A	3.6e-08	-0.325372	0.115	0.152	0.00131784
ENSG00000273338	2.33e-08	-0.326166	0.248	0.298	0.000851473
ARL4A	1.01e-13	-0.334091	0.185	0.249	3.69e-09
IER2	9.28e-25	-0.334154	0.462	0.571	3.39e-20
CYB5R3	5.53e-08	-0.338828	0.101	0.136	0.0020225
PPP1R15A	9.67e-25	-0.338846	0.461	0.562	3.54e-20
IDI1	3.04e-13	-0.360985	0.143	0.199	1.11e-08
JUN	1.15e-35	-0.362281	0.724	0.811	4.21e-31
KLF3	4.52e-12	-0.37236	0.117	0.166	1.65e-07
HSPB1	1.36e-10	-0.376768	0.171	0.222	4.99e-06
BCAS2	6.58e-12	-0.384912	0.098	0.142	2.41e-07
RBM38	1.87e-10	-0.393918	0.126	0.171	6.85e-06
GPR183	4.99e-17	-0.3957	0.158	0.224	1.82e-12
TSC22D3	3.53e-48	-0.397031	0.8	0.864	1.29e-43
RILPL2	9.29e-12	-0.397967	0.103	0.148	3.4e-07
ITGB2-AS1	3.44e-08	-0.398366	0.072	0.103	0.00125943
HLA-DQB1	5.47e-35	-0.402927	0.442	0.566	2e-30
ZNF331	1.08e-15	-0.416248	0.128	0.187	3.95e-11
ZFP36	2.21e-36	-0.424391	0.567	0.67	8.09e-32
ENSG00000284634	4.78e-12	-0.425511	0.201	0.258	1.75e-07
EMP3	1.33e-19	-0.426496	0.456	0.54	4.87e-15
RGS2	1.19e-16	-0.440026	0.192	0.261	4.36e-12
KLF6	1.74e-41	-0.44405	0.55	0.656	6.37e-37
ALG13	5.45e-09	-0.448649	0.081	0.116	0.000199468
SBDS	2.59e-16	-0.451003	0.181	0.247	9.47e-12
ZRSR2	5.7e-13	-0.455313	0.087	0.131	2.09e-08
SNX9	8.46e-12	-0.462956	0.111	0.157	3.1e-07
EIF2S3	2.25e-35	-0.468146	0.35	0.472	8.25e-31
RPS4X	0	-0.479188	0.999	1	0
MAP3K8	1.01e-14	-0.499574	0.131	0.186	3.68e-10
LINC01781	6.21e-16	-0.501556	0.195	0.258	2.27e-11
GADD45B	1.08e-23	-0.50563	0.176	0.26	3.95e-19
AREG	1.22e-12	-0.507173	0.067	0.107	4.45e-08
TENT5C	1.16e-14	-0.509002	0.107	0.157	4.24e-10
DDIT3	5.28e-11	-0.527599	0.065	0.1	1.93e-06
JPX	2.56e-25	-0.548461	0.165	0.249	9.35e-21
ENSG00000287979	1.39e-09	-0.583004	0.096	0.132	5.07e-05
DDX3X	7.81e-37	-0.603155	0.264	0.378	2.86e-32
EIF1AX	9.38e-37	-0.603691	0.191	0.3	3.43e-32
CD83	1.02e-30	-0.633751	0.177	0.271	3.75e-26
SYAP1	1e-14	-0.664556	0.081	0.127	3.67e-10
LY9	1.87e-18	-0.665081	0.128	0.189	6.84e-14
RHOB	3.96e-25	-0.779696	0.104	0.173	1.45e-20
DONSON	1.26e-28	-0.794944	0.075	0.144	4.61e-24
PRKX	9.11e-32	-0.855244	0.078	0.152	3.33e-27
XIST	0	-3.31821	0.04	0.396	0

## Sheet: OF_vs_OM_Tcells
	p_val	avg_log2FC	pct.1	pct.2	p_val_adj
EIF1AY	0	4.4613	0.118	0.007	0
RPS4Y1	0	4.41678	0.821	0.072	0
USP9Y	0	4.32874	0.114	0.007	0
DDX3Y	0	4.13822	0.12	0.008	0
C1orf56	5.23e-28	0.428333	0.255	0.223	1.91e-23
ENSG00000273319	8.21e-12	0.334844	0.126	0.11	3e-07
CAPZA1	2.5e-12	0.330477	0.191	0.174	9.13e-08
CD99	6.58e-61	0.288369	0.536	0.488	2.41e-56
CYTOR	8.96e-08	0.282813	0.158	0.145	0.0032783
IGHA1	5.15e-18	-0.272743	0.155	0.182	1.88e-13
DUSP2	9.76e-36	-0.305792	0.265	0.31	3.57e-31
SYAP1	9.22e-32	-0.35147	0.088	0.117	3.37e-27
SEPTIN6	3.25e-99	-0.355678	0.316	0.397	1.19e-94
EIF2S3	1.36e-104	-0.356415	0.33	0.416	4.98e-100
DDX3X	1.57e-101	-0.395986	0.266	0.347	5.76e-97
DONSON	2.6e-36	-0.452914	0.09	0.121	9.51e-32
RPS4X	0	-0.483828	0.998	0.999	0
JPX	3.08e-108	-0.487045	0.158	0.23	1.13e-103
ZRSR2	6.03e-81	-0.540976	0.089	0.139	2.2e-76
EIF1AX	1.09e-157	-0.560636	0.189	0.282	3.98e-153
PRKX	8.36e-89	-0.615552	0.105	0.159	3.06e-84
XIST	0	-3.20245	0.048	0.389	0

[truncated: 6 more sheets: OF_vs_OM_Monocytes, OF_vs_OM_NK, YM_vs_YF_Bcells, YM_vs_YF_Tcells, YM_vs_YF_NK, YM_vs_YF_Monocytes]
