# Supplementary material for: Loss of immune cell identity with age inferred from large atlases of single cell transcriptomes
Source: Aging Cell. 2024 Aug 14;23(12):e14306. doi: 10.1111/acel.14306 (PMC11634704; doi:10.1111/acel.14306)
Supplement: Supplementary file 5 — Table S4. [file ACEL-23-e14306-s002.xlsx]

## Sheet: Sheet1
Supplementary Table 4. Metadata relating to healthy subjects in the discovery atlas.
Donor	Sex	Age	Study_ID	Sample_Fresh_Frozen	Sample_Type	Ancestry	Sequencer	Instrument
GSM4509827_Healthy_Control_3	female	32	GSE149729	Frozen	B_cell_enriched	AFR	10x3v1	Illumina_HiSeq_3000
GSM4509825_Healthy_Control_1	female	40	GSE149729	Frozen	B_cell_enriched	AFR	10x3v1	Illumina_HiSeq_3000
GSM4509826_Healthy_Control_2	female	29	GSE149729	Frozen	B_cell_enriched	AFR	10x3v1	Illumina_HiSeq_3000
GSE158055_P-HC019	male	26	GSE158055	Fresh	FACS_CD19_B	EAS	10x5v2	Illumina_NovaSeq_6000
GSE158055_P-HC018	male	55	GSE158055	Fresh	FACS_CD19_B	EAS	10x5v2	Illumina_NovaSeq_6000
GSE158055_P-HC020	male	29	GSE158055	Fresh	FACS_CD19_B	EAS	10x5v2	Illumina_NovaSeq_6000
GSE158055_P-M058	female	46	GSE158055	Fresh	FACS_CD19_B	EAS	10x5v2	Illumina_NovaSeq_6000
GSE158055_P-M059	female	62	GSE158055	Fresh	FACS_CD19_B	EAS	10x5v2	Illumina_NovaSeq_6000
GSE158055_P-M061	female	26	GSE158055	Fresh	FACS_CD19_B	EAS	10x5v2	Illumina_NovaSeq_6000
GSE158055_P-M062	female	35	GSE158055	Fresh	FACS_CD19_B	EAS	10x5v2	Illumina_NovaSeq_6000
GSE158055_P-M060	female	84	GSE158055	Fresh	FACS_CD19_B	EAS	10x5v2	Illumina_NovaSeq_6000
GSE158055_P-M004	female	41	GSE158055	Frozen	FACS_CD19_B	EAS	10x5v2	Illumina_NovaSeq_6000
GSE158055_P-M009	female	58	GSE158055	Frozen	FACS_CD19_B	EAS	10x5v2	Illumina_NovaSeq_6000
GSE158055_P-M010	female	31	GSE158055	Frozen	FACS_CD19_B	EAS	10x5v2	Illumina_NovaSeq_6000
GSE158055_P-HC001	female	53	GSE158055	Fresh	FACS_CD3_T_AND_CD19_B	EAS	10x5v2	Illumina_NovaSeq_6000
GSE158055_P-HC002	male	49	GSE158055	Fresh	FACS_CD3_T_AND_CD19_B	EAS	10x5v2	Illumina_NovaSeq_6000
GSE158055_P-M013	female	45	GSE158055	Fresh	FACS_CD3_T_AND_CD19_B	EAS	10x5v2	Illumina_NovaSeq_6000
GSE158055_P-M015	female	50	GSE158055	Fresh	FACS_CD3_T_AND_CD19_B	EAS	10x5v2	Illumina_NovaSeq_6000
GSE136184_12	male	83	GSE136184	Fresh	FACS_CD8_T	NA	10x3v2	Illumina_HiSeq_3000
GSE136184_13	female	83	GSE136184	Fresh	FACS_CD8_T	NA	10x3v2	Illumina_HiSeq_3000
GSE136184_6	male	46	GSE136184	Fresh	FACS_CD8_T	NA	10x3v2	Illumina_HiSeq_3000
GSE136184_4	female	28	GSE136184	Fresh	FACS_CD8_T	NA	10x3v2	Illumina_HiSeq_3000
GSE136184_7	female	53	GSE136184	Fresh	FACS_CD8_T	NA	10x3v2	Illumina_HiSeq_3000
GSE136184_14	male	83	GSE136184	Fresh	FACS_CD8_T	NA	10x3v2	Illumina_HiSeq_3000
GSE136184_10	female	76	GSE136184	Fresh	FACS_CD8_T	NA	10x3v2	Illumina_HiSeq_3000
GSE136184_9	female	68	GSE136184	Fresh	FACS_CD8_T	NA	10x3v2	Illumina_HiSeq_3000
GSE136184_5	female	37	GSE136184	Fresh	FACS_CD8_T	NA	10x3v2	Illumina_HiSeq_3000
GSE136184_8	male	64	GSE136184	Fresh	FACS_CD8_T	NA	10x3v2	Illumina_HiSeq_3000
GSE136184_3	male	26	GSE136184	Fresh	FACS_CD8_T	NA	10x3v2	Illumina_HiSeq_3000
GSE136184_11	male	77	GSE136184	Fresh	FACS_CD8_T	NA	10x3v2	Illumina_HiSeq_3000
GSE136184_15	female	90	GSE136184	Fresh	FACS_CD8_T	NA	10x3v2	Illumina_HiSeq_3000
GSE136184_16	male	88	GSE136184	Fresh	FACS_CD8_T	NA	10x3v2	Illumina_HiSeq_3000
1907883116_SC1	female	110	1907883116_supercentenarian	Fresh	PBMC	EAS	10x3v2	Illumina_HiSeq_2500
1907883116_SC2	male	110	1907883116_supercentenarian	Fresh	PBMC	EAS	10x3v2	Illumina_HiSeq_2500
1907883116_SC3	female	110	1907883116_supercentenarian	Fresh	PBMC	EAS	10x3v2	Illumina_HiSeq_2500
1907883116_SC4	female	110	1907883116_supercentenarian	Fresh	PBMC	EAS	10x3v2	Illumina_HiSeq_2500
1907883116_SC5	female	110	1907883116_supercentenarian	Fresh	PBMC	EAS	10x3v2	Illumina_HiSeq_2500
1907883116_SC6	female	110	1907883116_supercentenarian	Fresh	PBMC	EAS	10x3v2	Illumina_HiSeq_2500
1907883116_SC7	male	110	1907883116_supercentenarian	Fresh	PBMC	EAS	10x3v2	Illumina_HiSeq_2500
1907883116_CT1	male	55	1907883116_supercentenarian	Fresh	PBMC	EAS	10x3v2	Illumina_HiSeq_2500
1907883116_CT2	female	100	1907883116_supercentenarian	Fresh	PBMC	EAS	10x3v2	Illumina_HiSeq_2500
1907883116_CT3	female	65	1907883116_supercentenarian	Fresh	PBMC	EAS	10x3v2	Illumina_HiSeq_2500
1907883116_CT4	female	70	1907883116_supercentenarian	Fresh	PBMC	EAS	10x3v2	Illumina_HiSeq_2500
1907883116_CT5	male	100	1907883116_supercentenarian	Fresh	PBMC	EAS	10x3v2	Illumina_HiSeq_2500
HMN83558	male	47	Barreiro_GSE162632	Frozen	PBMC	AFR	10x3v2	Illumina_NovaSeq_6000
HMN83559	male	47	Barreiro_GSE162632	Frozen	PBMC	AFR	10x3v2	Illumina_NovaSeq_6000
HMN83560	male	23	Barreiro_GSE162632	Frozen	PBMC	AFR	10x3v2	Illumina_NovaSeq_6000
HMN83556	male	27	Barreiro_GSE162632	Frozen	PBMC	AFR	10x3v2	Illumina_NovaSeq_6000
HMN83561	male	39	Barreiro_GSE162632	Frozen	PBMC	AFR	10x3v2	Illumina_NovaSeq_6000
HMN83562	male	47	Barreiro_GSE162632	Frozen	PBMC	AFR	10x3v2	Illumina_NovaSeq_6000
HMN83564	male	39	Barreiro_GSE162632	Frozen	PBMC	AFR	10x3v2	Illumina_NovaSeq_6000
HMN83567	male	35	Barreiro_GSE162632	Frozen	PBMC	AFR	10x3v2	Illumina_NovaSeq_6000
HMN83563	male	42	Barreiro_GSE162632	Frozen	PBMC	AFR	10x3v2	Illumina_NovaSeq_6000
HMN83566	male	51	Barreiro_GSE162632	Frozen	PBMC	AFR	10x3v2	Illumina_NovaSeq_6000
HMN83571	male	54	Barreiro_GSE162632	Frozen	PBMC	AFR	10x3v2	Illumina_NovaSeq_6000
HMN83572	male	44	Barreiro_GSE162632	Frozen	PBMC	AFR	10x3v2	Illumina_NovaSeq_6000
HMN83574	male	43	Barreiro_GSE162632	Frozen	PBMC	AFR	10x3v2	Illumina_NovaSeq_6000
HMN83573	male	30	Barreiro_GSE162632	Frozen	PBMC	AFR	10x3v2	Illumina_NovaSeq_6000
HMN83580	male	46	Barreiro_GSE162632	Frozen	PBMC	AFR	10x3v2	Illumina_NovaSeq_6000
HMN52538	male	26	Barreiro_GSE162632	Frozen	PBMC	AFR	10x3v2	Illumina_NovaSeq_6000
HMN52537	male	53	Barreiro_GSE162632	Frozen	PBMC	AFR	10x3v2	Illumina_NovaSeq_6000
HMN52536	male	48	Barreiro_GSE162632	Frozen	PBMC	AFR	10x3v2	Illumina_NovaSeq_6000
HMN52535	male	49	Barreiro_GSE162632	Frozen	PBMC	AFR	10x3v2	Illumina_NovaSeq_6000
HMN52543	male	21	Barreiro_GSE162632	Frozen	PBMC	AFR	10x3v2	Illumina_NovaSeq_6000
HMN52540	male	53	Barreiro_GSE162632	Frozen	PBMC	AFR	10x3v2	Illumina_NovaSeq_6000
HMN52542	male	43	Barreiro_GSE162632	Frozen	PBMC	AFR	10x3v2	Illumina_NovaSeq_6000
HMN52541	male	37	Barreiro_GSE162632	Frozen	PBMC	AFR	10x3v2	Illumina_NovaSeq_6000
HMN52539	male	51	Barreiro_GSE162632	Frozen	PBMC	AFR	10x3v2	Illumina_NovaSeq_6000
HMN52547	male	28	Barreiro_GSE162632	Frozen	PBMC	AFR	10x3v2	Illumina_NovaSeq_6000
HMN52549	male	38	Barreiro_GSE162632	Frozen	PBMC	AFR	10x3v2	Illumina_NovaSeq_6000
HMN52546	male	38	Barreiro_GSE162632	Frozen	PBMC	AFR	10x3v2	Illumina_NovaSeq_6000
HMN52548	male	21	Barreiro_GSE162632	Frozen	PBMC	AFR	10x3v2	Illumina_NovaSeq_6000
HMN52555	male	37	Barreiro_GSE162632	Frozen	PBMC	AFR	10x3v2	Illumina_NovaSeq_6000
HMN52550	male	34	Barreiro_GSE162632	Frozen	PBMC	AFR	10x3v2	Illumina_NovaSeq_6000
HMN171233	male	52	Barreiro_GSE162632	Frozen	PBMC	AFR	10x3v2	Illumina_NovaSeq_6000
HMN171232	male	29	Barreiro_GSE162632	Frozen	PBMC	AFR	10x3v2	Illumina_NovaSeq_6000
HMN171230	male	32	Barreiro_GSE162632	Frozen	PBMC	AFR	10x3v2	Illumina_NovaSeq_6000
HMN171231	male	36	Barreiro_GSE162632	Frozen	PBMC	AFR	10x3v2	Illumina_NovaSeq_6000
HMN171234	male	44	Barreiro_GSE162632	Frozen	PBMC	AFR	10x3v2	Illumina_NovaSeq_6000
HMN171240	male	24	Barreiro_GSE162632	Frozen	PBMC	AFR	10x3v2	Illumina_NovaSeq_6000
HMN171239	male	48	Barreiro_GSE162632	Frozen	PBMC	AFR	10x3v2	Illumina_NovaSeq_6000
HMN171242	male	45	Barreiro_GSE162632	Frozen	PBMC	AFR	10x3v2	Illumina_NovaSeq_6000
HMN171237	male	30	Barreiro_GSE162632	Frozen	PBMC	AFR	10x3v2	Illumina_NovaSeq_6000
HMN171238	male	39	Barreiro_GSE162632	Frozen	PBMC	AFR	10x3v2	Illumina_NovaSeq_6000
HMN171244	male	52	Barreiro_GSE162632	Frozen	PBMC	AFR	10x3v2	Illumina_NovaSeq_6000
HMN171243	male	27	Barreiro_GSE162632	Frozen	PBMC	AFR	10x3v2	Illumina_NovaSeq_6000
HMN171235	male	28	Barreiro_GSE162632	Frozen	PBMC	AFR	10x3v2	Illumina_NovaSeq_6000
HMN171241	male	45	Barreiro_GSE162632	Frozen	PBMC	AFR	10x3v2	Illumina_NovaSeq_6000
HMN171236	male	25	Barreiro_GSE162632	Frozen	PBMC	AFR	10x3v2	Illumina_NovaSeq_6000
HMN83552	male	54	Barreiro_GSE162632	Frozen	PBMC	EUR	10x3v2	Illumina_NovaSeq_6000
HMN83551	male	41	Barreiro_GSE162632	Frozen	PBMC	EUR	10x3v2	Illumina_NovaSeq_6000
HMN83554	male	41	Barreiro_GSE162632	Frozen	PBMC	EUR	10x3v2	Illumina_NovaSeq_6000
HMN83553	male	53	Barreiro_GSE162632	Frozen	PBMC	EUR	10x3v2	Illumina_NovaSeq_6000
HMN83555	male	39	Barreiro_GSE162632	Frozen	PBMC	EUR	10x3v2	Illumina_NovaSeq_6000
HMN83557	male	28	Barreiro_GSE162632	Frozen	PBMC	EUR	10x3v2	Illumina_NovaSeq_6000
HMN83565	male	40	Barreiro_GSE162632	Frozen	PBMC	EUR	10x3v2	Illumina_NovaSeq_6000
HMN83568	male	33	Barreiro_GSE162632	Frozen	PBMC	EUR	10x3v2	Illumina_NovaSeq_6000
HMN83570	male	45	Barreiro_GSE162632	Frozen	PBMC	EUR	10x3v2	Illumina_NovaSeq_6000
HMN83569	male	44	Barreiro_GSE162632	Frozen	PBMC	EUR	10x3v2	Illumina_NovaSeq_6000
HMN83575	male	52	Barreiro_GSE162632	Frozen	PBMC	EUR	10x3v2	Illumina_NovaSeq_6000
HMN83576	male	52	Barreiro_GSE162632	Frozen	PBMC	EUR	10x3v2	Illumina_NovaSeq_6000
HMN83577	male	39	Barreiro_GSE162632	Frozen	PBMC	EUR	10x3v2	Illumina_NovaSeq_6000
HMN83578	male	52	Barreiro_GSE162632	Frozen	PBMC	EUR	10x3v2	Illumina_NovaSeq_6000
HMN83579	male	49	Barreiro_GSE162632	Frozen	PBMC	EUR	10x3v2	Illumina_NovaSeq_6000
HMN52532	male	46	Barreiro_GSE162632	Frozen	PBMC	EUR	10x3v2	Illumina_NovaSeq_6000
HMN52533	male	21	Barreiro_GSE162632	Frozen	PBMC	EUR	10x3v2	Illumina_NovaSeq_6000
HMN52534	male	61	Barreiro_GSE162632	Frozen	PBMC	EUR	10x3v2	Illumina_NovaSeq_6000
HMN52545	male	69	Barreiro_GSE162632	Frozen	PBMC	EUR	10x3v2	Illumina_NovaSeq_6000
HMN52544	male	32	Barreiro_GSE162632	Frozen	PBMC	EUR	10x3v2	Illumina_NovaSeq_6000
HMN52552	male	52	Barreiro_GSE162632	Frozen	PBMC	EUR	10x3v2	Illumina_NovaSeq_6000
HMN52558	male	65	Barreiro_GSE162632	Frozen	PBMC	EUR	10x3v2	Illumina_NovaSeq_6000
HMN52551	male	69	Barreiro_GSE162632	Frozen	PBMC	EUR	10x3v2	Illumina_NovaSeq_6000
HMN52553	male	34	Barreiro_GSE162632	Frozen	PBMC	EUR	10x3v2	Illumina_NovaSeq_6000
HMN52554	male	53	Barreiro_GSE162632	Frozen	PBMC	EUR	10x3v2	Illumina_NovaSeq_6000
HMN52556	male	38	Barreiro_GSE162632	Frozen	PBMC	EUR	10x3v2	Illumina_NovaSeq_6000
HMN52557	male	59	Barreiro_GSE162632	Frozen	PBMC	EUR	10x3v2	Illumina_NovaSeq_6000
HMN52560	male	37	Barreiro_GSE162632	Frozen	PBMC	EUR	10x3v2	Illumina_NovaSeq_6000
HMN52559	male	67	Barreiro_GSE162632	Frozen	PBMC	EUR	10x3v2	Illumina_NovaSeq_6000
HMN52561	male	53	Barreiro_GSE162632	Frozen	PBMC	EUR	10x3v2	Illumina_NovaSeq_6000
HMN171215	male	28	Barreiro_GSE162632	Frozen	PBMC	EUR	10x3v2	Illumina_NovaSeq_6000
HMN171229	male	50	Barreiro_GSE162632	Frozen	PBMC	EUR	10x3v2	Illumina_NovaSeq_6000
HMN171218	male	47	Barreiro_GSE162632	Frozen	PBMC	EUR	10x3v2	Illumina_NovaSeq_6000
HMN171220	male	52	Barreiro_GSE162632	Frozen	PBMC	EUR	10x3v2	Illumina_NovaSeq_6000
HMN171216	male	38	Barreiro_GSE162632	Frozen	PBMC	EUR	10x3v2	Illumina_NovaSeq_6000
HMN171219	male	42	Barreiro_GSE162632	Frozen	PBMC	EUR	10x3v2	Illumina_NovaSeq_6000
HMN171221	male	40	Barreiro_GSE162632	Frozen	PBMC	EUR	10x3v2	Illumina_NovaSeq_6000
HMN171222	male	41	Barreiro_GSE162632	Frozen	PBMC	EUR	10x3v2	Illumina_NovaSeq_6000
HMN171226	male	45	Barreiro_GSE162632	Frozen	PBMC	EUR	10x3v2	Illumina_NovaSeq_6000
HMN171224	male	54	Barreiro_GSE162632	Frozen	PBMC	EUR	10x3v2	Illumina_NovaSeq_6000
HMN171223	male	53	Barreiro_GSE162632	Frozen	PBMC	EUR	10x3v2	Illumina_NovaSeq_6000
HMN171228	male	33	Barreiro_GSE162632	Frozen	PBMC	EUR	10x3v2	Illumina_NovaSeq_6000
HMN171225	male	54	Barreiro_GSE162632	Frozen	PBMC	EUR	10x3v2	Illumina_NovaSeq_6000
HMN171217	male	21	Barreiro_GSE162632	Frozen	PBMC	EUR	10x3v2	Illumina_NovaSeq_6000
HMN171227	male	45	Barreiro_GSE162632	Frozen	PBMC	EUR	10x3v2	Illumina_NovaSeq_6000
BP08191115	female	35	E_MTAB_9357	Frozen	PBMC	NA	10x5v1	Illumina_NovaSeq_6000
BP05191345	male	28	E_MTAB_9357	Frozen	PBMC	NA	10x5v1	Illumina_NovaSeq_6000
BP0219101	female	31	E_MTAB_9357	Frozen	PBMC	NA	10x5v1	Illumina_NovaSeq_6000
BP0319250	male	39	E_MTAB_9357	Frozen	PBMC	NA	10x5v1	Illumina_NovaSeq_6000
2773BW	female	56	E_MTAB_9357	Frozen	PBMC	NA	10x5v1	Illumina_NovaSeq_6000
3283BW	female	36	E_MTAB_9357	Frozen	PBMC	NA	10x5v1	Illumina_NovaSeq_6000
6130BW	male	21	E_MTAB_9357	Frozen	PBMC	NA	10x5v1	Illumina_NovaSeq_6000
1193BW	female	29	E_MTAB_9357	Frozen	PBMC	NA	10x5v1	Illumina_NovaSeq_6000
3126BW	male	60	E_MTAB_9357	Frozen	PBMC	NA	10x5v1	Illumina_NovaSeq_6000
2982BW	female	26	E_MTAB_9357	Frozen	PBMC	NA	10x5v1	Illumina_NovaSeq_6000
5046BW	female	53	E_MTAB_9357	Frozen	PBMC	NA	10x5v1	Illumina_NovaSeq_6000
7541BW	female	51	E_MTAB_9357	Frozen	PBMC	NA	10x5v1	Illumina_NovaSeq_6000
1053BW	female	52	E_MTAB_9357	Frozen	PBMC	NA	10x5v1	Illumina_NovaSeq_6000
3577BW	male	79	E_MTAB_9357	Frozen	PBMC	NA	10x5v1	Illumina_NovaSeq_6000
GSM5264635_2_t4_PB	male	33	GSE133028	Fresh	PBMC	NA	10x5v1	Illumina_NovaSeq_6000
GSM5264671_32_t1_PB	male	41	GSE133028	Fresh	PBMC	NA	10x5v1	Illumina_NovaSeq_6000
GSM5264637_3_t2_PB	female	27	GSE133028	Fresh	PBMC	NA	10x5v1	Illumina_NovaSeq_6000
GSM4029940_JB19001_HD_blood	female	39	GSE135779_Flynn	Frozen	PBMC	AFR	10x3v2	Illumina_HiSeq_4000
GSM4029949_JB19011_HD_blood	female	47	GSE135779_Flynn	Frozen	PBMC	AFR	10x3v2	Illumina_HiSeq_4000
GSM4029936_JB18085_HD_blood	female	18	GSE135779_Flynn	Frozen	PBMC	EUR	10x3v2	Illumina_HiSeq_4000
GSM4029948_JB19010_HD_blood	female	46	GSE135779_Flynn	Frozen	PBMC	EUR	10x3v2	Illumina_HiSeq_4000
GSM4029942_JB19003_HD_blood	female	43	GSE135779_Flynn	Frozen	PBMC	MCAH	10x3v2	Illumina_HiSeq_4000
GSM4029947_JB19009_HD_blood	female	36	GSE135779_Flynn	Frozen	PBMC	MCAH	10x3v2	Illumina_HiSeq_4000
GSE144744_HH-OX-62	male	56	GSE144744	Frozen	PBMC	EUR	10x3v3	Illumina_NextSeq_500
GSE144744_HH-OX-44	female	55	GSE144744	Frozen	PBMC	EUR	10x3v3	Illumina_NextSeq_500
GSE144744_HH-OX-52	male	42	GSE144744	Frozen	PBMC	EUR	10x3v3	Illumina_NextSeq_500
GSE144744_HH-OX-60	male	36	GSE144744	Frozen	PBMC	EUR	10x3v3	Illumina_NextSeq_500
GSE144744_HH-OX-50	female	46	GSE144744	Frozen	PBMC	EUR	10x3v3	Illumina_NextSeq_500
GSE144744_HH-OX-46	male	41	GSE144744	Frozen	PBMC	EUR	10x3v3	Illumina_NextSeq_500
GSE144744_HH-OX-58	female	56	GSE144744	Frozen	PBMC	EUR	10x3v3	Illumina_NextSeq_500
GSE144744_HH-OX-56	male	47	GSE144744	Frozen	PBMC	EUR	10x3v3	Illumina_NextSeq_500
GSE144744_HH-OX-54	male	52	GSE144744	Frozen	PBMC	EUR	10x3v3	Illumina_NextSeq_500
GSE144744_HH-OX-48	male	50	GSE144744	Frozen	PBMC	EUR	10x3v3	Illumina_NextSeq_500
GSE144744_HH-OX-36	female	35	GSE144744	Frozen	PBMC	EUR	10x3v3	Illumina_NextSeq_500
GSE144744_HH-OX-26	male	29	GSE144744	Frozen	PBMC	EUR	10x3v3	Illumina_NextSeq_500
GSE144744_HH-OX-32	female	34	GSE144744	Frozen	PBMC	EUR	10x3v3	Illumina_NextSeq_500
GSE144744_HH-OX-30	male	34	GSE144744	Frozen	PBMC	EUR	10x3v3	Illumina_NextSeq_500
GSE144744_HH-OX-42	male	38	GSE144744	Frozen	PBMC	EUR	10x3v3	Illumina_NextSeq_500
GSE144744_HH-OX-34	male	22	GSE144744	Frozen	PBMC	EUR	10x3v3	Illumina_NextSeq_500
GSE144744_HH-OX-40	female	39	GSE144744	Frozen	PBMC	EUR	10x3v3	Illumina_NextSeq_500
GSE144744_HH-OX-38	female	42	GSE144744	Frozen	PBMC	EUR	10x3v3	Illumina_NextSeq_500
GSE144744_HH-OX-28	male	56	GSE144744	Frozen	PBMC	EUR	10x3v3	Illumina_NextSeq_500
GSE144744_HH-OX-24	female	35	GSE144744	Frozen	PBMC	EUR	10x3v3	Illumina_NextSeq_500
GSE144744_HH-OX-20	female	28	GSE144744	Frozen	PBMC	EUR	10x3v3	Illumina_NextSeq_500
GSE144744_HH-OX-16	female	41	GSE144744	Frozen	PBMC	EUR	10x3v3	Illumina_NextSeq_500
GSE144744_HH-OX-18	female	32	GSE144744	Frozen	PBMC	EUR	10x3v2	Illumina_NextSeq_500
GSE144744_HH-OX-02	female	23	GSE144744	Frozen	PBMC	EUR	10x3v2	Illumina_NextSeq_500
GSE144744_HH-OX-08	female	24	GSE144744	Frozen	PBMC	EUR	10x3v2	Illumina_NextSeq_500
GSE144744_HH-OX-06	female	30	GSE144744	Frozen	PBMC	EUR	10x3v2	Illumina_NextSeq_500
GSE144744_HH-OX-22	female	32	GSE144744	Frozen	PBMC	EUR	10x3v2	Illumina_NextSeq_500
GSE144744_HH-OX-12	female	43	GSE144744	Frozen	PBMC	EUR	10x3v2	Illumina_NextSeq_500
GSE144744_HH-OX-10	female	33	GSE144744	Frozen	PBMC	EUR	10x3v2	Illumina_NextSeq_500
GSE144744_HH-OX-14	female	35	GSE144744	Frozen	PBMC	EUR	10x3v2	Illumina_NextSeq_500
GSE144744_HH-OX-04	female	27	GSE144744	Frozen	PBMC	EUR	10x3v2	Illumina_NextSeq_500
GSE149689_Ye_Normal 1 scRNA-seq	female	63	GSE149689_Ye	Frozen	PBMC	EAS	10x3v3	Illumina_NovaSeq_6000
GSE149689_Ye_Normal 2 scRNA-seq	female	54	GSE149689_Ye	Frozen	PBMC	EAS	10x3v3	Illumina_NovaSeq_6000
GSE149689_Ye_Normal 3 scRNA-seq	female	67	GSE149689_Ye	Frozen	PBMC	EAS	10x3v3	Illumina_NovaSeq_6000
GSE149689_Ye_Normal 4 scRNA-seq	male	63	GSE149689_Ye	Frozen	PBMC	EAS	10x3v3	Illumina_NovaSeq_6000
GSE149689_Ye_nCoV 11 scRNA-seq	female	62	GSE149689_Ye	Frozen	PBMC	EAS	10x3v3	Illumina_NovaSeq_6000
HIP044	male	48	GSE150728	Fresh	PBMC	EAS	Seq-Well	Illumina_NovaSeq_6000
HIP002	female	49	GSE150728	Fresh	PBMC	EUR	Seq-Well	Illumina_NovaSeq_6000
HIP015	male	49	GSE150728	Fresh	PBMC	EUR	Seq-Well	Illumina_NovaSeq_6000
HIP023	female	36	GSE150728	Fresh	PBMC	EUR	Seq-Well	Illumina_NovaSeq_6000
HIP043	male	49	GSE150728	Fresh	PBMC	EUR	Seq-Well	Illumina_NovaSeq_6000
HIP045	male	37	GSE150728	Fresh	PBMC	EUR	Seq-Well	Illumina_NovaSeq_6000
GSM4712897	male	38	GSE155673	Frozen	PBMC	EUR	10x3v3	Illumina_HiSeq_4000
GSM4712905	male	90	GSE155673	Frozen	PBMC	EUR	10x3v3	Illumina_HiSeq_4000
GSM4712907	female	70	GSE155673	Frozen	PBMC	EUR	10x3v3	Illumina_HiSeq_4000
GSM4712895	female	68	GSE155673	Frozen	PBMC	EUR	10x3v3	Illumina_HiSeq_4000
GSM4712893	female	85	GSE155673	Frozen	PBMC	EUR	10x3v3	Illumina_HiSeq_4000
GSM4750309_F020	male	78	GSE157007	Fresh	PBMC	EAS	10x5v1	Illumina_NovaSeq_6000
GSM4750310_F021	male	72	GSE157007	Fresh	PBMC	EAS	10x5v1	Illumina_NovaSeq_6000
GSM4750311_F023	female	80	GSE157007	Fresh	PBMC	EAS	10x5v1	Illumina_NovaSeq_6000
GSM5684306_OH14	female	88	GSE157007	Fresh	PBMC	EAS	10x5v1	Illumina_NovaSeq_6000
GSM5684307_OH15	male	97	GSE157007	Fresh	PBMC	EAS	10x5v1	Illumina_NovaSeq_6000
GSM5684308_OH17	male	100	GSE157007	Fresh	PBMC	EAS	10x5v1	Illumina_NovaSeq_6000
GSM4750303_F012	female	23	GSE157007	Fresh	PBMC	EAS	10x5v1	Illumina_NovaSeq_6000
GSM4750305_F014	female	27	GSE157007	Fresh	PBMC	EAS	10x5v1	Illumina_NovaSeq_6000
GSM4750304_F013	male	42	GSE157007	Fresh	PBMC	EAS	10x5v1	Illumina_NovaSeq_6000
GSM4750302_F008	male	88	GSE157007	Fresh	PBMC	EAS	10x5v1	Illumina_NovaSeq_6000
GSM4750301_F007	male	88	GSE157007	Fresh	PBMC	EAS	10x5v1	Illumina_NovaSeq_6000
GSM4750300_F006	male	86	GSE157007	Fresh	PBMC	EAS	10x5v1	Illumina_NovaSeq_6000
GSM4750299_F004	male	81	GSE157007	Fresh	PBMC	EAS	10x5v1	Illumina_NovaSeq_6000
GSM4750298_F002	female	97	GSE157007	Fresh	PBMC	EAS	10x5v1	Illumina_NovaSeq_6000
GSE158055_P-HC008	male	44	GSE158055	Fresh	PBMC	EAS	10x5v2	Illumina_NovaSeq_6000
GSE158055_P-HC009	male	29	GSE158055	Fresh	PBMC	EAS	10x5v2	Illumina_NovaSeq_6000
GSE158055_P-HC010	male	58	GSE158055	Fresh	PBMC	EAS	10x5v2	Illumina_NovaSeq_6000
GSE158055_P-HC011	male	35	GSE158055	Fresh	PBMC	EAS	10x5v2	Illumina_NovaSeq_6000
GSE158055_P-HC012	male	33	GSE158055	Fresh	PBMC	EAS	10x5v2	Illumina_NovaSeq_6000
GSE158055_P-HC013	male	45	GSE158055	Frozen	PBMC	EAS	10x5v2	Illumina_NovaSeq_6000
GSE158055_P-HC014	male	37	GSE158055	Frozen	PBMC	EAS	10x5v2	Illumina_NovaSeq_6000
GSE158055_P-HC015	female	69	GSE158055	Frozen	PBMC	EAS	10x5v2	Illumina_NovaSeq_6000
GSE158055_P-HC016	female	55	GSE158055	Frozen	PBMC	EAS	10x5v2	Illumina_NovaSeq_6000
GSE158055_P-HC017	female	71	GSE158055	Frozen	PBMC	EAS	10x5v2	Illumina_NovaSeq_6000
GSE158055_P-HC003	male	46	GSE158055	Fresh	PBMC	EAS	10x5v2	Illumina_NovaSeq_6000
GSE158055_P-HC004	male	34	GSE158055	Fresh	PBMC	EAS	10x5v2	Illumina_NovaSeq_6000
GSE158055_P-HC005	female	37	GSE158055	Fresh	PBMC	EAS	10x5v2	Illumina_NovaSeq_6000
GSE158055_P-HC006	male	27	GSE158055	Fresh	PBMC	EAS	10x5v2	Illumina_NovaSeq_6000
GSE158055_P-HC007	male	27	GSE158055	Fresh	PBMC	EAS	10x5v2	Illumina_NovaSeq_6000
GSE158055_P-HC021	male	28	GSE158055	Fresh	PBMC	EAS	10x5v2	Illumina_NovaSeq_6000
GSE158055_P-HC022	male	30	GSE158055	Fresh	PBMC	EAS	10x5v2	Illumina_NovaSeq_6000
GSE158055_P-HC023	male	30	GSE158055	Fresh	PBMC	EAS	10x5v2	Illumina_NovaSeq_6000
GSE158055_P-HC024	male	27	GSE158055	Fresh	PBMC	EAS	10x5v2	Illumina_NovaSeq_6000
GSE158055_P-HC025	male	29	GSE158055	Fresh	PBMC	EAS	10x5v2	Illumina_NovaSeq_6000
GSE158055_P-M044	female	55	GSE158055	Fresh	PBMC	EAS	10x5v2	Illumina_NovaSeq_6000
GSE158055_P-M042	female	41	GSE158055	Fresh	PBMC	EAS	10x5v2	Illumina_NovaSeq_6000
GSE158055_P-M051	female	70	GSE158055	Frozen	PBMC	EAS	10x5v2	Illumina_NovaSeq_6000
GSE158055_P-M064	female	19	GSE158055	Fresh	PBMC	EAS	10x5v2	Illumina_NovaSeq_6000
GSE158055_P-M065	female	20	GSE158055	Fresh	PBMC	EAS	10x5v2	Illumina_NovaSeq_6000
GSE158055_P-M026	female	62	GSE158055	Frozen	PBMC	EAS	10x5v2	Illumina_NovaSeq_6000
GSE158055_P-M011	female	43	GSE158055	Frozen	PBMC	EAS	10x3v3	Illumina_NovaSeq_6000
GSE158055_P-M012	female	48	GSE158055	Frozen	PBMC	EAS	10x3v3	Illumina_NovaSeq_6000
GSE158055_P-M018	female	54	GSE158055	Fresh	PBMC	EAS	10x5v2	Illumina_NovaSeq_6000
GSE158055_P-M023	female	32	GSE158055	Fresh	PBMC	EAS	10x5v2	Illumina_NovaSeq_6000
GSE158055_P-M024	female	79	GSE158055	Fresh	PBMC	EAS	10x5v2	Illumina_NovaSeq_6000
GSE158055_P-M020	female	59	GSE158055	Fresh	PBMC	EAS	10x5v2	Illumina_NovaSeq_6000
GSE158055_P-M021	female	47	GSE158055	Fresh	PBMC	EAS	10x5v2	Illumina_NovaSeq_6000
GSE158055_P-M022	female	76	GSE158055	Fresh	PBMC	EAS	10x5v2	Illumina_NovaSeq_6000
GSE158055_P-M031	female	29	GSE158055	Fresh	PBMC	EAS	10x5v2	Illumina_NovaSeq_6000
GSE158055_P-M039	female	44	GSE158055	Fresh	PBMC	EAS	10x5v2	Illumina_NovaSeq_6000
GSE158055_P-M070	female	33	GSE158055	Fresh	PBMC	EAS	10x5v2	Illumina_NovaSeq_6000
200142A_COV_144_5	Female	27	GSE165080	Frozen	PBMC	EAS	10x5v1	Illumina_NovaSeq_6000
200142A_COV_146_5	Male	20	GSE165080	Frozen	PBMC	EAS	10x5v1	Illumina_NovaSeq_6000
200142A_COV_147_5	Male	72	GSE165080	Frozen	PBMC	EAS	10x5v1	Illumina_NovaSeq_6000
200142A_COV_154_5	Male	39	GSE165080	Frozen	PBMC	EAS	10x5v1	Illumina_NovaSeq_6000
200142A_COV_155_5	Female	50	GSE165080	Frozen	PBMC	EAS	10x5v1	Illumina_NovaSeq_6000
200142A_NC_05_5	Female	34	GSE165080	Frozen	PBMC	EAS	10x5v1	Illumina_NovaSeq_6000
200142A_NC_1_5	Female	44	GSE165080	Frozen	PBMC	EAS	10x5v1	Illumina_NovaSeq_6000
200142A_NC_31_5	Male	51	GSE165080	Frozen	PBMC	EAS	10x5v1	Illumina_NovaSeq_6000
200142A_NC_36_5	Female	50	GSE165080	Frozen	PBMC	EAS	10x5v1	Illumina_NovaSeq_6000
200142B_NC_07_5	Female	39	GSE165080	Frozen	PBMC	EAS	10x5v1	Illumina_NovaSeq_6000
200142B_NC_20_5	Male	34	GSE165080	Frozen	PBMC	EAS	10x5v1	Illumina_NovaSeq_6000
200142B_NC_21_5	Male	35	GSE165080	Frozen	PBMC	EAS	10x5v1	Illumina_NovaSeq_6000
200142B_NC_23_5	Male	40	GSE165080	Frozen	PBMC	EAS	10x5v1	Illumina_NovaSeq_6000
200142B_NC_39_5	Female	52	GSE165080	Frozen	PBMC	EAS	10x5v1	Illumina_NovaSeq_6000
200142B_NC_58_5	Male	39	GSE165080	Frozen	PBMC	EAS	10x5v1	Illumina_NovaSeq_6000
200142B_NC_60_5	Female	56	GSE165080	Frozen	PBMC	EAS	10x5v1	Illumina_NovaSeq_6000
GSM5050544_G20	female	56	GSE165816	Unknown	PBMC	EUR	10x3v2	Illumina_NovaSeq_6000
GSM5050550_G26	male	62	GSE165816	Unknown	PBMC	EUR	10x3v2	Illumina_NovaSeq_6000
GSM5050554_G30	male	74	GSE165816	Unknown	PBMC	EUR	10x3v2	Illumina_NovaSeq_6000
GSE167029_C31	male	18	GSE167029_Batch5	Frozen	PBMC	EUR	10x3v3	Illumina_NovaSeq_6000
GSE167029_C39	male	20	GSE167029_COVID_EXP1	Frozen	PBMC	EUR	10x3v3	Illumina_NovaSeq_6000
GSE167029_C24	female	30	GSE167029_COVID_EXP2	Frozen	PBMC	EUR	10x3v3	Illumina_NovaSeq_6000
GSE167029_C26	female	31	GSE167029_COVID_EXP2	Frozen	PBMC	EUR	10x3v3	Illumina_NovaSeq_6000
GSM5227134	male	61	GSE171555	Frozen	PBMC	AFR	10x5v1	Illumina_NovaSeq_6000
GSM5227142	male	42	GSE171555	Frozen	PBMC	EAS	10x5v1	Illumina_NovaSeq_6000
GSM5227120	male	27	GSE171555	Frozen	PBMC	EAS	10x5v1	Illumina_NovaSeq_6000
GSM5227148	female	45	GSE171555	Frozen	PBMC	EUR	10x5v1	Illumina_NovaSeq_6000
GSM5227141	female	28	GSE171555	Frozen	PBMC	EUR	10x5v1	Illumina_NovaSeq_6000
GSM5227130	male	52	GSE171555	Frozen	PBMC	EUR	10x5v1	Illumina_NovaSeq_6000
GSM5227131	male	56	GSE171555	Frozen	PBMC	EUR	10x5v1	Illumina_NovaSeq_6000
GSM5227117	female	40	GSE171555	Frozen	PBMC	EUR	10x5v1	Illumina_NovaSeq_6000
GSM5227138	female	60	GSE171555	Frozen	PBMC	NA	10x5v1	Illumina_NovaSeq_6000
Perez_IGTB2065_IGTB2065	female	27	GSE174188_Perez_1	Frozen	PBMC	EUR	10x3v2	Illumina_NovaSeq_6000
Perez_IGTB1826_IGTB1826	female	30	GSE174188_Perez_1	Frozen	PBMC	EUR	10x3v2	Illumina_NovaSeq_6000
Perez_IGTB1844_IGTB1844	female	26	GSE174188_Perez_1	Frozen	PBMC	EUR	10x3v2	Illumina_NovaSeq_6000
Perez_IGTB1815_IGTB1815	female	26	GSE174188_Perez_1	Frozen	PBMC	EUR	10x3v2	Illumina_NovaSeq_6000
Perez_IGTB195_IGTB195	female	34	GSE174188_Perez_1	Frozen	PBMC	EUR	10x3v2	Illumina_NovaSeq_6000
Perez_IGTB1871_IGTB1871	female	27	GSE174188_Perez_1	Frozen	PBMC	EUR	10x3v2	Illumina_NovaSeq_6000
Perez_IGTB1996_IGTB1996	female	27	GSE174188_Perez_1	Frozen	PBMC	EUR	10x3v2	Illumina_NovaSeq_6000
Perez_IGTB884_IGTB884	female	34	GSE174188_Perez_1	Frozen	PBMC	EUR	10x3v2	Illumina_NovaSeq_6000
Perez_IGTB1895_IGTB1895	female	27	GSE174188_Perez_1	Frozen	PBMC	EUR	10x3v2	Illumina_NovaSeq_6000
Perez_IGTB2007_IGTB2007	female	27	GSE174188_Perez_1	Frozen	PBMC	EUR	10x3v2	Illumina_NovaSeq_6000
Perez_IGTB1906_IGTB1906	female	30	GSE174188_Perez_1	Frozen	PBMC	EUR	10x3v2	Illumina_NovaSeq_6000
Perez_IGTB1913_IGTB1913	female	24	GSE174188_Perez_1	Frozen	PBMC	EUR	10x3v2	Illumina_NovaSeq_6000
Perez_IGTB1952_IGTB1952	female	26	GSE174188_Perez_1	Frozen	PBMC	EUR	10x3v2	Illumina_NovaSeq_6000
Perez_IGTB986_IGTB986	female	34	GSE174188_Perez_1	Frozen	PBMC	EUR	10x3v2	Illumina_NovaSeq_6000
Perez_IGTB1840_IGTB1840	female	26	GSE174188_Perez_1	Frozen	PBMC	EUR	10x3v2	Illumina_NovaSeq_6000
Perez_IGTB1506_IGTB1506	female	30	GSE174188_Perez_1	Frozen	PBMC	EUR	10x3v2	Illumina_NovaSeq_6000
Perez_IGTB1539_IGTB1539	female	34	GSE174188_Perez_1	Frozen	PBMC	EUR	10x3v2	Illumina_NovaSeq_6000
Perez_IGTB141_IGTB141	female	34	GSE174188_Perez_1	Frozen	PBMC	EUR	10x3v2	Illumina_NovaSeq_6000
Perez_IGTB1819_IGTB1819	male	41	GSE174188_Perez_1	Frozen	PBMC	EUR	10x3v2	Illumina_NovaSeq_6000
Perez_IGTB1789_IGTB1789	female	31	GSE174188_Perez_1	Frozen	PBMC	EUR	10x3v2	Illumina_NovaSeq_6000
Perez_IGTB1974_IGTB1974	female	23	GSE174188_Perez_1	Frozen	PBMC	EUR	10x3v2	Illumina_NovaSeq_6000
Perez_IGTB1814_IGTB1814	female	32	GSE174188_Perez_1	Frozen	PBMC	EUR	10x3v2	Illumina_NovaSeq_6000
Perez_IGTB1966_IGTB1966	female	29	GSE174188_Perez_1	Frozen	PBMC	EUR	10x3v2	Illumina_NovaSeq_6000
Perez_IGTB1768_IGTB1768	female	29	GSE174188_Perez_1	Frozen	PBMC	EUR	10x3v2	Illumina_NovaSeq_6000
Perez_IGTB1731_IGTB1731	female	75	GSE174188_Perez_1	Frozen	PBMC	EUR	10x3v2	Illumina_NovaSeq_6000
Perez_IGTB1901_IGTB1901	female	23	GSE174188_Perez_1	Frozen	PBMC	EUR	10x3v2	Illumina_NovaSeq_6000
Perez_IGTB1916_IGTB1916	female	23	GSE174188_Perez_1	Frozen	PBMC	EUR	10x3v2	Illumina_NovaSeq_6000
Perez_IGTB1908_IGTB1908	female	32	GSE174188_Perez_1	Frozen	PBMC	EUR	10x3v2	Illumina_NovaSeq_6000
Perez_IGTB1987_IGTB1987	female	23	GSE174188_Perez_1	Frozen	PBMC	EUR	10x3v2	Illumina_NovaSeq_6000
Perez_IGTB1575_IGTB1575	female	32	GSE174188_Perez_1	Frozen	PBMC	EUR	10x3v2	Illumina_NovaSeq_6000
Perez_IGTB469_IGTB469	female	37	GSE174188_Perez_1	Frozen	PBMC	EUR	10x3v2	Illumina_NovaSeq_6000
Perez_IGTB508_IGTB508	female	33	GSE174188_Perez_1	Frozen	PBMC	EUR	10x3v2	Illumina_NovaSeq_6000
Perez_IGTB498_IGTB498	female	33	GSE174188_Perez_1	Frozen	PBMC	EUR	10x3v2	Illumina_NovaSeq_6000
Perez_IGTB1827_IGTB1827	female	33	GSE174188_Perez_1	Frozen	PBMC	EUR	10x3v2	Illumina_NovaSeq_6000
Perez_IGTB143_IGTB143	female	33	GSE174188_Perez_1	Frozen	PBMC	EUR	10x3v2	Illumina_NovaSeq_6000
Perez_IGTB1828_IGTB1828	female	25	GSE174188_Perez_1	Frozen	PBMC	EUR	10x3v2	Illumina_NovaSeq_6000
Perez_IGTB1921_IGTB1921	female	25	GSE174188_Perez_1	Frozen	PBMC	EUR	10x3v2	Illumina_NovaSeq_6000
Perez_IGTB1762_IGTB1762	female	28	GSE174188_Perez_1	Frozen	PBMC	EUR	10x3v2	Illumina_NovaSeq_6000
Perez_IGTB1982_IGTB1982	female	28	GSE174188_Perez_1	Frozen	PBMC	EUR	10x3v2	Illumina_NovaSeq_6000
Perez_IGTB1793_IGTB1793	female	25	GSE174188_Perez_1	Frozen	PBMC	EUR	10x3v2	Illumina_NovaSeq_6000
Perez_IGTB1540_IGTB1540	female	31	GSE174188_Perez_2	Frozen	PBMC	EAS	10x3v2	Illumina_NovaSeq_6000
Perez_IGTB514_IGTB514	female	34	GSE174188_Perez_2	Frozen	PBMC	EUR	10x3v2	Illumina_NovaSeq_6000
Perez_IGTB826_IGTB826	female	34	GSE174188_Perez_2	Frozen	PBMC	EUR	10x3v2	Illumina_NovaSeq_6000
Perez_IGTB1290_IGTB1290	female	27	GSE174188_Perez_2	Frozen	PBMC	EUR	10x3v2	Illumina_NovaSeq_6000
Perez_IGTB645_IGTB645	female	31	GSE174188_Perez_2	Frozen	PBMC	EUR	10x3v2	Illumina_NovaSeq_6000
Perez_IGTB670_IGTB670	female	33	GSE174188_Perez_2	Frozen	PBMC	EUR	10x3v2	Illumina_NovaSeq_6000
Perez_IGTB1372_IGTB1372	female	25	GSE174188_Perez_2	Frozen	PBMC	EUR	10x3v2	Illumina_NovaSeq_6000
Perez_IGTB1650_IGTB1650	female	37	GSE174188_Perez_2	Frozen	PBMC	EUR	10x3v2	Illumina_NovaSeq_6000
Perez_IGTB1542_IGTB1542	female	28	GSE174188_Perez_2	Frozen	PBMC	EUR	10x3v2	Illumina_NovaSeq_6000
Perez_HC-501	female	26	GSE174188_Perez_3	Frozen	PBMC	EAS	10x3v2	Illumina_NovaSeq_6000
Perez_HC-014	female	65	GSE174188_Perez_3	Frozen	PBMC	EAS	10x3v2	Illumina_NovaSeq_6000
Perez_HC-002	male	27	GSE174188_Perez_3	Frozen	PBMC	EUR	10x3v2	Illumina_NovaSeq_6000
Perez_HC-502	female	64	GSE174188_Perez_3	Frozen	PBMC	EUR	10x3v2	Illumina_NovaSeq_6000
Perez_HC-020	female	35	GSE174188_Perez_3	Frozen	PBMC	EUR	10x3v2	Illumina_NovaSeq_6000
Perez_HC-506	female	33	GSE174188_Perez_3	Frozen	PBMC	EUR	10x3v2	Illumina_NovaSeq_6000
Perez_IGTB256_IGTB256	female	28	GSE174188_Perez_3	Frozen	PBMC	EUR	10x3v2	Illumina_NovaSeq_6000
Perez_HC-503	female	35	GSE174188_Perez_3	Frozen	PBMC	MCAH	10x3v2	Illumina_NovaSeq_6000
Perez_HC-580	female	34	GSE174188_Perez_4	Frozen	PBMC	EAS	10x3v2	Illumina_NovaSeq_6000
Perez_HC-551	female	30	GSE174188_Perez_4	Frozen	PBMC	EAS	10x3v2	Illumina_NovaSeq_6000
Perez_HC-563	female	27	GSE174188_Perez_4	Frozen	PBMC	EAS	10x3v2	Illumina_NovaSeq_6000
Perez_HC-556	female	24	GSE174188_Perez_4	Frozen	PBMC	EAS	10x3v2	Illumina_NovaSeq_6000
Perez_HC-015	female	59	GSE174188_Perez_4	Frozen	PBMC	EAS	10x3v2	Illumina_NovaSeq_6000
Perez_HC-573	female	31	GSE174188_Perez_4	Frozen	PBMC	EAS	10x3v2	Illumina_NovaSeq_6000
Perez_HC-571	female	52	GSE174188_Perez_4	Frozen	PBMC	EAS	10x3v2	Illumina_NovaSeq_6000
Perez_HC-500	female	48	GSE174188_Perez_4	Frozen	PBMC	EAS	10x3v2	Illumina_NovaSeq_6000
Perez_HC-532	female	51	GSE174188_Perez_4	Frozen	PBMC	EAS	10x3v2	Illumina_NovaSeq_6000
Perez_HC-538	female	32	GSE174188_Perez_4	Frozen	PBMC	EAS	10x3v2	Illumina_NovaSeq_6000
Perez_HC-011	female	61	GSE174188_Perez_4	Frozen	PBMC	EAS	10x3v2	Illumina_NovaSeq_6000
Perez_HC-022	female	74	GSE174188_Perez_4	Frozen	PBMC	EAS	10x3v2	Illumina_NovaSeq_6000
Perez_HC-520	female	22	GSE174188_Perez_4	Frozen	PBMC	EAS	10x3v2	Illumina_NovaSeq_6000
Perez_HC-545	female	64	GSE174188_Perez_4	Frozen	PBMC	EAS	10x3v2	Illumina_NovaSeq_6000
Perez_HC-019	female	61	GSE174188_Perez_4	Frozen	PBMC	EAS	10x3v2	Illumina_NovaSeq_6000
Perez_HC-519	female	21	GSE174188_Perez_4	Frozen	PBMC	EAS	10x3v2	Illumina_NovaSeq_6000
Perez_HC-566	female	49	GSE174188_Perez_4	Frozen	PBMC	EAS	10x3v2	Illumina_NovaSeq_6000
Perez_HC-546	female	28	GSE174188_Perez_4	Frozen	PBMC	EAS	10x3v2	Illumina_NovaSeq_6000
Perez_HC-558	female	25	GSE174188_Perez_4	Frozen	PBMC	EAS	10x3v2	Illumina_NovaSeq_6000
Perez_HC-567	female	33	GSE174188_Perez_4	Frozen	PBMC	EAS	10x3v2	Illumina_NovaSeq_6000
Perez_HC-574	female	53	GSE174188_Perez_4	Frozen	PBMC	EAS	10x3v2	Illumina_NovaSeq_6000
Perez_HC-526	female	58	GSE174188_Perez_4	Frozen	PBMC	EUR	10x3v2	Illumina_NovaSeq_6000
Perez_HC-585	female	24	GSE174188_Perez_4	Frozen	PBMC	EUR	10x3v2	Illumina_NovaSeq_6000
Perez_HC-009	female	27	GSE174188_Perez_4	Frozen	PBMC	EUR	10x3v2	Illumina_NovaSeq_6000
Perez_HC-516	female	24	GSE174188_Perez_4	Frozen	PBMC	EUR	10x3v2	Illumina_NovaSeq_6000
Perez_ICC_control	female	26	GSE174188_Perez_4	Frozen	PBMC	EUR	10x3v2	Illumina_NovaSeq_6000
Perez_HC-541	female	24	GSE174188_Perez_4	Frozen	PBMC	EUR	10x3v2	Illumina_NovaSeq_6000
Perez_HC-572	female	48	GSE174188_Perez_4	Frozen	PBMC	EUR	10x3v2	Illumina_NovaSeq_6000
Perez_HC-536	female	71	GSE174188_Perez_4	Frozen	PBMC	EUR	10x3v2	Illumina_NovaSeq_6000
Perez_HC-531	female	54	GSE174188_Perez_4	Frozen	PBMC	EUR	10x3v2	Illumina_NovaSeq_6000
Perez_HC-524	female	73	GSE174188_Perez_4	Frozen	PBMC	EUR	10x3v2	Illumina_NovaSeq_6000
Perez_HC-504	female	35	GSE174188_Perez_4	Frozen	PBMC	EUR	10x3v2	Illumina_NovaSeq_6000
Perez_HC-554	female	49	GSE174188_Perez_4	Frozen	PBMC	EUR	10x3v2	Illumina_NovaSeq_6000
Perez_HC-543	female	44	GSE174188_Perez_4	Frozen	PBMC	EUR	10x3v2	Illumina_NovaSeq_6000
Perez_HC-512	female	74	GSE174188_Perez_4	Frozen	PBMC	EUR	10x3v2	Illumina_NovaSeq_6000
Perez_HC-533	female	64	GSE174188_Perez_4	Frozen	PBMC	EUR	10x3v2	Illumina_NovaSeq_6000
Perez_HC-008	female	48	GSE174188_Perez_4	Frozen	PBMC	EUR	10x3v2	Illumina_NovaSeq_6000
Perez_HC-508	female	60	GSE174188_Perez_4	Frozen	PBMC	EUR	10x3v2	Illumina_NovaSeq_6000
Perez_HC-552	female	35	GSE174188_Perez_4	Frozen	PBMC	EUR	10x3v2	Illumina_NovaSeq_6000
Perez_HC-540	female	68	GSE174188_Perez_4	Frozen	PBMC	EUR	10x3v2	Illumina_NovaSeq_6000
Perez_HC-006	female	53	GSE174188_Perez_4	Frozen	PBMC	EUR	10x3v2	Illumina_NovaSeq_6000
Perez_HC-578	female	33	GSE174188_Perez_4	Frozen	PBMC	EUR	10x3v2	Illumina_NovaSeq_6000
GSM5335493_C4	female	70	GSE175499	Fresh	PBMC	EAS	10x3v3	Illumina_NovaSeq_6000
GSM5335492_C3	male	74	GSE175499	Fresh	PBMC	EAS	10x3v3	Illumina_NovaSeq_6000
GSM5335491_C2	female	65	GSE175499	Fresh	PBMC	EAS	10x3v3	Illumina_NovaSeq_6000
GSM5335490_C1	male	58	GSE175499	Fresh	PBMC	EAS	10x3v3	Illumina_NovaSeq_6000
GSM5746273	female	82	GSE192391	Frozen	PBMC	AFR	10x5v1	Illumina_NovaSeq_6000
GSM5746272	female	71	GSE192391	Frozen	PBMC	AFR	10x5v1	Illumina_NovaSeq_6000
GSM5746270	female	62	GSE192391	Frozen	PBMC	AFR	10x5v1	Illumina_NovaSeq_6000
GSM5746271	male	76	GSE192391	Frozen	PBMC	EUR	10x5v1	Illumina_NovaSeq_6000
GSM5746268	male	59	GSE192391	Frozen	PBMC	EUR	10x5v1	Illumina_NovaSeq_6000
GSM5746269	female	70	GSE192391	Frozen	PBMC	EUR	10x5v1	Illumina_NovaSeq_6000
GSE194315_HC12	male	35	GSE194315	Frozen	PBMC	AFR	10x3v1	Illumina_NovaSeq_6000
GSE194315_HC10	male	38	GSE194315	Frozen	PBMC	AFR	10x3v1	Illumina_NovaSeq_6000
GSE194315_HC08	female	57	GSE194315	Frozen	PBMC	EAS	10x3v1	Illumina_NovaSeq_6000
GSE194315_HC03	female	37	GSE194315	Frozen	PBMC	EAS	10x3v1	Illumina_NovaSeq_6000
GSE194315_HC04	male	28	GSE194315	Frozen	PBMC	EAS	10x3v1	Illumina_NovaSeq_6000
GSE194315_HC25	female	36	GSE194315	Frozen	PBMC	EAS	10x3v1	Illumina_NovaSeq_6000
GSE194315_HC21	male	64	GSE194315	Frozen	PBMC	EAS	10x3v1	Illumina_NovaSeq_6000
GSE194315_HC22	female	34	GSE194315	Frozen	PBMC	EAS	10x3v1	Illumina_NovaSeq_6000
GSE194315_HC29	female	52	GSE194315	Frozen	PBMC	EAS	10x3v1	Illumina_NovaSeq_6000
GSE194315_HC15	female	22	GSE194315	Frozen	PBMC	EAS	10x3v1	Illumina_NovaSeq_6000
GSE194315_HC19	female	41	GSE194315	Frozen	PBMC	EAS	10x3v1	Illumina_NovaSeq_6000
GSE194315_HC14	male	26	GSE194315	Frozen	PBMC	EAS	10x3v1	Illumina_NovaSeq_6000
GSE194315_HC20	female	48	GSE194315	Frozen	PBMC	EAS	10x3v1	Illumina_NovaSeq_6000
GSE194315_HC05	female	26	GSE194315	Frozen	PBMC	EAS	10x3v1	Illumina_NovaSeq_6000
GSE194315_HC02	male	64	GSE194315	Frozen	PBMC	EUR	10x3v1	Illumina_NovaSeq_6000
GSE194315_HC01	male	61	GSE194315	Frozen	PBMC	EUR	10x3v1	Illumina_NovaSeq_6000
GSE194315_HC07	female	41	GSE194315	Frozen	PBMC	EUR	10x3v1	Illumina_NovaSeq_6000
GSE194315_HC28	female	48	GSE194315	Frozen	PBMC	EUR	10x3v1	Illumina_NovaSeq_6000
GSE194315_HC26	male	33	GSE194315	Frozen	PBMC	EUR	10x3v1	Illumina_NovaSeq_6000
GSE194315_HC11	male	59	GSE194315	Frozen	PBMC	EUR	10x3v1	Illumina_NovaSeq_6000
GSE194315_HC16	female	26	GSE194315	Frozen	PBMC	EUR	10x3v1	Illumina_NovaSeq_6000
GSE194315_HC13	female	37	GSE194315	Frozen	PBMC	EUR	10x3v1	Illumina_NovaSeq_6000
GSE194315_HC17	male	32	GSE194315	Frozen	PBMC	EUR	10x3v1	Illumina_NovaSeq_6000
GSE194315_HC24	female	25	GSE194315	Frozen	PBMC	MCAH	10x3v1	Illumina_NovaSeq_6000
GSE194315_HC27	female	46	GSE194315	Frozen	PBMC	MCAH	10x3v1	Illumina_NovaSeq_6000
GSE194315_HC06	female	72	GSE194315	Frozen	PBMC	NA	10x3v1	Illumina_NovaSeq_6000
GSE194315_HC09	female	49	GSE194315	Frozen	PBMC	NA	10x3v1	Illumina_NovaSeq_6000
GSE194315_HC23	male	28	GSE194315	Frozen	PBMC	NA	10x3v1	Illumina_NovaSeq_6000
GSE194315_HC18	male	47	GSE194315	Frozen	PBMC	NA	10x3v1	Illumina_NovaSeq_6000
GSM5959100	female	71	GSE198891	Frozen	PBMC	EUR	10x3v3	Illumina_NovaSeq_6000
GSM5959101	female	63	GSE198891	Frozen	PBMC	EUR	10x3v3	Illumina_NovaSeq_6000
GSM5959102	female	67	GSE198891	Frozen	PBMC	EUR	10x3v3	Illumina_NovaSeq_6000
GSM6008809	male	20	GSE200107_JAPANESE	Fresh	PBMC	EAS	10x3v1	Illumina_NovaSeq_6000
GSM6008811	female	48	GSE200107_JAPANESE	Fresh	PBMC	EAS	10x3v1	Illumina_NovaSeq_6000
GSM6008813	female	50	GSE200107_JAPANESE	Fresh	PBMC	EAS	10x3v1	Illumina_NovaSeq_6000
GSM6008815	female	25	GSE200107_JAPANESE	Fresh	PBMC	EAS	10x3v1	Illumina_NovaSeq_6000
GSM6008817	male	44	GSE200107_JAPANESE	Fresh	PBMC	EAS	10x3v1	Illumina_NovaSeq_6000
GSM6008819	male	46	GSE200107_JAPANESE	Fresh	PBMC	EAS	10x3v1	Illumina_NovaSeq_6000
GSM6008822	male	53	GSE200107_JAPANESE	Fresh	PBMC	EAS	10x3v1	Illumina_NovaSeq_6000
molgenis58_s45	female	75	molgenis58	Fresh	PBMC	EUR	10x3v2	Illumina_HiSeq_4000
molgenis58_s41	male	55	molgenis58	Fresh	PBMC	EUR	10x3v2	Illumina_HiSeq_4000
molgenis58_s44	female	45	molgenis58	Fresh	PBMC	EUR	10x3v2	Illumina_HiSeq_4000
molgenis58_s42	male	45	molgenis58	Fresh	PBMC	EUR	10x3v2	Illumina_HiSeq_4000
molgenis58_s43	female	25	molgenis58	Fresh	PBMC	EUR	10x3v2	Illumina_HiSeq_4000
molgenis58_s38	male	65	molgenis58	Fresh	PBMC	EUR	10x3v2	Illumina_HiSeq_4000
molgenis58_s37	female	35	molgenis58	Fresh	PBMC	EUR	10x3v2	Illumina_HiSeq_4000
molgenis58_s35	male	55	molgenis58	Fresh	PBMC	EUR	10x3v2	Illumina_HiSeq_4000
molgenis58_s40	male	45	molgenis58	Fresh	PBMC	EUR	10x3v2	Illumina_HiSeq_4000
molgenis58_s39	female	55	molgenis58	Fresh	PBMC	EUR	10x3v2	Illumina_HiSeq_4000
molgenis58_s36	female	55	molgenis58	Fresh	PBMC	EUR	10x3v2	Illumina_HiSeq_4000
molgenis58_s33	female	75	molgenis58	Fresh	PBMC	EUR	10x3v2	Illumina_HiSeq_4000
molgenis58_s32	female	65	molgenis58	Fresh	PBMC	EUR	10x3v2	Illumina_HiSeq_4000
molgenis58_s29	female	55	molgenis58	Fresh	PBMC	EUR	10x3v2	Illumina_HiSeq_4000
molgenis58_s31	male	45	molgenis58	Fresh	PBMC	EUR	10x3v2	Illumina_HiSeq_4000
molgenis58_s30	male	55	molgenis58	Fresh	PBMC	EUR	10x3v2	Illumina_HiSeq_4000
molgenis58_s34	male	45	molgenis58	Fresh	PBMC	EUR	10x3v2	Illumina_HiSeq_4000
molgenis58_s27	female	65	molgenis58	Fresh	PBMC	EUR	10x3v2	Illumina_HiSeq_4000
molgenis58_s24	female	35	molgenis58	Fresh	PBMC	EUR	10x3v2	Illumina_HiSeq_4000
molgenis58_s23	female	55	molgenis58	Fresh	PBMC	EUR	10x3v2	Illumina_HiSeq_4000
molgenis58_s25	male	35	molgenis58	Fresh	PBMC	EUR	10x3v2	Illumina_HiSeq_4000
molgenis58_s26	male	35	molgenis58	Fresh	PBMC	EUR	10x3v2	Illumina_HiSeq_4000
molgenis58_s28	male	55	molgenis58	Fresh	PBMC	EUR	10x3v2	Illumina_HiSeq_4000
molgenis58_s20	male	65	molgenis58	Fresh	PBMC	EUR	10x3v2	Illumina_HiSeq_4000
molgenis58_s19	female	45	molgenis58	Fresh	PBMC	EUR	10x3v2	Illumina_HiSeq_4000
molgenis58_s17	male	45	molgenis58	Fresh	PBMC	EUR	10x3v2	Illumina_HiSeq_4000
molgenis58_s22	male	75	molgenis58	Fresh	PBMC	EUR	10x3v2	Illumina_HiSeq_4000
molgenis58_s18	male	45	molgenis58	Fresh	PBMC	EUR	10x3v2	Illumina_HiSeq_4000
molgenis58_s21	female	55	molgenis58	Fresh	PBMC	EUR	10x3v2	Illumina_HiSeq_4000
molgenis58_s14	male	35	molgenis58	Fresh	PBMC	EUR	10x3v2	Illumina_HiSeq_4000
molgenis58_s15	male	55	molgenis58	Fresh	PBMC	EUR	10x3v2	Illumina_HiSeq_4000
molgenis58_s16	female	75	molgenis58	Fresh	PBMC	EUR	10x3v2	Illumina_HiSeq_4000
molgenis58_s13	female	35	molgenis58	Fresh	PBMC	EUR	10x3v2	Illumina_HiSeq_4000
molgenis58_s12	male	35	molgenis58	Fresh	PBMC	EUR	10x3v2	Illumina_HiSeq_4000
molgenis58_s10	female	25	molgenis58	Fresh	PBMC	EUR	10x3v2	Illumina_HiSeq_4000
molgenis58_s9	female	55	molgenis58	Fresh	PBMC	EUR	10x3v2	Illumina_HiSeq_4000
molgenis58_s11	male	35	molgenis58	Fresh	PBMC	EUR	10x3v2	Illumina_HiSeq_4000
molgenis58_s7	male	55	molgenis58	Fresh	PBMC	EUR	10x3v2	Illumina_HiSeq_4000
molgenis58_s8	male	55	molgenis58	Fresh	PBMC	EUR	10x3v2	Illumina_HiSeq_4000
molgenis58_s1	male	35	molgenis58	Fresh	PBMC	EUR	10x3v2	Illumina_HiSeq_4000
molgenis58_s3	male	65	molgenis58	Fresh	PBMC	EUR	10x3v2	Illumina_HiSeq_4000
molgenis58_s5	female	75	molgenis58	Fresh	PBMC	EUR	10x3v2	Illumina_HiSeq_4000
molgenis58_s4	female	55	molgenis58	Fresh	PBMC	EUR	10x3v2	Illumina_HiSeq_4000
molgenis58_s6	male	55	molgenis58	Fresh	PBMC	EUR	10x3v2	Illumina_HiSeq_4000
molgenis58_s2	female	45	molgenis58	Fresh	PBMC	EUR	10x3v2	Illumina_HiSeq_4000
scBloodNL_2	male	60	scBloodNL	Frozen	PBMC	EUR	10x3v2	Illumina_NovaSeq_6000
scBloodNL_12	male	30	scBloodNL	Frozen	PBMC	EUR	10x3v2	Illumina_NovaSeq_6000
scBloodNL_11	female	60	scBloodNL	Frozen	PBMC	EUR	10x3v2	Illumina_NovaSeq_6000
scBloodNL_1	female	50	scBloodNL	Frozen	PBMC	EUR	10x3v2	Illumina_NovaSeq_6000
scBloodNL_3	male	60	scBloodNL	Frozen	PBMC	EUR	10x3v2	Illumina_NovaSeq_6000
scBloodNL_9	female	50	scBloodNL	Frozen	PBMC	EUR	10x3v2	Illumina_NovaSeq_6000
scBloodNL_4	female	60	scBloodNL	Frozen	PBMC	EUR	10x3v2	Illumina_NovaSeq_6000
scBloodNL_8	male	60	scBloodNL	Frozen	PBMC	EUR	10x3v2	Illumina_NovaSeq_6000
scBloodNL_15	female	45	scBloodNL	Frozen	PBMC	EUR	10x3v2	Illumina_NovaSeq_6000
scBloodNL_16	male	45	scBloodNL	Frozen	PBMC	EUR	10x3v2	Illumina_NovaSeq_6000
scBloodNL_13	male	45	scBloodNL	Frozen	PBMC	EUR	10x3v2	Illumina_NovaSeq_6000
scBloodNL_14	male	50	scBloodNL	Frozen	PBMC	EUR	10x3v2	Illumina_NovaSeq_6000
scBloodNL_22	male	50	scBloodNL	Frozen	PBMC	EUR	10x3v2	Illumina_NovaSeq_6000
scBloodNL_17	female	50	scBloodNL	Frozen	PBMC	EUR	10x3v2	Illumina_NovaSeq_6000
scBloodNL_20	female	60	scBloodNL	Frozen	PBMC	EUR	10x3v2	Illumina_NovaSeq_6000
scBloodNL_21	male	25	scBloodNL	Frozen	PBMC	EUR	10x3v2	Illumina_NovaSeq_6000
scBloodNL_18	male	50	scBloodNL	Frozen	PBMC	EUR	10x3v2	Illumina_NovaSeq_6000
scBloodNL_23	male	60	scBloodNL	Frozen	PBMC	EUR	10x3v2	Illumina_NovaSeq_6000
scBloodNL_29	female	45	scBloodNL	Frozen	PBMC	EUR	10x3v2	Illumina_NovaSeq_6000
scBloodNL_27	male	45	scBloodNL	Frozen	PBMC	EUR	10x3v2	Illumina_NovaSeq_6000
scBloodNL_52	female	50	scBloodNL	Frozen	PBMC	EUR	10x3v2	Illumina_NovaSeq_6000
scBloodNL_51	female	45	scBloodNL	Frozen	PBMC	EUR	10x3v2	Illumina_NovaSeq_6000
scBloodNL_26	male	45	scBloodNL	Frozen	PBMC	EUR	10x3v2	Illumina_NovaSeq_6000
scBloodNL_24	male	60	scBloodNL	Frozen	PBMC	EUR	10x3v2	Illumina_NovaSeq_6000
scBloodNL_36	female	45	scBloodNL	Frozen	PBMC	EUR	10x3v2	Illumina_NovaSeq_6000
scBloodNL_30	male	60	scBloodNL	Frozen	PBMC	EUR	10x3v2	Illumina_NovaSeq_6000
scBloodNL_34	female	30	scBloodNL	Frozen	PBMC	EUR	10x3v2	Illumina_NovaSeq_6000
scBloodNL_32	male	60	scBloodNL	Frozen	PBMC	EUR	10x3v2	Illumina_NovaSeq_6000
scBloodNL_35	female	30	scBloodNL	Frozen	PBMC	EUR	10x3v2	Illumina_NovaSeq_6000
scBloodNL_37	male	60	scBloodNL	Frozen	PBMC	EUR	10x3v2	Illumina_NovaSeq_6000
scBloodNL_31	female	60	scBloodNL	Frozen	PBMC	EUR	10x3v2	Illumina_NovaSeq_6000
scBloodNL_38	female	60	scBloodNL	Frozen	PBMC	EUR	10x3v2	Illumina_NovaSeq_6000
scBloodNL_44	male	60	scBloodNL	Frozen	PBMC	EUR	10x3v2	Illumina_NovaSeq_6000
scBloodNL_42	female	50	scBloodNL	Frozen	PBMC	EUR	10x3v2	Illumina_NovaSeq_6000
scBloodNL_45	male	45	scBloodNL	Frozen	PBMC	EUR	10x3v2	Illumina_NovaSeq_6000
scBloodNL_40	female	45	scBloodNL	Frozen	PBMC	EUR	10x3v2	Illumina_NovaSeq_6000
scBloodNL_41	male	50	scBloodNL	Frozen	PBMC	EUR	10x3v2	Illumina_NovaSeq_6000
scBloodNL_47	female	50	scBloodNL	Frozen	PBMC	EUR	10x3v2	Illumina_NovaSeq_6000
scBloodNL_46	female	50	scBloodNL	Frozen	PBMC	EUR	10x3v2	Illumina_NovaSeq_6000
scBloodNL_39	male	60	scBloodNL	Frozen	PBMC	EUR	10x3v2	Illumina_NovaSeq_6000
scBloodNL_58	male	75	scBloodNL	Frozen	PBMC	EUR	10x3v2	Illumina_NovaSeq_6000
scBloodNL_62	female	45	scBloodNL	Frozen	PBMC	EUR	10x3v2	Illumina_NovaSeq_6000
scBloodNL_59	female	50	scBloodNL	Frozen	PBMC	EUR	10x3v2	Illumina_NovaSeq_6000
scBloodNL_63	female	60	scBloodNL	Frozen	PBMC	EUR	10x3v2	Illumina_NovaSeq_6000
scBloodNL_61	female	75	scBloodNL	Frozen	PBMC	EUR	10x3v2	Illumina_NovaSeq_6000
scBloodNL_60	male	75	scBloodNL	Frozen	PBMC	EUR	10x3v2	Illumina_NovaSeq_6000
scBloodNL_64	male	30	scBloodNL	Frozen	PBMC	EUR	10x3v2	Illumina_NovaSeq_6000
scBloodNL_65	male	75	scBloodNL	Frozen	PBMC	EUR	10x3v2	Illumina_NovaSeq_6000
scBloodNL_71	female	50	scBloodNL	Frozen	PBMC	EUR	10x3v2	Illumina_NovaSeq_6000
scBloodNL_72	female	60	scBloodNL	Frozen	PBMC	EUR	10x3v2	Illumina_NovaSeq_6000
scBloodNL_68	male	75	scBloodNL	Frozen	PBMC	EUR	10x3v2	Illumina_NovaSeq_6000
scBloodNL_67	male	75	scBloodNL	Frozen	PBMC	EUR	10x3v2	Illumina_NovaSeq_6000
scBloodNL_66	female	50	scBloodNL	Frozen	PBMC	EUR	10x3v2	Illumina_NovaSeq_6000
scBloodNL_69	female	50	scBloodNL	Frozen	PBMC	EUR	10x3v2	Illumina_NovaSeq_6000
scBloodNL_70	female	25	scBloodNL	Frozen	PBMC	EUR	10x3v2	Illumina_NovaSeq_6000
scBloodNL_73	male	60	scBloodNL	Frozen	PBMC	EUR	10x3v2	Illumina_NovaSeq_6000
scBloodNL_79	male	30	scBloodNL	Frozen	PBMC	EUR	10x3v2	Illumina_NovaSeq_6000
scBloodNL_76	female	50	scBloodNL	Frozen	PBMC	EUR	10x3v2	Illumina_NovaSeq_6000
scBloodNL_83	female	75	scBloodNL	Frozen	PBMC	EUR	10x3v2	Illumina_NovaSeq_6000
scBloodNL_84	male	60	scBloodNL	Frozen	PBMC	EUR	10x3v2	Illumina_NovaSeq_6000
scBloodNL_77	male	75	scBloodNL	Frozen	PBMC	EUR	10x3v2	Illumina_NovaSeq_6000
scBloodNL_81	female	75	scBloodNL	Frozen	PBMC	EUR	10x3v2	Illumina_NovaSeq_6000
scBloodNL_78	male	50	scBloodNL	Frozen	PBMC	EUR	10x3v2	Illumina_NovaSeq_6000
scBloodNL_82	male	75	scBloodNL	Frozen	PBMC	EUR	10x3v2	Illumina_NovaSeq_6000
scBloodNL_87	female	60	scBloodNL	Frozen	PBMC	EUR	10x3v2	Illumina_NovaSeq_6000
scBloodNL_88	female	60	scBloodNL	Frozen	PBMC	EUR	10x3v2	Illumina_NovaSeq_6000
scBloodNL_92	male	75	scBloodNL	Frozen	PBMC	EUR	10x3v2	Illumina_NovaSeq_6000
scBloodNL_85	female	50	scBloodNL	Frozen	PBMC	EUR	10x3v2	Illumina_NovaSeq_6000
scBloodNL_86	female	45	scBloodNL	Frozen	PBMC	EUR	10x3v2	Illumina_NovaSeq_6000
scBloodNL_91	male	45	scBloodNL	Frozen	PBMC	EUR	10x3v2	Illumina_NovaSeq_6000
scBloodNL_90	male	75	scBloodNL	Frozen	PBMC	EUR	10x3v2	Illumina_NovaSeq_6000
scBloodNL_89	female	25	scBloodNL	Frozen	PBMC	EUR	10x3v2	Illumina_NovaSeq_6000
scBloodNL_101	female	30	scBloodNL	Frozen	PBMC	EUR	10x3v3	Illumina_NovaSeq_6000
scBloodNL_97	female	75	scBloodNL	Frozen	PBMC	EUR	10x3v3	Illumina_NovaSeq_6000
scBloodNL_98	female	75	scBloodNL	Frozen	PBMC	EUR	10x3v3	Illumina_NovaSeq_6000
scBloodNL_93	female	50	scBloodNL	Frozen	PBMC	EUR	10x3v3	Illumina_NovaSeq_6000
scBloodNL_94	male	75	scBloodNL	Frozen	PBMC	EUR	10x3v3	Illumina_NovaSeq_6000
scBloodNL_100	male	60	scBloodNL	Frozen	PBMC	EUR	10x3v3	Illumina_NovaSeq_6000
scBloodNL_99	female	60	scBloodNL	Frozen	PBMC	EUR	10x3v3	Illumina_NovaSeq_6000
scBloodNL_96	male	45	scBloodNL	Frozen	PBMC	EUR	10x3v3	Illumina_NovaSeq_6000
scBloodNL_109	female	50	scBloodNL	Frozen	PBMC	EUR	10x3v3	Illumina_NovaSeq_6000
scBloodNL_110	female	75	scBloodNL	Frozen	PBMC	EUR	10x3v3	Illumina_NovaSeq_6000
scBloodNL_104	female	30	scBloodNL	Frozen	PBMC	EUR	10x3v3	Illumina_NovaSeq_6000
scBloodNL_105	female	50	scBloodNL	Frozen	PBMC	EUR	10x3v3	Illumina_NovaSeq_6000
scBloodNL_108	male	75	scBloodNL	Frozen	PBMC	EUR	10x3v3	Illumina_NovaSeq_6000
scBloodNL_102	female	50	scBloodNL	Frozen	PBMC	EUR	10x3v3	Illumina_NovaSeq_6000
scBloodNL_107	male	45	scBloodNL	Frozen	PBMC	EUR	10x3v3	Illumina_NovaSeq_6000
scBloodNL_103	female	60	scBloodNL	Frozen	PBMC	EUR	10x3v3	Illumina_NovaSeq_6000
scBloodNL_126	female	60	scBloodNL	Frozen	PBMC	EUR	10x3v3	Illumina_NovaSeq_6000
scBloodNL_124	female	30	scBloodNL	Frozen	PBMC	EUR	10x3v3	Illumina_NovaSeq_6000
scBloodNL_122	male	30	scBloodNL	Frozen	PBMC	EUR	10x3v3	Illumina_NovaSeq_6000
scBloodNL_120	male	75	scBloodNL	Frozen	PBMC	EUR	10x3v3	Illumina_NovaSeq_6000
scBloodNL_125	female	60	scBloodNL	Frozen	PBMC	EUR	10x3v3	Illumina_NovaSeq_6000
scBloodNL_123	male	75	scBloodNL	Frozen	PBMC	EUR	10x3v3	Illumina_NovaSeq_6000
scBloodNL_121	female	75	scBloodNL	Frozen	PBMC	EUR	10x3v3	Illumina_NovaSeq_6000
scBloodNL_119	female	60	scBloodNL	Frozen	PBMC	EUR	10x3v3	Illumina_NovaSeq_6000
scBloodNL_7	male	60	scBloodNL	Frozen	PBMC	EUR	10x3v3	Illumina_NovaSeq_6000
scBloodNL_6	male	60	scBloodNL	Frozen	PBMC	EUR	10x3v3	Illumina_NovaSeq_6000
scBloodNL_43	female	60	scBloodNL	Frozen	PBMC	EUR	10x3v3	Illumina_NovaSeq_6000
scBloodNL_49	female	60	scBloodNL	Frozen	PBMC	EUR	10x3v3	Illumina_NovaSeq_6000
scBloodNL_10	female	60	scBloodNL	Frozen	PBMC	EUR	10x3v3	Illumina_NovaSeq_6000
scBloodNL_74	female	60	scBloodNL	Frozen	PBMC	EUR	10x3v3	Illumina_NovaSeq_6000
scBloodNL_19	female	50	scBloodNL	Frozen	PBMC	EUR	10x3v3	Illumina_NovaSeq_6000
scBloodNL_95	female	60	scBloodNL	Frozen	PBMC	EUR	10x3v3	Illumina_NovaSeq_6000
newcastle65	female	59	Stephenson2020	Frozen	PBMC	NA	10x3v1	Illumina_NovaSeq_6000
MH8919226	male	29	Stephenson2020	Frozen	PBMC	NA	10x3v1	Illumina_NovaSeq_6000
MH8919333	male	49	Stephenson2020	Frozen	PBMC	NA	10x3v1	Illumina_NovaSeq_6000
MH8919332	female	39	Stephenson2020	Frozen	PBMC	NA	10x3v1	Illumina_NovaSeq_6000
MH8919227	male	34	Stephenson2020	Frozen	PBMC	NA	10x3v1	Illumina_NovaSeq_6000
MH8919283	female	22	Stephenson2020	Frozen	PBMC	NA	10x3v1	Illumina_NovaSeq_6000
MH8919178	male	51	Stephenson2020	Frozen	PBMC	NA	10x3v1	Illumina_NovaSeq_6000
MH8919177	female	58	Stephenson2020	Frozen	PBMC	NA	10x3v1	Illumina_NovaSeq_6000
MH8919176	female	28	Stephenson2020	Frozen	PBMC	NA	10x3v1	Illumina_NovaSeq_6000
MH8919179	male	30	Stephenson2020	Frozen	PBMC	NA	10x3v1	Illumina_NovaSeq_6000
MH9143425	male	76	Stephenson2020	Frozen	PBMC	NA	10x3v1	Illumina_NovaSeq_6000
newcastle74	male	55	Stephenson2020	Frozen	PBMC	NA	10x3v1	Illumina_NovaSeq_6000
MH8919282	female	32	Stephenson2020	Frozen	PBMC	NA	10x3v1	Illumina_NovaSeq_6000
BGCV01_CV0904	female	38	Stephenson2020	Frozen	PBMC	NA	10x3v1	Illumina_NovaSeq_6000
BGCV01_CV0902	male	57	Stephenson2020	Frozen	PBMC	NA	10x3v1	Illumina_NovaSeq_6000
BGCV02_CV0068	female	26	Stephenson2020	Frozen	PBMC	NA	10x3v1	Illumina_NovaSeq_6000
BGCV02_CV0902	male	57	Stephenson2020	Frozen	PBMC	NA	10x3v1	Illumina_NovaSeq_6000
BGCV02_CV0059	male	47	Stephenson2020	Frozen	PBMC	NA	10x3v1	Illumina_NovaSeq_6000
BGCV04_CV0262	female	44	Stephenson2020	Frozen	PBMC	NA	10x3v1	Illumina_NovaSeq_6000
BGCV04_CV0164	male	30	Stephenson2020	Frozen	PBMC	NA	10x3v1	Illumina_NovaSeq_6000
BGCV04_CV0911	female	40	Stephenson2020	Frozen	PBMC	NA	10x3v1	Illumina_NovaSeq_6000
BGCV05_CV0929	male	64	Stephenson2020	Frozen	PBMC	NA	10x3v1	Illumina_NovaSeq_6000
BGCV08_CV0155	male	47	Stephenson2020	Frozen	PBMC	NA	10x3v1	Illumina_NovaSeq_6000
BGCV08_CV0915	female	44	Stephenson2020	Frozen	PBMC	NA	10x3v1	Illumina_NovaSeq_6000
BGCV09_CV0171	male	58	Stephenson2020	Frozen	PBMC	NA	10x3v1	Illumina_NovaSeq_6000
BGCV09_CV0917	female	62	Stephenson2020	Frozen	PBMC	NA	10x3v1	Illumina_NovaSeq_6000
BGCV10_CV0231	female	71	Stephenson2020	Frozen	PBMC	NA	10x3v1	Illumina_NovaSeq_6000
BGCV10_CV0939	male	73	Stephenson2020	Frozen	PBMC	NA	10x3v1	Illumina_NovaSeq_6000
BGCV11_CV0058	female	49	Stephenson2020	Frozen	PBMC	NA	10x3v1	Illumina_NovaSeq_6000
BGCV12_CV0068	female	26	Stephenson2020	Frozen	PBMC	NA	10x3v1	Illumina_NovaSeq_6000
BGCV12_CV0926	female	70	Stephenson2020	Frozen	PBMC	NA	10x3v1	Illumina_NovaSeq_6000
BGCV13_CV0934	female	21	Stephenson2020	Frozen	PBMC	NA	10x3v1	Illumina_NovaSeq_6000
BGCV13_CV0171	male	58	Stephenson2020	Frozen	PBMC	NA	10x3v1	Illumina_NovaSeq_6000
BGCV14_CV0940	male	63	Stephenson2020	Frozen	PBMC	NA	10x3v1	Illumina_NovaSeq_6000
BGCV15_CV0944	male	58	Stephenson2020	Frozen	PBMC	NA	10x3v1	Illumina_NovaSeq_6000
BGCV15_CV0231	female	71	Stephenson2020	Frozen	PBMC	NA	10x3v1	Illumina_NovaSeq_6000
GSE161918_AA220907	female	32	GSE161918	Frozen	PBMC_B_T_enriched	EUR	10x5v1	Illumina_NovaSeq_6000
GSE161918_AA220534	male	47	GSE161918	Frozen	PBMC_B_T_enriched	EUR	10x5v1	Illumina_NovaSeq_6000
GSE161918_IM000040	male	37	GSE161918	Frozen	PBMC_B_T_enriched	EUR	10x5v1	Illumina_NovaSeq_6000
GSE161918_AA220014	male	67	GSE161918	Frozen	PBMC_B_T_enriched	EUR	10x5v1	Illumina_NovaSeq_6000
GSE161918_HDVO_PBMC	male	30	GSE161918	Frozen	PBMC_B_T_enriched	EUR	10x5v1	Illumina_NovaSeq_6000
GSE161918_SHD7	male	77	GSE161918	Frozen	PBMC_B_T_enriched	EUR	10x5v1	Illumina_NovaSeq_6000
GSE161918_HDML_PBMC	male	45	GSE161918	Frozen	PBMC_B_T_enriched	EUR	10x5v1	Illumina_NovaSeq_6000
GSE161918_SHD2	male	53	GSE161918	Frozen	PBMC_B_T_enriched	EUR	10x5v1	Illumina_NovaSeq_6000
GSE161918_SHD4	male	63	GSE161918	Frozen	PBMC_B_T_enriched	EUR	10x5v1	Illumina_NovaSeq_6000
GSE161918_SHD6	female	74	GSE161918	Frozen	PBMC_B_T_enriched	EUR	10x5v1	Illumina_NovaSeq_6000
GSE161918_SHD5	male	73	GSE161918	Frozen	PBMC_B_T_enriched	EUR	10x5v1	Illumina_NovaSeq_6000
GSE161918_SHD1	male	51	GSE161918	Frozen	PBMC_B_T_enriched	EUR	10x5v1	Illumina_NovaSeq_6000
GSE161918_SHD3	male	58	GSE161918	Frozen	PBMC_B_T_enriched	EUR	10x5v1	Illumina_NovaSeq_6000
pt8_5922427	male	33	E_MTAB_10169	Frozen	Purified_T_and_B	EUR	10x5v1	Illumina_NovaSeq_6000
pt7_5922425	female	23	E_MTAB_10169	Frozen	Purified_T_and_B	EUR	10x5v1	Illumina_NovaSeq_6000
pt6_5922423	male	31	E_MTAB_10169	Frozen	Purified_T_and_B	EUR	10x5v1	Illumina_NovaSeq_6000
pt5_5921925	male	37	E_MTAB_10169	Frozen	Purified_T_and_B	EUR	10x5v1	Illumina_NovaSeq_6000
pt4_5922453	female	71	E_MTAB_10169	Frozen	Purified_T_and_B	EUR	10x5v1	Illumina_NovaSeq_6000
pt3_5922051	female	74	E_MTAB_10169	Frozen	Purified_T_and_B	EUR	10x5v1	Illumina_NovaSeq_6000
pt2_5921840	male	63	E_MTAB_10169	Frozen	Purified_T_and_B	EUR	10x5v1	Illumina_NovaSeq_6000
pt1_5921798	female	59	E_MTAB_10169	Frozen	Purified_T_and_B	EUR	10x5v1	Illumina_NovaSeq_6000
Bost_ctrl_GSE157344_Patient 38	male	70	Bost_ctrl_GSE157344	Fresh	WB	EUR	10x3v1	Illumina_NextSeq_500
Bost_ctrl_GSE157344_Patient 39	male	70	Bost_ctrl_GSE157344	Fresh	WB	EUR	10x3v1	Illumina_NextSeq_500
Bost_ctrl_GSE157344_Patient 4	male	54	Bost_ctrl_GSE157344	Fresh	WB	EUR	10x3v1	Illumina_NextSeq_500
Bost_ctrl_GSE157344_Patient 40	male	70	Bost_ctrl_GSE157344	Fresh	WB	EUR	10x3v1	Illumina_NextSeq_500
Bost_ctrl_GSE157344_Patient 41	female	70	Bost_ctrl_GSE157344	Fresh	WB	EUR	10x3v1	Illumina_NextSeq_500
Bost_ctrl_GSE157344_Patient 42	male	70	Bost_ctrl_GSE157344	Fresh	WB	EUR	10x3v1	Illumina_NextSeq_500
GSE163668_XHLT1-HS3-BLD1-SCG1	male	24	GSE163668_Combes	Fresh	WB	NA	10x5v1	Illumina_NovaSeq_6000
GSE163668_XHLT1-HS4-BLD1-SCG1	female	37	GSE163668_Combes	Fresh	WB	NA	10x5v1	Illumina_NovaSeq_6000
GSE163668_XHLT1-HS5-BLD1-SCG1	male	52	GSE163668_Combes	Fresh	WB	NA	10x5v1	Illumina_NovaSeq_6000
GSE163668_XHLT1-HS6-BLD2-SCG1	male	31	GSE163668_Combes	Fresh	WB	NA	10x5v1	Illumina_NovaSeq_6000
GSE163668_XHLT1-HS7-BLD2-SCG1	male	30	GSE163668_Combes	Fresh	WB	NA	10x5v1	Illumina_NovaSeq_6000
GSE163668_XHLT1-HS14-BLD1-SCG1	male	34	GSE163668_Combes	Fresh	WB	NA	10x5v1	Illumina_NovaSeq_6000
GSE163668_XHLT1-HS19-BLD1-SCG1	female	28	GSE163668_Combes	Fresh	WB	NA	10x5v1	Illumina_NovaSeq_6000
GSE163668_XHLT1-HS20-BLD1-SCG1	male	41	GSE163668_Combes	Fresh	WB	NA	10x5v1	Illumina_NovaSeq_6000
GSE163668_XHLT1-HS23-BLD1-SCG1	male	39	GSE163668_Combes	Fresh	WB	NA	10x5v1	Illumina_NovaSeq_6000
GSE163668_XHLT1-HS29-BLD1-SCG1	male	34	GSE163668_Combes	Fresh	WB	NA	10x5v1	Illumina_NovaSeq_6000
GSE163668_XHLT1-HS30-BLD1-SCG1	female	34	GSE163668_Combes	Fresh	WB	NA	10x5v1	Illumina_NovaSeq_6000
GSE163668_XHLT1-HS31-BLD1-SCG1	female	40	GSE163668_Combes	Fresh	WB	NA	10x5v1	Illumina_NovaSeq_6000
GSE163668_XHLT1-HS32-BLD1-SCG1	female	59	GSE163668_Combes	Fresh	WB	NA	10x5v1	Illumina_NovaSeq_6000
GSE163668_XHLT1-HS33-BLD1-SCG1	female	45	GSE163668_Combes	Fresh	WB	NA	10x5v1	Illumina_NovaSeq_6000
Teichmann_E_MTAB_11536_A36	male	75	Teichmann_E_MTAB_11536	TBD	WB	NA	10x3v1	Illumina_NovaSeq_6000
Teichmann_E_MTAB_11536_A35	male	65	Teichmann_E_MTAB_11536	TBD	WB	NA	10x3v1	Illumina_NovaSeq_6000
Teichmann_E_MTAB_11536_621B	male	55	Teichmann_E_MTAB_11536	TBD	WB	NA	10x3v1	Illumina_NovaSeq_6000
Teichmann_E_MTAB_11536_637C	male	55	Teichmann_E_MTAB_11536	TBD	WB	NA	10x3v1	Illumina_NovaSeq_6000
Teichmann_E_MTAB_11536_D503	female	70	Teichmann_E_MTAB_11536	TBD	WB	NA	10x3v1	Illumina_NovaSeq_6000
Teichmann_E_MTAB_11536_D496	male	60	Teichmann_E_MTAB_11536	TBD	WB	NA	10x3v1	Illumina_NovaSeq_6000
Tabula_Sapiens_TSP2	female	61	GSE201333_Tabula_Sapiens	Frozen	WB_PBMC	AFR	10x3v3	Illumina_NovaSeq_6000
Tabula_Sapiens_TSP7	female	69	GSE201333_Tabula_Sapiens	Frozen	WB_PBMC	EUR	10x3v3	Illumina_NovaSeq_6000
Tabula_Sapiens_TSP14	male	59	GSE201333_Tabula_Sapiens	Frozen	WB_PBMC	EUR	10x3v3	Illumina_NovaSeq_6000
Tabula_Sapiens_TSP1	female	59	GSE201333_Tabula_Sapiens	Frozen	WB_PBMC	EUR	10x3v3	Illumina_NovaSeq_6000
Tabula_Sapiens_TSP10	male	33	GSE201333_Tabula_Sapiens	Frozen	WB_PBMC	MCAH	10x3v3	Illumina_NovaSeq_6000
Tabula_Sapiens_TSP8	male	56	GSE201333_Tabula_Sapiens	Frozen	WB_PBMC	MCAH	10x3v3	Illumina_NovaSeq_6000
GSM4910213_COVID_G5	female	46	GSE157789	Frozen	WB_PBMC_mix	AFR	10x3v1	Illumina_NovaSeq_6000
GSM4775052_COVID_G3	male	44	GSE157789	Frozen	WB_PBMC_mix	EAS	10x3v1	Illumina_NovaSeq_6000
GSM4775050_COVID_G1	female	37	GSE157789	Frozen	WB_PBMC_mix	EUR	10x3v1	Illumina_NovaSeq_6000
GSM4775051_COVID_G2	male	64	GSE157789	Frozen	WB_PBMC_mix	EUR	10x3v1	Illumina_NovaSeq_6000
GSM4775053_COVID_G4	male	44	GSE157789	Frozen	WB_PBMC_mix	EUR	10x3v1	Illumina_NovaSeq_6000

## Sheet: Sheet2
Supplementary Table 4. Metadata relating to healthy subjects in the discovery atlas.
Donor	Sex	Age	Study_ID	Sample_Fresh_Frozen	Sample_Type	Ancestry	Sequencer	Instrument
GSM4509827_Healthy_Control_3	female	32	GSE149729	Frozen	B_cell_enriched	AFR	10x3v1	Illumina_HiSeq_3000
GSM4509825_Healthy_Control_1	female	40	GSE149729	Frozen	B_cell_enriched	AFR	10x3v1	Illumina_HiSeq_3000
GSM4509826_Healthy_Control_2	female	29	GSE149729	Frozen	B_cell_enriched	AFR	10x3v1	Illumina_HiSeq_3000
GSE158055_P-HC019	male	26	GSE158055	Fresh	FACS_CD19_B	EAS	10x5v2	Illumina_NovaSeq_6000
GSE158055_P-HC018	male	55	GSE158055	Fresh	FACS_CD19_B	EAS	10x5v2	Illumina_NovaSeq_6000
GSE158055_P-HC020	male	29	GSE158055	Fresh	FACS_CD19_B	EAS	10x5v2	Illumina_NovaSeq_6000
GSE158055_P-M058	female	46	GSE158055	Fresh	FACS_CD19_B	EAS	10x5v2	Illumina_NovaSeq_6000
GSE158055_P-M059	female	62	GSE158055	Fresh	FACS_CD19_B	EAS	10x5v2	Illumina_NovaSeq_6000
GSE158055_P-M061	female	26	GSE158055	Fresh	FACS_CD19_B	EAS	10x5v2	Illumina_NovaSeq_6000
GSE158055_P-M062	female	35	GSE158055	Fresh	FACS_CD19_B	EAS	10x5v2	Illumina_NovaSeq_6000
GSE158055_P-M060	female	84	GSE158055	Fresh	FACS_CD19_B	EAS	10x5v2	Illumina_NovaSeq_6000
GSE158055_P-M004	female	41	GSE158055	Frozen	FACS_CD19_B	EAS	10x5v2	Illumina_NovaSeq_6000
GSE158055_P-M009	female	58	GSE158055	Frozen	FACS_CD19_B	EAS	10x5v2	Illumina_NovaSeq_6000
GSE158055_P-M010	female	31	GSE158055	Frozen	FACS_CD19_B	EAS	10x5v2	Illumina_NovaSeq_6000
GSE158055_P-HC001	female	53	GSE158055	Fresh	FACS_CD3_T_AND_CD19_B	EAS	10x5v2	Illumina_NovaSeq_6000
GSE158055_P-HC002	male	49	GSE158055	Fresh	FACS_CD3_T_AND_CD19_B	EAS	10x5v2	Illumina_NovaSeq_6000
GSE158055_P-M013	female	45	GSE158055	Fresh	FACS_CD3_T_AND_CD19_B	EAS	10x5v2	Illumina_NovaSeq_6000
GSE158055_P-M015	female	50	GSE158055	Fresh	FACS_CD3_T_AND_CD19_B	EAS	10x5v2	Illumina_NovaSeq_6000
GSE136184_12	male	83	GSE136184	Fresh	FACS_CD8_T	NA	10x3v2	Illumina_HiSeq_3000
GSE136184_13	female	83	GSE136184	Fresh	FACS_CD8_T	NA	10x3v2	Illumina_HiSeq_3000
GSE136184_6	male	46	GSE136184	Fresh	FACS_CD8_T	NA	10x3v2	Illumina_HiSeq_3000
GSE136184_4	female	28	GSE136184	Fresh	FACS_CD8_T	NA	10x3v2	Illumina_HiSeq_3000
GSE136184_7	female	53	GSE136184	Fresh	FACS_CD8_T	NA	10x3v2	Illumina_HiSeq_3000
GSE136184_14	male	83	GSE136184	Fresh	FACS_CD8_T	NA	10x3v2	Illumina_HiSeq_3000
GSE136184_10	female	76	GSE136184	Fresh	FACS_CD8_T	NA	10x3v2	Illumina_HiSeq_3000
GSE136184_9	female	68	GSE136184	Fresh	FACS_CD8_T	NA	10x3v2	Illumina_HiSeq_3000
GSE136184_5	female	37	GSE136184	Fresh	FACS_CD8_T	NA	10x3v2	Illumina_HiSeq_3000
GSE136184_8	male	64	GSE136184	Fresh	FACS_CD8_T	NA	10x3v2	Illumina_HiSeq_3000
GSE136184_3	male	26	GSE136184	Fresh	FACS_CD8_T	NA	10x3v2	Illumina_HiSeq_3000
GSE136184_11	male	77	GSE136184	Fresh	FACS_CD8_T	NA	10x3v2	Illumina_HiSeq_3000
GSE136184_15	female	90	GSE136184	Fresh	FACS_CD8_T	NA	10x3v2	Illumina_HiSeq_3000
GSE136184_16	male	88	GSE136184	Fresh	FACS_CD8_T	NA	10x3v2	Illumina_HiSeq_3000
1907883116_SC1	female	110	1907883116_supercentenarian	Fresh	PBMC	EAS	10x3v2	Illumina_HiSeq_2500
1907883116_SC2	male	110	1907883116_supercentenarian	Fresh	PBMC	EAS	10x3v2	Illumina_HiSeq_2500
1907883116_SC3	female	110	1907883116_supercentenarian	Fresh	PBMC	EAS	10x3v2	Illumina_HiSeq_2500
1907883116_SC4	female	110	1907883116_supercentenarian	Fresh	PBMC	EAS	10x3v2	Illumina_HiSeq_2500
1907883116_SC5	female	110	1907883116_supercentenarian	Fresh	PBMC	EAS	10x3v2	Illumina_HiSeq_2500
1907883116_SC6	female	110	1907883116_supercentenarian	Fresh	PBMC	EAS	10x3v2	Illumina_HiSeq_2500
1907883116_SC7	male	110	1907883116_supercentenarian	Fresh	PBMC	EAS	10x3v2	Illumina_HiSeq_2500
1907883116_CT1	male	55	1907883116_supercentenarian	Fresh	PBMC	EAS	10x3v2	Illumina_HiSeq_2500
1907883116_CT2	female	100	1907883116_supercentenarian	Fresh	PBMC	EAS	10x3v2	Illumina_HiSeq_2500
1907883116_CT3	female	65	1907883116_supercentenarian	Fresh	PBMC	EAS	10x3v2	Illumina_HiSeq_2500
1907883116_CT4	female	70	1907883116_supercentenarian	Fresh	PBMC	EAS	10x3v2	Illumina_HiSeq_2500
1907883116_CT5	male	100	1907883116_supercentenarian	Fresh	PBMC	EAS	10x3v2	Illumina_HiSeq_2500
HMN83558	male	47	Barreiro_GSE162632	Frozen	PBMC	AFR	10x3v2	Illumina_NovaSeq_6000
HMN83559	male	47	Barreiro_GSE162632	Frozen	PBMC	AFR	10x3v2	Illumina_NovaSeq_6000
HMN83560	male	23	Barreiro_GSE162632	Frozen	PBMC	AFR	10x3v2	Illumina_NovaSeq_6000
HMN83556	male	27	Barreiro_GSE162632	Frozen	PBMC	AFR	10x3v2	Illumina_NovaSeq_6000
HMN83561	male	39	Barreiro_GSE162632	Frozen	PBMC	AFR	10x3v2	Illumina_NovaSeq_6000
HMN83562	male	47	Barreiro_GSE162632	Frozen	PBMC	AFR	10x3v2	Illumina_NovaSeq_6000
HMN83564	male	39	Barreiro_GSE162632	Frozen	PBMC	AFR	10x3v2	Illumina_NovaSeq_6000
HMN83567	male	35	Barreiro_GSE162632	Frozen	PBMC	AFR	10x3v2	Illumina_NovaSeq_6000
HMN83563	male	42	Barreiro_GSE162632	Frozen	PBMC	AFR	10x3v2	Illumina_NovaSeq_6000
HMN83566	male	51	Barreiro_GSE162632	Frozen	PBMC	AFR	10x3v2	Illumina_NovaSeq_6000
HMN83571	male	54	Barreiro_GSE162632	Frozen	PBMC	AFR	10x3v2	Illumina_NovaSeq_6000
HMN83572	male	44	Barreiro_GSE162632	Frozen	PBMC	AFR	10x3v2	Illumina_NovaSeq_6000
HMN83574	male	43	Barreiro_GSE162632	Frozen	PBMC	AFR	10x3v2	Illumina_NovaSeq_6000
HMN83573	male	30	Barreiro_GSE162632	Frozen	PBMC	AFR	10x3v2	Illumina_NovaSeq_6000
HMN83580	male	46	Barreiro_GSE162632	Frozen	PBMC	AFR	10x3v2	Illumina_NovaSeq_6000
HMN52538	male	26	Barreiro_GSE162632	Frozen	PBMC	AFR	10x3v2	Illumina_NovaSeq_6000
HMN52537	male	53	Barreiro_GSE162632	Frozen	PBMC	AFR	10x3v2	Illumina_NovaSeq_6000
HMN52536	male	48	Barreiro_GSE162632	Frozen	PBMC	AFR	10x3v2	Illumina_NovaSeq_6000
HMN52535	male	49	Barreiro_GSE162632	Frozen	PBMC	AFR	10x3v2	Illumina_NovaSeq_6000
HMN52543	male	21	Barreiro_GSE162632	Frozen	PBMC	AFR	10x3v2	Illumina_NovaSeq_6000
HMN52540	male	53	Barreiro_GSE162632	Frozen	PBMC	AFR	10x3v2	Illumina_NovaSeq_6000
HMN52542	male	43	Barreiro_GSE162632	Frozen	PBMC	AFR	10x3v2	Illumina_NovaSeq_6000
HMN52541	male	37	Barreiro_GSE162632	Frozen	PBMC	AFR	10x3v2	Illumina_NovaSeq_6000
HMN52539	male	51	Barreiro_GSE162632	Frozen	PBMC	AFR	10x3v2	Illumina_NovaSeq_6000
HMN52547	male	28	Barreiro_GSE162632	Frozen	PBMC	AFR	10x3v2	Illumina_NovaSeq_6000
HMN52549	male	38	Barreiro_GSE162632	Frozen	PBMC	AFR	10x3v2	Illumina_NovaSeq_6000
HMN52546	male	38	Barreiro_GSE162632	Frozen	PBMC	AFR	10x3v2	Illumina_NovaSeq_6000
HMN52548	male	21	Barreiro_GSE162632	Frozen	PBMC	AFR	10x3v2	Illumina_NovaSeq_6000
HMN52555	male	37	Barreiro_GSE162632	Frozen	PBMC	AFR	10x3v2	Illumina_NovaSeq_6000
HMN52550	male	34	Barreiro_GSE162632	Frozen	PBMC	AFR	10x3v2	Illumina_NovaSeq_6000
HMN171233	male	52	Barreiro_GSE162632	Frozen	PBMC	AFR	10x3v2	Illumina_NovaSeq_6000
HMN171232	male	29	Barreiro_GSE162632	Frozen	PBMC	AFR	10x3v2	Illumina_NovaSeq_6000
HMN171230	male	32	Barreiro_GSE162632	Frozen	PBMC	AFR	10x3v2	Illumina_NovaSeq_6000
HMN171231	male	36	Barreiro_GSE162632	Frozen	PBMC	AFR	10x3v2	Illumina_NovaSeq_6000
HMN171234	male	44	Barreiro_GSE162632	Frozen	PBMC	AFR	10x3v2	Illumina_NovaSeq_6000
HMN171240	male	24	Barreiro_GSE162632	Frozen	PBMC	AFR	10x3v2	Illumina_NovaSeq_6000
HMN171239	male	48	Barreiro_GSE162632	Frozen	PBMC	AFR	10x3v2	Illumina_NovaSeq_6000
HMN171242	male	45	Barreiro_GSE162632	Frozen	PBMC	AFR	10x3v2	Illumina_NovaSeq_6000
HMN171237	male	30	Barreiro_GSE162632	Frozen	PBMC	AFR	10x3v2	Illumina_NovaSeq_6000
HMN171238	male	39	Barreiro_GSE162632	Frozen	PBMC	AFR	10x3v2	Illumina_NovaSeq_6000
HMN171244	male	52	Barreiro_GSE162632	Frozen	PBMC	AFR	10x3v2	Illumina_NovaSeq_6000
HMN171243	male	27	Barreiro_GSE162632	Frozen	PBMC	AFR	10x3v2	Illumina_NovaSeq_6000
HMN171235	male	28	Barreiro_GSE162632	Frozen	PBMC	AFR	10x3v2	Illumina_NovaSeq_6000
HMN171241	male	45	Barreiro_GSE162632	Frozen	PBMC	AFR	10x3v2	Illumina_NovaSeq_6000
HMN171236	male	25	Barreiro_GSE162632	Frozen	PBMC	AFR	10x3v2	Illumina_NovaSeq_6000
HMN83552	male	54	Barreiro_GSE162632	Frozen	PBMC	EUR	10x3v2	Illumina_NovaSeq_6000
HMN83551	male	41	Barreiro_GSE162632	Frozen	PBMC	EUR	10x3v2	Illumina_NovaSeq_6000
HMN83554	male	41	Barreiro_GSE162632	Frozen	PBMC	EUR	10x3v2	Illumina_NovaSeq_6000
HMN83553	male	53	Barreiro_GSE162632	Frozen	PBMC	EUR	10x3v2	Illumina_NovaSeq_6000
HMN83555	male	39	Barreiro_GSE162632	Frozen	PBMC	EUR	10x3v2	Illumina_NovaSeq_6000
HMN83557	male	28	Barreiro_GSE162632	Frozen	PBMC	EUR	10x3v2	Illumina_NovaSeq_6000
HMN83565	male	40	Barreiro_GSE162632	Frozen	PBMC	EUR	10x3v2	Illumina_NovaSeq_6000
HMN83568	male	33	Barreiro_GSE162632	Frozen	PBMC	EUR	10x3v2	Illumina_NovaSeq_6000
HMN83570	male	45	Barreiro_GSE162632	Frozen	PBMC	EUR	10x3v2	Illumina_NovaSeq_6000
HMN83569	male	44	Barreiro_GSE162632	Frozen	PBMC	EUR	10x3v2	Illumina_NovaSeq_6000
HMN83575	male	52	Barreiro_GSE162632	Frozen	PBMC	EUR	10x3v2	Illumina_NovaSeq_6000
HMN83576	male	52	Barreiro_GSE162632	Frozen	PBMC	EUR	10x3v2	Illumina_NovaSeq_6000
HMN83577	male	39	Barreiro_GSE162632	Frozen	PBMC	EUR	10x3v2	Illumina_NovaSeq_6000
HMN83578	male	52	Barreiro_GSE162632	Frozen	PBMC	EUR	10x3v2	Illumina_NovaSeq_6000
HMN83579	male	49	Barreiro_GSE162632	Frozen	PBMC	EUR	10x3v2	Illumina_NovaSeq_6000
HMN52532	male	46	Barreiro_GSE162632	Frozen	PBMC	EUR	10x3v2	Illumina_NovaSeq_6000
HMN52533	male	21	Barreiro_GSE162632	Frozen	PBMC	EUR	10x3v2	Illumina_NovaSeq_6000
HMN52534	male	61	Barreiro_GSE162632	Frozen	PBMC	EUR	10x3v2	Illumina_NovaSeq_6000
HMN52545	male	69	Barreiro_GSE162632	Frozen	PBMC	EUR	10x3v2	Illumina_NovaSeq_6000
HMN52544	male	32	Barreiro_GSE162632	Frozen	PBMC	EUR	10x3v2	Illumina_NovaSeq_6000
HMN52552	male	52	Barreiro_GSE162632	Frozen	PBMC	EUR	10x3v2	Illumina_NovaSeq_6000
HMN52558	male	65	Barreiro_GSE162632	Frozen	PBMC	EUR	10x3v2	Illumina_NovaSeq_6000
HMN52551	male	69	Barreiro_GSE162632	Frozen	PBMC	EUR	10x3v2	Illumina_NovaSeq_6000
HMN52553	male	34	Barreiro_GSE162632	Frozen	PBMC	EUR	10x3v2	Illumina_NovaSeq_6000
HMN52554	male	53	Barreiro_GSE162632	Frozen	PBMC	EUR	10x3v2	Illumina_NovaSeq_6000
HMN52556	male	38	Barreiro_GSE162632	Frozen	PBMC	EUR	10x3v2	Illumina_NovaSeq_6000
HMN52557	male	59	Barreiro_GSE162632	Frozen	PBMC	EUR	10x3v2	Illumina_NovaSeq_6000
HMN52560	male	37	Barreiro_GSE162632	Frozen	PBMC	EUR	10x3v2	Illumina_NovaSeq_6000
HMN52559	male	67	Barreiro_GSE162632	Frozen	PBMC	EUR	10x3v2	Illumina_NovaSeq_6000
HMN52561	male	53	Barreiro_GSE162632	Frozen	PBMC	EUR	10x3v2	Illumina_NovaSeq_6000
HMN171215	male	28	Barreiro_GSE162632	Frozen	PBMC	EUR	10x3v2	Illumina_NovaSeq_6000
HMN171229	male	50	Barreiro_GSE162632	Frozen	PBMC	EUR	10x3v2	Illumina_NovaSeq_6000
HMN171218	male	47	Barreiro_GSE162632	Frozen	PBMC	EUR	10x3v2	Illumina_NovaSeq_6000
HMN171220	male	52	Barreiro_GSE162632	Frozen	PBMC	EUR	10x3v2	Illumina_NovaSeq_6000
HMN171216	male	38	Barreiro_GSE162632	Frozen	PBMC	EUR	10x3v2	Illumina_NovaSeq_6000
HMN171219	male	42	Barreiro_GSE162632	Frozen	PBMC	EUR	10x3v2	Illumina_NovaSeq_6000
HMN171221	male	40	Barreiro_GSE162632	Frozen	PBMC	EUR	10x3v2	Illumina_NovaSeq_6000
HMN171222	male	41	Barreiro_GSE162632	Frozen	PBMC	EUR	10x3v2	Illumina_NovaSeq_6000
HMN171226	male	45	Barreiro_GSE162632	Frozen	PBMC	EUR	10x3v2	Illumina_NovaSeq_6000
HMN171224	male	54	Barreiro_GSE162632	Frozen	PBMC	EUR	10x3v2	Illumina_NovaSeq_6000
HMN171223	male	53	Barreiro_GSE162632	Frozen	PBMC	EUR	10x3v2	Illumina_NovaSeq_6000
HMN171228	male	33	Barreiro_GSE162632	Frozen	PBMC	EUR	10x3v2	Illumina_NovaSeq_6000
HMN171225	male	54	Barreiro_GSE162632	Frozen	PBMC	EUR	10x3v2	Illumina_NovaSeq_6000
HMN171217	male	21	Barreiro_GSE162632	Frozen	PBMC	EUR	10x3v2	Illumina_NovaSeq_6000
HMN171227	male	45	Barreiro_GSE162632	Frozen	PBMC	EUR	10x3v2	Illumina_NovaSeq_6000
BP08191115	female	35	E_MTAB_9357	Frozen	PBMC	NA	10x5v1	Illumina_NovaSeq_6000
BP05191345	male	28	E_MTAB_9357	Frozen	PBMC	NA	10x5v1	Illumina_NovaSeq_6000
BP0219101	female	31	E_MTAB_9357	Frozen	PBMC	NA	10x5v1	Illumina_NovaSeq_6000
BP0319250	male	39	E_MTAB_9357	Frozen	PBMC	NA	10x5v1	Illumina_NovaSeq_6000
2773BW	female	56	E_MTAB_9357	Frozen	PBMC	NA	10x5v1	Illumina_NovaSeq_6000
3283BW	female	36	E_MTAB_9357	Frozen	PBMC	NA	10x5v1	Illumina_NovaSeq_6000
6130BW	male	21	E_MTAB_9357	Frozen	PBMC	NA	10x5v1	Illumina_NovaSeq_6000
1193BW	female	29	E_MTAB_9357	Frozen	PBMC	NA	10x5v1	Illumina_NovaSeq_6000
3126BW	male	60	E_MTAB_9357	Frozen	PBMC	NA	10x5v1	Illumina_NovaSeq_6000
2982BW	female	26	E_MTAB_9357	Frozen	PBMC	NA	10x5v1	Illumina_NovaSeq_6000
5046BW	female	53	E_MTAB_9357	Frozen	PBMC	NA	10x5v1	Illumina_NovaSeq_6000
7541BW	female	51	E_MTAB_9357	Frozen	PBMC	NA	10x5v1	Illumina_NovaSeq_6000
1053BW	female	52	E_MTAB_9357	Frozen	PBMC	NA	10x5v1	Illumina_NovaSeq_6000
3577BW	male	79	E_MTAB_9357	Frozen	PBMC	NA	10x5v1	Illumina_NovaSeq_6000
GSM5264635_2_t4_PB	male	33	GSE133028	Fresh	PBMC	NA	10x5v1	Illumina_NovaSeq_6000
GSM5264671_32_t1_PB	male	41	GSE133028	Fresh	PBMC	NA	10x5v1	Illumina_NovaSeq_6000
GSM5264637_3_t2_PB	female	27	GSE133028	Fresh	PBMC	NA	10x5v1	Illumina_NovaSeq_6000
GSM4029940_JB19001_HD_blood	female	39	GSE135779_Flynn	Frozen	PBMC	AFR	10x3v2	Illumina_HiSeq_4000
GSM4029949_JB19011_HD_blood	female	47	GSE135779_Flynn	Frozen	PBMC	AFR	10x3v2	Illumina_HiSeq_4000
GSM4029936_JB18085_HD_blood	female	18	GSE135779_Flynn	Frozen	PBMC	EUR	10x3v2	Illumina_HiSeq_4000
GSM4029948_JB19010_HD_blood	female	46	GSE135779_Flynn	Frozen	PBMC	EUR	10x3v2	Illumina_HiSeq_4000
GSM4029942_JB19003_HD_blood	female	43	GSE135779_Flynn	Frozen	PBMC	MCAH	10x3v2	Illumina_HiSeq_4000
GSM4029947_JB19009_HD_blood	female	36	GSE135779_Flynn	Frozen	PBMC	MCAH	10x3v2	Illumina_HiSeq_4000
GSE144744_HH-OX-62	male	56	GSE144744	Frozen	PBMC	EUR	10x3v3	Illumina_NextSeq_500
GSE144744_HH-OX-44	female	55	GSE144744	Frozen	PBMC	EUR	10x3v3	Illumina_NextSeq_500
GSE144744_HH-OX-52	male	42	GSE144744	Frozen	PBMC	EUR	10x3v3	Illumina_NextSeq_500
GSE144744_HH-OX-60	male	36	GSE144744	Frozen	PBMC	EUR	10x3v3	Illumina_NextSeq_500
GSE144744_HH-OX-50	female	46	GSE144744	Frozen	PBMC	EUR	10x3v3	Illumina_NextSeq_500
GSE144744_HH-OX-46	male	41	GSE144744	Frozen	PBMC	EUR	10x3v3	Illumina_NextSeq_500
GSE144744_HH-OX-58	female	56	GSE144744	Frozen	PBMC	EUR	10x3v3	Illumina_NextSeq_500
GSE144744_HH-OX-56	male	47	GSE144744	Frozen	PBMC	EUR	10x3v3	Illumina_NextSeq_500
GSE144744_HH-OX-54	male	52	GSE144744	Frozen	PBMC	EUR	10x3v3	Illumina_NextSeq_500
GSE144744_HH-OX-48	male	50	GSE144744	Frozen	PBMC	EUR	10x3v3	Illumina_NextSeq_500
GSE144744_HH-OX-36	female	35	GSE144744	Frozen	PBMC	EUR	10x3v3	Illumina_NextSeq_500
GSE144744_HH-OX-26	male	29	GSE144744	Frozen	PBMC	EUR	10x3v3	Illumina_NextSeq_500
GSE144744_HH-OX-32	female	34	GSE144744	Frozen	PBMC	EUR	10x3v3	Illumina_NextSeq_500
GSE144744_HH-OX-30	male	34	GSE144744	Frozen	PBMC	EUR	10x3v3	Illumina_NextSeq_500
GSE144744_HH-OX-42	male	38	GSE144744	Frozen	PBMC	EUR	10x3v3	Illumina_NextSeq_500
GSE144744_HH-OX-34	male	22	GSE144744	Frozen	PBMC	EUR	10x3v3	Illumina_NextSeq_500
GSE144744_HH-OX-40	female	39	GSE144744	Frozen	PBMC	EUR	10x3v3	Illumina_NextSeq_500
GSE144744_HH-OX-38	female	42	GSE144744	Frozen	PBMC	EUR	10x3v3	Illumina_NextSeq_500
GSE144744_HH-OX-28	male	56	GSE144744	Frozen	PBMC	EUR	10x3v3	Illumina_NextSeq_500
GSE144744_HH-OX-24	female	35	GSE144744	Frozen	PBMC	EUR	10x3v3	Illumina_NextSeq_500
GSE144744_HH-OX-20	female	28	GSE144744	Frozen	PBMC	EUR	10x3v3	Illumina_NextSeq_500
GSE144744_HH-OX-16	female	41	GSE144744	Frozen	PBMC	EUR	10x3v3	Illumina_NextSeq_500
GSE144744_HH-OX-18	female	32	GSE144744	Frozen	PBMC	EUR	10x3v2	Illumina_NextSeq_500
GSE144744_HH-OX-02	female	23	GSE144744	Frozen	PBMC	EUR	10x3v2	Illumina_NextSeq_500
GSE144744_HH-OX-08	female	24	GSE144744	Frozen	PBMC	EUR	10x3v2	Illumina_NextSeq_500
GSE144744_HH-OX-06	female	30	GSE144744	Frozen	PBMC	EUR	10x3v2	Illumina_NextSeq_500
GSE144744_HH-OX-22	female	32	GSE144744	Frozen	PBMC	EUR	10x3v2	Illumina_NextSeq_500
GSE144744_HH-OX-12	female	43	GSE144744	Frozen	PBMC	EUR	10x3v2	Illumina_NextSeq_500
GSE144744_HH-OX-10	female	33	GSE144744	Frozen	PBMC	EUR	10x3v2	Illumina_NextSeq_500
GSE144744_HH-OX-14	female	35	GSE144744	Frozen	PBMC	EUR	10x3v2	Illumina_NextSeq_500
GSE144744_HH-OX-04	female	27	GSE144744	Frozen	PBMC	EUR	10x3v2	Illumina_NextSeq_500
GSE149689_Ye_Normal 1 scRNA-seq	female	63	GSE149689_Ye	Frozen	PBMC	EAS	10x3v3	Illumina_NovaSeq_6000
GSE149689_Ye_Normal 2 scRNA-seq	female	54	GSE149689_Ye	Frozen	PBMC	EAS	10x3v3	Illumina_NovaSeq_6000
GSE149689_Ye_Normal 3 scRNA-seq	female	67	GSE149689_Ye	Frozen	PBMC	EAS	10x3v3	Illumina_NovaSeq_6000
GSE149689_Ye_Normal 4 scRNA-seq	male	63	GSE149689_Ye	Frozen	PBMC	EAS	10x3v3	Illumina_NovaSeq_6000
GSE149689_Ye_nCoV 11 scRNA-seq	female	62	GSE149689_Ye	Frozen	PBMC	EAS	10x3v3	Illumina_NovaSeq_6000
HIP044	male	48	GSE150728	Fresh	PBMC	EAS	Seq-Well	Illumina_NovaSeq_6000
HIP002	female	49	GSE150728	Fresh	PBMC	EUR	Seq-Well	Illumina_NovaSeq_6000
HIP015	male	49	GSE150728	Fresh	PBMC	EUR	Seq-Well	Illumina_NovaSeq_6000
HIP023	female	36	GSE150728	Fresh	PBMC	EUR	Seq-Well	Illumina_NovaSeq_6000
HIP043	male	49	GSE150728	Fresh	PBMC	EUR	Seq-Well	Illumina_NovaSeq_6000
HIP045	male	37	GSE150728	Fresh	PBMC	EUR	Seq-Well	Illumina_NovaSeq_6000
GSM4712897	male	38	GSE155673	Frozen	PBMC	EUR	10x3v3	Illumina_HiSeq_4000
GSM4712905	male	90	GSE155673	Frozen	PBMC	EUR	10x3v3	Illumina_HiSeq_4000
GSM4712907	female	70	GSE155673	Frozen	PBMC	EUR	10x3v3	Illumina_HiSeq_4000
GSM4712895	female	68	GSE155673	Frozen	PBMC	EUR	10x3v3	Illumina_HiSeq_4000
GSM4712893	female	85	GSE155673	Frozen	PBMC	EUR	10x3v3	Illumina_HiSeq_4000
GSM4750309_F020	male	78	GSE157007	Fresh	PBMC	EAS	10x5v1	Illumina_NovaSeq_6000
GSM4750310_F021	male	72	GSE157007	Fresh	PBMC	EAS	10x5v1	Illumina_NovaSeq_6000
GSM4750311_F023	female	80	GSE157007	Fresh	PBMC	EAS	10x5v1	Illumina_NovaSeq_6000
GSM5684306_OH14	female	88	GSE157007	Fresh	PBMC	EAS	10x5v1	Illumina_NovaSeq_6000
GSM5684307_OH15	male	97	GSE157007	Fresh	PBMC	EAS	10x5v1	Illumina_NovaSeq_6000
GSM5684308_OH17	male	100	GSE157007	Fresh	PBMC	EAS	10x5v1	Illumina_NovaSeq_6000
GSM4750303_F012	female	23	GSE157007	Fresh	PBMC	EAS	10x5v1	Illumina_NovaSeq_6000
GSM4750305_F014	female	27	GSE157007	Fresh	PBMC	EAS	10x5v1	Illumina_NovaSeq_6000
GSM4750304_F013	male	42	GSE157007	Fresh	PBMC	EAS	10x5v1	Illumina_NovaSeq_6000
GSM4750302_F008	male	88	GSE157007	Fresh	PBMC	EAS	10x5v1	Illumina_NovaSeq_6000
GSM4750301_F007	male	88	GSE157007	Fresh	PBMC	EAS	10x5v1	Illumina_NovaSeq_6000
GSM4750300_F006	male	86	GSE157007	Fresh	PBMC	EAS	10x5v1	Illumina_NovaSeq_6000
GSM4750299_F004	male	81	GSE157007	Fresh	PBMC	EAS	10x5v1	Illumina_NovaSeq_6000
GSM4750298_F002	female	97	GSE157007	Fresh	PBMC	EAS	10x5v1	Illumina_NovaSeq_6000
GSE158055_P-HC008	male	44	GSE158055	Fresh	PBMC	EAS	10x5v2	Illumina_NovaSeq_6000
GSE158055_P-HC009	male	29	GSE158055	Fresh	PBMC	EAS	10x5v2	Illumina_NovaSeq_6000
GSE158055_P-HC010	male	58	GSE158055	Fresh	PBMC	EAS	10x5v2	Illumina_NovaSeq_6000
GSE158055_P-HC011	male	35	GSE158055	Fresh	PBMC	EAS	10x5v2	Illumina_NovaSeq_6000
GSE158055_P-HC012	male	33	GSE158055	Fresh	PBMC	EAS	10x5v2	Illumina_NovaSeq_6000
GSE158055_P-HC013	male	45	GSE158055	Frozen	PBMC	EAS	10x5v2	Illumina_NovaSeq_6000
GSE158055_P-HC014	male	37	GSE158055	Frozen	PBMC	EAS	10x5v2	Illumina_NovaSeq_6000
GSE158055_P-HC015	female	69	GSE158055	Frozen	PBMC	EAS	10x5v2	Illumina_NovaSeq_6000
GSE158055_P-HC016	female	55	GSE158055	Frozen	PBMC	EAS	10x5v2	Illumina_NovaSeq_6000
GSE158055_P-HC017	female	71	GSE158055	Frozen	PBMC	EAS	10x5v2	Illumina_NovaSeq_6000
GSE158055_P-HC003	male	46	GSE158055	Fresh	PBMC	EAS	10x5v2	Illumina_NovaSeq_6000
GSE158055_P-HC004	male	34	GSE158055	Fresh	PBMC	EAS	10x5v2	Illumina_NovaSeq_6000
GSE158055_P-HC005	female	37	GSE158055	Fresh	PBMC	EAS	10x5v2	Illumina_NovaSeq_6000
GSE158055_P-HC006	male	27	GSE158055	Fresh	PBMC	EAS	10x5v2	Illumina_NovaSeq_6000
GSE158055_P-HC007	male	27	GSE158055	Fresh	PBMC	EAS	10x5v2	Illumina_NovaSeq_6000
GSE158055_P-HC021	male	28	GSE158055	Fresh	PBMC	EAS	10x5v2	Illumina_NovaSeq_6000
GSE158055_P-HC022	male	30	GSE158055	Fresh	PBMC	EAS	10x5v2	Illumina_NovaSeq_6000
GSE158055_P-HC023	male	30	GSE158055	Fresh	PBMC	EAS	10x5v2	Illumina_NovaSeq_6000
GSE158055_P-HC024	male	27	GSE158055	Fresh	PBMC	EAS	10x5v2	Illumina_NovaSeq_6000
GSE158055_P-HC025	male	29	GSE158055	Fresh	PBMC	EAS	10x5v2	Illumina_NovaSeq_6000
GSE158055_P-M044	female	55	GSE158055	Fresh	PBMC	EAS	10x5v2	Illumina_NovaSeq_6000
GSE158055_P-M042	female	41	GSE158055	Fresh	PBMC	EAS	10x5v2	Illumina_NovaSeq_6000
GSE158055_P-M051	female	70	GSE158055	Frozen	PBMC	EAS	10x5v2	Illumina_NovaSeq_6000
GSE158055_P-M064	female	19	GSE158055	Fresh	PBMC	EAS	10x5v2	Illumina_NovaSeq_6000
GSE158055_P-M065	female	20	GSE158055	Fresh	PBMC	EAS	10x5v2	Illumina_NovaSeq_6000
GSE158055_P-M026	female	62	GSE158055	Frozen	PBMC	EAS	10x5v2	Illumina_NovaSeq_6000
GSE158055_P-M011	female	43	GSE158055	Frozen	PBMC	EAS	10x3v3	Illumina_NovaSeq_6000
GSE158055_P-M012	female	48	GSE158055	Frozen	PBMC	EAS	10x3v3	Illumina_NovaSeq_6000
GSE158055_P-M018	female	54	GSE158055	Fresh	PBMC	EAS	10x5v2	Illumina_NovaSeq_6000
GSE158055_P-M023	female	32	GSE158055	Fresh	PBMC	EAS	10x5v2	Illumina_NovaSeq_6000
GSE158055_P-M024	female	79	GSE158055	Fresh	PBMC	EAS	10x5v2	Illumina_NovaSeq_6000
GSE158055_P-M020	female	59	GSE158055	Fresh	PBMC	EAS	10x5v2	Illumina_NovaSeq_6000
GSE158055_P-M021	female	47	GSE158055	Fresh	PBMC	EAS	10x5v2	Illumina_NovaSeq_6000
GSE158055_P-M022	female	76	GSE158055	Fresh	PBMC	EAS	10x5v2	Illumina_NovaSeq_6000
GSE158055_P-M031	female	29	GSE158055	Fresh	PBMC	EAS	10x5v2	Illumina_NovaSeq_6000
GSE158055_P-M039	female	44	GSE158055	Fresh	PBMC	EAS	10x5v2	Illumina_NovaSeq_6000
GSE158055_P-M070	female	33	GSE158055	Fresh	PBMC	EAS	10x5v2	Illumina_NovaSeq_6000
200142A_COV_144_5	Female	27	GSE165080	Frozen	PBMC	EAS	10x5v1	Illumina_NovaSeq_6000
200142A_COV_146_5	Male	20	GSE165080	Frozen	PBMC	EAS	10x5v1	Illumina_NovaSeq_6000
200142A_COV_147_5	Male	72	GSE165080	Frozen	PBMC	EAS	10x5v1	Illumina_NovaSeq_6000
200142A_COV_154_5	Male	39	GSE165080	Frozen	PBMC	EAS	10x5v1	Illumina_NovaSeq_6000
200142A_COV_155_5	Female	50	GSE165080	Frozen	PBMC	EAS	10x5v1	Illumina_NovaSeq_6000
200142A_NC_05_5	Female	34	GSE165080	Frozen	PBMC	EAS	10x5v1	Illumina_NovaSeq_6000
200142A_NC_1_5	Female	44	GSE165080	Frozen	PBMC	EAS	10x5v1	Illumina_NovaSeq_6000
200142A_NC_31_5	Male	51	GSE165080	Frozen	PBMC	EAS	10x5v1	Illumina_NovaSeq_6000
200142A_NC_36_5	Female	50	GSE165080	Frozen	PBMC	EAS	10x5v1	Illumina_NovaSeq_6000
200142B_NC_07_5	Female	39	GSE165080	Frozen	PBMC	EAS	10x5v1	Illumina_NovaSeq_6000
200142B_NC_20_5	Male	34	GSE165080	Frozen	PBMC	EAS	10x5v1	Illumina_NovaSeq_6000
200142B_NC_21_5	Male	35	GSE165080	Frozen	PBMC	EAS	10x5v1	Illumina_NovaSeq_6000
200142B_NC_23_5	Male	40	GSE165080	Frozen	PBMC	EAS	10x5v1	Illumina_NovaSeq_6000
200142B_NC_39_5	Female	52	GSE165080	Frozen	PBMC	EAS	10x5v1	Illumina_NovaSeq_6000
200142B_NC_58_5	Male	39	GSE165080	Frozen	PBMC	EAS	10x5v1	Illumina_NovaSeq_6000
200142B_NC_60_5	Female	56	GSE165080	Frozen	PBMC	EAS	10x5v1	Illumina_NovaSeq_6000
GSM5050544_G20	female	56	GSE165816	Unknown	PBMC	EUR	10x3v2	Illumina_NovaSeq_6000
GSM5050550_G26	male	62	GSE165816	Unknown	PBMC	EUR	10x3v2	Illumina_NovaSeq_6000
GSM5050554_G30	male	74	GSE165816	Unknown	PBMC	EUR	10x3v2	Illumina_NovaSeq_6000
GSE167029_C31	male	18	GSE167029_Batch5	Frozen	PBMC	EUR	10x3v3	Illumina_NovaSeq_6000
GSE167029_C39	male	20	GSE167029_COVID_EXP1	Frozen	PBMC	EUR	10x3v3	Illumina_NovaSeq_6000
GSE167029_C24	female	30	GSE167029_COVID_EXP2	Frozen	PBMC	EUR	10x3v3	Illumina_NovaSeq_6000
GSE167029_C26	female	31	GSE167029_COVID_EXP2	Frozen	PBMC	EUR	10x3v3	Illumina_NovaSeq_6000
GSM5227134	male	61	GSE171555	Frozen	PBMC	AFR	10x5v1	Illumina_NovaSeq_6000
GSM5227142	male	42	GSE171555	Frozen	PBMC	EAS	10x5v1	Illumina_NovaSeq_6000
GSM5227120	male	27	GSE171555	Frozen	PBMC	EAS	10x5v1	Illumina_NovaSeq_6000
GSM5227148	female	45	GSE171555	Frozen	PBMC	EUR	10x5v1	Illumina_NovaSeq_6000
GSM5227141	female	28	GSE171555	Frozen	PBMC	EUR	10x5v1	Illumina_NovaSeq_6000
GSM5227130	male	52	GSE171555	Frozen	PBMC	EUR	10x5v1	Illumina_NovaSeq_6000
GSM5227131	male	56	GSE171555	Frozen	PBMC	EUR	10x5v1	Illumina_NovaSeq_6000
GSM5227117	female	40	GSE171555	Frozen	PBMC	EUR	10x5v1	Illumina_NovaSeq_6000
GSM5227138	female	60	GSE171555	Frozen	PBMC	NA	10x5v1	Illumina_NovaSeq_6000
Perez_IGTB2065_IGTB2065	female	27	GSE174188_Perez_1	Frozen	PBMC	EUR	10x3v2	Illumina_NovaSeq_6000
Perez_IGTB1826_IGTB1826	female	30	GSE174188_Perez_1	Frozen	PBMC	EUR	10x3v2	Illumina_NovaSeq_6000
Perez_IGTB1844_IGTB1844	female	26	GSE174188_Perez_1	Frozen	PBMC	EUR	10x3v2	Illumina_NovaSeq_6000
Perez_IGTB1815_IGTB1815	female	26	GSE174188_Perez_1	Frozen	PBMC	EUR	10x3v2	Illumina_NovaSeq_6000
Perez_IGTB195_IGTB195	female	34	GSE174188_Perez_1	Frozen	PBMC	EUR	10x3v2	Illumina_NovaSeq_6000
Perez_IGTB1871_IGTB1871	female	27	GSE174188_Perez_1	Frozen	PBMC	EUR	10x3v2	Illumina_NovaSeq_6000
Perez_IGTB1996_IGTB1996	female	27	GSE174188_Perez_1	Frozen	PBMC	EUR	10x3v2	Illumina_NovaSeq_6000
Perez_IGTB884_IGTB884	female	34	GSE174188_Perez_1	Frozen	PBMC	EUR	10x3v2	Illumina_NovaSeq_6000
Perez_IGTB1895_IGTB1895	female	27	GSE174188_Perez_1	Frozen	PBMC	EUR	10x3v2	Illumina_NovaSeq_6000
Perez_IGTB2007_IGTB2007	female	27	GSE174188_Perez_1	Frozen	PBMC	EUR	10x3v2	Illumina_NovaSeq_6000
Perez_IGTB1906_IGTB1906	female	30	GSE174188_Perez_1	Frozen	PBMC	EUR	10x3v2	Illumina_NovaSeq_6000
Perez_IGTB1913_IGTB1913	female	24	GSE174188_Perez_1	Frozen	PBMC	EUR	10x3v2	Illumina_NovaSeq_6000
Perez_IGTB1952_IGTB1952	female	26	GSE174188_Perez_1	Frozen	PBMC	EUR	10x3v2	Illumina_NovaSeq_6000
Perez_IGTB986_IGTB986	female	34	GSE174188_Perez_1	Frozen	PBMC	EUR	10x3v2	Illumina_NovaSeq_6000
Perez_IGTB1840_IGTB1840	female	26	GSE174188_Perez_1	Frozen	PBMC	EUR	10x3v2	Illumina_NovaSeq_6000
Perez_IGTB1506_IGTB1506	female	30	GSE174188_Perez_1	Frozen	PBMC	EUR	10x3v2	Illumina_NovaSeq_6000
Perez_IGTB1539_IGTB1539	female	34	GSE174188_Perez_1	Frozen	PBMC	EUR	10x3v2	Illumina_NovaSeq_6000
Perez_IGTB141_IGTB141	female	34	GSE174188_Perez_1	Frozen	PBMC	EUR	10x3v2	Illumina_NovaSeq_6000
Perez_IGTB1819_IGTB1819	male	41	GSE174188_Perez_1	Frozen	PBMC	EUR	10x3v2	Illumina_NovaSeq_6000
Perez_IGTB1789_IGTB1789	female	31	GSE174188_Perez_1	Frozen	PBMC	EUR	10x3v2	Illumina_NovaSeq_6000
Perez_IGTB1974_IGTB1974	female	23	GSE174188_Perez_1	Frozen	PBMC	EUR	10x3v2	Illumina_NovaSeq_6000
Perez_IGTB1814_IGTB1814	female	32	GSE174188_Perez_1	Frozen	PBMC	EUR	10x3v2	Illumina_NovaSeq_6000
Perez_IGTB1966_IGTB1966	female	29	GSE174188_Perez_1	Frozen	PBMC	EUR	10x3v2	Illumina_NovaSeq_6000
Perez_IGTB1768_IGTB1768	female	29	GSE174188_Perez_1	Frozen	PBMC	EUR	10x3v2	Illumina_NovaSeq_6000
Perez_IGTB1731_IGTB1731	female	75	GSE174188_Perez_1	Frozen	PBMC	EUR	10x3v2	Illumina_NovaSeq_6000
Perez_IGTB1901_IGTB1901	female	23	GSE174188_Perez_1	Frozen	PBMC	EUR	10x3v2	Illumina_NovaSeq_6000
Perez_IGTB1916_IGTB1916	female	23	GSE174188_Perez_1	Frozen	PBMC	EUR	10x3v2	Illumina_NovaSeq_6000
Perez_IGTB1908_IGTB1908	female	32	GSE174188_Perez_1	Frozen	PBMC	EUR	10x3v2	Illumina_NovaSeq_6000
Perez_IGTB1987_IGTB1987	female	23	GSE174188_Perez_1	Frozen	PBMC	EUR	10x3v2	Illumina_NovaSeq_6000
Perez_IGTB1575_IGTB1575	female	32	GSE174188_Perez_1	Frozen	PBMC	EUR	10x3v2	Illumina_NovaSeq_6000
Perez_IGTB469_IGTB469	female	37	GSE174188_Perez_1	Frozen	PBMC	EUR	10x3v2	Illumina_NovaSeq_6000
Perez_IGTB508_IGTB508	female	33	GSE174188_Perez_1	Frozen	PBMC	EUR	10x3v2	Illumina_NovaSeq_6000
Perez_IGTB498_IGTB498	female	33	GSE174188_Perez_1	Frozen	PBMC	EUR	10x3v2	Illumina_NovaSeq_6000
Perez_IGTB1827_IGTB1827	female	33	GSE174188_Perez_1	Frozen	PBMC	EUR	10x3v2	Illumina_NovaSeq_6000
Perez_IGTB143_IGTB143	female	33	GSE174188_Perez_1	Frozen	PBMC	EUR	10x3v2	Illumina_NovaSeq_6000
Perez_IGTB1828_IGTB1828	female	25	GSE174188_Perez_1	Frozen	PBMC	EUR	10x3v2	Illumina_NovaSeq_6000
Perez_IGTB1921_IGTB1921	female	25	GSE174188_Perez_1	Frozen	PBMC	EUR	10x3v2	Illumina_NovaSeq_6000
Perez_IGTB1762_IGTB1762	female	28	GSE174188_Perez_1	Frozen	PBMC	EUR	10x3v2	Illumina_NovaSeq_6000
Perez_IGTB1982_IGTB1982	female	28	GSE174188_Perez_1	Frozen	PBMC	EUR	10x3v2	Illumina_NovaSeq_6000
Perez_IGTB1793_IGTB1793	female	25	GSE174188_Perez_1	Frozen	PBMC	EUR	10x3v2	Illumina_NovaSeq_6000
Perez_IGTB1540_IGTB1540	female	31	GSE174188_Perez_2	Frozen	PBMC	EAS	10x3v2	Illumina_NovaSeq_6000
Perez_IGTB514_IGTB514	female	34	GSE174188_Perez_2	Frozen	PBMC	EUR	10x3v2	Illumina_NovaSeq_6000
Perez_IGTB826_IGTB826	female	34	GSE174188_Perez_2	Frozen	PBMC	EUR	10x3v2	Illumina_NovaSeq_6000
Perez_IGTB1290_IGTB1290	female	27	GSE174188_Perez_2	Frozen	PBMC	EUR	10x3v2	Illumina_NovaSeq_6000
Perez_IGTB645_IGTB645	female	31	GSE174188_Perez_2	Frozen	PBMC	EUR	10x3v2	Illumina_NovaSeq_6000
Perez_IGTB670_IGTB670	female	33	GSE174188_Perez_2	Frozen	PBMC	EUR	10x3v2	Illumina_NovaSeq_6000
Perez_IGTB1372_IGTB1372	female	25	GSE174188_Perez_2	Frozen	PBMC	EUR	10x3v2	Illumina_NovaSeq_6000
Perez_IGTB1650_IGTB1650	female	37	GSE174188_Perez_2	Frozen	PBMC	EUR	10x3v2	Illumina_NovaSeq_6000
Perez_IGTB1542_IGTB1542	female	28	GSE174188_Perez_2	Frozen	PBMC	EUR	10x3v2	Illumina_NovaSeq_6000
Perez_HC-501	female	26	GSE174188_Perez_3	Frozen	PBMC	EAS	10x3v2	Illumina_NovaSeq_6000
Perez_HC-014	female	65	GSE174188_Perez_3	Frozen	PBMC	EAS	10x3v2	Illumina_NovaSeq_6000
Perez_HC-002	male	27	GSE174188_Perez_3	Frozen	PBMC	EUR	10x3v2	Illumina_NovaSeq_6000
Perez_HC-502	female	64	GSE174188_Perez_3	Frozen	PBMC	EUR	10x3v2	Illumina_NovaSeq_6000
Perez_HC-020	female	35	GSE174188_Perez_3	Frozen	PBMC	EUR	10x3v2	Illumina_NovaSeq_6000
Perez_HC-506	female	33	GSE174188_Perez_3	Frozen	PBMC	EUR	10x3v2	Illumina_NovaSeq_6000
Perez_IGTB256_IGTB256	female	28	GSE174188_Perez_3	Frozen	PBMC	EUR	10x3v2	Illumina_NovaSeq_6000
Perez_HC-503	female	35	GSE174188_Perez_3	Frozen	PBMC	MCAH	10x3v2	Illumina_NovaSeq_6000
Perez_HC-580	female	34	GSE174188_Perez_4	Frozen	PBMC	EAS	10x3v2	Illumina_NovaSeq_6000
Perez_HC-551	female	30	GSE174188_Perez_4	Frozen	PBMC	EAS	10x3v2	Illumina_NovaSeq_6000
Perez_HC-563	female	27	GSE174188_Perez_4	Frozen	PBMC	EAS	10x3v2	Illumina_NovaSeq_6000
Perez_HC-556	female	24	GSE174188_Perez_4	Frozen	PBMC	EAS	10x3v2	Illumina_NovaSeq_6000
Perez_HC-015	female	59	GSE174188_Perez_4	Frozen	PBMC	EAS	10x3v2	Illumina_NovaSeq_6000
Perez_HC-573	female	31	GSE174188_Perez_4	Frozen	PBMC	EAS	10x3v2	Illumina_NovaSeq_6000
Perez_HC-571	female	52	GSE174188_Perez_4	Frozen	PBMC	EAS	10x3v2	Illumina_NovaSeq_6000
Perez_HC-500	female	48	GSE174188_Perez_4	Frozen	PBMC	EAS	10x3v2	Illumina_NovaSeq_6000
Perez_HC-532	female	51	GSE174188_Perez_4	Frozen	PBMC	EAS	10x3v2	Illumina_NovaSeq_6000
Perez_HC-538	female	32	GSE174188_Perez_4	Frozen	PBMC	EAS	10x3v2	Illumina_NovaSeq_6000
Perez_HC-011	female	61	GSE174188_Perez_4	Frozen	PBMC	EAS	10x3v2	Illumina_NovaSeq_6000
Perez_HC-022	female	74	GSE174188_Perez_4	Frozen	PBMC	EAS	10x3v2	Illumina_NovaSeq_6000
Perez_HC-520	female	22	GSE174188_Perez_4	Frozen	PBMC	EAS	10x3v2	Illumina_NovaSeq_6000
Perez_HC-545	female	64	GSE174188_Perez_4	Frozen	PBMC	EAS	10x3v2	Illumina_NovaSeq_6000
Perez_HC-019	female	61	GSE174188_Perez_4	Frozen	PBMC	EAS	10x3v2	Illumina_NovaSeq_6000
Perez_HC-519	female	21	GSE174188_Perez_4	Frozen	PBMC	EAS	10x3v2	Illumina_NovaSeq_6000
Perez_HC-566	female	49	GSE174188_Perez_4	Frozen	PBMC	EAS	10x3v2	Illumina_NovaSeq_6000
Perez_HC-546	female	28	GSE174188_Perez_4	Frozen	PBMC	EAS	10x3v2	Illumina_NovaSeq_6000
Perez_HC-558	female	25	GSE174188_Perez_4	Frozen	PBMC	EAS	10x3v2	Illumina_NovaSeq_6000
Perez_HC-567	female	33	GSE174188_Perez_4	Frozen	PBMC	EAS	10x3v2	Illumina_NovaSeq_6000
Perez_HC-574	female	53	GSE174188_Perez_4	Frozen	PBMC	EAS	10x3v2	Illumina_NovaSeq_6000
Perez_HC-526	female	58	GSE174188_Perez_4	Frozen	PBMC	EUR	10x3v2	Illumina_NovaSeq_6000
Perez_HC-585	female	24	GSE174188_Perez_4	Frozen	PBMC	EUR	10x3v2	Illumina_NovaSeq_6000
Perez_HC-009	female	27	GSE174188_Perez_4	Frozen	PBMC	EUR	10x3v2	Illumina_NovaSeq_6000
Perez_HC-516	female	24	GSE174188_Perez_4	Frozen	PBMC	EUR	10x3v2	Illumina_NovaSeq_6000
Perez_ICC_control	female	26	GSE174188_Perez_4	Frozen	PBMC	EUR	10x3v2	Illumina_NovaSeq_6000
Perez_HC-541	female	24	GSE174188_Perez_4	Frozen	PBMC	EUR	10x3v2	Illumina_NovaSeq_6000
Perez_HC-572	female	48	GSE174188_Perez_4	Frozen	PBMC	EUR	10x3v2	Illumina_NovaSeq_6000
Perez_HC-536	female	71	GSE174188_Perez_4	Frozen	PBMC	EUR	10x3v2	Illumina_NovaSeq_6000
Perez_HC-531	female	54	GSE174188_Perez_4	Frozen	PBMC	EUR	10x3v2	Illumina_NovaSeq_6000
Perez_HC-524	female	73	GSE174188_Perez_4	Frozen	PBMC	EUR	10x3v2	Illumina_NovaSeq_6000
Perez_HC-504	female	35	GSE174188_Perez_4	Frozen	PBMC	EUR	10x3v2	Illumina_NovaSeq_6000
Perez_HC-554	female	49	GSE174188_Perez_4	Frozen	PBMC	EUR	10x3v2	Illumina_NovaSeq_6000
Perez_HC-543	female	44	GSE174188_Perez_4	Frozen	PBMC	EUR	10x3v2	Illumina_NovaSeq_6000
Perez_HC-512	female	74	GSE174188_Perez_4	Frozen	PBMC	EUR	10x3v2	Illumina_NovaSeq_6000
Perez_HC-533	female	64	GSE174188_Perez_4	Frozen	PBMC	EUR	10x3v2	Illumina_NovaSeq_6000
Perez_HC-008	female	48	GSE174188_Perez_4	Frozen	PBMC	EUR	10x3v2	Illumina_NovaSeq_6000
Perez_HC-508	female	60	GSE174188_Perez_4	Frozen	PBMC	EUR	10x3v2	Illumina_NovaSeq_6000
Perez_HC-552	female	35	GSE174188_Perez_4	Frozen	PBMC	EUR	10x3v2	Illumina_NovaSeq_6000
Perez_HC-540	female	68	GSE174188_Perez_4	Frozen	PBMC	EUR	10x3v2	Illumina_NovaSeq_6000
Perez_HC-006	female	53	GSE174188_Perez_4	Frozen	PBMC	EUR	10x3v2	Illumina_NovaSeq_6000
Perez_HC-578	female	33	GSE174188_Perez_4	Frozen	PBMC	EUR	10x3v2	Illumina_NovaSeq_6000
GSM5335493_C4	female	70	GSE175499	Fresh	PBMC	EAS	10x3v3	Illumina_NovaSeq_6000
GSM5335492_C3	male	74	GSE175499	Fresh	PBMC	EAS	10x3v3	Illumina_NovaSeq_6000
GSM5335491_C2	female	65	GSE175499	Fresh	PBMC	EAS	10x3v3	Illumina_NovaSeq_6000
GSM5335490_C1	male	58	GSE175499	Fresh	PBMC	EAS	10x3v3	Illumina_NovaSeq_6000
GSM5746273	female	82	GSE192391	Frozen	PBMC	AFR	10x5v1	Illumina_NovaSeq_6000
GSM5746272	female	71	GSE192391	Frozen	PBMC	AFR	10x5v1	Illumina_NovaSeq_6000
GSM5746270	female	62	GSE192391	Frozen	PBMC	AFR	10x5v1	Illumina_NovaSeq_6000
GSM5746271	male	76	GSE192391	Frozen	PBMC	EUR	10x5v1	Illumina_NovaSeq_6000
GSM5746268	male	59	GSE192391	Frozen	PBMC	EUR	10x5v1	Illumina_NovaSeq_6000
GSM5746269	female	70	GSE192391	Frozen	PBMC	EUR	10x5v1	Illumina_NovaSeq_6000
GSE194315_HC12	male	35	GSE194315	Frozen	PBMC	AFR	10x3v1	Illumina_NovaSeq_6000
GSE194315_HC10	male	38	GSE194315	Frozen	PBMC	AFR	10x3v1	Illumina_NovaSeq_6000
GSE194315_HC08	female	57	GSE194315	Frozen	PBMC	EAS	10x3v1	Illumina_NovaSeq_6000
GSE194315_HC03	female	37	GSE194315	Frozen	PBMC	EAS	10x3v1	Illumina_NovaSeq_6000
GSE194315_HC04	male	28	GSE194315	Frozen	PBMC	EAS	10x3v1	Illumina_NovaSeq_6000
GSE194315_HC25	female	36	GSE194315	Frozen	PBMC	EAS	10x3v1	Illumina_NovaSeq_6000
GSE194315_HC21	male	64	GSE194315	Frozen	PBMC	EAS	10x3v1	Illumina_NovaSeq_6000
GSE194315_HC22	female	34	GSE194315	Frozen	PBMC	EAS	10x3v1	Illumina_NovaSeq_6000
GSE194315_HC29	female	52	GSE194315	Frozen	PBMC	EAS	10x3v1	Illumina_NovaSeq_6000
GSE194315_HC15	female	22	GSE194315	Frozen	PBMC	EAS	10x3v1	Illumina_NovaSeq_6000
GSE194315_HC19	female	41	GSE194315	Frozen	PBMC	EAS	10x3v1	Illumina_NovaSeq_6000
GSE194315_HC14	male	26	GSE194315	Frozen	PBMC	EAS	10x3v1	Illumina_NovaSeq_6000
GSE194315_HC20	female	48	GSE194315	Frozen	PBMC	EAS	10x3v1	Illumina_NovaSeq_6000
GSE194315_HC05	female	26	GSE194315	Frozen	PBMC	EAS	10x3v1	Illumina_NovaSeq_6000
GSE194315_HC02	male	64	GSE194315	Frozen	PBMC	EUR	10x3v1	Illumina_NovaSeq_6000
GSE194315_HC01	male	61	GSE194315	Frozen	PBMC	EUR	10x3v1	Illumina_NovaSeq_6000
GSE194315_HC07	female	41	GSE194315	Frozen	PBMC	EUR	10x3v1	Illumina_NovaSeq_6000
GSE194315_HC28	female	48	GSE194315	Frozen	PBMC	EUR	10x3v1	Illumina_NovaSeq_6000
GSE194315_HC26	male	33	GSE194315	Frozen	PBMC	EUR	10x3v1	Illumina_NovaSeq_6000
GSE194315_HC11	male	59	GSE194315	Frozen	PBMC	EUR	10x3v1	Illumina_NovaSeq_6000
GSE194315_HC16	female	26	GSE194315	Frozen	PBMC	EUR	10x3v1	Illumina_NovaSeq_6000
GSE194315_HC13	female	37	GSE194315	Frozen	PBMC	EUR	10x3v1	Illumina_NovaSeq_6000
GSE194315_HC17	male	32	GSE194315	Frozen	PBMC	EUR	10x3v1	Illumina_NovaSeq_6000
GSE194315_HC24	female	25	GSE194315	Frozen	PBMC	MCAH	10x3v1	Illumina_NovaSeq_6000
GSE194315_HC27	female	46	GSE194315	Frozen	PBMC	MCAH	10x3v1	Illumina_NovaSeq_6000
GSE194315_HC06	female	72	GSE194315	Frozen	PBMC	NA	10x3v1	Illumina_NovaSeq_6000
GSE194315_HC09	female	49	GSE194315	Frozen	PBMC	NA	10x3v1	Illumina_NovaSeq_6000
GSE194315_HC23	male	28	GSE194315	Frozen	PBMC	NA	10x3v1	Illumina_NovaSeq_6000
GSE194315_HC18	male	47	GSE194315	Frozen	PBMC	NA	10x3v1	Illumina_NovaSeq_6000
GSM5959100	female	71	GSE198891	Frozen	PBMC	EUR	10x3v3	Illumina_NovaSeq_6000
GSM5959101	female	63	GSE198891	Frozen	PBMC	EUR	10x3v3	Illumina_NovaSeq_6000
GSM5959102	female	67	GSE198891	Frozen	PBMC	EUR	10x3v3	Illumina_NovaSeq_6000
GSM6008809	male	20	GSE200107_JAPANESE	Fresh	PBMC	EAS	10x3v1	Illumina_NovaSeq_6000
GSM6008811	female	48	GSE200107_JAPANESE	Fresh	PBMC	EAS	10x3v1	Illumina_NovaSeq_6000
GSM6008813	female	50	GSE200107_JAPANESE	Fresh	PBMC	EAS	10x3v1	Illumina_NovaSeq_6000
GSM6008815	female	25	GSE200107_JAPANESE	Fresh	PBMC	EAS	10x3v1	Illumina_NovaSeq_6000
GSM6008817	male	44	GSE200107_JAPANESE	Fresh	PBMC	EAS	10x3v1	Illumina_NovaSeq_6000
GSM6008819	male	46	GSE200107_JAPANESE	Fresh	PBMC	EAS	10x3v1	Illumina_NovaSeq_6000
GSM6008822	male	53	GSE200107_JAPANESE	Fresh	PBMC	EAS	10x3v1	Illumina_NovaSeq_6000
molgenis58_s45	female	75	molgenis58	Fresh	PBMC	EUR	10x3v2	Illumina_HiSeq_4000
molgenis58_s41	male	55	molgenis58	Fresh	PBMC	EUR	10x3v2	Illumina_HiSeq_4000
molgenis58_s44	female	45	molgenis58	Fresh	PBMC	EUR	10x3v2	Illumina_HiSeq_4000
molgenis58_s42	male	45	molgenis58	Fresh	PBMC	EUR	10x3v2	Illumina_HiSeq_4000
molgenis58_s43	female	25	molgenis58	Fresh	PBMC	EUR	10x3v2	Illumina_HiSeq_4000
molgenis58_s38	male	65	molgenis58	Fresh	PBMC	EUR	10x3v2	Illumina_HiSeq_4000
molgenis58_s37	female	35	molgenis58	Fresh	PBMC	EUR	10x3v2	Illumina_HiSeq_4000
molgenis58_s35	male	55	molgenis58	Fresh	PBMC	EUR	10x3v2	Illumina_HiSeq_4000
molgenis58_s40	male	45	molgenis58	Fresh	PBMC	EUR	10x3v2	Illumina_HiSeq_4000
molgenis58_s39	female	55	molgenis58	Fresh	PBMC	EUR	10x3v2	Illumina_HiSeq_4000
molgenis58_s36	female	55	molgenis58	Fresh	PBMC	EUR	10x3v2	Illumina_HiSeq_4000
molgenis58_s33	female	75	molgenis58	Fresh	PBMC	EUR	10x3v2	Illumina_HiSeq_4000
molgenis58_s32	female	65	molgenis58	Fresh	PBMC	EUR	10x3v2	Illumina_HiSeq_4000
molgenis58_s29	female	55	molgenis58	Fresh	PBMC	EUR	10x3v2	Illumina_HiSeq_4000
molgenis58_s31	male	45	molgenis58	Fresh	PBMC	EUR	10x3v2	Illumina_HiSeq_4000
molgenis58_s30	male	55	molgenis58	Fresh	PBMC	EUR	10x3v2	Illumina_HiSeq_4000
molgenis58_s34	male	45	molgenis58	Fresh	PBMC	EUR	10x3v2	Illumina_HiSeq_4000
molgenis58_s27	female	65	molgenis58	Fresh	PBMC	EUR	10x3v2	Illumina_HiSeq_4000
molgenis58_s24	female	35	molgenis58	Fresh	PBMC	EUR	10x3v2	Illumina_HiSeq_4000
molgenis58_s23	female	55	molgenis58	Fresh	PBMC	EUR	10x3v2	Illumina_HiSeq_4000
molgenis58_s25	male	35	molgenis58	Fresh	PBMC	EUR	10x3v2	Illumina_HiSeq_4000
molgenis58_s26	male	35	molgenis58	Fresh	PBMC	EUR	10x3v2	Illumina_HiSeq_4000
molgenis58_s28	male	55	molgenis58	Fresh	PBMC	EUR	10x3v2	Illumina_HiSeq_4000
molgenis58_s20	male	65	molgenis58	Fresh	PBMC	EUR	10x3v2	Illumina_HiSeq_4000
molgenis58_s19	female	45	molgenis58	Fresh	PBMC	EUR	10x3v2	Illumina_HiSeq_4000
molgenis58_s17	male	45	molgenis58	Fresh	PBMC	EUR	10x3v2	Illumina_HiSeq_4000
molgenis58_s22	male	75	molgenis58	Fresh	PBMC	EUR	10x3v2	Illumina_HiSeq_4000
molgenis58_s18	male	45	molgenis58	Fresh	PBMC	EUR	10x3v2	Illumina_HiSeq_4000
molgenis58_s21	female	55	molgenis58	Fresh	PBMC	EUR	10x3v2	Illumina_HiSeq_4000
molgenis58_s14	male	35	molgenis58	Fresh	PBMC	EUR	10x3v2	Illumina_HiSeq_4000
molgenis58_s15	male	55	molgenis58	Fresh	PBMC	EUR	10x3v2	Illumina_HiSeq_4000
molgenis58_s16	female	75	molgenis58	Fresh	PBMC	EUR	10x3v2	Illumina_HiSeq_4000
molgenis58_s13	female	35	molgenis58	Fresh	PBMC	EUR	10x3v2	Illumina_HiSeq_4000
molgenis58_s12	male	35	molgenis58	Fresh	PBMC	EUR	10x3v2	Illumina_HiSeq_4000
molgenis58_s10	female	25	molgenis58	Fresh	PBMC	EUR	10x3v2	Illumina_HiSeq_4000
molgenis58_s9	female	55	molgenis58	Fresh	PBMC	EUR	10x3v2	Illumina_HiSeq_4000
molgenis58_s11	male	35	molgenis58	Fresh	PBMC	EUR	10x3v2	Illumina_HiSeq_4000
molgenis58_s7	male	55	molgenis58	Fresh	PBMC	EUR	10x3v2	Illumina_HiSeq_4000
molgenis58_s8	male	55	molgenis58	Fresh	PBMC	EUR	10x3v2	Illumina_HiSeq_4000
molgenis58_s1	male	35	molgenis58	Fresh	PBMC	EUR	10x3v2	Illumina_HiSeq_4000
molgenis58_s3	male	65	molgenis58	Fresh	PBMC	EUR	10x3v2	Illumina_HiSeq_4000
molgenis58_s5	female	75	molgenis58	Fresh	PBMC	EUR	10x3v2	Illumina_HiSeq_4000
molgenis58_s4	female	55	molgenis58	Fresh	PBMC	EUR	10x3v2	Illumina_HiSeq_4000
molgenis58_s6	male	55	molgenis58	Fresh	PBMC	EUR	10x3v2	Illumina_HiSeq_4000
molgenis58_s2	female	45	molgenis58	Fresh	PBMC	EUR	10x3v2	Illumina_HiSeq_4000
scBloodNL_2	male	60	scBloodNL	Frozen	PBMC	EUR	10x3v2	Illumina_NovaSeq_6000
scBloodNL_12	male	30	scBloodNL	Frozen	PBMC	EUR	10x3v2	Illumina_NovaSeq_6000
scBloodNL_11	female	60	scBloodNL	Frozen	PBMC	EUR	10x3v2	Illumina_NovaSeq_6000
scBloodNL_1	female	50	scBloodNL	Frozen	PBMC	EUR	10x3v2	Illumina_NovaSeq_6000
scBloodNL_3	male	60	scBloodNL	Frozen	PBMC	EUR	10x3v2	Illumina_NovaSeq_6000
scBloodNL_9	female	50	scBloodNL	Frozen	PBMC	EUR	10x3v2	Illumina_NovaSeq_6000
scBloodNL_4	female	60	scBloodNL	Frozen	PBMC	EUR	10x3v2	Illumina_NovaSeq_6000
scBloodNL_8	male	60	scBloodNL	Frozen	PBMC	EUR	10x3v2	Illumina_NovaSeq_6000
scBloodNL_15	female	45	scBloodNL	Frozen	PBMC	EUR	10x3v2	Illumina_NovaSeq_6000
scBloodNL_16	male	45	scBloodNL	Frozen	PBMC	EUR	10x3v2	Illumina_NovaSeq_6000
scBloodNL_13	male	45	scBloodNL	Frozen	PBMC	EUR	10x3v2	Illumina_NovaSeq_6000
scBloodNL_14	male	50	scBloodNL	Frozen	PBMC	EUR	10x3v2	Illumina_NovaSeq_6000
scBloodNL_22	male	50	scBloodNL	Frozen	PBMC	EUR	10x3v2	Illumina_NovaSeq_6000
scBloodNL_17	female	50	scBloodNL	Frozen	PBMC	EUR	10x3v2	Illumina_NovaSeq_6000
scBloodNL_20	female	60	scBloodNL	Frozen	PBMC	EUR	10x3v2	Illumina_NovaSeq_6000
scBloodNL_21	male	25	scBloodNL	Frozen	PBMC	EUR	10x3v2	Illumina_NovaSeq_6000
scBloodNL_18	male	50	scBloodNL	Frozen	PBMC	EUR	10x3v2	Illumina_NovaSeq_6000
scBloodNL_23	male	60	scBloodNL	Frozen	PBMC	EUR	10x3v2	Illumina_NovaSeq_6000
scBloodNL_29	female	45	scBloodNL	Frozen	PBMC	EUR	10x3v2	Illumina_NovaSeq_6000
scBloodNL_27	male	45	scBloodNL	Frozen	PBMC	EUR	10x3v2	Illumina_NovaSeq_6000
scBloodNL_52	female	50	scBloodNL	Frozen	PBMC	EUR	10x3v2	Illumina_NovaSeq_6000
scBloodNL_51	female	45	scBloodNL	Frozen	PBMC	EUR	10x3v2	Illumina_NovaSeq_6000
scBloodNL_26	male	45	scBloodNL	Frozen	PBMC	EUR	10x3v2	Illumina_NovaSeq_6000
scBloodNL_24	male	60	scBloodNL	Frozen	PBMC	EUR	10x3v2	Illumina_NovaSeq_6000
scBloodNL_36	female	45	scBloodNL	Frozen	PBMC	EUR	10x3v2	Illumina_NovaSeq_6000
scBloodNL_30	male	60	scBloodNL	Frozen	PBMC	EUR	10x3v2	Illumina_NovaSeq_6000
scBloodNL_34	female	30	scBloodNL	Frozen	PBMC	EUR	10x3v2	Illumina_NovaSeq_6000
scBloodNL_32	male	60	scBloodNL	Frozen	PBMC	EUR	10x3v2	Illumina_NovaSeq_6000
scBloodNL_35	female	30	scBloodNL	Frozen	PBMC	EUR	10x3v2	Illumina_NovaSeq_6000
scBloodNL_37	male	60	scBloodNL	Frozen	PBMC	EUR	10x3v2	Illumina_NovaSeq_6000
scBloodNL_31	female	60	scBloodNL	Frozen	PBMC	EUR	10x3v2	Illumina_NovaSeq_6000
scBloodNL_38	female	60	scBloodNL	Frozen	PBMC	EUR	10x3v2	Illumina_NovaSeq_6000
scBloodNL_44	male	60	scBloodNL	Frozen	PBMC	EUR	10x3v2	Illumina_NovaSeq_6000
scBloodNL_42	female	50	scBloodNL	Frozen	PBMC	EUR	10x3v2	Illumina_NovaSeq_6000
scBloodNL_45	male	45	scBloodNL	Frozen	PBMC	EUR	10x3v2	Illumina_NovaSeq_6000
scBloodNL_40	female	45	scBloodNL	Frozen	PBMC	EUR	10x3v2	Illumina_NovaSeq_6000
scBloodNL_41	male	50	scBloodNL	Frozen	PBMC	EUR	10x3v2	Illumina_NovaSeq_6000
scBloodNL_47	female	50	scBloodNL	Frozen	PBMC	EUR	10x3v2	Illumina_NovaSeq_6000
scBloodNL_46	female	50	scBloodNL	Frozen	PBMC	EUR	10x3v2	Illumina_NovaSeq_6000
scBloodNL_39	male	60	scBloodNL	Frozen	PBMC	EUR	10x3v2	Illumina_NovaSeq_6000
scBloodNL_58	male	75	scBloodNL	Frozen	PBMC	EUR	10x3v2	Illumina_NovaSeq_6000
scBloodNL_62	female	45	scBloodNL	Frozen	PBMC	EUR	10x3v2	Illumina_NovaSeq_6000
scBloodNL_59	female	50	scBloodNL	Frozen	PBMC	EUR	10x3v2	Illumina_NovaSeq_6000
scBloodNL_63	female	60	scBloodNL	Frozen	PBMC	EUR	10x3v2	Illumina_NovaSeq_6000
scBloodNL_61	female	75	scBloodNL	Frozen	PBMC	EUR	10x3v2	Illumina_NovaSeq_6000
scBloodNL_60	male	75	scBloodNL	Frozen	PBMC	EUR	10x3v2	Illumina_NovaSeq_6000
scBloodNL_64	male	30	scBloodNL	Frozen	PBMC	EUR	10x3v2	Illumina_NovaSeq_6000
scBloodNL_65	male	75	scBloodNL	Frozen	PBMC	EUR	10x3v2	Illumina_NovaSeq_6000
scBloodNL_71	female	50	scBloodNL	Frozen	PBMC	EUR	10x3v2	Illumina_NovaSeq_6000
scBloodNL_72	female	60	scBloodNL	Frozen	PBMC	EUR	10x3v2	Illumina_NovaSeq_6000
scBloodNL_68	male	75	scBloodNL	Frozen	PBMC	EUR	10x3v2	Illumina_NovaSeq_6000
scBloodNL_67	male	75	scBloodNL	Frozen	PBMC	EUR	10x3v2	Illumina_NovaSeq_6000
scBloodNL_66	female	50	scBloodNL	Frozen	PBMC	EUR	10x3v2	Illumina_NovaSeq_6000
scBloodNL_69	female	50	scBloodNL	Frozen	PBMC	EUR	10x3v2	Illumina_NovaSeq_6000
scBloodNL_70	female	25	scBloodNL	Frozen	PBMC	EUR	10x3v2	Illumina_NovaSeq_6000
scBloodNL_73	male	60	scBloodNL	Frozen	PBMC	EUR	10x3v2	Illumina_NovaSeq_6000
scBloodNL_79	male	30	scBloodNL	Frozen	PBMC	EUR	10x3v2	Illumina_NovaSeq_6000
scBloodNL_76	female	50	scBloodNL	Frozen	PBMC	EUR	10x3v2	Illumina_NovaSeq_6000
scBloodNL_83	female	75	scBloodNL	Frozen	PBMC	EUR	10x3v2	Illumina_NovaSeq_6000
scBloodNL_84	male	60	scBloodNL	Frozen	PBMC	EUR	10x3v2	Illumina_NovaSeq_6000
scBloodNL_77	male	75	scBloodNL	Frozen	PBMC	EUR	10x3v2	Illumina_NovaSeq_6000
scBloodNL_81	female	75	scBloodNL	Frozen	PBMC	EUR	10x3v2	Illumina_NovaSeq_6000
scBloodNL_78	male	50	scBloodNL	Frozen	PBMC	EUR	10x3v2	Illumina_NovaSeq_6000
scBloodNL_82	male	75	scBloodNL	Frozen	PBMC	EUR	10x3v2	Illumina_NovaSeq_6000
scBloodNL_87	female	60	scBloodNL	Frozen	PBMC	EUR	10x3v2	Illumina_NovaSeq_6000
scBloodNL_88	female	60	scBloodNL	Frozen	PBMC	EUR	10x3v2	Illumina_NovaSeq_6000
scBloodNL_92	male	75	scBloodNL	Frozen	PBMC	EUR	10x3v2	Illumina_NovaSeq_6000
scBloodNL_85	female	50	scBloodNL	Frozen	PBMC	EUR	10x3v2	Illumina_NovaSeq_6000
scBloodNL_86	female	45	scBloodNL	Frozen	PBMC	EUR	10x3v2	Illumina_NovaSeq_6000
scBloodNL_91	male	45	scBloodNL	Frozen	PBMC	EUR	10x3v2	Illumina_NovaSeq_6000
scBloodNL_90	male	75	scBloodNL	Frozen	PBMC	EUR	10x3v2	Illumina_NovaSeq_6000
scBloodNL_89	female	25	scBloodNL	Frozen	PBMC	EUR	10x3v2	Illumina_NovaSeq_6000
scBloodNL_101	female	30	scBloodNL	Frozen	PBMC	EUR	10x3v3	Illumina_NovaSeq_6000
scBloodNL_97	female	75	scBloodNL	Frozen	PBMC	EUR	10x3v3	Illumina_NovaSeq_6000
scBloodNL_98	female	75	scBloodNL	Frozen	PBMC	EUR	10x3v3	Illumina_NovaSeq_6000
scBloodNL_93	female	50	scBloodNL	Frozen	PBMC	EUR	10x3v3	Illumina_NovaSeq_6000
scBloodNL_94	male	75	scBloodNL	Frozen	PBMC	EUR	10x3v3	Illumina_NovaSeq_6000
scBloodNL_100	male	60	scBloodNL	Frozen	PBMC	EUR	10x3v3	Illumina_NovaSeq_6000
scBloodNL_99	female	60	scBloodNL	Frozen	PBMC	EUR	10x3v3	Illumina_NovaSeq_6000
scBloodNL_96	male	45	scBloodNL	Frozen	PBMC	EUR	10x3v3	Illumina_NovaSeq_6000
scBloodNL_109	female	50	scBloodNL	Frozen	PBMC	EUR	10x3v3	Illumina_NovaSeq_6000
scBloodNL_110	female	75	scBloodNL	Frozen	PBMC	EUR	10x3v3	Illumina_NovaSeq_6000
scBloodNL_104	female	30	scBloodNL	Frozen	PBMC	EUR	10x3v3	Illumina_NovaSeq_6000
scBloodNL_105	female	50	scBloodNL	Frozen	PBMC	EUR	10x3v3	Illumina_NovaSeq_6000
scBloodNL_108	male	75	scBloodNL	Frozen	PBMC	EUR	10x3v3	Illumina_NovaSeq_6000
scBloodNL_102	female	50	scBloodNL	Frozen	PBMC	EUR	10x3v3	Illumina_NovaSeq_6000
scBloodNL_107	male	45	scBloodNL	Frozen	PBMC	EUR	10x3v3	Illumina_NovaSeq_6000
scBloodNL_103	female	60	scBloodNL	Frozen	PBMC	EUR	10x3v3	Illumina_NovaSeq_6000
scBloodNL_126	female	60	scBloodNL	Frozen	PBMC	EUR	10x3v3	Illumina_NovaSeq_6000
scBloodNL_124	female	30	scBloodNL	Frozen	PBMC	EUR	10x3v3	Illumina_NovaSeq_6000
scBloodNL_122	male	30	scBloodNL	Frozen	PBMC	EUR	10x3v3	Illumina_NovaSeq_6000
scBloodNL_120	male	75	scBloodNL	Frozen	PBMC	EUR	10x3v3	Illumina_NovaSeq_6000
scBloodNL_125	female	60	scBloodNL	Frozen	PBMC	EUR	10x3v3	Illumina_NovaSeq_6000
scBloodNL_123	male	75	scBloodNL	Frozen	PBMC	EUR	10x3v3	Illumina_NovaSeq_6000
scBloodNL_121	female	75	scBloodNL	Frozen	PBMC	EUR	10x3v3	Illumina_NovaSeq_6000
scBloodNL_119	female	60	scBloodNL	Frozen	PBMC	EUR	10x3v3	Illumina_NovaSeq_6000
scBloodNL_7	male	60	scBloodNL	Frozen	PBMC	EUR	10x3v3	Illumina_NovaSeq_6000
scBloodNL_6	male	60	scBloodNL	Frozen	PBMC	EUR	10x3v3	Illumina_NovaSeq_6000
scBloodNL_43	female	60	scBloodNL	Frozen	PBMC	EUR	10x3v3	Illumina_NovaSeq_6000
scBloodNL_49	female	60	scBloodNL	Frozen	PBMC	EUR	10x3v3	Illumina_NovaSeq_6000
scBloodNL_10	female	60	scBloodNL	Frozen	PBMC	EUR	10x3v3	Illumina_NovaSeq_6000
scBloodNL_74	female	60	scBloodNL	Frozen	PBMC	EUR	10x3v3	Illumina_NovaSeq_6000
scBloodNL_19	female	50	scBloodNL	Frozen	PBMC	EUR	10x3v3	Illumina_NovaSeq_6000
scBloodNL_95	female	60	scBloodNL	Frozen	PBMC	EUR	10x3v3	Illumina_NovaSeq_6000
newcastle65	female	59	Stephenson2020	Frozen	PBMC	NA	10x3v1	Illumina_NovaSeq_6000
MH8919226	male	29	Stephenson2020	Frozen	PBMC	NA	10x3v1	Illumina_NovaSeq_6000
MH8919333	male	49	Stephenson2020	Frozen	PBMC	NA	10x3v1	Illumina_NovaSeq_6000
MH8919332	female	39	Stephenson2020	Frozen	PBMC	NA	10x3v1	Illumina_NovaSeq_6000
MH8919227	male	34	Stephenson2020	Frozen	PBMC	NA	10x3v1	Illumina_NovaSeq_6000
MH8919283	female	22	Stephenson2020	Frozen	PBMC	NA	10x3v1	Illumina_NovaSeq_6000
MH8919178	male	51	Stephenson2020	Frozen	PBMC	NA	10x3v1	Illumina_NovaSeq_6000
MH8919177	female	58	Stephenson2020	Frozen	PBMC	NA	10x3v1	Illumina_NovaSeq_6000
MH8919176	female	28	Stephenson2020	Frozen	PBMC	NA	10x3v1	Illumina_NovaSeq_6000
MH8919179	male	30	Stephenson2020	Frozen	PBMC	NA	10x3v1	Illumina_NovaSeq_6000
MH9143425	male	76	Stephenson2020	Frozen	PBMC	NA	10x3v1	Illumina_NovaSeq_6000
newcastle74	male	55	Stephenson2020	Frozen	PBMC	NA	10x3v1	Illumina_NovaSeq_6000
MH8919282	female	32	Stephenson2020	Frozen	PBMC	NA	10x3v1	Illumina_NovaSeq_6000
BGCV01_CV0904	female	38	Stephenson2020	Frozen	PBMC	NA	10x3v1	Illumina_NovaSeq_6000
BGCV01_CV0902	male	57	Stephenson2020	Frozen	PBMC	NA	10x3v1	Illumina_NovaSeq_6000
BGCV02_CV0068	female	26	Stephenson2020	Frozen	PBMC	NA	10x3v1	Illumina_NovaSeq_6000
BGCV02_CV0902	male	57	Stephenson2020	Frozen	PBMC	NA	10x3v1	Illumina_NovaSeq_6000
BGCV02_CV0059	male	47	Stephenson2020	Frozen	PBMC	NA	10x3v1	Illumina_NovaSeq_6000
BGCV04_CV0262	female	44	Stephenson2020	Frozen	PBMC	NA	10x3v1	Illumina_NovaSeq_6000
BGCV04_CV0164	male	30	Stephenson2020	Frozen	PBMC	NA	10x3v1	Illumina_NovaSeq_6000
BGCV04_CV0911	female	40	Stephenson2020	Frozen	PBMC	NA	10x3v1	Illumina_NovaSeq_6000
BGCV05_CV0929	male	64	Stephenson2020	Frozen	PBMC	NA	10x3v1	Illumina_NovaSeq_6000
BGCV08_CV0155	male	47	Stephenson2020	Frozen	PBMC	NA	10x3v1	Illumina_NovaSeq_6000
BGCV08_CV0915	female	44	Stephenson2020	Frozen	PBMC	NA	10x3v1	Illumina_NovaSeq_6000
BGCV09_CV0171	male	58	Stephenson2020	Frozen	PBMC	NA	10x3v1	Illumina_NovaSeq_6000
BGCV09_CV0917	female	62	Stephenson2020	Frozen	PBMC	NA	10x3v1	Illumina_NovaSeq_6000
BGCV10_CV0231	female	71	Stephenson2020	Frozen	PBMC	NA	10x3v1	Illumina_NovaSeq_6000
BGCV10_CV0939	male	73	Stephenson2020	Frozen	PBMC	NA	10x3v1	Illumina_NovaSeq_6000
BGCV11_CV0058	female	49	Stephenson2020	Frozen	PBMC	NA	10x3v1	Illumina_NovaSeq_6000
BGCV12_CV0068	female	26	Stephenson2020	Frozen	PBMC	NA	10x3v1	Illumina_NovaSeq_6000
BGCV12_CV0926	female	70	Stephenson2020	Frozen	PBMC	NA	10x3v1	Illumina_NovaSeq_6000
BGCV13_CV0934	female	21	Stephenson2020	Frozen	PBMC	NA	10x3v1	Illumina_NovaSeq_6000
BGCV13_CV0171	male	58	Stephenson2020	Frozen	PBMC	NA	10x3v1	Illumina_NovaSeq_6000
BGCV14_CV0940	male	63	Stephenson2020	Frozen	PBMC	NA	10x3v1	Illumina_NovaSeq_6000
BGCV15_CV0944	male	58	Stephenson2020	Frozen	PBMC	NA	10x3v1	Illumina_NovaSeq_6000
BGCV15_CV0231	female	71	Stephenson2020	Frozen	PBMC	NA	10x3v1	Illumina_NovaSeq_6000
GSE161918_AA220907	female	32	GSE161918	Frozen	PBMC_B_T_enriched	EUR	10x5v1	Illumina_NovaSeq_6000
GSE161918_AA220534	male	47	GSE161918	Frozen	PBMC_B_T_enriched	EUR	10x5v1	Illumina_NovaSeq_6000
GSE161918_IM000040	male	37	GSE161918	Frozen	PBMC_B_T_enriched	EUR	10x5v1	Illumina_NovaSeq_6000
GSE161918_AA220014	male	67	GSE161918	Frozen	PBMC_B_T_enriched	EUR	10x5v1	Illumina_NovaSeq_6000
GSE161918_HDVO_PBMC	male	30	GSE161918	Frozen	PBMC_B_T_enriched	EUR	10x5v1	Illumina_NovaSeq_6000
GSE161918_SHD7	male	77	GSE161918	Frozen	PBMC_B_T_enriched	EUR	10x5v1	Illumina_NovaSeq_6000
GSE161918_HDML_PBMC	male	45	GSE161918	Frozen	PBMC_B_T_enriched	EUR	10x5v1	Illumina_NovaSeq_6000
GSE161918_SHD2	male	53	GSE161918	Frozen	PBMC_B_T_enriched	EUR	10x5v1	Illumina_NovaSeq_6000
GSE161918_SHD4	male	63	GSE161918	Frozen	PBMC_B_T_enriched	EUR	10x5v1	Illumina_NovaSeq_6000
GSE161918_SHD6	female	74	GSE161918	Frozen	PBMC_B_T_enriched	EUR	10x5v1	Illumina_NovaSeq_6000
GSE161918_SHD5	male	73	GSE161918	Frozen	PBMC_B_T_enriched	EUR	10x5v1	Illumina_NovaSeq_6000
GSE161918_SHD1	male	51	GSE161918	Frozen	PBMC_B_T_enriched	EUR	10x5v1	Illumina_NovaSeq_6000
GSE161918_SHD3	male	58	GSE161918	Frozen	PBMC_B_T_enriched	EUR	10x5v1	Illumina_NovaSeq_6000
pt8_5922427	male	33	E_MTAB_10169	Frozen	Purified_T_and_B	EUR	10x5v1	Illumina_NovaSeq_6000
pt7_5922425	female	23	E_MTAB_10169	Frozen	Purified_T_and_B	EUR	10x5v1	Illumina_NovaSeq_6000
pt6_5922423	male	31	E_MTAB_10169	Frozen	Purified_T_and_B	EUR	10x5v1	Illumina_NovaSeq_6000
pt5_5921925	male	37	E_MTAB_10169	Frozen	Purified_T_and_B	EUR	10x5v1	Illumina_NovaSeq_6000
pt4_5922453	female	71	E_MTAB_10169	Frozen	Purified_T_and_B	EUR	10x5v1	Illumina_NovaSeq_6000
pt3_5922051	female	74	E_MTAB_10169	Frozen	Purified_T_and_B	EUR	10x5v1	Illumina_NovaSeq_6000
pt2_5921840	male	63	E_MTAB_10169	Frozen	Purified_T_and_B	EUR	10x5v1	Illumina_NovaSeq_6000
pt1_5921798	female	59	E_MTAB_10169	Frozen	Purified_T_and_B	EUR	10x5v1	Illumina_NovaSeq_6000
Bost_ctrl_GSE157344_Patient 38	male	70	Bost_ctrl_GSE157344	Fresh	WB	EUR	10x3v1	Illumina_NextSeq_500
Bost_ctrl_GSE157344_Patient 39	male	70	Bost_ctrl_GSE157344	Fresh	WB	EUR	10x3v1	Illumina_NextSeq_500
Bost_ctrl_GSE157344_Patient 4	male	54	Bost_ctrl_GSE157344	Fresh	WB	EUR	10x3v1	Illumina_NextSeq_500
Bost_ctrl_GSE157344_Patient 40	male	70	Bost_ctrl_GSE157344	Fresh	WB	EUR	10x3v1	Illumina_NextSeq_500
Bost_ctrl_GSE157344_Patient 41	female	70	Bost_ctrl_GSE157344	Fresh	WB	EUR	10x3v1	Illumina_NextSeq_500
Bost_ctrl_GSE157344_Patient 42	male	70	Bost_ctrl_GSE157344	Fresh	WB	EUR	10x3v1	Illumina_NextSeq_500
GSE163668_XHLT1-HS3-BLD1-SCG1	male	24	GSE163668_Combes	Fresh	WB	NA	10x5v1	Illumina_NovaSeq_6000
GSE163668_XHLT1-HS4-BLD1-SCG1	female	37	GSE163668_Combes	Fresh	WB	NA	10x5v1	Illumina_NovaSeq_6000
GSE163668_XHLT1-HS5-BLD1-SCG1	male	52	GSE163668_Combes	Fresh	WB	NA	10x5v1	Illumina_NovaSeq_6000
GSE163668_XHLT1-HS6-BLD2-SCG1	male	31	GSE163668_Combes	Fresh	WB	NA	10x5v1	Illumina_NovaSeq_6000
GSE163668_XHLT1-HS7-BLD2-SCG1	male	30	GSE163668_Combes	Fresh	WB	NA	10x5v1	Illumina_NovaSeq_6000
GSE163668_XHLT1-HS14-BLD1-SCG1	male	34	GSE163668_Combes	Fresh	WB	NA	10x5v1	Illumina_NovaSeq_6000
GSE163668_XHLT1-HS19-BLD1-SCG1	female	28	GSE163668_Combes	Fresh	WB	NA	10x5v1	Illumina_NovaSeq_6000
GSE163668_XHLT1-HS20-BLD1-SCG1	male	41	GSE163668_Combes	Fresh	WB	NA	10x5v1	Illumina_NovaSeq_6000
GSE163668_XHLT1-HS23-BLD1-SCG1	male	39	GSE163668_Combes	Fresh	WB	NA	10x5v1	Illumina_NovaSeq_6000
GSE163668_XHLT1-HS29-BLD1-SCG1	male	34	GSE163668_Combes	Fresh	WB	NA	10x5v1	Illumina_NovaSeq_6000
GSE163668_XHLT1-HS30-BLD1-SCG1	female	34	GSE163668_Combes	Fresh	WB	NA	10x5v1	Illumina_NovaSeq_6000
GSE163668_XHLT1-HS31-BLD1-SCG1	female	40	GSE163668_Combes	Fresh	WB	NA	10x5v1	Illumina_NovaSeq_6000
GSE163668_XHLT1-HS32-BLD1-SCG1	female	59	GSE163668_Combes	Fresh	WB	NA	10x5v1	Illumina_NovaSeq_6000
GSE163668_XHLT1-HS33-BLD1-SCG1	female	45	GSE163668_Combes	Fresh	WB	NA	10x5v1	Illumina_NovaSeq_6000
Teichmann_E_MTAB_11536_A36	male	75	Teichmann_E_MTAB_11536	TBD	WB	NA	10x3v1	Illumina_NovaSeq_6000
Teichmann_E_MTAB_11536_A35	male	65	Teichmann_E_MTAB_11536	TBD	WB	NA	10x3v1	Illumina_NovaSeq_6000
Teichmann_E_MTAB_11536_621B	male	55	Teichmann_E_MTAB_11536	TBD	WB	NA	10x3v1	Illumina_NovaSeq_6000
Teichmann_E_MTAB_11536_637C	male	55	Teichmann_E_MTAB_11536	TBD	WB	NA	10x3v1	Illumina_NovaSeq_6000
Teichmann_E_MTAB_11536_D503	female	70	Teichmann_E_MTAB_11536	TBD	WB	NA	10x3v1	Illumina_NovaSeq_6000
Teichmann_E_MTAB_11536_D496	male	60	Teichmann_E_MTAB_11536	TBD	WB	NA	10x3v1	Illumina_NovaSeq_6000
Tabula_Sapiens_TSP2	female	61	GSE201333_Tabula_Sapiens	Frozen	WB_PBMC	AFR	10x3v3	Illumina_NovaSeq_6000
Tabula_Sapiens_TSP7	female	69	GSE201333_Tabula_Sapiens	Frozen	WB_PBMC	EUR	10x3v3	Illumina_NovaSeq_6000
Tabula_Sapiens_TSP14	male	59	GSE201333_Tabula_Sapiens	Frozen	WB_PBMC	EUR	10x3v3	Illumina_NovaSeq_6000
Tabula_Sapiens_TSP1	female	59	GSE201333_Tabula_Sapiens	Frozen	WB_PBMC	EUR	10x3v3	Illumina_NovaSeq_6000
Tabula_Sapiens_TSP10	male	33	GSE201333_Tabula_Sapiens	Frozen	WB_PBMC	MCAH	10x3v3	Illumina_NovaSeq_6000
Tabula_Sapiens_TSP8	male	56	GSE201333_Tabula_Sapiens	Frozen	WB_PBMC	MCAH	10x3v3	Illumina_NovaSeq_6000
GSM4910213_COVID_G5	female	46	GSE157789	Frozen	WB_PBMC_mix	AFR	10x3v1	Illumina_NovaSeq_6000
GSM4775052_COVID_G3	male	44	GSE157789	Frozen	WB_PBMC_mix	EAS	10x3v1	Illumina_NovaSeq_6000
GSM4775050_COVID_G1	female	37	GSE157789	Frozen	WB_PBMC_mix	EUR	10x3v1	Illumina_NovaSeq_6000
GSM4775051_COVID_G2	male	64	GSE157789	Frozen	WB_PBMC_mix	EUR	10x3v1	Illumina_NovaSeq_6000
GSM4775053_COVID_G4	male	44	GSE157789	Frozen	WB_PBMC_mix	EUR	10x3v1	Illumina_NovaSeq_6000
