# Supplementary material for: Loss of immune cell identity with age inferred from large atlases of single cell transcriptomes
Source: Aging Cell. 2024 Aug 14;23(12):e14306. doi: 10.1111/acel.14306 (PMC11634704; doi:10.1111/acel.14306)
Supplement: Supplementary file 6 — Table S5. [file ACEL-23-e14306-s009.xlsx]

## Sheet: Sheet1
Supplementary Table 5. Metadata relating to Healthy subjects in the OneK1K validation atlas.
orig.ident	individual	pool_number	age	organism_ontology_term_id	tissue_ontology_term_id	assay_ontology_term_id	disease_ontology_term_id	cell_type_ontology_term_id	ethnicity_ontology_term_id	development_stage_ontology_term_id	sex_ontology_term_id	is_primary_data	assay	disease	organism	sex	tissue	ethnicity	development_stage
onek1k	686_687	1	69	NCBITaxon:9606	UBERON:0000178	EFO:0009899	PATO:0000461	CL:0000788	HANCESTRO:0005	HsapDv:0000163	PATO:0000384	TRUE	10x 3' v2	normal	Homo sapiens	male	blood	European	69-year-old human stage
onek1k	690_691	1	68	NCBITaxon:9606	UBERON:0000178	EFO:0009899	PATO:0000461	CL:0000787	HANCESTRO:0005	HsapDv:0000162	PATO:0000384	TRUE	10x 3' v2	normal	Homo sapiens	male	blood	European	68-year-old human stage
onek1k	682_683	1	73	NCBITaxon:9606	UBERON:0000178	EFO:0009899	PATO:0000461	CL:0000788	HANCESTRO:0005	HsapDv:0000167	PATO:0000384	TRUE	10x 3' v2	normal	Homo sapiens	male	blood	European	73-year-old human stage
onek1k	683_684	1	78	NCBITaxon:9606	UBERON:0000178	EFO:0009899	PATO:0000461	CL:0000788	HANCESTRO:0005	HsapDv:0000172	PATO:0000384	TRUE	10x 3' v2	normal	Homo sapiens	male	blood	European	78-year-old human stage
onek1k	688_689	1	66	NCBITaxon:9606	UBERON:0000178	EFO:0009899	PATO:0000461	CL:0000787	HANCESTRO:0005	HsapDv:0000160	PATO:0000384	TRUE	10x 3' v2	normal	Homo sapiens	male	blood	European	66-year-old human stage
onek1k	689_690	1	59	NCBITaxon:9606	UBERON:0000178	EFO:0009899	PATO:0000461	CL:0000788	HANCESTRO:0005	HsapDv:0000153	PATO:0000384	TRUE	10x 3' v2	normal	Homo sapiens	male	blood	European	59-year-old human stage
onek1k	691_692	1	66	NCBITaxon:9606	UBERON:0000178	EFO:0009899	PATO:0000461	CL:0000788	HANCESTRO:0005	HsapDv:0000160	PATO:0000384	TRUE	10x 3' v2	normal	Homo sapiens	male	blood	European	66-year-old human stage
onek1k	827_828	10	71	NCBITaxon:9606	UBERON:0000178	EFO:0009899	PATO:0000461	CL:0000788	HANCESTRO:0005	HsapDv:0000165	PATO:0000384	TRUE	10x 3' v2	normal	Homo sapiens	male	blood	European	71-year-old human stage
onek1k	843_844	10	62	NCBITaxon:9606	UBERON:0000178	EFO:0009899	PATO:0000461	CL:0000980	HANCESTRO:0005	HsapDv:0000156	PATO:0000384	TRUE	10x 3' v2	normal	Homo sapiens	male	blood	European	62-year-old human stage
onek1k	824_825	10	66	NCBITaxon:9606	UBERON:0000178	EFO:0009899	PATO:0000461	CL:0000788	HANCESTRO:0005	HsapDv:0000160	PATO:0000384	TRUE	10x 3' v2	normal	Homo sapiens	male	blood	European	66-year-old human stage
onek1k	829_830	10	66	NCBITaxon:9606	UBERON:0000178	EFO:0009899	PATO:0000461	CL:0000788	HANCESTRO:0005	HsapDv:0000160	PATO:0000384	TRUE	10x 3' v2	normal	Homo sapiens	male	blood	European	66-year-old human stage
onek1k	989_990	11	61	NCBITaxon:9606	UBERON:0000178	EFO:0009899	PATO:0000461	CL:0000788	HANCESTRO:0005	HsapDv:0000155	PATO:0000384	TRUE	10x 3' v2	normal	Homo sapiens	male	blood	European	61-year-old human stage
onek1k	836_837	11	72	NCBITaxon:9606	UBERON:0000178	EFO:0009899	PATO:0000461	CL:0000788	HANCESTRO:0005	HsapDv:0000166	PATO:0000384	TRUE	10x 3' v2	normal	Homo sapiens	male	blood	European	72-year-old human stage
onek1k	834_835	11	64	NCBITaxon:9606	UBERON:0000178	EFO:0009899	PATO:0000461	CL:0000788	HANCESTRO:0005	HsapDv:0000158	PATO:0000384	TRUE	10x 3' v2	normal	Homo sapiens	male	blood	European	64-year-old human stage
onek1k	850_851	11	64	NCBITaxon:9606	UBERON:0000178	EFO:0009899	PATO:0000461	CL:0000788	HANCESTRO:0005	HsapDv:0000158	PATO:0000384	TRUE	10x 3' v2	normal	Homo sapiens	male	blood	European	64-year-old human stage
onek1k	997_998	11	68	NCBITaxon:9606	UBERON:0000178	EFO:0009899	PATO:0000461	CL:0000788	HANCESTRO:0005	HsapDv:0000162	PATO:0000384	TRUE	10x 3' v2	normal	Homo sapiens	male	blood	European	68-year-old human stage
onek1k	845_846	11	81	NCBITaxon:9606	UBERON:0000178	EFO:0009899	PATO:0000461	CL:0000787	HANCESTRO:0005	HsapDv:0000207	PATO:0000384	TRUE	10x 3' v2	normal	Homo sapiens	male	blood	European	81-year-old human stage
onek1k	811_812	12	50	NCBITaxon:9606	UBERON:0000178	EFO:0009899	PATO:0000461	CL:0000818	HANCESTRO:0005	HsapDv:0000144	PATO:0000384	TRUE	10x 3' v2	normal	Homo sapiens	male	blood	European	50-year-old human stage
onek1k	998_999	12	71	NCBITaxon:9606	UBERON:0000178	EFO:0009899	PATO:0000461	CL:0000787	HANCESTRO:0005	HsapDv:0000165	PATO:0000384	TRUE	10x 3' v2	normal	Homo sapiens	male	blood	European	71-year-old human stage
onek1k	986_987	12	69	NCBITaxon:9606	UBERON:0000178	EFO:0009899	PATO:0000461	CL:0000788	HANCESTRO:0005	HsapDv:0000163	PATO:0000384	TRUE	10x 3' v2	normal	Homo sapiens	male	blood	European	69-year-old human stage
onek1k	993_994	12	69	NCBITaxon:9606	UBERON:0000178	EFO:0009899	PATO:0000461	CL:0000787	HANCESTRO:0005	HsapDv:0000163	PATO:0000384	TRUE	10x 3' v2	normal	Homo sapiens	male	blood	European	69-year-old human stage
onek1k	1002_1003	13	73	NCBITaxon:9606	UBERON:0000178	EFO:0009899	PATO:0000461	CL:0000787	HANCESTRO:0005	HsapDv:0000167	PATO:0000384	TRUE	10x 3' v2	normal	Homo sapiens	male	blood	European	73-year-old human stage
onek1k	854_855	13	74	NCBITaxon:9606	UBERON:0000178	EFO:0009899	PATO:0000461	CL:0000788	HANCESTRO:0005	HsapDv:0000168	PATO:0000384	TRUE	10x 3' v2	normal	Homo sapiens	male	blood	European	74-year-old human stage
onek1k	863_864	14	69	NCBITaxon:9606	UBERON:0000178	EFO:0009899	PATO:0000461	CL:0000818	HANCESTRO:0005	HsapDv:0000163	PATO:0000384	TRUE	10x 3' v2	normal	Homo sapiens	male	blood	European	69-year-old human stage
onek1k	1006_1007	14	73	NCBITaxon:9606	UBERON:0000178	EFO:0009899	PATO:0000461	CL:0000788	HANCESTRO:0005	HsapDv:0000167	PATO:0000384	TRUE	10x 3' v2	normal	Homo sapiens	male	blood	European	73-year-old human stage
onek1k	802_803	14	70	NCBITaxon:9606	UBERON:0000178	EFO:0009899	PATO:0000461	CL:0000788	HANCESTRO:0005	HsapDv:0000164	PATO:0000384	TRUE	10x 3' v2	normal	Homo sapiens	male	blood	European	70-year-old human stage
onek1k	804_805	14	53	NCBITaxon:9606	UBERON:0000178	EFO:0009899	PATO:0000461	CL:0000787	HANCESTRO:0005	HsapDv:0000147	PATO:0000384	TRUE	10x 3' v2	normal	Homo sapiens	male	blood	European	53-year-old human stage
onek1k	1005_1006	14	66	NCBITaxon:9606	UBERON:0000178	EFO:0009899	PATO:0000461	CL:0000788	HANCESTRO:0005	HsapDv:0000160	PATO:0000384	TRUE	10x 3' v2	normal	Homo sapiens	male	blood	European	66-year-old human stage
onek1k	806_807	15	49	NCBITaxon:9606	UBERON:0000178	EFO:0009899	PATO:0000461	CL:0000818	HANCESTRO:0005	HsapDv:0000143	PATO:0000384	TRUE	10x 3' v2	normal	Homo sapiens	male	blood	European	49-year-old human stage
onek1k	1008_1009	15	71	NCBITaxon:9606	UBERON:0000178	EFO:0009899	PATO:0000461	CL:0000787	HANCESTRO:0005	HsapDv:0000165	PATO:0000384	TRUE	10x 3' v2	normal	Homo sapiens	male	blood	European	71-year-old human stage
onek1k	805_806	15	57	NCBITaxon:9606	UBERON:0000178	EFO:0009899	PATO:0000461	CL:0000787	HANCESTRO:0005	HsapDv:0000151	PATO:0000384	TRUE	10x 3' v2	normal	Homo sapiens	male	blood	European	57-year-old human stage
onek1k	894_895	16	75	NCBITaxon:9606	UBERON:0000178	EFO:0009899	PATO:0000461	CL:0000788	HANCESTRO:0005	HsapDv:0000169	PATO:0000384	TRUE	10x 3' v2	normal	Homo sapiens	male	blood	European	75-year-old human stage
onek1k	1016_1017	16	68	NCBITaxon:9606	UBERON:0000178	EFO:0009899	PATO:0000461	CL:0000818	HANCESTRO:0005	HsapDv:0000162	PATO:0000384	TRUE	10x 3' v2	normal	Homo sapiens	male	blood	European	68-year-old human stage
onek1k	1015_1016	16	67	NCBITaxon:9606	UBERON:0000178	EFO:0009899	PATO:0000461	CL:0000787	HANCESTRO:0005	HsapDv:0000161	PATO:0000384	TRUE	10x 3' v2	normal	Homo sapiens	male	blood	European	67-year-old human stage
onek1k	1019_1020	16	69	NCBITaxon:9606	UBERON:0000178	EFO:0009899	PATO:0000461	CL:0000980	HANCESTRO:0005	HsapDv:0000163	PATO:0000384	TRUE	10x 3' v2	normal	Homo sapiens	male	blood	European	69-year-old human stage
onek1k	901_902	16	21	NCBITaxon:9606	UBERON:0000178	EFO:0009899	PATO:0000461	CL:0000788	HANCESTRO:0005	HsapDv:0000115	PATO:0000384	TRUE	10x 3' v2	normal	Homo sapiens	male	blood	European	21-year-old human stage
onek1k	1032_1033	17	59	NCBITaxon:9606	UBERON:0000178	EFO:0009899	PATO:0000461	CL:0000788	HANCESTRO:0005	HsapDv:0000153	PATO:0000384	TRUE	10x 3' v2	normal	Homo sapiens	male	blood	European	59-year-old human stage
onek1k	902_903	17	80	NCBITaxon:9606	UBERON:0000178	EFO:0009899	PATO:0000461	CL:0000787	HANCESTRO:0005	HsapDv:0000206	PATO:0000384	TRUE	10x 3' v2	normal	Homo sapiens	male	blood	European	80-year-old human stage
onek1k	1030_1031	17	60	NCBITaxon:9606	UBERON:0000178	EFO:0009899	PATO:0000461	CL:0000818	HANCESTRO:0005	HsapDv:0000154	PATO:0000384	TRUE	10x 3' v2	normal	Homo sapiens	male	blood	European	60-year-old human stage
onek1k	912_913	18	73	NCBITaxon:9606	UBERON:0000178	EFO:0009899	PATO:0000461	CL:0000788	HANCESTRO:0005	HsapDv:0000167	PATO:0000384	TRUE	10x 3' v2	normal	Homo sapiens	male	blood	European	73-year-old human stage
onek1k	906_907	18	71	NCBITaxon:9606	UBERON:0000178	EFO:0009899	PATO:0000461	CL:0000788	HANCESTRO:0005	HsapDv:0000165	PATO:0000384	TRUE	10x 3' v2	normal	Homo sapiens	male	blood	European	71-year-old human stage
onek1k	1037_1038	18	58	NCBITaxon:9606	UBERON:0000178	EFO:0009899	PATO:0000461	CL:0000788	HANCESTRO:0005	HsapDv:0000152	PATO:0000384	TRUE	10x 3' v2	normal	Homo sapiens	male	blood	European	58-year-old human stage
onek1k	871_872	19	85	NCBITaxon:9606	UBERON:0000178	EFO:0009899	PATO:0000461	CL:0000788	HANCESTRO:0005	HsapDv:0000211	PATO:0000384	TRUE	10x 3' v2	normal	Homo sapiens	male	blood	European	85-year-old human stage
onek1k	694_695	19	24	NCBITaxon:9606	UBERON:0000178	EFO:0009899	PATO:0000461	CL:0000980	HANCESTRO:0005	HsapDv:0000118	PATO:0000384	TRUE	10x 3' v2	normal	Homo sapiens	male	blood	European	24-year-old human stage
onek1k	917_918	19	86	NCBITaxon:9606	UBERON:0000178	EFO:0009899	PATO:0000461	CL:0000788	HANCESTRO:0005	HsapDv:0000212	PATO:0000384	TRUE	10x 3' v2	normal	Homo sapiens	male	blood	European	86-year-old human stage
onek1k	661_662	2	78	NCBITaxon:9606	UBERON:0000178	EFO:0009899	PATO:0000461	CL:0000980	HANCESTRO:0005	HsapDv:0000172	PATO:0000384	TRUE	10x 3' v2	normal	Homo sapiens	male	blood	European	78-year-old human stage
onek1k	662_663	2	81	NCBITaxon:9606	UBERON:0000178	EFO:0009899	PATO:0000461	CL:0000788	HANCESTRO:0005	HsapDv:0000207	PATO:0000384	TRUE	10x 3' v2	normal	Homo sapiens	male	blood	European	81-year-old human stage
onek1k	878_879	20	85	NCBITaxon:9606	UBERON:0000178	EFO:0009899	PATO:0000461	CL:0000788	HANCESTRO:0005	HsapDv:0000211	PATO:0000384	TRUE	10x 3' v2	normal	Homo sapiens	male	blood	European	85-year-old human stage
onek1k	882_883	20	79	NCBITaxon:9606	UBERON:0000178	EFO:0009899	PATO:0000461	CL:0000788	HANCESTRO:0005	HsapDv:0000173	PATO:0000384	TRUE	10x 3' v2	normal	Homo sapiens	male	blood	European	79-year-old human stage
onek1k	875_876	20	77	NCBITaxon:9606	UBERON:0000178	EFO:0009899	PATO:0000461	CL:0000818	HANCESTRO:0005	HsapDv:0000171	PATO:0000384	TRUE	10x 3' v2	normal	Homo sapiens	male	blood	European	77-year-old human stage
onek1k	873_874	20	71	NCBITaxon:9606	UBERON:0000178	EFO:0009899	PATO:0000461	CL:0000788	HANCESTRO:0005	HsapDv:0000165	PATO:0000384	TRUE	10x 3' v2	normal	Homo sapiens	male	blood	European	71-year-old human stage
onek1k	879_880	20	83	NCBITaxon:9606	UBERON:0000178	EFO:0009899	PATO:0000461	CL:0000787	HANCESTRO:0005	HsapDv:0000209	PATO:0000384	TRUE	10x 3' v2	normal	Homo sapiens	male	blood	European	83-year-old human stage
onek1k	918_919	20	75	NCBITaxon:9606	UBERON:0000178	EFO:0009899	PATO:0000461	CL:0000787	HANCESTRO:0005	HsapDv:0000169	PATO:0000384	TRUE	10x 3' v2	normal	Homo sapiens	male	blood	European	75-year-old human stage
onek1k	881_882	20	76	NCBITaxon:9606	UBERON:0000178	EFO:0009899	PATO:0000461	CL:0000788	HANCESTRO:0005	HsapDv:0000170	PATO:0000384	TRUE	10x 3' v2	normal	Homo sapiens	male	blood	European	76-year-old human stage
onek1k	376_377	21	79	NCBITaxon:9606	UBERON:0000178	EFO:0009899	PATO:0000461	CL:0000788	HANCESTRO:0005	HsapDv:0000173	PATO:0000384	TRUE	10x 3' v2	normal	Homo sapiens	male	blood	European	79-year-old human stage
onek1k	887_888	21	68	NCBITaxon:9606	UBERON:0000178	EFO:0009899	PATO:0000461	CL:0000818	HANCESTRO:0005	HsapDv:0000162	PATO:0000384	TRUE	10x 3' v2	normal	Homo sapiens	male	blood	European	68-year-old human stage
onek1k	888_889	21	83	NCBITaxon:9606	UBERON:0000178	EFO:0009899	PATO:0000461	CL:0000788	HANCESTRO:0005	HsapDv:0000209	PATO:0000384	TRUE	10x 3' v2	normal	Homo sapiens	male	blood	European	83-year-old human stage
onek1k	380_381	22	79	NCBITaxon:9606	UBERON:0000178	EFO:0009899	PATO:0000461	CL:0000788	HANCESTRO:0005	HsapDv:0000173	PATO:0000384	TRUE	10x 3' v2	normal	Homo sapiens	male	blood	European	79-year-old human stage
onek1k	303_304	22	85	NCBITaxon:9606	UBERON:0000178	EFO:0009899	PATO:0000461	CL:0000788	HANCESTRO:0005	HsapDv:0000211	PATO:0000384	TRUE	10x 3' v2	normal	Homo sapiens	male	blood	European	85-year-old human stage
onek1k	305_306	22	74	NCBITaxon:9606	UBERON:0000178	EFO:0009899	PATO:0000461	CL:0000788	HANCESTRO:0005	HsapDv:0000168	PATO:0000384	TRUE	10x 3' v2	normal	Homo sapiens	male	blood	European	74-year-old human stage
onek1k	297_298	22	82	NCBITaxon:9606	UBERON:0000178	EFO:0009899	PATO:0000461	CL:0000788	HANCESTRO:0005	HsapDv:0000208	PATO:0000384	TRUE	10x 3' v2	normal	Homo sapiens	male	blood	European	82-year-old human stage
onek1k	298_299	22	74	NCBITaxon:9606	UBERON:0000178	EFO:0009899	PATO:0000461	CL:0000980	HANCESTRO:0005	HsapDv:0000168	PATO:0000384	TRUE	10x 3' v2	normal	Homo sapiens	male	blood	European	74-year-old human stage
onek1k	295_296	22	87	NCBITaxon:9606	UBERON:0000178	EFO:0009899	PATO:0000461	CL:0000980	HANCESTRO:0005	HsapDv:0000213	PATO:0000384	TRUE	10x 3' v2	normal	Homo sapiens	male	blood	European	87-year-old human stage
onek1k	315_316	23	80	NCBITaxon:9606	UBERON:0000178	EFO:0009899	PATO:0000461	CL:0000818	HANCESTRO:0005	HsapDv:0000206	PATO:0000384	TRUE	10x 3' v2	normal	Homo sapiens	male	blood	European	80-year-old human stage
onek1k	309_310	23	75	NCBITaxon:9606	UBERON:0000178	EFO:0009899	PATO:0000461	CL:0000787	HANCESTRO:0005	HsapDv:0000169	PATO:0000384	TRUE	10x 3' v2	normal	Homo sapiens	male	blood	European	75-year-old human stage
onek1k	321_322	24	76	NCBITaxon:9606	UBERON:0000178	EFO:0009899	PATO:0000461	CL:0000788	HANCESTRO:0005	HsapDv:0000170	PATO:0000384	TRUE	10x 3' v2	normal	Homo sapiens	male	blood	European	76-year-old human stage
onek1k	1043_1044	24	71	NCBITaxon:9606	UBERON:0000178	EFO:0009899	PATO:0000461	CL:0000818	HANCESTRO:0005	HsapDv:0000165	PATO:0000384	TRUE	10x 3' v2	normal	Homo sapiens	male	blood	European	71-year-old human stage
onek1k	322_323	24	90	NCBITaxon:9606	UBERON:0000178	EFO:0009899	PATO:0000461	CL:0000788	HANCESTRO:0005	HsapDv:0000216	PATO:0000384	TRUE	10x 3' v2	normal	Homo sapiens	male	blood	European	90-year-old human stage
onek1k	326_327	24	66	NCBITaxon:9606	UBERON:0000178	EFO:0009899	PATO:0000461	CL:0000818	HANCESTRO:0005	HsapDv:0000160	PATO:0000384	TRUE	10x 3' v2	normal	Homo sapiens	male	blood	European	66-year-old human stage
onek1k	1052_1053	25	75	NCBITaxon:9606	UBERON:0000178	EFO:0009899	PATO:0000461	CL:0000788	HANCESTRO:0005	HsapDv:0000169	PATO:0000384	TRUE	10x 3' v2	normal	Homo sapiens	male	blood	European	75-year-old human stage
onek1k	1050_1051	25	57	NCBITaxon:9606	UBERON:0000178	EFO:0009899	PATO:0000461	CL:0000788	HANCESTRO:0005	HsapDv:0000151	PATO:0000384	TRUE	10x 3' v2	normal	Homo sapiens	male	blood	European	57-year-old human stage
onek1k	1057_1058	25	71	NCBITaxon:9606	UBERON:0000178	EFO:0009899	PATO:0000461	CL:0000818	HANCESTRO:0005	HsapDv:0000165	PATO:0000384	TRUE	10x 3' v2	normal	Homo sapiens	male	blood	European	71-year-old human stage
onek1k	333_334	25	51	NCBITaxon:9606	UBERON:0000178	EFO:0009899	PATO:0000461	CL:0000788	HANCESTRO:0005	HsapDv:0000145	PATO:0000384	TRUE	10x 3' v2	normal	Homo sapiens	male	blood	European	51-year-old human stage
onek1k	1056_1057	25	68	NCBITaxon:9606	UBERON:0000178	EFO:0009899	PATO:0000461	CL:0000788	HANCESTRO:0005	HsapDv:0000162	PATO:0000384	TRUE	10x 3' v2	normal	Homo sapiens	male	blood	European	68-year-old human stage
onek1k	1064_1065	26	70	NCBITaxon:9606	UBERON:0000178	EFO:0009899	PATO:0000461	CL:0000788	HANCESTRO:0005	HsapDv:0000164	PATO:0000384	TRUE	10x 3' v2	normal	Homo sapiens	male	blood	European	70-year-old human stage
onek1k	1063_1064	26	77	NCBITaxon:9606	UBERON:0000178	EFO:0009899	PATO:0000461	CL:0000788	HANCESTRO:0005	HsapDv:0000171	PATO:0000384	TRUE	10x 3' v2	normal	Homo sapiens	male	blood	European	77-year-old human stage
onek1k	920_921	26	41	NCBITaxon:9606	UBERON:0000178	EFO:0009899	PATO:0000461	CL:0000787	HANCESTRO:0005	HsapDv:0000135	PATO:0000384	TRUE	10x 3' v2	normal	Homo sapiens	male	blood	European	41-year-old human stage
onek1k	1058_1059	26	60	NCBITaxon:9606	UBERON:0000178	EFO:0009899	PATO:0000461	CL:0000980	HANCESTRO:0005	HsapDv:0000154	PATO:0000384	TRUE	10x 3' v2	normal	Homo sapiens	male	blood	European	60-year-old human stage
onek1k	1059_1060	26	70	NCBITaxon:9606	UBERON:0000178	EFO:0009899	PATO:0000461	CL:0000788	HANCESTRO:0005	HsapDv:0000164	PATO:0000384	TRUE	10x 3' v2	normal	Homo sapiens	male	blood	European	70-year-old human stage
onek1k	922_923	26	36	NCBITaxon:9606	UBERON:0000178	EFO:0009899	PATO:0000461	CL:0000787	HANCESTRO:0005	HsapDv:0000130	PATO:0000384	TRUE	10x 3' v2	normal	Homo sapiens	male	blood	European	36-year-old human stage
onek1k	754_755	27	78	NCBITaxon:9606	UBERON:0000178	EFO:0009899	PATO:0000461	CL:0000788	HANCESTRO:0005	HsapDv:0000172	PATO:0000384	TRUE	10x 3' v2	normal	Homo sapiens	male	blood	European	78-year-old human stage
onek1k	758_759	27	75	NCBITaxon:9606	UBERON:0000178	EFO:0009899	PATO:0000461	CL:0000788	HANCESTRO:0005	HsapDv:0000169	PATO:0000384	TRUE	10x 3' v2	normal	Homo sapiens	male	blood	European	75-year-old human stage
onek1k	756_757	27	66	NCBITaxon:9606	UBERON:0000178	EFO:0009899	PATO:0000461	CL:0000787	HANCESTRO:0005	HsapDv:0000160	PATO:0000384	TRUE	10x 3' v2	normal	Homo sapiens	male	blood	European	66-year-old human stage
onek1k	766_767	28	41	NCBITaxon:9606	UBERON:0000178	EFO:0009899	PATO:0000461	CL:0000788	HANCESTRO:0005	HsapDv:0000135	PATO:0000384	TRUE	10x 3' v2	normal	Homo sapiens	male	blood	European	41-year-old human stage
onek1k	765_766	28	72	NCBITaxon:9606	UBERON:0000178	EFO:0009899	PATO:0000461	CL:0000788	HANCESTRO:0005	HsapDv:0000166	PATO:0000384	TRUE	10x 3' v2	normal	Homo sapiens	male	blood	European	72-year-old human stage
onek1k	774_775	28	71	NCBITaxon:9606	UBERON:0000178	EFO:0009899	PATO:0000461	CL:0000818	HANCESTRO:0005	HsapDv:0000165	PATO:0000384	TRUE	10x 3' v2	normal	Homo sapiens	male	blood	European	71-year-old human stage
onek1k	771_772	28	66	NCBITaxon:9606	UBERON:0000178	EFO:0009899	PATO:0000461	CL:0000788	HANCESTRO:0005	HsapDv:0000160	PATO:0000384	TRUE	10x 3' v2	normal	Homo sapiens	male	blood	European	66-year-old human stage
onek1k	776_777	28	74	NCBITaxon:9606	UBERON:0000178	EFO:0009899	PATO:0000461	CL:0000787	HANCESTRO:0005	HsapDv:0000168	PATO:0000384	TRUE	10x 3' v2	normal	Homo sapiens	male	blood	European	74-year-old human stage
onek1k	788_789	29	73	NCBITaxon:9606	UBERON:0000178	EFO:0009899	PATO:0000461	CL:0000788	HANCESTRO:0005	HsapDv:0000167	PATO:0000384	TRUE	10x 3' v2	normal	Homo sapiens	male	blood	European	73-year-old human stage
onek1k	791_792	29	40	NCBITaxon:9606	UBERON:0000178	EFO:0009899	PATO:0000461	CL:0000788	HANCESTRO:0005	HsapDv:0000134	PATO:0000384	TRUE	10x 3' v2	normal	Homo sapiens	male	blood	European	40-year-old human stage
onek1k	779_780	29	52	NCBITaxon:9606	UBERON:0000178	EFO:0009899	PATO:0000461	CL:0000788	HANCESTRO:0005	HsapDv:0000146	PATO:0000384	TRUE	10x 3' v2	normal	Homo sapiens	male	blood	European	52-year-old human stage
onek1k	789_790	29	61	NCBITaxon:9606	UBERON:0000178	EFO:0009899	PATO:0000461	CL:0000787	HANCESTRO:0005	HsapDv:0000155	PATO:0000384	TRUE	10x 3' v2	normal	Homo sapiens	male	blood	European	61-year-old human stage
onek1k	790_791	29	76	NCBITaxon:9606	UBERON:0000178	EFO:0009899	PATO:0000461	CL:0000788	HANCESTRO:0005	HsapDv:0000170	PATO:0000384	TRUE	10x 3' v2	normal	Homo sapiens	male	blood	European	76-year-old human stage
onek1k	667_668	3	76	NCBITaxon:9606	UBERON:0000178	EFO:0009899	PATO:0000461	CL:0000788	HANCESTRO:0005	HsapDv:0000170	PATO:0000384	TRUE	10x 3' v2	normal	Homo sapiens	male	blood	European	76-year-old human stage
onek1k	707_708	3	71	NCBITaxon:9606	UBERON:0000178	EFO:0009899	PATO:0000461	CL:0000787	HANCESTRO:0005	HsapDv:0000165	PATO:0000384	TRUE	10x 3' v2	normal	Homo sapiens	male	blood	European	71-year-old human stage
onek1k	670_671	3	83	NCBITaxon:9606	UBERON:0000178	EFO:0009899	PATO:0000461	CL:0000818	HANCESTRO:0005	HsapDv:0000209	PATO:0000384	TRUE	10x 3' v2	normal	Homo sapiens	male	blood	European	83-year-old human stage
onek1k	669_670	3	64	NCBITaxon:9606	UBERON:0000178	EFO:0009899	PATO:0000461	CL:0000788	HANCESTRO:0005	HsapDv:0000158	PATO:0000384	TRUE	10x 3' v2	normal	Homo sapiens	male	blood	European	64-year-old human stage
onek1k	709_710	3	24	NCBITaxon:9606	UBERON:0000178	EFO:0009899	PATO:0000461	CL:0000787	HANCESTRO:0005	HsapDv:0000118	PATO:0000384	TRUE	10x 3' v2	normal	Homo sapiens	male	blood	European	24-year-old human stage
onek1k	457_458	30	73	NCBITaxon:9606	UBERON:0000178	EFO:0009899	PATO:0000461	CL:0000788	HANCESTRO:0005	HsapDv:0000167	PATO:0000384	TRUE	10x 3' v2	normal	Homo sapiens	male	blood	European	73-year-old human stage
onek1k	454_455	30	79	NCBITaxon:9606	UBERON:0000178	EFO:0009899	PATO:0000461	CL:0000788	HANCESTRO:0005	HsapDv:0000173	PATO:0000384	TRUE	10x 3' v2	normal	Homo sapiens	male	blood	European	79-year-old human stage
onek1k	456_457	30	76	NCBITaxon:9606	UBERON:0000178	EFO:0009899	PATO:0000461	CL:0000818	HANCESTRO:0005	HsapDv:0000170	PATO:0000384	TRUE	10x 3' v2	normal	Homo sapiens	male	blood	European	76-year-old human stage
onek1k	433_434	31	80	NCBITaxon:9606	UBERON:0000178	EFO:0009899	PATO:0000461	CL:0000788	HANCESTRO:0005	HsapDv:0000206	PATO:0000384	TRUE	10x 3' v2	normal	Homo sapiens	male	blood	European	80-year-old human stage
onek1k	452_453	31	77	NCBITaxon:9606	UBERON:0000178	EFO:0009899	PATO:0000461	CL:0000787	HANCESTRO:0005	HsapDv:0000171	PATO:0000384	TRUE	10x 3' v2	normal	Homo sapiens	male	blood	European	77-year-old human stage
onek1k	432_433	31	78	NCBITaxon:9606	UBERON:0000178	EFO:0009899	PATO:0000461	CL:0000788	HANCESTRO:0005	HsapDv:0000172	PATO:0000384	TRUE	10x 3' v2	normal	Homo sapiens	male	blood	European	78-year-old human stage
onek1k	447_448	31	66	NCBITaxon:9606	UBERON:0000178	EFO:0009899	PATO:0000461	CL:0000788	HANCESTRO:0005	HsapDv:0000160	PATO:0000384	TRUE	10x 3' v2	normal	Homo sapiens	male	blood	European	66-year-old human stage
onek1k	451_452	31	89	NCBITaxon:9606	UBERON:0000178	EFO:0009899	PATO:0000461	CL:0000788	HANCESTRO:0005	HsapDv:0000215	PATO:0000384	TRUE	10x 3' v2	normal	Homo sapiens	male	blood	European	89-year-old human stage
onek1k	450_451	31	84	NCBITaxon:9606	UBERON:0000178	EFO:0009899	PATO:0000461	CL:0000788	HANCESTRO:0005	HsapDv:0000210	PATO:0000384	TRUE	10x 3' v2	normal	Homo sapiens	male	blood	European	84-year-old human stage
onek1k	436_437	32	45	NCBITaxon:9606	UBERON:0000178	EFO:0009899	PATO:0000461	CL:0000980	HANCESTRO:0005	HsapDv:0000139	PATO:0000384	TRUE	10x 3' v2	normal	Homo sapiens	male	blood	European	45-year-old human stage
onek1k	439_440	32	71	NCBITaxon:9606	UBERON:0000178	EFO:0009899	PATO:0000461	CL:0000787	HANCESTRO:0005	HsapDv:0000165	PATO:0000384	TRUE	10x 3' v2	normal	Homo sapiens	male	blood	European	71-year-old human stage
onek1k	366_367	32	35	NCBITaxon:9606	UBERON:0000178	EFO:0009899	PATO:0000461	CL:0000818	HANCESTRO:0005	HsapDv:0000129	PATO:0000384	TRUE	10x 3' v2	normal	Homo sapiens	male	blood	European	35-year-old human stage
onek1k	435_436	32	67	NCBITaxon:9606	UBERON:0000178	EFO:0009899	PATO:0000461	CL:0000787	HANCESTRO:0005	HsapDv:0000161	PATO:0000384	TRUE	10x 3' v2	normal	Homo sapiens	male	blood	European	67-year-old human stage
onek1k	428_429	33	75	NCBITaxon:9606	UBERON:0000178	EFO:0009899	PATO:0000461	CL:0000788	HANCESTRO:0005	HsapDv:0000169	PATO:0000384	TRUE	10x 3' v2	normal	Homo sapiens	male	blood	European	75-year-old human stage
onek1k	356_357	33	28	NCBITaxon:9606	UBERON:0000178	EFO:0009899	PATO:0000461	CL:0000788	HANCESTRO:0005	HsapDv:0000122	PATO:0000384	TRUE	10x 3' v2	normal	Homo sapiens	male	blood	European	28-year-old human stage
onek1k	441_442	33	70	NCBITaxon:9606	UBERON:0000178	EFO:0009899	PATO:0000461	CL:0000788	HANCESTRO:0005	HsapDv:0000164	PATO:0000384	TRUE	10x 3' v2	normal	Homo sapiens	male	blood	European	70-year-old human stage
onek1k	359_360	33	58	NCBITaxon:9606	UBERON:0000178	EFO:0009899	PATO:0000461	CL:0000818	HANCESTRO:0005	HsapDv:0000152	PATO:0000384	TRUE	10x 3' v2	normal	Homo sapiens	male	blood	European	58-year-old human stage
onek1k	423_424	33	59	NCBITaxon:9606	UBERON:0000178	EFO:0009899	PATO:0000461	CL:0000787	HANCESTRO:0005	HsapDv:0000153	PATO:0000384	TRUE	10x 3' v2	normal	Homo sapiens	male	blood	European	59-year-old human stage
onek1k	427_428	33	67	NCBITaxon:9606	UBERON:0000178	EFO:0009899	PATO:0000461	CL:0000818	HANCESTRO:0005	HsapDv:0000161	PATO:0000384	TRUE	10x 3' v2	normal	Homo sapiens	male	blood	European	67-year-old human stage
onek1k	429_430	33	87	NCBITaxon:9606	UBERON:0000178	EFO:0009899	PATO:0000461	CL:0000980	HANCESTRO:0005	HsapDv:0000213	PATO:0000384	TRUE	10x 3' v2	normal	Homo sapiens	male	blood	European	87-year-old human stage
onek1k	394_395	34	37	NCBITaxon:9606	UBERON:0000178	EFO:0009899	PATO:0000461	CL:0000818	HANCESTRO:0005	HsapDv:0000131	PATO:0000384	TRUE	10x 3' v2	normal	Homo sapiens	male	blood	European	37-year-old human stage
onek1k	417_418	34	78	NCBITaxon:9606	UBERON:0000178	EFO:0009899	PATO:0000461	CL:0000788	HANCESTRO:0005	HsapDv:0000172	PATO:0000384	TRUE	10x 3' v2	normal	Homo sapiens	male	blood	European	78-year-old human stage
onek1k	442_443	34	58	NCBITaxon:9606	UBERON:0000178	EFO:0009899	PATO:0000461	CL:0000818	HANCESTRO:0005	HsapDv:0000152	PATO:0000384	TRUE	10x 3' v2	normal	Homo sapiens	male	blood	European	58-year-old human stage
onek1k	416_417	34	63	NCBITaxon:9606	UBERON:0000178	EFO:0009899	PATO:0000461	CL:0000788	HANCESTRO:0005	HsapDv:0000157	PATO:0000384	TRUE	10x 3' v2	normal	Homo sapiens	male	blood	European	63-year-old human stage
onek1k	415_416	34	80	NCBITaxon:9606	UBERON:0000178	EFO:0009899	PATO:0000461	CL:0000818	HANCESTRO:0005	HsapDv:0000206	PATO:0000384	TRUE	10x 3' v2	normal	Homo sapiens	male	blood	European	80-year-old human stage
onek1k	395_396	34	66	NCBITaxon:9606	UBERON:0000178	EFO:0009899	PATO:0000461	CL:0000787	HANCESTRO:0005	HsapDv:0000160	PATO:0000384	TRUE	10x 3' v2	normal	Homo sapiens	male	blood	European	66-year-old human stage
onek1k	1073_1074	34	68	NCBITaxon:9606	UBERON:0000178	EFO:0009899	PATO:0000461	CL:0000787	HANCESTRO:0005	HsapDv:0000162	PATO:0000384	TRUE	10x 3' v2	normal	Homo sapiens	male	blood	European	68-year-old human stage
onek1k	418_419	34	76	NCBITaxon:9606	UBERON:0000178	EFO:0009899	PATO:0000461	CL:0000788	HANCESTRO:0005	HsapDv:0000170	PATO:0000384	TRUE	10x 3' v2	normal	Homo sapiens	male	blood	European	76-year-old human stage
onek1k	387_388	35	65	NCBITaxon:9606	UBERON:0000178	EFO:0009899	PATO:0000461	CL:0000980	HANCESTRO:0005	HsapDv:0000159	PATO:0000384	TRUE	10x 3' v2	normal	Homo sapiens	male	blood	European	65-year-old human stage
onek1k	400_401	35	46	NCBITaxon:9606	UBERON:0000178	EFO:0009899	PATO:0000461	CL:0000787	HANCESTRO:0005	HsapDv:0000140	PATO:0000384	TRUE	10x 3' v2	normal	Homo sapiens	male	blood	European	46-year-old human stage
onek1k	389_390	35	81	NCBITaxon:9606	UBERON:0000178	EFO:0009899	PATO:0000461	CL:0000788	HANCESTRO:0005	HsapDv:0000207	PATO:0000384	TRUE	10x 3' v2	normal	Homo sapiens	male	blood	European	81-year-old human stage
onek1k	410_411	35	61	NCBITaxon:9606	UBERON:0000178	EFO:0009899	PATO:0000461	CL:0000788	HANCESTRO:0005	HsapDv:0000155	PATO:0000384	TRUE	10x 3' v2	normal	Homo sapiens	male	blood	European	61-year-old human stage
onek1k	402_403	35	66	NCBITaxon:9606	UBERON:0000178	EFO:0009899	PATO:0000461	CL:0000788	HANCESTRO:0005	HsapDv:0000160	PATO:0000384	TRUE	10x 3' v2	normal	Homo sapiens	male	blood	European	66-year-old human stage
onek1k	412_413	35	85	NCBITaxon:9606	UBERON:0000178	EFO:0009899	PATO:0000461	CL:0000788	HANCESTRO:0005	HsapDv:0000211	PATO:0000384	TRUE	10x 3' v2	normal	Homo sapiens	male	blood	European	85-year-old human stage
onek1k	335_336	36	71	NCBITaxon:9606	UBERON:0000178	EFO:0009899	PATO:0000461	CL:0000788	HANCESTRO:0005	HsapDv:0000165	PATO:0000384	TRUE	10x 3' v2	normal	Homo sapiens	male	blood	European	71-year-old human stage
onek1k	498_499	36	71	NCBITaxon:9606	UBERON:0000178	EFO:0009899	PATO:0000461	CL:0000788	HANCESTRO:0005	HsapDv:0000165	PATO:0000384	TRUE	10x 3' v2	normal	Homo sapiens	male	blood	European	71-year-old human stage
onek1k	329_330	36	42	NCBITaxon:9606	UBERON:0000178	EFO:0009899	PATO:0000461	CL:0000788	HANCESTRO:0005	HsapDv:0000136	PATO:0000384	TRUE	10x 3' v2	normal	Homo sapiens	male	blood	European	42-year-old human stage
onek1k	328_329	36	65	NCBITaxon:9606	UBERON:0000178	EFO:0009899	PATO:0000461	CL:0000980	HANCESTRO:0005	HsapDv:0000159	PATO:0000384	TRUE	10x 3' v2	normal	Homo sapiens	male	blood	European	65-year-old human stage
onek1k	342_343	36	80	NCBITaxon:9606	UBERON:0000178	EFO:0009899	PATO:0000461	CL:0000818	HANCESTRO:0005	HsapDv:0000206	PATO:0000384	TRUE	10x 3' v2	normal	Homo sapiens	male	blood	European	80-year-old human stage
onek1k	421_422	37	61	NCBITaxon:9606	UBERON:0000178	EFO:0009899	PATO:0000461	CL:0000788	HANCESTRO:0005	HsapDv:0000155	PATO:0000384	TRUE	10x 3' v2	normal	Homo sapiens	male	blood	European	61-year-old human stage
onek1k	488_489	37	56	NCBITaxon:9606	UBERON:0000178	EFO:0009899	PATO:0000461	CL:0000818	HANCESTRO:0005	HsapDv:0000150	PATO:0000384	TRUE	10x 3' v2	normal	Homo sapiens	male	blood	European	56-year-old human stage
onek1k	490_491	37	64	NCBITaxon:9606	UBERON:0000178	EFO:0009899	PATO:0000461	CL:0000980	HANCESTRO:0005	HsapDv:0000158	PATO:0000384	TRUE	10x 3' v2	normal	Homo sapiens	male	blood	European	64-year-old human stage
onek1k	489_490	37	52	NCBITaxon:9606	UBERON:0000178	EFO:0009899	PATO:0000461	CL:0000788	HANCESTRO:0005	HsapDv:0000146	PATO:0000384	TRUE	10x 3' v2	normal	Homo sapiens	male	blood	European	52-year-old human stage
onek1k	339_340	37	80	NCBITaxon:9606	UBERON:0000178	EFO:0009899	PATO:0000461	CL:0000788	HANCESTRO:0005	HsapDv:0000206	PATO:0000384	TRUE	10x 3' v2	normal	Homo sapiens	male	blood	European	80-year-old human stage
onek1k	338_339	37	69	NCBITaxon:9606	UBERON:0000178	EFO:0009899	PATO:0000461	CL:0000788	HANCESTRO:0005	HsapDv:0000163	PATO:0000384	TRUE	10x 3' v2	normal	Homo sapiens	male	blood	European	69-year-old human stage
onek1k	487_488	37	67	NCBITaxon:9606	UBERON:0000178	EFO:0009899	PATO:0000461	CL:0000818	HANCESTRO:0005	HsapDv:0000161	PATO:0000384	TRUE	10x 3' v2	normal	Homo sapiens	male	blood	European	67-year-old human stage
onek1k	336_337	37	57	NCBITaxon:9606	UBERON:0000178	EFO:0009899	PATO:0000461	CL:0000980	HANCESTRO:0005	HsapDv:0000151	PATO:0000384	TRUE	10x 3' v2	normal	Homo sapiens	male	blood	European	57-year-old human stage
onek1k	552_553	38	29	NCBITaxon:9606	UBERON:0000178	EFO:0009899	PATO:0000461	CL:0000787	HANCESTRO:0005	HsapDv:0000123	PATO:0000384	TRUE	10x 3' v2	normal	Homo sapiens	male	blood	European	29-year-old human stage
onek1k	496_497	38	33	NCBITaxon:9606	UBERON:0000178	EFO:0009899	PATO:0000461	CL:0000787	HANCESTRO:0005	HsapDv:0000127	PATO:0000384	TRUE	10x 3' v2	normal	Homo sapiens	male	blood	European	33-year-old human stage
onek1k	554_555	38	80	NCBITaxon:9606	UBERON:0000178	EFO:0009899	PATO:0000461	CL:0000788	HANCESTRO:0005	HsapDv:0000206	PATO:0000384	TRUE	10x 3' v2	normal	Homo sapiens	male	blood	European	80-year-old human stage
onek1k	553_554	38	36	NCBITaxon:9606	UBERON:0000178	EFO:0009899	PATO:0000461	CL:0000788	HANCESTRO:0005	HsapDv:0000130	PATO:0000384	TRUE	10x 3' v2	normal	Homo sapiens	male	blood	European	36-year-old human stage
onek1k	393_394	38	56	NCBITaxon:9606	UBERON:0000178	EFO:0009899	PATO:0000461	CL:0000980	HANCESTRO:0005	HsapDv:0000150	PATO:0000384	TRUE	10x 3' v2	normal	Homo sapiens	male	blood	European	56-year-old human stage
onek1k	559_560	38	77	NCBITaxon:9606	UBERON:0000178	EFO:0009899	PATO:0000461	CL:0000788	HANCESTRO:0005	HsapDv:0000171	PATO:0000384	TRUE	10x 3' v2	normal	Homo sapiens	male	blood	European	77-year-old human stage
onek1k	752_753	38	54	NCBITaxon:9606	UBERON:0000178	EFO:0009899	PATO:0000461	CL:0000818	HANCESTRO:0005	HsapDv:0000148	PATO:0000384	TRUE	10x 3' v2	normal	Homo sapiens	male	blood	European	54-year-old human stage
onek1k	515_516	39	37	NCBITaxon:9606	UBERON:0000178	EFO:0009899	PATO:0000461	CL:0000787	HANCESTRO:0005	HsapDv:0000131	PATO:0000384	TRUE	10x 3' v2	normal	Homo sapiens	male	blood	European	37-year-old human stage
onek1k	493_494	39	73	NCBITaxon:9606	UBERON:0000178	EFO:0009899	PATO:0000461	CL:0000788	HANCESTRO:0005	HsapDv:0000167	PATO:0000384	TRUE	10x 3' v2	normal	Homo sapiens	male	blood	European	73-year-old human stage
onek1k	561_562	39	56	NCBITaxon:9606	UBERON:0000178	EFO:0009899	PATO:0000461	CL:0000818	HANCESTRO:0005	HsapDv:0000150	PATO:0000384	TRUE	10x 3' v2	normal	Homo sapiens	male	blood	European	56-year-old human stage
onek1k	503_504	39	49	NCBITaxon:9606	UBERON:0000178	EFO:0009899	PATO:0000461	CL:0000818	HANCESTRO:0005	HsapDv:0000143	PATO:0000384	TRUE	10x 3' v2	normal	Homo sapiens	male	blood	European	49-year-old human stage
onek1k	563_564	39	75	NCBITaxon:9606	UBERON:0000178	EFO:0009899	PATO:0000461	CL:0000818	HANCESTRO:0005	HsapDv:0000169	PATO:0000384	TRUE	10x 3' v2	normal	Homo sapiens	male	blood	European	75-year-old human stage
onek1k	517_518	39	68	NCBITaxon:9606	UBERON:0000178	EFO:0009899	PATO:0000461	CL:0000818	HANCESTRO:0005	HsapDv:0000162	PATO:0000384	TRUE	10x 3' v2	normal	Homo sapiens	male	blood	European	68-year-old human stage
onek1k	407_408	39	65	NCBITaxon:9606	UBERON:0000178	EFO:0009899	PATO:0000461	CL:0000818	HANCESTRO:0005	HsapDv:0000159	PATO:0000384	TRUE	10x 3' v2	normal	Homo sapiens	male	blood	European	65-year-old human stage
onek1k	716_717	4	65	NCBITaxon:9606	UBERON:0000178	EFO:0009899	PATO:0000461	CL:0000788	HANCESTRO:0005	HsapDv:0000159	PATO:0000384	TRUE	10x 3' v2	normal	Homo sapiens	male	blood	European	65-year-old human stage
onek1k	678_679	4	83	NCBITaxon:9606	UBERON:0000178	EFO:0009899	PATO:0000461	CL:0000787	HANCESTRO:0005	HsapDv:0000209	PATO:0000384	TRUE	10x 3' v2	normal	Homo sapiens	male	blood	European	83-year-old human stage
onek1k	680_681	4	77	NCBITaxon:9606	UBERON:0000178	EFO:0009899	PATO:0000461	CL:0000787	HANCESTRO:0005	HsapDv:0000171	PATO:0000384	TRUE	10x 3' v2	normal	Homo sapiens	male	blood	European	77-year-old human stage
onek1k	673_674	4	91	NCBITaxon:9606	UBERON:0000178	EFO:0009899	PATO:0000461	CL:0000788	HANCESTRO:0005	HsapDv:0000217	PATO:0000384	TRUE	10x 3' v2	normal	Homo sapiens	male	blood	European	91-year-old human stage
onek1k	672_673	4	85	NCBITaxon:9606	UBERON:0000178	EFO:0009899	PATO:0000461	CL:0000788	HANCESTRO:0005	HsapDv:0000211	PATO:0000384	TRUE	10x 3' v2	normal	Homo sapiens	male	blood	European	85-year-old human stage
onek1k	483_484	41	71	NCBITaxon:9606	UBERON:0000178	EFO:0009899	PATO:0000461	CL:0000818	HANCESTRO:0005	HsapDv:0000165	PATO:0000384	TRUE	10x 3' v2	normal	Homo sapiens	male	blood	European	71-year-old human stage
onek1k	482_483	41	23	NCBITaxon:9606	UBERON:0000178	EFO:0009899	PATO:0000461	CL:0000818	HANCESTRO:0005	HsapDv:0000117	PATO:0000384	TRUE	10x 3' v2	normal	Homo sapiens	male	blood	European	23-year-old human stage
onek1k	480_481	41	69	NCBITaxon:9606	UBERON:0000178	EFO:0009899	PATO:0000461	CL:0000788	HANCESTRO:0005	HsapDv:0000163	PATO:0000384	TRUE	10x 3' v2	normal	Homo sapiens	male	blood	European	69-year-old human stage
onek1k	478_479	41	68	NCBITaxon:9606	UBERON:0000178	EFO:0009899	PATO:0000461	CL:0000788	HANCESTRO:0005	HsapDv:0000162	PATO:0000384	TRUE	10x 3' v2	normal	Homo sapiens	male	blood	European	68-year-old human stage
onek1k	383_384	41	81	NCBITaxon:9606	UBERON:0000178	EFO:0009899	PATO:0000461	CL:0000787	HANCESTRO:0005	HsapDv:0000207	PATO:0000384	TRUE	10x 3' v2	normal	Homo sapiens	male	blood	European	81-year-old human stage
onek1k	479_480	41	86	NCBITaxon:9606	UBERON:0000178	EFO:0009899	PATO:0000461	CL:0000788	HANCESTRO:0005	HsapDv:0000212	PATO:0000384	TRUE	10x 3' v2	normal	Homo sapiens	male	blood	European	86-year-old human stage
onek1k	531_532	42	65	NCBITaxon:9606	UBERON:0000178	EFO:0009899	PATO:0000461	CL:0000818	HANCESTRO:0005	HsapDv:0000159	PATO:0000384	TRUE	10x 3' v2	normal	Homo sapiens	male	blood	European	65-year-old human stage
onek1k	527_528	42	65	NCBITaxon:9606	UBERON:0000178	EFO:0009899	PATO:0000461	CL:0000788	HANCESTRO:0005	HsapDv:0000159	PATO:0000384	TRUE	10x 3' v2	normal	Homo sapiens	male	blood	European	65-year-old human stage
onek1k	528_529	42	68	NCBITaxon:9606	UBERON:0000178	EFO:0009899	PATO:0000461	CL:0000788	HANCESTRO:0005	HsapDv:0000162	PATO:0000384	TRUE	10x 3' v2	normal	Homo sapiens	male	blood	European	68-year-old human stage
onek1k	530_531	42	78	NCBITaxon:9606	UBERON:0000178	EFO:0009899	PATO:0000461	CL:0000818	HANCESTRO:0005	HsapDv:0000172	PATO:0000384	TRUE	10x 3' v2	normal	Homo sapiens	male	blood	European	78-year-old human stage
onek1k	539_540	42	62	NCBITaxon:9606	UBERON:0000178	EFO:0009899	PATO:0000461	CL:0000788	HANCESTRO:0005	HsapDv:0000156	PATO:0000384	TRUE	10x 3' v2	normal	Homo sapiens	male	blood	European	62-year-old human stage
onek1k	529_530	42	78	NCBITaxon:9606	UBERON:0000178	EFO:0009899	PATO:0000461	CL:0000788	HANCESTRO:0005	HsapDv:0000172	PATO:0000384	TRUE	10x 3' v2	normal	Homo sapiens	male	blood	European	78-year-old human stage
onek1k	532_533	42	79	NCBITaxon:9606	UBERON:0000178	EFO:0009899	PATO:0000461	CL:0000788	HANCESTRO:0005	HsapDv:0000173	PATO:0000384	TRUE	10x 3' v2	normal	Homo sapiens	male	blood	European	79-year-old human stage
onek1k	505_506	42	54	NCBITaxon:9606	UBERON:0000178	EFO:0009899	PATO:0000461	CL:0000788	HANCESTRO:0005	HsapDv:0000148	PATO:0000384	TRUE	10x 3' v2	normal	Homo sapiens	male	blood	European	54-year-old human stage
onek1k	533_534	42	33	NCBITaxon:9606	UBERON:0000178	EFO:0009899	PATO:0000461	CL:0000788	HANCESTRO:0005	HsapDv:0000127	PATO:0000384	TRUE	10x 3' v2	normal	Homo sapiens	male	blood	European	33-year-old human stage
onek1k	507_508	43	66	NCBITaxon:9606	UBERON:0000178	EFO:0009899	PATO:0000461	CL:0000787	HANCESTRO:0005	HsapDv:0000160	PATO:0000384	TRUE	10x 3' v2	normal	Homo sapiens	male	blood	European	66-year-old human stage
onek1k	536_537	43	67	NCBITaxon:9606	UBERON:0000178	EFO:0009899	PATO:0000461	CL:0000787	HANCESTRO:0005	HsapDv:0000161	PATO:0000384	TRUE	10x 3' v2	normal	Homo sapiens	male	blood	European	67-year-old human stage
onek1k	542_543	43	58	NCBITaxon:9606	UBERON:0000178	EFO:0009899	PATO:0000461	CL:0000818	HANCESTRO:0005	HsapDv:0000152	PATO:0000384	TRUE	10x 3' v2	normal	Homo sapiens	male	blood	European	58-year-old human stage
onek1k	524_525	43	74	NCBITaxon:9606	UBERON:0000178	EFO:0009899	PATO:0000461	CL:0000788	HANCESTRO:0005	HsapDv:0000168	PATO:0000384	TRUE	10x 3' v2	normal	Homo sapiens	male	blood	European	74-year-old human stage
onek1k	534_535	43	88	NCBITaxon:9606	UBERON:0000178	EFO:0009899	PATO:0000461	CL:0000980	HANCESTRO:0005	HsapDv:0000214	PATO:0000384	TRUE	10x 3' v2	normal	Homo sapiens	male	blood	European	88-year-old human stage
onek1k	544_545	43	68	NCBITaxon:9606	UBERON:0000178	EFO:0009899	PATO:0000461	CL:0000788	HANCESTRO:0005	HsapDv:0000162	PATO:0000384	TRUE	10x 3' v2	normal	Homo sapiens	male	blood	European	68-year-old human stage
onek1k	514_515	44	90	NCBITaxon:9606	UBERON:0000178	EFO:0009899	PATO:0000461	CL:0000788	HANCESTRO:0005	HsapDv:0000216	PATO:0000384	TRUE	10x 3' v2	normal	Homo sapiens	male	blood	European	90-year-old human stage
onek1k	511_512	44	89	NCBITaxon:9606	UBERON:0000178	EFO:0009899	PATO:0000461	CL:0000788	HANCESTRO:0005	HsapDv:0000215	PATO:0000384	TRUE	10x 3' v2	normal	Homo sapiens	male	blood	European	89-year-old human stage
onek1k	513_514	44	82	NCBITaxon:9606	UBERON:0000178	EFO:0009899	PATO:0000461	CL:0000788	HANCESTRO:0005	HsapDv:0000208	PATO:0000384	TRUE	10x 3' v2	normal	Homo sapiens	male	blood	European	82-year-old human stage
onek1k	510_511	44	84	NCBITaxon:9606	UBERON:0000178	EFO:0009899	PATO:0000461	CL:0000787	HANCESTRO:0005	HsapDv:0000210	PATO:0000384	TRUE	10x 3' v2	normal	Homo sapiens	male	blood	European	84-year-old human stage
onek1k	547_548	44	73	NCBITaxon:9606	UBERON:0000178	EFO:0009899	PATO:0000461	CL:0000788	HANCESTRO:0005	HsapDv:0000167	PATO:0000384	TRUE	10x 3' v2	normal	Homo sapiens	male	blood	European	73-year-old human stage
onek1k	555_556	44	77	NCBITaxon:9606	UBERON:0000178	EFO:0009899	PATO:0000461	CL:0000818	HANCESTRO:0005	HsapDv:0000171	PATO:0000384	TRUE	10x 3' v2	normal	Homo sapiens	male	blood	European	77-year-old human stage
onek1k	469_470	45	78	NCBITaxon:9606	UBERON:0000178	EFO:0009899	PATO:0000461	CL:0000788	HANCESTRO:0005	HsapDv:0000172	PATO:0000384	TRUE	10x 3' v2	normal	Homo sapiens	male	blood	European	78-year-old human stage
onek1k	600_601	45	39	NCBITaxon:9606	UBERON:0000178	EFO:0009899	PATO:0000461	CL:0000787	HANCESTRO:0005	HsapDv:0000133	PATO:0000384	TRUE	10x 3' v2	normal	Homo sapiens	male	blood	European	39-year-old human stage
onek1k	570_571	45	59	NCBITaxon:9606	UBERON:0000178	EFO:0009899	PATO:0000461	CL:0000788	HANCESTRO:0005	HsapDv:0000153	PATO:0000384	TRUE	10x 3' v2	normal	Homo sapiens	male	blood	European	59-year-old human stage
onek1k	569_570	45	69	NCBITaxon:9606	UBERON:0000178	EFO:0009899	PATO:0000461	CL:0000788	HANCESTRO:0005	HsapDv:0000163	PATO:0000384	TRUE	10x 3' v2	normal	Homo sapiens	male	blood	European	69-year-old human stage
onek1k	567_568	45	68	NCBITaxon:9606	UBERON:0000178	EFO:0009899	PATO:0000461	CL:0000788	HANCESTRO:0005	HsapDv:0000162	PATO:0000384	TRUE	10x 3' v2	normal	Homo sapiens	male	blood	European	68-year-old human stage
onek1k	472_473	45	77	NCBITaxon:9606	UBERON:0000178	EFO:0009899	PATO:0000461	CL:0000787	HANCESTRO:0005	HsapDv:0000171	PATO:0000384	TRUE	10x 3' v2	normal	Homo sapiens	male	blood	European	77-year-old human stage
onek1k	566_567	45	58	NCBITaxon:9606	UBERON:0000178	EFO:0009899	PATO:0000461	CL:0000787	HANCESTRO:0005	HsapDv:0000152	PATO:0000384	TRUE	10x 3' v2	normal	Homo sapiens	male	blood	European	58-year-old human stage
onek1k	109_109	46	84	NCBITaxon:9606	UBERON:0000178	EFO:0009899	PATO:0000461	CL:0000787	HANCESTRO:0005	HsapDv:0000210	PATO:0000384	TRUE	10x 3' v2	normal	Homo sapiens	male	blood	European	84-year-old human stage
onek1k	117_117	46	91	NCBITaxon:9606	UBERON:0000178	EFO:0009899	PATO:0000461	CL:0000818	HANCESTRO:0005	HsapDv:0000217	PATO:0000384	TRUE	10x 3' v2	normal	Homo sapiens	male	blood	European	91-year-old human stage
onek1k	106_106	46	80	NCBITaxon:9606	UBERON:0000178	EFO:0009899	PATO:0000461	CL:0000787	HANCESTRO:0005	HsapDv:0000206	PATO:0000384	TRUE	10x 3' v2	normal	Homo sapiens	male	blood	European	80-year-old human stage
onek1k	107_107	46	85	NCBITaxon:9606	UBERON:0000178	EFO:0009899	PATO:0000461	CL:0000818	HANCESTRO:0005	HsapDv:0000211	PATO:0000384	TRUE	10x 3' v2	normal	Homo sapiens	male	blood	European	85-year-old human stage
onek1k	572_573	46	86	NCBITaxon:9606	UBERON:0000178	EFO:0009899	PATO:0000461	CL:0000818	HANCESTRO:0005	HsapDv:0000212	PATO:0000384	TRUE	10x 3' v2	normal	Homo sapiens	male	blood	European	86-year-old human stage
onek1k	621_622	47	91	NCBITaxon:9606	UBERON:0000178	EFO:0009899	PATO:0000461	CL:0000788	HANCESTRO:0005	HsapDv:0000217	PATO:0000384	TRUE	10x 3' v2	normal	Homo sapiens	male	blood	European	91-year-old human stage
onek1k	575_576	47	50	NCBITaxon:9606	UBERON:0000178	EFO:0009899	PATO:0000461	CL:0000787	HANCESTRO:0005	HsapDv:0000144	PATO:0000384	TRUE	10x 3' v2	normal	Homo sapiens	male	blood	European	50-year-old human stage
onek1k	603_604	47	87	NCBITaxon:9606	UBERON:0000178	EFO:0009899	PATO:0000461	CL:0000788	HANCESTRO:0005	HsapDv:0000213	PATO:0000384	TRUE	10x 3' v2	normal	Homo sapiens	male	blood	European	87-year-old human stage
onek1k	602_603	47	70	NCBITaxon:9606	UBERON:0000178	EFO:0009899	PATO:0000461	CL:0000788	HANCESTRO:0005	HsapDv:0000164	PATO:0000384	TRUE	10x 3' v2	normal	Homo sapiens	male	blood	European	70-year-old human stage
onek1k	1076_1077	47	73	NCBITaxon:9606	UBERON:0000178	EFO:0009899	PATO:0000461	CL:0000788	HANCESTRO:0005	HsapDv:0000167	PATO:0000384	TRUE	10x 3' v2	normal	Homo sapiens	male	blood	European	73-year-old human stage
onek1k	609_610	48	62	NCBITaxon:9606	UBERON:0000178	EFO:0009899	PATO:0000461	CL:0000788	HANCESTRO:0005	HsapDv:0000156	PATO:0000384	TRUE	10x 3' v2	normal	Homo sapiens	male	blood	European	62-year-old human stage
onek1k	612_613	48	83	NCBITaxon:9606	UBERON:0000178	EFO:0009899	PATO:0000461	CL:0000787	HANCESTRO:0005	HsapDv:0000209	PATO:0000384	TRUE	10x 3' v2	normal	Homo sapiens	male	blood	European	83-year-old human stage
onek1k	608_609	48	67	NCBITaxon:9606	UBERON:0000178	EFO:0009899	PATO:0000461	CL:0000788	HANCESTRO:0005	HsapDv:0000161	PATO:0000384	TRUE	10x 3' v2	normal	Homo sapiens	male	blood	European	67-year-old human stage
onek1k	610_611	48	63	NCBITaxon:9606	UBERON:0000178	EFO:0009899	PATO:0000461	CL:0000788	HANCESTRO:0005	HsapDv:0000157	PATO:0000384	TRUE	10x 3' v2	normal	Homo sapiens	male	blood	European	63-year-old human stage
onek1k	577_578	49	72	NCBITaxon:9606	UBERON:0000178	EFO:0009899	PATO:0000461	CL:0000787	HANCESTRO:0005	HsapDv:0000166	PATO:0000384	TRUE	10x 3' v2	normal	Homo sapiens	male	blood	European	72-year-old human stage
onek1k	470_471	49	83	NCBITaxon:9606	UBERON:0000178	EFO:0009899	PATO:0000461	CL:0000787	HANCESTRO:0005	HsapDv:0000209	PATO:0000384	TRUE	10x 3' v2	normal	Homo sapiens	male	blood	European	83-year-old human stage
onek1k	508_509	49	79	NCBITaxon:9606	UBERON:0000178	EFO:0009899	PATO:0000461	CL:0000818	HANCESTRO:0005	HsapDv:0000173	PATO:0000384	TRUE	10x 3' v2	normal	Homo sapiens	male	blood	European	79-year-old human stage
onek1k	637_638	49	87	NCBITaxon:9606	UBERON:0000178	EFO:0009899	PATO:0000461	CL:0000787	HANCESTRO:0005	HsapDv:0000213	PATO:0000384	TRUE	10x 3' v2	normal	Homo sapiens	male	blood	European	87-year-old human stage
onek1k	622_623	49	86	NCBITaxon:9606	UBERON:0000178	EFO:0009899	PATO:0000461	CL:0000787	HANCESTRO:0005	HsapDv:0000212	PATO:0000384	TRUE	10x 3' v2	normal	Homo sapiens	male	blood	European	86-year-old human stage
onek1k	636_637	49	75	NCBITaxon:9606	UBERON:0000178	EFO:0009899	PATO:0000461	CL:0000788	HANCESTRO:0005	HsapDv:0000169	PATO:0000384	TRUE	10x 3' v2	normal	Homo sapiens	male	blood	European	75-year-old human stage
onek1k	968_969	5	60	NCBITaxon:9606	UBERON:0000178	EFO:0009899	PATO:0000461	CL:0000787	HANCESTRO:0005	HsapDv:0000154	PATO:0000384	TRUE	10x 3' v2	normal	Homo sapiens	male	blood	European	60-year-old human stage
onek1k	721_722	5	81	NCBITaxon:9606	UBERON:0000178	EFO:0009899	PATO:0000461	CL:0000788	HANCESTRO:0005	HsapDv:0000207	PATO:0000384	TRUE	10x 3' v2	normal	Homo sapiens	male	blood	European	81-year-old human stage
onek1k	739_740	5	80	NCBITaxon:9606	UBERON:0000178	EFO:0009899	PATO:0000461	CL:0000788	HANCESTRO:0005	HsapDv:0000206	PATO:0000384	TRUE	10x 3' v2	normal	Homo sapiens	male	blood	European	80-year-old human stage
onek1k	720_721	5	78	NCBITaxon:9606	UBERON:0000178	EFO:0009899	PATO:0000461	CL:0000818	HANCESTRO:0005	HsapDv:0000172	PATO:0000384	TRUE	10x 3' v2	normal	Homo sapiens	male	blood	European	78-year-old human stage
onek1k	639_640	50	79	NCBITaxon:9606	UBERON:0000178	EFO:0009899	PATO:0000461	CL:0000980	HANCESTRO:0005	HsapDv:0000173	PATO:0000384	TRUE	10x 3' v2	normal	Homo sapiens	male	blood	European	79-year-old human stage
onek1k	645_646	50	86	NCBITaxon:9606	UBERON:0000178	EFO:0009899	PATO:0000461	CL:0000787	HANCESTRO:0005	HsapDv:0000212	PATO:0000384	TRUE	10x 3' v2	normal	Homo sapiens	male	blood	European	86-year-old human stage
onek1k	649_650	50	80	NCBITaxon:9606	UBERON:0000178	EFO:0009899	PATO:0000461	CL:0000787	HANCESTRO:0005	HsapDv:0000206	PATO:0000384	TRUE	10x 3' v2	normal	Homo sapiens	male	blood	European	80-year-old human stage
onek1k	641_642	50	85	NCBITaxon:9606	UBERON:0000178	EFO:0009899	PATO:0000461	CL:0000787	HANCESTRO:0005	HsapDv:0000211	PATO:0000384	TRUE	10x 3' v2	normal	Homo sapiens	male	blood	European	85-year-old human stage
onek1k	580_581	51	37	NCBITaxon:9606	UBERON:0000178	EFO:0009899	PATO:0000461	CL:0000818	HANCESTRO:0005	HsapDv:0000131	PATO:0000384	TRUE	10x 3' v2	normal	Homo sapiens	male	blood	European	37-year-old human stage
onek1k	586_587	51	51	NCBITaxon:9606	UBERON:0000178	EFO:0009899	PATO:0000461	CL:0000788	HANCESTRO:0005	HsapDv:0000145	PATO:0000384	TRUE	10x 3' v2	normal	Homo sapiens	male	blood	European	51-year-old human stage
onek1k	588_589	51	69	NCBITaxon:9606	UBERON:0000178	EFO:0009899	PATO:0000461	CL:0000788	HANCESTRO:0005	HsapDv:0000163	PATO:0000384	TRUE	10x 3' v2	normal	Homo sapiens	male	blood	European	69-year-old human stage
onek1k	585_586	51	71	NCBITaxon:9606	UBERON:0000178	EFO:0009899	PATO:0000461	CL:0000787	HANCESTRO:0005	HsapDv:0000165	PATO:0000384	TRUE	10x 3' v2	normal	Homo sapiens	male	blood	European	71-year-old human stage
onek1k	583_584	51	36	NCBITaxon:9606	UBERON:0000178	EFO:0009899	PATO:0000461	CL:0000787	HANCESTRO:0005	HsapDv:0000130	PATO:0000384	TRUE	10x 3' v2	normal	Homo sapiens	male	blood	European	36-year-old human stage
onek1k	590_591	51	69	NCBITaxon:9606	UBERON:0000178	EFO:0009899	PATO:0000461	CL:0000788	HANCESTRO:0005	HsapDv:0000163	PATO:0000384	TRUE	10x 3' v2	normal	Homo sapiens	male	blood	European	69-year-old human stage
onek1k	624_625	51	60	NCBITaxon:9606	UBERON:0000178	EFO:0009899	PATO:0000461	CL:0000788	HANCESTRO:0005	HsapDv:0000154	PATO:0000384	TRUE	10x 3' v2	normal	Homo sapiens	male	blood	European	60-year-old human stage
onek1k	584_585	51	74	NCBITaxon:9606	UBERON:0000178	EFO:0009899	PATO:0000461	CL:0000818	HANCESTRO:0005	HsapDv:0000168	PATO:0000384	TRUE	10x 3' v2	normal	Homo sapiens	male	blood	European	74-year-old human stage
onek1k	592_593	52	68	NCBITaxon:9606	UBERON:0000178	EFO:0009899	PATO:0000461	CL:0000788	HANCESTRO:0005	HsapDv:0000162	PATO:0000384	TRUE	10x 3' v2	normal	Homo sapiens	male	blood	European	68-year-old human stage
onek1k	593_594	52	69	NCBITaxon:9606	UBERON:0000178	EFO:0009899	PATO:0000461	CL:0000787	HANCESTRO:0005	HsapDv:0000163	PATO:0000384	TRUE	10x 3' v2	normal	Homo sapiens	male	blood	European	69-year-old human stage
onek1k	595_596	52	81	NCBITaxon:9606	UBERON:0000178	EFO:0009899	PATO:0000461	CL:0000787	HANCESTRO:0005	HsapDv:0000207	PATO:0000384	TRUE	10x 3' v2	normal	Homo sapiens	male	blood	European	81-year-old human stage
onek1k	628_629	52	73	NCBITaxon:9606	UBERON:0000178	EFO:0009899	PATO:0000461	CL:0000788	HANCESTRO:0005	HsapDv:0000167	PATO:0000384	TRUE	10x 3' v2	normal	Homo sapiens	male	blood	European	73-year-old human stage
onek1k	629_630	52	34	NCBITaxon:9606	UBERON:0000178	EFO:0009899	PATO:0000461	CL:0000788	HANCESTRO:0005	HsapDv:0000128	PATO:0000384	TRUE	10x 3' v2	normal	Homo sapiens	male	blood	European	34-year-old human stage
onek1k	344_345	52	61	NCBITaxon:9606	UBERON:0000178	EFO:0009899	PATO:0000461	CL:0000787	HANCESTRO:0005	HsapDv:0000155	PATO:0000384	TRUE	10x 3' v2	normal	Homo sapiens	male	blood	European	61-year-old human stage
onek1k	591_592	52	83	NCBITaxon:9606	UBERON:0000178	EFO:0009899	PATO:0000461	CL:0000788	HANCESTRO:0005	HsapDv:0000209	PATO:0000384	TRUE	10x 3' v2	normal	Homo sapiens	male	blood	European	83-year-old human stage
onek1k	634_635	52	55	NCBITaxon:9606	UBERON:0000178	EFO:0009899	PATO:0000461	CL:0000980	HANCESTRO:0005	HsapDv:0000149	PATO:0000384	TRUE	10x 3' v2	normal	Homo sapiens	male	blood	European	55-year-old human stage
onek1k	345_346	52	66	NCBITaxon:9606	UBERON:0000178	EFO:0009899	PATO:0000461	CL:0000787	HANCESTRO:0005	HsapDv:0000160	PATO:0000384	TRUE	10x 3' v2	normal	Homo sapiens	male	blood	European	66-year-old human stage
onek1k	653_654	53	86	NCBITaxon:9606	UBERON:0000178	EFO:0009899	PATO:0000461	CL:0000787	HANCESTRO:0005	HsapDv:0000212	PATO:0000384	TRUE	10x 3' v2	normal	Homo sapiens	male	blood	European	86-year-old human stage
onek1k	386_387	53	80	NCBITaxon:9606	UBERON:0000178	EFO:0009899	PATO:0000461	CL:0000788	HANCESTRO:0005	HsapDv:0000206	PATO:0000384	TRUE	10x 3' v2	normal	Homo sapiens	male	blood	European	80-year-old human stage
onek1k	354_355	53	23	NCBITaxon:9606	UBERON:0000178	EFO:0009899	PATO:0000461	CL:0000787	HANCESTRO:0005	HsapDv:0000117	PATO:0000384	TRUE	10x 3' v2	normal	Homo sapiens	male	blood	European	23-year-old human stage
onek1k	346_347	53	61	NCBITaxon:9606	UBERON:0000178	EFO:0009899	PATO:0000461	CL:0000788	HANCESTRO:0005	HsapDv:0000155	PATO:0000384	TRUE	10x 3' v2	normal	Homo sapiens	male	blood	European	61-year-old human stage
onek1k	657_658	53	68	NCBITaxon:9606	UBERON:0000178	EFO:0009899	PATO:0000461	CL:0000787	HANCESTRO:0005	HsapDv:0000162	PATO:0000384	TRUE	10x 3' v2	normal	Homo sapiens	male	blood	European	68-year-old human stage
onek1k	655_656	53	60	NCBITaxon:9606	UBERON:0000178	EFO:0009899	PATO:0000461	CL:0000787	HANCESTRO:0005	HsapDv:0000154	PATO:0000384	TRUE	10x 3' v2	normal	Homo sapiens	male	blood	European	60-year-old human stage
onek1k	654_655	53	59	NCBITaxon:9606	UBERON:0000178	EFO:0009899	PATO:0000461	CL:0000788	HANCESTRO:0005	HsapDv:0000153	PATO:0000384	TRUE	10x 3' v2	normal	Homo sapiens	male	blood	European	59-year-old human stage
onek1k	597_598	54	52	NCBITaxon:9606	UBERON:0000178	EFO:0009899	PATO:0000461	CL:0000818	HANCESTRO:0005	HsapDv:0000146	PATO:0000384	TRUE	10x 3' v2	normal	Homo sapiens	male	blood	European	52-year-old human stage
onek1k	465_466	54	59	NCBITaxon:9606	UBERON:0000178	EFO:0009899	PATO:0000461	CL:0000818	HANCESTRO:0005	HsapDv:0000153	PATO:0000384	TRUE	10x 3' v2	normal	Homo sapiens	male	blood	European	59-year-old human stage
onek1k	349_350	54	51	NCBITaxon:9606	UBERON:0000178	EFO:0009899	PATO:0000461	CL:0000788	HANCESTRO:0005	HsapDv:0000145	PATO:0000384	TRUE	10x 3' v2	normal	Homo sapiens	male	blood	European	51-year-old human stage
onek1k	41_41	54	77	NCBITaxon:9606	UBERON:0000178	EFO:0009899	PATO:0000461	CL:0000788	HANCESTRO:0005	HsapDv:0000171	PATO:0000384	TRUE	10x 3' v2	normal	Homo sapiens	male	blood	European	77-year-old human stage
onek1k	113_113	54	67	NCBITaxon:9606	UBERON:0000178	EFO:0009899	PATO:0000461	CL:0000818	HANCESTRO:0005	HsapDv:0000161	PATO:0000384	TRUE	10x 3' v2	normal	Homo sapiens	male	blood	European	67-year-old human stage
onek1k	632_633	54	70	NCBITaxon:9606	UBERON:0000178	EFO:0009899	PATO:0000461	CL:0000818	HANCESTRO:0005	HsapDv:0000164	PATO:0000384	TRUE	10x 3' v2	normal	Homo sapiens	male	blood	European	70-year-old human stage
onek1k	57_57	55	32	NCBITaxon:9606	UBERON:0000178	EFO:0009899	PATO:0000461	CL:0000818	HANCESTRO:0005	HsapDv:0000126	PATO:0000384	TRUE	10x 3' v2	normal	Homo sapiens	male	blood	European	32-year-old human stage
onek1k	50_50	55	64	NCBITaxon:9606	UBERON:0000178	EFO:0009899	PATO:0000461	CL:0000788	HANCESTRO:0005	HsapDv:0000158	PATO:0000384	TRUE	10x 3' v2	normal	Homo sapiens	male	blood	European	64-year-old human stage
onek1k	89_89	55	66	NCBITaxon:9606	UBERON:0000178	EFO:0009899	PATO:0000461	CL:0000788	HANCESTRO:0005	HsapDv:0000160	PATO:0000384	TRUE	10x 3' v2	normal	Homo sapiens	male	blood	European	66-year-old human stage
onek1k	92_92	55	71	NCBITaxon:9606	UBERON:0000178	EFO:0009899	PATO:0000461	CL:0000787	HANCESTRO:0005	HsapDv:0000165	PATO:0000384	TRUE	10x 3' v2	normal	Homo sapiens	male	blood	European	71-year-old human stage
onek1k	91_91	55	53	NCBITaxon:9606	UBERON:0000178	EFO:0009899	PATO:0000461	CL:0000788	HANCESTRO:0005	HsapDv:0000147	PATO:0000384	TRUE	10x 3' v2	normal	Homo sapiens	male	blood	European	53-year-old human stage
onek1k	93_93	55	60	NCBITaxon:9606	UBERON:0000178	EFO:0009899	PATO:0000461	CL:0000788	HANCESTRO:0005	HsapDv:0000154	PATO:0000384	TRUE	10x 3' v2	normal	Homo sapiens	male	blood	European	60-year-old human stage
onek1k	58_58	55	19	NCBITaxon:9606	UBERON:0000178	EFO:0009899	PATO:0000461	CL:0000788	HANCESTRO:0005	HsapDv:0000113	PATO:0000384	TRUE	10x 3' v2	normal	Homo sapiens	male	blood	European	19-year-old human stage
onek1k	49_49	55	84	NCBITaxon:9606	UBERON:0000178	EFO:0009899	PATO:0000461	CL:0000788	HANCESTRO:0005	HsapDv:0000210	PATO:0000384	TRUE	10x 3' v2	normal	Homo sapiens	male	blood	European	84-year-old human stage
onek1k	96_96	56	64	NCBITaxon:9606	UBERON:0000178	EFO:0009899	PATO:0000461	CL:0000818	HANCESTRO:0005	HsapDv:0000158	PATO:0000384	TRUE	10x 3' v2	normal	Homo sapiens	male	blood	European	64-year-old human stage
onek1k	95_95	56	69	NCBITaxon:9606	UBERON:0000178	EFO:0009899	PATO:0000461	CL:0000788	HANCESTRO:0005	HsapDv:0000163	PATO:0000384	TRUE	10x 3' v2	normal	Homo sapiens	male	blood	European	69-year-old human stage
onek1k	286_287	56	44	NCBITaxon:9606	UBERON:0000178	EFO:0009899	PATO:0000461	CL:0000788	HANCESTRO:0005	HsapDv:0000138	PATO:0000384	TRUE	10x 3' v2	normal	Homo sapiens	male	blood	European	44-year-old human stage
onek1k	64_64	56	46	NCBITaxon:9606	UBERON:0000178	EFO:0009899	PATO:0000461	CL:0000787	HANCESTRO:0005	HsapDv:0000140	PATO:0000384	TRUE	10x 3' v2	normal	Homo sapiens	male	blood	European	46-year-old human stage
onek1k	97_97	56	59	NCBITaxon:9606	UBERON:0000178	EFO:0009899	PATO:0000461	CL:0000787	HANCESTRO:0005	HsapDv:0000153	PATO:0000384	TRUE	10x 3' v2	normal	Homo sapiens	male	blood	European	59-year-old human stage
onek1k	61_61	56	25	NCBITaxon:9606	UBERON:0000178	EFO:0009899	PATO:0000461	CL:0000787	HANCESTRO:0005	HsapDv:0000119	PATO:0000384	TRUE	10x 3' v2	normal	Homo sapiens	male	blood	European	25-year-old human stage
onek1k	1077_1078	56	61	NCBITaxon:9606	UBERON:0000178	EFO:0009899	PATO:0000461	CL:0000788	HANCESTRO:0005	HsapDv:0000155	PATO:0000384	TRUE	10x 3' v2	normal	Homo sapiens	male	blood	European	61-year-old human stage
onek1k	88_88	57	78	NCBITaxon:9606	UBERON:0000178	EFO:0009899	PATO:0000461	CL:0000818	HANCESTRO:0005	HsapDv:0000172	PATO:0000384	TRUE	10x 3' v2	normal	Homo sapiens	male	blood	European	78-year-old human stage
onek1k	86_86	57	43	NCBITaxon:9606	UBERON:0000178	EFO:0009899	PATO:0000461	CL:0000788	HANCESTRO:0005	HsapDv:0000137	PATO:0000384	TRUE	10x 3' v2	normal	Homo sapiens	male	blood	European	43-year-old human stage
onek1k	72_72	57	77	NCBITaxon:9606	UBERON:0000178	EFO:0009899	PATO:0000461	CL:0000818	HANCESTRO:0005	HsapDv:0000171	PATO:0000384	TRUE	10x 3' v2	normal	Homo sapiens	male	blood	European	77-year-old human stage
onek1k	1081_1082	57	73	NCBITaxon:9606	UBERON:0000178	EFO:0009899	PATO:0000461	CL:0000788	HANCESTRO:0005	HsapDv:0000167	PATO:0000384	TRUE	10x 3' v2	normal	Homo sapiens	male	blood	European	73-year-old human stage
onek1k	70_70	57	50	NCBITaxon:9606	UBERON:0000178	EFO:0009899	PATO:0000461	CL:0000788	HANCESTRO:0005	HsapDv:0000144	PATO:0000384	TRUE	10x 3' v2	normal	Homo sapiens	male	blood	European	50-year-old human stage
onek1k	87_87	57	63	NCBITaxon:9606	UBERON:0000178	EFO:0009899	PATO:0000461	CL:0000787	HANCESTRO:0005	HsapDv:0000157	PATO:0000384	TRUE	10x 3' v2	normal	Homo sapiens	male	blood	European	63-year-old human stage
onek1k	85_85	57	70	NCBITaxon:9606	UBERON:0000178	EFO:0009899	PATO:0000461	CL:0000788	HANCESTRO:0005	HsapDv:0000164	PATO:0000384	TRUE	10x 3' v2	normal	Homo sapiens	male	blood	European	70-year-old human stage
onek1k	1078_1079	57	65	NCBITaxon:9606	UBERON:0000178	EFO:0009899	PATO:0000461	CL:0000788	HANCESTRO:0005	HsapDv:0000159	PATO:0000384	TRUE	10x 3' v2	normal	Homo sapiens	male	blood	European	65-year-old human stage
onek1k	84_84	57	57	NCBITaxon:9606	UBERON:0000178	EFO:0009899	PATO:0000461	CL:0000818	HANCESTRO:0005	HsapDv:0000151	PATO:0000384	TRUE	10x 3' v2	normal	Homo sapiens	male	blood	European	57-year-old human stage
onek1k	169_170	58	20	NCBITaxon:9606	UBERON:0000178	EFO:0009899	PATO:0000461	CL:0000818	HANCESTRO:0005	HsapDv:0000114	PATO:0000384	TRUE	10x 3' v2	normal	Homo sapiens	male	blood	European	20-year-old human stage
onek1k	168_169	58	79	NCBITaxon:9606	UBERON:0000178	EFO:0009899	PATO:0000461	CL:0000788	HANCESTRO:0005	HsapDv:0000173	PATO:0000384	TRUE	10x 3' v2	normal	Homo sapiens	male	blood	European	79-year-old human stage
onek1k	154_154	58	67	NCBITaxon:9606	UBERON:0000178	EFO:0009899	PATO:0000461	CL:0000788	HANCESTRO:0005	HsapDv:0000161	PATO:0000384	TRUE	10x 3' v2	normal	Homo sapiens	male	blood	European	67-year-old human stage
onek1k	155_155	58	56	NCBITaxon:9606	UBERON:0000178	EFO:0009899	PATO:0000461	CL:0000788	HANCESTRO:0005	HsapDv:0000150	PATO:0000384	TRUE	10x 3' v2	normal	Homo sapiens	male	blood	European	56-year-old human stage
onek1k	173_174	58	68	NCBITaxon:9606	UBERON:0000178	EFO:0009899	PATO:0000461	CL:0000787	HANCESTRO:0005	HsapDv:0000162	PATO:0000384	TRUE	10x 3' v2	normal	Homo sapiens	male	blood	European	68-year-old human stage
onek1k	46_46	59	68	NCBITaxon:9606	UBERON:0000178	EFO:0009899	PATO:0000461	CL:0000788	HANCESTRO:0005	HsapDv:0000162	PATO:0000384	TRUE	10x 3' v2	normal	Homo sapiens	male	blood	European	68-year-old human stage
onek1k	140_140	59	60	NCBITaxon:9606	UBERON:0000178	EFO:0009899	PATO:0000461	CL:0000980	HANCESTRO:0005	HsapDv:0000154	PATO:0000384	TRUE	10x 3' v2	normal	Homo sapiens	male	blood	European	60-year-old human stage
onek1k	138_138	59	64	NCBITaxon:9606	UBERON:0000178	EFO:0009899	PATO:0000461	CL:0000787	HANCESTRO:0005	HsapDv:0000158	PATO:0000384	TRUE	10x 3' v2	normal	Homo sapiens	male	blood	European	64-year-old human stage
onek1k	25_25	59	64	NCBITaxon:9606	UBERON:0000178	EFO:0009899	PATO:0000461	CL:0000788	HANCESTRO:0005	HsapDv:0000158	PATO:0000384	TRUE	10x 3' v2	normal	Homo sapiens	male	blood	European	64-year-old human stage
onek1k	974_975	6	74	NCBITaxon:9606	UBERON:0000178	EFO:0009899	PATO:0000461	CL:0000788	HANCESTRO:0005	HsapDv:0000168	PATO:0000384	TRUE	10x 3' v2	normal	Homo sapiens	male	blood	European	74-year-old human stage
onek1k	975_976	6	75	NCBITaxon:9606	UBERON:0000178	EFO:0009899	PATO:0000461	CL:0000818	HANCESTRO:0005	HsapDv:0000169	PATO:0000384	TRUE	10x 3' v2	normal	Homo sapiens	male	blood	European	75-year-old human stage
onek1k	979_980	6	64	NCBITaxon:9606	UBERON:0000178	EFO:0009899	PATO:0000461	CL:0000788	HANCESTRO:0005	HsapDv:0000158	PATO:0000384	TRUE	10x 3' v2	normal	Homo sapiens	male	blood	European	64-year-old human stage
onek1k	973_974	6	79	NCBITaxon:9606	UBERON:0000178	EFO:0009899	PATO:0000461	CL:0000818	HANCESTRO:0005	HsapDv:0000173	PATO:0000384	TRUE	10x 3' v2	normal	Homo sapiens	male	blood	European	79-year-old human stage
onek1k	725_726	6	57	NCBITaxon:9606	UBERON:0000178	EFO:0009899	PATO:0000461	CL:0000818	HANCESTRO:0005	HsapDv:0000151	PATO:0000384	TRUE	10x 3' v2	normal	Homo sapiens	male	blood	European	57-year-old human stage
onek1k	177_178	60	19	NCBITaxon:9606	UBERON:0000178	EFO:0009899	PATO:0000461	CL:0000788	HANCESTRO:0005	HsapDv:0000113	PATO:0000384	TRUE	10x 3' v2	normal	Homo sapiens	male	blood	European	19-year-old human stage
onek1k	144_144	60	44	NCBITaxon:9606	UBERON:0000178	EFO:0009899	PATO:0000461	CL:0000788	HANCESTRO:0005	HsapDv:0000138	PATO:0000384	TRUE	10x 3' v2	normal	Homo sapiens	male	blood	European	44-year-old human stage
onek1k	148_148	60	62	NCBITaxon:9606	UBERON:0000178	EFO:0009899	PATO:0000461	CL:0000980	HANCESTRO:0005	HsapDv:0000156	PATO:0000384	TRUE	10x 3' v2	normal	Homo sapiens	male	blood	European	62-year-old human stage
onek1k	152_152	60	68	NCBITaxon:9606	UBERON:0000178	EFO:0009899	PATO:0000461	CL:0000787	HANCESTRO:0005	HsapDv:0000162	PATO:0000384	TRUE	10x 3' v2	normal	Homo sapiens	male	blood	European	68-year-old human stage
onek1k	178_179	60	47	NCBITaxon:9606	UBERON:0000178	EFO:0009899	PATO:0000461	CL:0000788	HANCESTRO:0005	HsapDv:0000141	PATO:0000384	TRUE	10x 3' v2	normal	Homo sapiens	male	blood	European	47-year-old human stage
onek1k	145_145	60	87	NCBITaxon:9606	UBERON:0000178	EFO:0009899	PATO:0000461	CL:0000787	HANCESTRO:0005	HsapDv:0000213	PATO:0000384	TRUE	10x 3' v2	normal	Homo sapiens	male	blood	European	87-year-old human stage
onek1k	146_146	60	63	NCBITaxon:9606	UBERON:0000178	EFO:0009899	PATO:0000461	CL:0000787	HANCESTRO:0005	HsapDv:0000157	PATO:0000384	TRUE	10x 3' v2	normal	Homo sapiens	male	blood	European	63-year-old human stage
onek1k	76_76	61	73	NCBITaxon:9606	UBERON:0000178	EFO:0009899	PATO:0000461	CL:0000818	HANCESTRO:0005	HsapDv:0000167	PATO:0000384	TRUE	10x 3' v2	normal	Homo sapiens	male	blood	European	73-year-old human stage
onek1k	288_289	61	80	NCBITaxon:9606	UBERON:0000178	EFO:0009899	PATO:0000461	CL:0000788	HANCESTRO:0005	HsapDv:0000206	PATO:0000384	TRUE	10x 3' v2	normal	Homo sapiens	male	blood	European	80-year-old human stage
onek1k	656_657	61	61	NCBITaxon:9606	UBERON:0000178	EFO:0009899	PATO:0000461	CL:0000787	HANCESTRO:0005	HsapDv:0000155	PATO:0000384	TRUE	10x 3' v2	normal	Homo sapiens	male	blood	European	61-year-old human stage
onek1k	45_45	61	71	NCBITaxon:9606	UBERON:0000178	EFO:0009899	PATO:0000461	CL:0000787	HANCESTRO:0005	HsapDv:0000165	PATO:0000384	TRUE	10x 3' v2	normal	Homo sapiens	male	blood	European	71-year-old human stage
onek1k	77_77	61	40	NCBITaxon:9606	UBERON:0000178	EFO:0009899	PATO:0000461	CL:0000788	HANCESTRO:0005	HsapDv:0000134	PATO:0000384	TRUE	10x 3' v2	normal	Homo sapiens	male	blood	European	40-year-old human stage
onek1k	82_82	61	64	NCBITaxon:9606	UBERON:0000178	EFO:0009899	PATO:0000461	CL:0000788	HANCESTRO:0005	HsapDv:0000158	PATO:0000384	TRUE	10x 3' v2	normal	Homo sapiens	male	blood	European	64-year-old human stage
onek1k	78_78	61	38	NCBITaxon:9606	UBERON:0000178	EFO:0009899	PATO:0000461	CL:0000788	HANCESTRO:0005	HsapDv:0000132	PATO:0000384	TRUE	10x 3' v2	normal	Homo sapiens	male	blood	European	38-year-old human stage
onek1k	283_284	62	47	NCBITaxon:9606	UBERON:0000178	EFO:0009899	PATO:0000461	CL:0000788	HANCESTRO:0005	HsapDv:0000141	PATO:0000384	TRUE	10x 3' v2	normal	Homo sapiens	male	blood	European	47-year-old human stage
onek1k	282_283	62	40	NCBITaxon:9606	UBERON:0000178	EFO:0009899	PATO:0000461	CL:0000788	HANCESTRO:0005	HsapDv:0000134	PATO:0000384	TRUE	10x 3' v2	normal	Homo sapiens	male	blood	European	40-year-old human stage
onek1k	44_44	62	60	NCBITaxon:9606	UBERON:0000178	EFO:0009899	PATO:0000461	CL:0000787	HANCESTRO:0005	HsapDv:0000154	PATO:0000384	TRUE	10x 3' v2	normal	Homo sapiens	male	blood	European	60-year-old human stage
onek1k	278_279	62	45	NCBITaxon:9606	UBERON:0000178	EFO:0009899	PATO:0000461	CL:0000787	HANCESTRO:0005	HsapDv:0000139	PATO:0000384	TRUE	10x 3' v2	normal	Homo sapiens	male	blood	European	45-year-old human stage
onek1k	65_65	62	58	NCBITaxon:9606	UBERON:0000178	EFO:0009899	PATO:0000461	CL:0000787	HANCESTRO:0005	HsapDv:0000152	PATO:0000384	TRUE	10x 3' v2	normal	Homo sapiens	male	blood	European	58-year-old human stage
onek1k	284_285	62	30	NCBITaxon:9606	UBERON:0000178	EFO:0009899	PATO:0000461	CL:0000788	HANCESTRO:0005	HsapDv:0000124	PATO:0000384	TRUE	10x 3' v2	normal	Homo sapiens	male	blood	European	30-year-old human stage
onek1k	68_68	62	73	NCBITaxon:9606	UBERON:0000178	EFO:0009899	PATO:0000461	CL:0000788	HANCESTRO:0005	HsapDv:0000167	PATO:0000384	TRUE	10x 3' v2	normal	Homo sapiens	male	blood	European	73-year-old human stage
onek1k	120_120	63	46	NCBITaxon:9606	UBERON:0000178	EFO:0009899	PATO:0000461	CL:0000818	HANCESTRO:0005	HsapDv:0000140	PATO:0000384	TRUE	10x 3' v2	normal	Homo sapiens	male	blood	European	46-year-old human stage
onek1k	119_119	63	38	NCBITaxon:9606	UBERON:0000178	EFO:0009899	PATO:0000461	CL:0000788	HANCESTRO:0005	HsapDv:0000132	PATO:0000384	TRUE	10x 3' v2	normal	Homo sapiens	male	blood	European	38-year-old human stage
onek1k	123_123	63	50	NCBITaxon:9606	UBERON:0000178	EFO:0009899	PATO:0000461	CL:0000818	HANCESTRO:0005	HsapDv:0000144	PATO:0000384	TRUE	10x 3' v2	normal	Homo sapiens	male	blood	European	50-year-old human stage
onek1k	121_121	63	71	NCBITaxon:9606	UBERON:0000178	EFO:0009899	PATO:0000461	CL:0000788	HANCESTRO:0005	HsapDv:0000165	PATO:0000384	TRUE	10x 3' v2	normal	Homo sapiens	male	blood	European	71-year-old human stage
onek1k	129_129	63	35	NCBITaxon:9606	UBERON:0000178	EFO:0009899	PATO:0000461	CL:0000788	HANCESTRO:0005	HsapDv:0000129	PATO:0000384	TRUE	10x 3' v2	normal	Homo sapiens	male	blood	European	35-year-old human stage
onek1k	128_128	63	37	NCBITaxon:9606	UBERON:0000178	EFO:0009899	PATO:0000461	CL:0000787	HANCESTRO:0005	HsapDv:0000131	PATO:0000384	TRUE	10x 3' v2	normal	Homo sapiens	male	blood	European	37-year-old human stage
onek1k	130_130	63	72	NCBITaxon:9606	UBERON:0000178	EFO:0009899	PATO:0000461	CL:0000788	HANCESTRO:0005	HsapDv:0000166	PATO:0000384	TRUE	10x 3' v2	normal	Homo sapiens	male	blood	European	72-year-old human stage
onek1k	126_126	63	65	NCBITaxon:9606	UBERON:0000178	EFO:0009899	PATO:0000461	CL:0000788	HANCESTRO:0005	HsapDv:0000159	PATO:0000384	TRUE	10x 3' v2	normal	Homo sapiens	male	blood	European	65-year-old human stage
onek1k	133_133	63	62	NCBITaxon:9606	UBERON:0000178	EFO:0009899	PATO:0000461	CL:0000788	HANCESTRO:0005	HsapDv:0000156	PATO:0000384	TRUE	10x 3' v2	normal	Homo sapiens	male	blood	European	62-year-old human stage
onek1k	185_186	64	62	NCBITaxon:9606	UBERON:0000178	EFO:0009899	PATO:0000461	CL:0000818	HANCESTRO:0005	HsapDv:0000156	PATO:0000384	TRUE	10x 3' v2	normal	Homo sapiens	male	blood	European	62-year-old human stage
onek1k	188_189	64	46	NCBITaxon:9606	UBERON:0000178	EFO:0009899	PATO:0000461	CL:0000788	HANCESTRO:0005	HsapDv:0000140	PATO:0000384	TRUE	10x 3' v2	normal	Homo sapiens	male	blood	European	46-year-old human stage
onek1k	30_30	64	37	NCBITaxon:9606	UBERON:0000178	EFO:0009899	PATO:0000461	CL:0000788	HANCESTRO:0005	HsapDv:0000131	PATO:0000384	TRUE	10x 3' v2	normal	Homo sapiens	male	blood	European	37-year-old human stage
onek1k	36_36	64	66	NCBITaxon:9606	UBERON:0000178	EFO:0009899	PATO:0000461	CL:0000788	HANCESTRO:0005	HsapDv:0000160	PATO:0000384	TRUE	10x 3' v2	normal	Homo sapiens	male	blood	European	66-year-old human stage
onek1k	187_188	64	26	NCBITaxon:9606	UBERON:0000178	EFO:0009899	PATO:0000461	CL:0000788	HANCESTRO:0005	HsapDv:0000120	PATO:0000384	TRUE	10x 3' v2	normal	Homo sapiens	male	blood	European	26-year-old human stage
onek1k	38_38	64	79	NCBITaxon:9606	UBERON:0000178	EFO:0009899	PATO:0000461	CL:0000788	HANCESTRO:0005	HsapDv:0000173	PATO:0000384	TRUE	10x 3' v2	normal	Homo sapiens	male	blood	European	79-year-old human stage
onek1k	182_183	65	70	NCBITaxon:9606	UBERON:0000178	EFO:0009899	PATO:0000461	CL:0000788	HANCESTRO:0005	HsapDv:0000164	PATO:0000384	TRUE	10x 3' v2	normal	Homo sapiens	male	blood	European	70-year-old human stage
onek1k	159_159	65	63	NCBITaxon:9606	UBERON:0000178	EFO:0009899	PATO:0000461	CL:0000787	HANCESTRO:0005	HsapDv:0000157	PATO:0000384	TRUE	10x 3' v2	normal	Homo sapiens	male	blood	European	63-year-old human stage
onek1k	184_185	65	83	NCBITaxon:9606	UBERON:0000178	EFO:0009899	PATO:0000461	CL:0000818	HANCESTRO:0005	HsapDv:0000209	PATO:0000384	TRUE	10x 3' v2	normal	Homo sapiens	male	blood	European	83-year-old human stage
onek1k	158_158	65	59	NCBITaxon:9606	UBERON:0000178	EFO:0009899	PATO:0000461	CL:0000787	HANCESTRO:0005	HsapDv:0000153	PATO:0000384	TRUE	10x 3' v2	normal	Homo sapiens	male	blood	European	59-year-old human stage
onek1k	190_191	65	61	NCBITaxon:9606	UBERON:0000178	EFO:0009899	PATO:0000461	CL:0000788	HANCESTRO:0005	HsapDv:0000155	PATO:0000384	TRUE	10x 3' v2	normal	Homo sapiens	male	blood	European	61-year-old human stage
onek1k	252_253	67	29	NCBITaxon:9606	UBERON:0000178	EFO:0009899	PATO:0000461	CL:0000788	HANCESTRO:0005	HsapDv:0000123	PATO:0000384	TRUE	10x 3' v2	normal	Homo sapiens	male	blood	European	29-year-old human stage
onek1k	251_252	67	35	NCBITaxon:9606	UBERON:0000178	EFO:0009899	PATO:0000461	CL:0000788	HANCESTRO:0005	HsapDv:0000129	PATO:0000384	TRUE	10x 3' v2	normal	Homo sapiens	male	blood	European	35-year-old human stage
onek1k	250_251	67	63	NCBITaxon:9606	UBERON:0000178	EFO:0009899	PATO:0000461	CL:0000818	HANCESTRO:0005	HsapDv:0000157	PATO:0000384	TRUE	10x 3' v2	normal	Homo sapiens	male	blood	European	63-year-old human stage
onek1k	8_8	67	71	NCBITaxon:9606	UBERON:0000178	EFO:0009899	PATO:0000461	CL:0000787	HANCESTRO:0005	HsapDv:0000165	PATO:0000384	TRUE	10x 3' v2	normal	Homo sapiens	male	blood	European	71-year-old human stage
onek1k	248_249	67	69	NCBITaxon:9606	UBERON:0000178	EFO:0009899	PATO:0000461	CL:0000818	HANCESTRO:0005	HsapDv:0000163	PATO:0000384	TRUE	10x 3' v2	normal	Homo sapiens	male	blood	European	69-year-old human stage
onek1k	247_248	67	77	NCBITaxon:9606	UBERON:0000178	EFO:0009899	PATO:0000461	CL:0000787	HANCESTRO:0005	HsapDv:0000171	PATO:0000384	TRUE	10x 3' v2	normal	Homo sapiens	male	blood	European	77-year-old human stage
onek1k	11_11	68	81	NCBITaxon:9606	UBERON:0000178	EFO:0009899	PATO:0000461	CL:0000788	HANCESTRO:0005	HsapDv:0000207	PATO:0000384	TRUE	10x 3' v2	normal	Homo sapiens	male	blood	European	81-year-old human stage
onek1k	225_226	68	32	NCBITaxon:9606	UBERON:0000178	EFO:0009899	PATO:0000461	CL:0000788	HANCESTRO:0005	HsapDv:0000126	PATO:0000384	TRUE	10x 3' v2	normal	Homo sapiens	male	blood	European	32-year-old human stage
onek1k	232_233	68	24	NCBITaxon:9606	UBERON:0000178	EFO:0009899	PATO:0000461	CL:0000787	HANCESTRO:0005	HsapDv:0000118	PATO:0000384	TRUE	10x 3' v2	normal	Homo sapiens	male	blood	European	24-year-old human stage
onek1k	224_225	68	85	NCBITaxon:9606	UBERON:0000178	EFO:0009899	PATO:0000461	CL:0000788	HANCESTRO:0005	HsapDv:0000211	PATO:0000384	TRUE	10x 3' v2	normal	Homo sapiens	male	blood	European	85-year-old human stage
onek1k	236_237	68	51	NCBITaxon:9606	UBERON:0000178	EFO:0009899	PATO:0000461	CL:0000787	HANCESTRO:0005	HsapDv:0000145	PATO:0000384	TRUE	10x 3' v2	normal	Homo sapiens	male	blood	European	51-year-old human stage
onek1k	223_224	68	71	NCBITaxon:9606	UBERON:0000178	EFO:0009899	PATO:0000461	CL:0000788	HANCESTRO:0005	HsapDv:0000165	PATO:0000384	TRUE	10x 3' v2	normal	Homo sapiens	male	blood	European	71-year-old human stage
onek1k	229_230	68	27	NCBITaxon:9606	UBERON:0000178	EFO:0009899	PATO:0000461	CL:0000818	HANCESTRO:0005	HsapDv:0000121	PATO:0000384	TRUE	10x 3' v2	normal	Homo sapiens	male	blood	European	27-year-old human stage
onek1k	209_210	69	93	NCBITaxon:9606	UBERON:0000178	EFO:0009899	PATO:0000461	CL:0000787	HANCESTRO:0005	HsapDv:0000219	PATO:0000384	TRUE	10x 3' v2	normal	Homo sapiens	male	blood	European	93-year-old human stage
onek1k	207_208	69	39	NCBITaxon:9606	UBERON:0000178	EFO:0009899	PATO:0000461	CL:0000788	HANCESTRO:0005	HsapDv:0000133	PATO:0000384	TRUE	10x 3' v2	normal	Homo sapiens	male	blood	European	39-year-old human stage
onek1k	213_214	69	86	NCBITaxon:9606	UBERON:0000178	EFO:0009899	PATO:0000461	CL:0000788	HANCESTRO:0005	HsapDv:0000212	PATO:0000384	TRUE	10x 3' v2	normal	Homo sapiens	male	blood	European	86-year-old human stage
onek1k	237_238	69	25	NCBITaxon:9606	UBERON:0000178	EFO:0009899	PATO:0000461	CL:0000980	HANCESTRO:0005	HsapDv:0000119	PATO:0000384	TRUE	10x 3' v2	normal	Homo sapiens	male	blood	European	25-year-old human stage
onek1k	239_240	69	39	NCBITaxon:9606	UBERON:0000178	EFO:0009899	PATO:0000461	CL:0000788	HANCESTRO:0005	HsapDv:0000133	PATO:0000384	TRUE	10x 3' v2	normal	Homo sapiens	male	blood	European	39-year-old human stage
onek1k	981_982	7	73	NCBITaxon:9606	UBERON:0000178	EFO:0009899	PATO:0000461	CL:0000788	HANCESTRO:0005	HsapDv:0000167	PATO:0000384	TRUE	10x 3' v2	normal	Homo sapiens	male	blood	European	73-year-old human stage
onek1k	734_735	7	83	NCBITaxon:9606	UBERON:0000178	EFO:0009899	PATO:0000461	CL:0000788	HANCESTRO:0005	HsapDv:0000209	PATO:0000384	TRUE	10x 3' v2	normal	Homo sapiens	male	blood	European	83-year-old human stage
onek1k	210_211	70	46	NCBITaxon:9606	UBERON:0000178	EFO:0009899	PATO:0000461	CL:0000788	HANCESTRO:0005	HsapDv:0000140	PATO:0000384	TRUE	10x 3' v2	normal	Homo sapiens	male	blood	European	46-year-old human stage
onek1k	221_222	70	84	NCBITaxon:9606	UBERON:0000178	EFO:0009899	PATO:0000461	CL:0000788	HANCESTRO:0005	HsapDv:0000210	PATO:0000384	TRUE	10x 3' v2	normal	Homo sapiens	male	blood	European	84-year-old human stage
onek1k	219_220	70	67	NCBITaxon:9606	UBERON:0000178	EFO:0009899	PATO:0000461	CL:0000818	HANCESTRO:0005	HsapDv:0000161	PATO:0000384	TRUE	10x 3' v2	normal	Homo sapiens	male	blood	European	67-year-old human stage
onek1k	260_261	71	76	NCBITaxon:9606	UBERON:0000178	EFO:0009899	PATO:0000461	CL:0000818	HANCESTRO:0005	HsapDv:0000170	PATO:0000384	TRUE	10x 3' v2	normal	Homo sapiens	male	blood	European	76-year-old human stage
onek1k	23_23	71	42	NCBITaxon:9606	UBERON:0000178	EFO:0009899	PATO:0000461	CL:0000787	HANCESTRO:0005	HsapDv:0000136	PATO:0000384	TRUE	10x 3' v2	normal	Homo sapiens	male	blood	European	42-year-old human stage
onek1k	17_17	71	70	NCBITaxon:9606	UBERON:0000178	EFO:0009899	PATO:0000461	CL:0000788	HANCESTRO:0005	HsapDv:0000164	PATO:0000384	TRUE	10x 3' v2	normal	Homo sapiens	male	blood	European	70-year-old human stage
onek1k	256_257	71	52	NCBITaxon:9606	UBERON:0000178	EFO:0009899	PATO:0000461	CL:0000818	HANCESTRO:0005	HsapDv:0000146	PATO:0000384	TRUE	10x 3' v2	normal	Homo sapiens	male	blood	European	52-year-old human stage
onek1k	258_259	71	68	NCBITaxon:9606	UBERON:0000178	EFO:0009899	PATO:0000461	CL:0000787	HANCESTRO:0005	HsapDv:0000162	PATO:0000384	TRUE	10x 3' v2	normal	Homo sapiens	male	blood	European	68-year-old human stage
onek1k	266_267	72	49	NCBITaxon:9606	UBERON:0000178	EFO:0009899	PATO:0000461	CL:0000788	HANCESTRO:0005	HsapDv:0000143	PATO:0000384	TRUE	10x 3' v2	normal	Homo sapiens	male	blood	European	49-year-old human stage
onek1k	275_276	72	31	NCBITaxon:9606	UBERON:0000178	EFO:0009899	PATO:0000461	CL:0000788	HANCESTRO:0005	HsapDv:0000125	PATO:0000384	TRUE	10x 3' v2	normal	Homo sapiens	male	blood	European	31-year-old human stage
onek1k	264_265	72	59	NCBITaxon:9606	UBERON:0000178	EFO:0009899	PATO:0000461	CL:0000787	HANCESTRO:0005	HsapDv:0000153	PATO:0000384	TRUE	10x 3' v2	normal	Homo sapiens	male	blood	European	59-year-old human stage
onek1k	263_264	72	77	NCBITaxon:9606	UBERON:0000178	EFO:0009899	PATO:0000461	CL:0000787	HANCESTRO:0005	HsapDv:0000171	PATO:0000384	TRUE	10x 3' v2	normal	Homo sapiens	male	blood	European	77-year-old human stage
onek1k	274_275	72	66	NCBITaxon:9606	UBERON:0000178	EFO:0009899	PATO:0000461	CL:0000788	HANCESTRO:0005	HsapDv:0000160	PATO:0000384	TRUE	10x 3' v2	normal	Homo sapiens	male	blood	European	66-year-old human stage
onek1k	24_24	72	77	NCBITaxon:9606	UBERON:0000178	EFO:0009899	PATO:0000461	CL:0000818	HANCESTRO:0005	HsapDv:0000171	PATO:0000384	TRUE	10x 3' v2	normal	Homo sapiens	male	blood	European	77-year-old human stage
onek1k	269_270	72	76	NCBITaxon:9606	UBERON:0000178	EFO:0009899	PATO:0000461	CL:0000788	HANCESTRO:0005	HsapDv:0000170	PATO:0000384	TRUE	10x 3' v2	normal	Homo sapiens	male	blood	European	76-year-old human stage
onek1k	932_933	73	32	NCBITaxon:9606	UBERON:0000178	EFO:0009899	PATO:0000461	CL:0000787	HANCESTRO:0005	HsapDv:0000126	PATO:0000384	TRUE	10x 3' v2	normal	Homo sapiens	male	blood	European	32-year-old human stage
onek1k	935_936	73	71	NCBITaxon:9606	UBERON:0000178	EFO:0009899	PATO:0000461	CL:0000787	HANCESTRO:0005	HsapDv:0000165	PATO:0000384	TRUE	10x 3' v2	normal	Homo sapiens	male	blood	European	71-year-old human stage
onek1k	926_927	73	70	NCBITaxon:9606	UBERON:0000178	EFO:0009899	PATO:0000461	CL:0000788	HANCESTRO:0005	HsapDv:0000164	PATO:0000384	TRUE	10x 3' v2	normal	Homo sapiens	male	blood	European	70-year-old human stage
onek1k	933_934	73	48	NCBITaxon:9606	UBERON:0000178	EFO:0009899	PATO:0000461	CL:0000788	HANCESTRO:0005	HsapDv:0000142	PATO:0000384	TRUE	10x 3' v2	normal	Homo sapiens	male	blood	European	48-year-old human stage
onek1k	943_944	74	77	NCBITaxon:9606	UBERON:0000178	EFO:0009899	PATO:0000461	CL:0000787	HANCESTRO:0005	HsapDv:0000171	PATO:0000384	TRUE	10x 3' v2	normal	Homo sapiens	male	blood	European	77-year-old human stage
onek1k	950_951	74	66	NCBITaxon:9606	UBERON:0000178	EFO:0009899	PATO:0000461	CL:0000980	HANCESTRO:0005	HsapDv:0000160	PATO:0000384	TRUE	10x 3' v2	normal	Homo sapiens	male	blood	European	66-year-old human stage
onek1k	949_950	74	31	NCBITaxon:9606	UBERON:0000178	EFO:0009899	PATO:0000461	CL:0000788	HANCESTRO:0005	HsapDv:0000125	PATO:0000384	TRUE	10x 3' v2	normal	Homo sapiens	male	blood	European	31-year-old human stage
onek1k	940_941	74	71	NCBITaxon:9606	UBERON:0000178	EFO:0009899	PATO:0000461	CL:0000787	HANCESTRO:0005	HsapDv:0000165	PATO:0000384	TRUE	10x 3' v2	normal	Homo sapiens	male	blood	European	71-year-old human stage
onek1k	947_948	74	29	NCBITaxon:9606	UBERON:0000178	EFO:0009899	PATO:0000461	CL:0000788	HANCESTRO:0005	HsapDv:0000123	PATO:0000384	TRUE	10x 3' v2	normal	Homo sapiens	male	blood	European	29-year-old human stage
onek1k	939_940	74	72	NCBITaxon:9606	UBERON:0000178	EFO:0009899	PATO:0000461	CL:0000788	HANCESTRO:0005	HsapDv:0000166	PATO:0000384	TRUE	10x 3' v2	normal	Homo sapiens	male	blood	European	72-year-old human stage
onek1k	938_939	74	62	NCBITaxon:9606	UBERON:0000178	EFO:0009899	PATO:0000461	CL:0000818	HANCESTRO:0005	HsapDv:0000156	PATO:0000384	TRUE	10x 3' v2	normal	Homo sapiens	male	blood	European	62-year-old human stage
onek1k	945_946	74	30	NCBITaxon:9606	UBERON:0000178	EFO:0009899	PATO:0000461	CL:0000788	HANCESTRO:0005	HsapDv:0000124	PATO:0000384	TRUE	10x 3' v2	normal	Homo sapiens	male	blood	European	30-year-old human stage
onek1k	957_958	75	27	NCBITaxon:9606	UBERON:0000178	EFO:0009899	PATO:0000461	CL:0000788	HANCESTRO:0005	HsapDv:0000121	PATO:0000384	TRUE	10x 3' v2	normal	Homo sapiens	male	blood	European	27-year-old human stage
onek1k	955_956	75	44	NCBITaxon:9606	UBERON:0000178	EFO:0009899	PATO:0000461	CL:0000787	HANCESTRO:0005	HsapDv:0000138	PATO:0000384	TRUE	10x 3' v2	normal	Homo sapiens	male	blood	European	44-year-old human stage
onek1k	956_957	75	45	NCBITaxon:9606	UBERON:0000178	EFO:0009899	PATO:0000461	CL:0000788	HANCESTRO:0005	HsapDv:0000139	PATO:0000384	TRUE	10x 3' v2	normal	Homo sapiens	male	blood	European	45-year-old human stage
onek1k	962_963	75	57	NCBITaxon:9606	UBERON:0000178	EFO:0009899	PATO:0000461	CL:0000818	HANCESTRO:0005	HsapDv:0000151	PATO:0000384	TRUE	10x 3' v2	normal	Homo sapiens	male	blood	European	57-year-old human stage
onek1k	953_954	75	65	NCBITaxon:9606	UBERON:0000178	EFO:0009899	PATO:0000461	CL:0000788	HANCESTRO:0005	HsapDv:0000159	PATO:0000384	TRUE	10x 3' v2	normal	Homo sapiens	male	blood	European	65-year-old human stage
onek1k	954_955	75	31	NCBITaxon:9606	UBERON:0000178	EFO:0009899	PATO:0000461	CL:0000787	HANCESTRO:0005	HsapDv:0000125	PATO:0000384	TRUE	10x 3' v2	normal	Homo sapiens	male	blood	European	31-year-old human stage
onek1k	952_953	75	73	NCBITaxon:9606	UBERON:0000178	EFO:0009899	PATO:0000461	CL:0000788	HANCESTRO:0005	HsapDv:0000167	PATO:0000384	TRUE	10x 3' v2	normal	Homo sapiens	male	blood	European	73-year-old human stage
onek1k	520_521	76	69	NCBITaxon:9606	UBERON:0000178	EFO:0009899	PATO:0000461	CL:0000818	HANCESTRO:0005	HsapDv:0000163	PATO:0000384	TRUE	10x 3' v2	normal	Homo sapiens	male	blood	European	69-year-old human stage
onek1k	475_476	76	36	NCBITaxon:9606	UBERON:0000178	EFO:0009899	PATO:0000461	CL:0000788	HANCESTRO:0005	HsapDv:0000130	PATO:0000384	TRUE	10x 3' v2	normal	Homo sapiens	male	blood	European	36-year-old human stage
onek1k	560_561	76	72	NCBITaxon:9606	UBERON:0000178	EFO:0009899	PATO:0000461	CL:0000788	HANCESTRO:0005	HsapDv:0000166	PATO:0000384	TRUE	10x 3' v2	normal	Homo sapiens	male	blood	European	72-year-old human stage
onek1k	476_477	76	53	NCBITaxon:9606	UBERON:0000178	EFO:0009899	PATO:0000461	CL:0000818	HANCESTRO:0005	HsapDv:0000147	PATO:0000384	TRUE	10x 3' v2	normal	Homo sapiens	male	blood	European	53-year-old human stage
onek1k	491_492	76	41	NCBITaxon:9606	UBERON:0000178	EFO:0009899	PATO:0000461	CL:0000788	HANCESTRO:0005	HsapDv:0000135	PATO:0000384	TRUE	10x 3' v2	normal	Homo sapiens	male	blood	European	41-year-old human stage
onek1k	384_385	76	61	NCBITaxon:9606	UBERON:0000178	EFO:0009899	PATO:0000461	CL:0000818	HANCESTRO:0005	HsapDv:0000155	PATO:0000384	TRUE	10x 3' v2	normal	Homo sapiens	male	blood	European	61-year-old human stage
onek1k	500_501	76	59	NCBITaxon:9606	UBERON:0000178	EFO:0009899	PATO:0000461	CL:0000788	HANCESTRO:0005	HsapDv:0000153	PATO:0000384	TRUE	10x 3' v2	normal	Homo sapiens	male	blood	European	59-year-old human stage
onek1k	564_565	76	80	NCBITaxon:9606	UBERON:0000178	EFO:0009899	PATO:0000461	CL:0000788	HANCESTRO:0005	HsapDv:0000206	PATO:0000384	TRUE	10x 3' v2	normal	Homo sapiens	male	blood	European	80-year-old human stage
onek1k	565_566	76	57	NCBITaxon:9606	UBERON:0000178	EFO:0009899	PATO:0000461	CL:0000818	HANCESTRO:0005	HsapDv:0000151	PATO:0000384	TRUE	10x 3' v2	normal	Homo sapiens	male	blood	European	57-year-old human stage
onek1k	203_204	77	59	NCBITaxon:9606	UBERON:0000178	EFO:0009899	PATO:0000461	CL:0000788	HANCESTRO:0005	HsapDv:0000153	PATO:0000384	TRUE	10x 3' v2	normal	Homo sapiens	male	blood	European	59-year-old human stage
onek1k	201_202	77	39	NCBITaxon:9606	UBERON:0000178	EFO:0009899	PATO:0000461	CL:0000788	HANCESTRO:0005	HsapDv:0000133	PATO:0000384	TRUE	10x 3' v2	normal	Homo sapiens	male	blood	European	39-year-old human stage
onek1k	196_197	77	72	NCBITaxon:9606	UBERON:0000178	EFO:0009899	PATO:0000461	CL:0000788	HANCESTRO:0005	HsapDv:0000166	PATO:0000384	TRUE	10x 3' v2	normal	Homo sapiens	male	blood	European	72-year-old human stage
onek1k	197_198	77	60	NCBITaxon:9606	UBERON:0000178	EFO:0009899	PATO:0000461	CL:0000788	HANCESTRO:0005	HsapDv:0000154	PATO:0000384	TRUE	10x 3' v2	normal	Homo sapiens	male	blood	European	60-year-old human stage
onek1k	200_201	77	53	NCBITaxon:9606	UBERON:0000178	EFO:0009899	PATO:0000461	CL:0000788	HANCESTRO:0005	HsapDv:0000147	PATO:0000384	TRUE	10x 3' v2	normal	Homo sapiens	male	blood	European	53-year-old human stage
onek1k	204_205	77	60	NCBITaxon:9606	UBERON:0000178	EFO:0009899	PATO:0000461	CL:0000787	HANCESTRO:0005	HsapDv:0000154	PATO:0000384	TRUE	10x 3' v2	normal	Homo sapiens	male	blood	European	60-year-old human stage
onek1k	818_819	8	89	NCBITaxon:9606	UBERON:0000178	EFO:0009899	PATO:0000461	CL:0000788	HANCESTRO:0005	HsapDv:0000215	PATO:0000384	TRUE	10x 3' v2	normal	Homo sapiens	male	blood	European	89-year-old human stage
onek1k	748_749	8	48	NCBITaxon:9606	UBERON:0000178	EFO:0009899	PATO:0000461	CL:0000788	HANCESTRO:0005	HsapDv:0000142	PATO:0000384	TRUE	10x 3' v2	normal	Homo sapiens	male	blood	European	48-year-old human stage
onek1k	745_746	8	72	NCBITaxon:9606	UBERON:0000178	EFO:0009899	PATO:0000461	CL:0000787	HANCESTRO:0005	HsapDv:0000166	PATO:0000384	TRUE	10x 3' v2	normal	Homo sapiens	male	blood	European	72-year-old human stage
onek1k	729_730	8	46	NCBITaxon:9606	UBERON:0000178	EFO:0009899	PATO:0000461	CL:0000787	HANCESTRO:0005	HsapDv:0000140	PATO:0000384	TRUE	10x 3' v2	normal	Homo sapiens	male	blood	European	46-year-old human stage
onek1k	730_731	8	71	NCBITaxon:9606	UBERON:0000178	EFO:0009899	PATO:0000461	CL:0000788	HANCESTRO:0005	HsapDv:0000165	PATO:0000384	TRUE	10x 3' v2	normal	Homo sapiens	male	blood	European	71-year-old human stage
onek1k	744_745	8	63	NCBITaxon:9606	UBERON:0000178	EFO:0009899	PATO:0000461	CL:0000787	HANCESTRO:0005	HsapDv:0000157	PATO:0000384	TRUE	10x 3' v2	normal	Homo sapiens	male	blood	European	63-year-old human stage
onek1k	794_795	9	39	NCBITaxon:9606	UBERON:0000178	EFO:0009899	PATO:0000461	CL:0000788	HANCESTRO:0005	HsapDv:0000133	PATO:0000384	TRUE	10x 3' v2	normal	Homo sapiens	male	blood	European	39-year-old human stage
onek1k	815_816	9	72	NCBITaxon:9606	UBERON:0000178	EFO:0009899	PATO:0000461	CL:0000818	HANCESTRO:0005	HsapDv:0000166	PATO:0000384	TRUE	10x 3' v2	normal	Homo sapiens	male	blood	European	72-year-old human stage
onek1k	799_800	9	70	NCBITaxon:9606	UBERON:0000178	EFO:0009899	PATO:0000461	CL:0000787	HANCESTRO:0005	HsapDv:0000164	PATO:0000384	TRUE	10x 3' v2	normal	Homo sapiens	male	blood	European	70-year-old human stage
onek1k	796_797	9	64	NCBITaxon:9606	UBERON:0000178	EFO:0009899	PATO:0000461	CL:0000787	HANCESTRO:0005	HsapDv:0000158	PATO:0000384	TRUE	10x 3' v2	normal	Homo sapiens	male	blood	European	64-year-old human stage
onek1k	798_799	9	60	NCBITaxon:9606	UBERON:0000178	EFO:0009899	PATO:0000461	CL:0000788	HANCESTRO:0005	HsapDv:0000154	PATO:0000384	TRUE	10x 3' v2	normal	Homo sapiens	male	blood	European	60-year-old human stage
onek1k	821_822	9	90	NCBITaxon:9606	UBERON:0000178	EFO:0009899	PATO:0000461	CL:0000787	HANCESTRO:0005	HsapDv:0000216	PATO:0000384	TRUE	10x 3' v2	normal	Homo sapiens	male	blood	European	90-year-old human stage
onek1k	692_693	1	62	NCBITaxon:9606	UBERON:0000178	EFO:0009899	PATO:0000461	CL:0000787	HANCESTRO:0005	HsapDv:0000156	PATO:0000383	TRUE	10x 3' v2	normal	Homo sapiens	female	blood	European	62-year-old human stage
onek1k	687_688	1	63	NCBITaxon:9606	UBERON:0000178	EFO:0009899	PATO:0000461	CL:0000788	HANCESTRO:0005	HsapDv:0000157	PATO:0000383	TRUE	10x 3' v2	normal	Homo sapiens	female	blood	European	63-year-old human stage
onek1k	685_686	1	75	NCBITaxon:9606	UBERON:0000178	EFO:0009899	PATO:0000461	CL:0000818	HANCESTRO:0005	HsapDv:0000169	PATO:0000383	TRUE	10x 3' v2	normal	Homo sapiens	female	blood	European	75-year-old human stage
onek1k	684_685	1	75	NCBITaxon:9606	UBERON:0000178	EFO:0009899	PATO:0000461	CL:0000787	HANCESTRO:0005	HsapDv:0000169	PATO:0000383	TRUE	10x 3' v2	normal	Homo sapiens	female	blood	European	75-year-old human stage
onek1k	693_694	1	88	NCBITaxon:9606	UBERON:0000178	EFO:0009899	PATO:0000461	CL:0000787	HANCESTRO:0005	HsapDv:0000214	PATO:0000383	TRUE	10x 3' v2	normal	Homo sapiens	female	blood	European	88-year-old human stage
onek1k	825_826	10	65	NCBITaxon:9606	UBERON:0000178	EFO:0009899	PATO:0000461	CL:0000788	HANCESTRO:0005	HsapDv:0000159	PATO:0000383	TRUE	10x 3' v2	normal	Homo sapiens	female	blood	European	65-year-old human stage
onek1k	842_843	10	75	NCBITaxon:9606	UBERON:0000178	EFO:0009899	PATO:0000461	CL:0000788	HANCESTRO:0005	HsapDv:0000169	PATO:0000383	TRUE	10x 3' v2	normal	Homo sapiens	female	blood	European	75-year-old human stage
onek1k	831_832	10	68	NCBITaxon:9606	UBERON:0000178	EFO:0009899	PATO:0000461	CL:0000787	HANCESTRO:0005	HsapDv:0000162	PATO:0000383	TRUE	10x 3' v2	normal	Homo sapiens	female	blood	European	68-year-old human stage
onek1k	826_827	10	69	NCBITaxon:9606	UBERON:0000178	EFO:0009899	PATO:0000461	CL:0000818	HANCESTRO:0005	HsapDv:0000163	PATO:0000383	TRUE	10x 3' v2	normal	Homo sapiens	female	blood	European	69-year-old human stage
onek1k	832_833	10	71	NCBITaxon:9606	UBERON:0000178	EFO:0009899	PATO:0000461	CL:0000787	HANCESTRO:0005	HsapDv:0000165	PATO:0000383	TRUE	10x 3' v2	normal	Homo sapiens	female	blood	European	71-year-old human stage
onek1k	823_824	10	75	NCBITaxon:9606	UBERON:0000178	EFO:0009899	PATO:0000461	CL:0000788	HANCESTRO:0005	HsapDv:0000169	PATO:0000383	TRUE	10x 3' v2	normal	Homo sapiens	female	blood	European	75-year-old human stage
onek1k	830_831	10	68	NCBITaxon:9606	UBERON:0000178	EFO:0009899	PATO:0000461	CL:0000788	HANCESTRO:0005	HsapDv:0000162	PATO:0000383	TRUE	10x 3' v2	normal	Homo sapiens	female	blood	European	68-year-old human stage
onek1k	835_836	11	64	NCBITaxon:9606	UBERON:0000178	EFO:0009899	PATO:0000461	CL:0000787	HANCESTRO:0005	HsapDv:0000158	PATO:0000383	TRUE	10x 3' v2	normal	Homo sapiens	female	blood	European	64-year-old human stage
onek1k	847_848	11	74	NCBITaxon:9606	UBERON:0000178	EFO:0009899	PATO:0000461	CL:0000788	HANCESTRO:0005	HsapDv:0000168	PATO:0000383	TRUE	10x 3' v2	normal	Homo sapiens	female	blood	European	74-year-old human stage
onek1k	985_986	11	76	NCBITaxon:9606	UBERON:0000178	EFO:0009899	PATO:0000461	CL:0000787	HANCESTRO:0005	HsapDv:0000170	PATO:0000383	TRUE	10x 3' v2	normal	Homo sapiens	female	blood	European	76-year-old human stage
onek1k	849_850	11	81	NCBITaxon:9606	UBERON:0000178	EFO:0009899	PATO:0000461	CL:0000788	HANCESTRO:0005	HsapDv:0000207	PATO:0000383	TRUE	10x 3' v2	normal	Homo sapiens	female	blood	European	81-year-old human stage
onek1k	846_847	11	77	NCBITaxon:9606	UBERON:0000178	EFO:0009899	PATO:0000461	CL:0000818	HANCESTRO:0005	HsapDv:0000171	PATO:0000383	TRUE	10x 3' v2	normal	Homo sapiens	female	blood	European	77-year-old human stage
onek1k	848_849	11	84	NCBITaxon:9606	UBERON:0000178	EFO:0009899	PATO:0000461	CL:0000788	HANCESTRO:0005	HsapDv:0000210	PATO:0000383	TRUE	10x 3' v2	normal	Homo sapiens	female	blood	European	84-year-old human stage
onek1k	990_991	11	69	NCBITaxon:9606	UBERON:0000178	EFO:0009899	PATO:0000461	CL:0000788	HANCESTRO:0005	HsapDv:0000163	PATO:0000383	TRUE	10x 3' v2	normal	Homo sapiens	female	blood	European	69-year-old human stage
onek1k	851_852	11	66	NCBITaxon:9606	UBERON:0000178	EFO:0009899	PATO:0000461	CL:0000788	HANCESTRO:0005	HsapDv:0000160	PATO:0000383	TRUE	10x 3' v2	normal	Homo sapiens	female	blood	European	66-year-old human stage
onek1k	812_813	12	51	NCBITaxon:9606	UBERON:0000178	EFO:0009899	PATO:0000461	CL:0000788	HANCESTRO:0005	HsapDv:0000145	PATO:0000383	TRUE	10x 3' v2	normal	Homo sapiens	female	blood	European	51-year-old human stage
onek1k	994_995	12	66	NCBITaxon:9606	UBERON:0000178	EFO:0009899	PATO:0000461	CL:0000787	HANCESTRO:0005	HsapDv:0000160	PATO:0000383	TRUE	10x 3' v2	normal	Homo sapiens	female	blood	European	66-year-old human stage
onek1k	996_997	12	68	NCBITaxon:9606	UBERON:0000178	EFO:0009899	PATO:0000461	CL:0000787	HANCESTRO:0005	HsapDv:0000162	PATO:0000383	TRUE	10x 3' v2	normal	Homo sapiens	female	blood	European	68-year-old human stage
onek1k	992_993	12	63	NCBITaxon:9606	UBERON:0000178	EFO:0009899	PATO:0000461	CL:0000980	HANCESTRO:0005	HsapDv:0000157	PATO:0000383	TRUE	10x 3' v2	normal	Homo sapiens	female	blood	European	63-year-old human stage
onek1k	852_853	12	65	NCBITaxon:9606	UBERON:0000178	EFO:0009899	PATO:0000461	CL:0000788	HANCESTRO:0005	HsapDv:0000159	PATO:0000383	TRUE	10x 3' v2	normal	Homo sapiens	female	blood	European	65-year-old human stage
onek1k	810_811	12	77	NCBITaxon:9606	UBERON:0000178	EFO:0009899	PATO:0000461	CL:0000788	HANCESTRO:0005	HsapDv:0000171	PATO:0000383	TRUE	10x 3' v2	normal	Homo sapiens	female	blood	European	77-year-old human stage
onek1k	999_1000	12	62	NCBITaxon:9606	UBERON:0000178	EFO:0009899	PATO:0000461	CL:0000787	HANCESTRO:0005	HsapDv:0000156	PATO:0000383	TRUE	10x 3' v2	normal	Homo sapiens	female	blood	European	62-year-old human stage
onek1k	991_992	12	76	NCBITaxon:9606	UBERON:0000178	EFO:0009899	PATO:0000461	CL:0000788	HANCESTRO:0005	HsapDv:0000170	PATO:0000383	TRUE	10x 3' v2	normal	Homo sapiens	female	blood	European	76-year-old human stage
onek1k	995_996	12	71	NCBITaxon:9606	UBERON:0000178	EFO:0009899	PATO:0000461	CL:0000788	HANCESTRO:0005	HsapDv:0000165	PATO:0000383	TRUE	10x 3' v2	normal	Homo sapiens	female	blood	European	71-year-old human stage
onek1k	988_989	13	81	NCBITaxon:9606	UBERON:0000178	EFO:0009899	PATO:0000461	CL:0000818	HANCESTRO:0005	HsapDv:0000207	PATO:0000383	TRUE	10x 3' v2	normal	Homo sapiens	female	blood	European	81-year-old human stage
onek1k	1001_1002	13	57	NCBITaxon:9606	UBERON:0000178	EFO:0009899	PATO:0000461	CL:0000787	HANCESTRO:0005	HsapDv:0000151	PATO:0000383	TRUE	10x 3' v2	normal	Homo sapiens	female	blood	European	57-year-old human stage
onek1k	1004_1005	13	74	NCBITaxon:9606	UBERON:0000178	EFO:0009899	PATO:0000461	CL:0000787	HANCESTRO:0005	HsapDv:0000168	PATO:0000383	TRUE	10x 3' v2	normal	Homo sapiens	female	blood	European	74-year-old human stage
onek1k	857_858	13	59	NCBITaxon:9606	UBERON:0000178	EFO:0009899	PATO:0000461	CL:0000818	HANCESTRO:0005	HsapDv:0000153	PATO:0000383	TRUE	10x 3' v2	normal	Homo sapiens	female	blood	European	59-year-old human stage
onek1k	853_854	13	59	NCBITaxon:9606	UBERON:0000178	EFO:0009899	PATO:0000461	CL:0000787	HANCESTRO:0005	HsapDv:0000153	PATO:0000383	TRUE	10x 3' v2	normal	Homo sapiens	female	blood	European	59-year-old human stage
onek1k	859_860	13	46	NCBITaxon:9606	UBERON:0000178	EFO:0009899	PATO:0000461	CL:0000818	HANCESTRO:0005	HsapDv:0000140	PATO:0000383	TRUE	10x 3' v2	normal	Homo sapiens	female	blood	European	46-year-old human stage
onek1k	1003_1004	13	58	NCBITaxon:9606	UBERON:0000178	EFO:0009899	PATO:0000461	CL:0000788	HANCESTRO:0005	HsapDv:0000152	PATO:0000383	TRUE	10x 3' v2	normal	Homo sapiens	female	blood	European	58-year-old human stage
onek1k	856_857	13	60	NCBITaxon:9606	UBERON:0000178	EFO:0009899	PATO:0000461	CL:0000787	HANCESTRO:0005	HsapDv:0000154	PATO:0000383	TRUE	10x 3' v2	normal	Homo sapiens	female	blood	European	60-year-old human stage
onek1k	855_856	13	22	NCBITaxon:9606	UBERON:0000178	EFO:0009899	PATO:0000461	CL:0000818	HANCESTRO:0005	HsapDv:0000116	PATO:0000383	TRUE	10x 3' v2	normal	Homo sapiens	female	blood	European	22-year-old human stage
onek1k	858_859	13	53	NCBITaxon:9606	UBERON:0000178	EFO:0009899	PATO:0000461	CL:0000818	HANCESTRO:0005	HsapDv:0000147	PATO:0000383	TRUE	10x 3' v2	normal	Homo sapiens	female	blood	European	53-year-old human stage
onek1k	1000_1001	13	73	NCBITaxon:9606	UBERON:0000178	EFO:0009899	PATO:0000461	CL:0000788	HANCESTRO:0005	HsapDv:0000167	PATO:0000383	TRUE	10x 3' v2	normal	Homo sapiens	female	blood	European	73-year-old human stage
onek1k	987_988	13	74	NCBITaxon:9606	UBERON:0000178	EFO:0009899	PATO:0000461	CL:0000788	HANCESTRO:0005	HsapDv:0000168	PATO:0000383	TRUE	10x 3' v2	normal	Homo sapiens	female	blood	European	74-year-old human stage
onek1k	860_861	14	49	NCBITaxon:9606	UBERON:0000178	EFO:0009899	PATO:0000461	CL:0000788	HANCESTRO:0005	HsapDv:0000143	PATO:0000383	TRUE	10x 3' v2	normal	Homo sapiens	female	blood	European	49-year-old human stage
onek1k	862_863	14	45	NCBITaxon:9606	UBERON:0000178	EFO:0009899	PATO:0000461	CL:0000818	HANCESTRO:0005	HsapDv:0000139	PATO:0000383	TRUE	10x 3' v2	normal	Homo sapiens	female	blood	European	45-year-old human stage
onek1k	865_866	14	66	NCBITaxon:9606	UBERON:0000178	EFO:0009899	PATO:0000461	CL:0000788	HANCESTRO:0005	HsapDv:0000160	PATO:0000383	TRUE	10x 3' v2	normal	Homo sapiens	female	blood	European	66-year-old human stage
onek1k	861_862	14	67	NCBITaxon:9606	UBERON:0000178	EFO:0009899	PATO:0000461	CL:0000818	HANCESTRO:0005	HsapDv:0000161	PATO:0000383	TRUE	10x 3' v2	normal	Homo sapiens	female	blood	European	67-year-old human stage
onek1k	864_865	14	61	NCBITaxon:9606	UBERON:0000178	EFO:0009899	PATO:0000461	CL:0000788	HANCESTRO:0005	HsapDv:0000155	PATO:0000383	TRUE	10x 3' v2	normal	Homo sapiens	female	blood	European	61-year-old human stage
onek1k	803_804	14	54	NCBITaxon:9606	UBERON:0000178	EFO:0009899	PATO:0000461	CL:0000788	HANCESTRO:0005	HsapDv:0000148	PATO:0000383	TRUE	10x 3' v2	normal	Homo sapiens	female	blood	European	54-year-old human stage
onek1k	891_892	14	57	NCBITaxon:9606	UBERON:0000178	EFO:0009899	PATO:0000461	CL:0000787	HANCESTRO:0005	HsapDv:0000151	PATO:0000383	TRUE	10x 3' v2	normal	Homo sapiens	female	blood	European	57-year-old human stage
onek1k	1007_1008	14	75	NCBITaxon:9606	UBERON:0000178	EFO:0009899	PATO:0000461	CL:0000787	HANCESTRO:0005	HsapDv:0000169	PATO:0000383	TRUE	10x 3' v2	normal	Homo sapiens	female	blood	European	75-year-old human stage
onek1k	890_891	14	65	NCBITaxon:9606	UBERON:0000178	EFO:0009899	PATO:0000461	CL:0000788	HANCESTRO:0005	HsapDv:0000159	PATO:0000383	TRUE	10x 3' v2	normal	Homo sapiens	female	blood	European	65-year-old human stage
onek1k	808_809	15	40	NCBITaxon:9606	UBERON:0000178	EFO:0009899	PATO:0000461	CL:0000787	HANCESTRO:0005	HsapDv:0000134	PATO:0000383	TRUE	10x 3' v2	normal	Homo sapiens	female	blood	European	40-year-old human stage
onek1k	893_894	15	67	NCBITaxon:9606	UBERON:0000178	EFO:0009899	PATO:0000461	CL:0000788	HANCESTRO:0005	HsapDv:0000161	PATO:0000383	TRUE	10x 3' v2	normal	Homo sapiens	female	blood	European	67-year-old human stage
onek1k	809_810	15	49	NCBITaxon:9606	UBERON:0000178	EFO:0009899	PATO:0000461	CL:0000787	HANCESTRO:0005	HsapDv:0000143	PATO:0000383	TRUE	10x 3' v2	normal	Homo sapiens	female	blood	European	49-year-old human stage
onek1k	1012_1013	15	70	NCBITaxon:9606	UBERON:0000178	EFO:0009899	PATO:0000461	CL:0000788	HANCESTRO:0005	HsapDv:0000164	PATO:0000383	TRUE	10x 3' v2	normal	Homo sapiens	female	blood	European	70-year-old human stage
onek1k	892_893	15	79	NCBITaxon:9606	UBERON:0000178	EFO:0009899	PATO:0000461	CL:0000788	HANCESTRO:0005	HsapDv:0000173	PATO:0000383	TRUE	10x 3' v2	normal	Homo sapiens	female	blood	European	79-year-old human stage
onek1k	1014_1015	15	70	NCBITaxon:9606	UBERON:0000178	EFO:0009899	PATO:0000461	CL:0000818	HANCESTRO:0005	HsapDv:0000164	PATO:0000383	TRUE	10x 3' v2	normal	Homo sapiens	female	blood	European	70-year-old human stage
onek1k	1009_1010	15	72	NCBITaxon:9606	UBERON:0000178	EFO:0009899	PATO:0000461	CL:0000788	HANCESTRO:0005	HsapDv:0000166	PATO:0000383	TRUE	10x 3' v2	normal	Homo sapiens	female	blood	European	72-year-old human stage
onek1k	807_808	15	35	NCBITaxon:9606	UBERON:0000178	EFO:0009899	PATO:0000461	CL:0000788	HANCESTRO:0005	HsapDv:0000129	PATO:0000383	TRUE	10x 3' v2	normal	Homo sapiens	female	blood	European	35-year-old human stage
onek1k	1011_1012	15	67	NCBITaxon:9606	UBERON:0000178	EFO:0009899	PATO:0000461	CL:0000788	HANCESTRO:0005	HsapDv:0000161	PATO:0000383	TRUE	10x 3' v2	normal	Homo sapiens	female	blood	European	67-year-old human stage
onek1k	1010_1011	15	71	NCBITaxon:9606	UBERON:0000178	EFO:0009899	PATO:0000461	CL:0000818	HANCESTRO:0005	HsapDv:0000165	PATO:0000383	TRUE	10x 3' v2	normal	Homo sapiens	female	blood	European	71-year-old human stage
onek1k	896_897	16	64	NCBITaxon:9606	UBERON:0000178	EFO:0009899	PATO:0000461	CL:0000787	HANCESTRO:0005	HsapDv:0000158	PATO:0000383	TRUE	10x 3' v2	normal	Homo sapiens	female	blood	European	64-year-old human stage
onek1k	1021_1022	16	75	NCBITaxon:9606	UBERON:0000178	EFO:0009899	PATO:0000461	CL:0000787	HANCESTRO:0005	HsapDv:0000169	PATO:0000383	TRUE	10x 3' v2	normal	Homo sapiens	female	blood	European	75-year-old human stage
onek1k	1020_1021	16	80	NCBITaxon:9606	UBERON:0000178	EFO:0009899	PATO:0000461	CL:0000787	HANCESTRO:0005	HsapDv:0000206	PATO:0000383	TRUE	10x 3' v2	normal	Homo sapiens	female	blood	European	80-year-old human stage
onek1k	1018_1019	16	68	NCBITaxon:9606	UBERON:0000178	EFO:0009899	PATO:0000461	CL:0000788	HANCESTRO:0005	HsapDv:0000162	PATO:0000383	TRUE	10x 3' v2	normal	Homo sapiens	female	blood	European	68-year-old human stage
onek1k	898_899	16	63	NCBITaxon:9606	UBERON:0000178	EFO:0009899	PATO:0000461	CL:0000788	HANCESTRO:0005	HsapDv:0000157	PATO:0000383	TRUE	10x 3' v2	normal	Homo sapiens	female	blood	European	63-year-old human stage
onek1k	1023_1024	16	60	NCBITaxon:9606	UBERON:0000178	EFO:0009899	PATO:0000461	CL:0000818	HANCESTRO:0005	HsapDv:0000154	PATO:0000383	TRUE	10x 3' v2	normal	Homo sapiens	female	blood	European	60-year-old human stage
onek1k	899_900	16	91	NCBITaxon:9606	UBERON:0000178	EFO:0009899	PATO:0000461	CL:0000818	HANCESTRO:0005	HsapDv:0000217	PATO:0000383	TRUE	10x 3' v2	normal	Homo sapiens	female	blood	European	91-year-old human stage
onek1k	900_901	16	77	NCBITaxon:9606	UBERON:0000178	EFO:0009899	PATO:0000461	CL:0000788	HANCESTRO:0005	HsapDv:0000171	PATO:0000383	TRUE	10x 3' v2	normal	Homo sapiens	female	blood	European	77-year-old human stage
onek1k	1022_1023	16	68	NCBITaxon:9606	UBERON:0000178	EFO:0009899	PATO:0000461	CL:0000788	HANCESTRO:0005	HsapDv:0000162	PATO:0000383	TRUE	10x 3' v2	normal	Homo sapiens	female	blood	European	68-year-old human stage
onek1k	1025_1026	17	57	NCBITaxon:9606	UBERON:0000178	EFO:0009899	PATO:0000461	CL:0000818	HANCESTRO:0005	HsapDv:0000151	PATO:0000383	TRUE	10x 3' v2	normal	Homo sapiens	female	blood	European	57-year-old human stage
onek1k	904_905	17	66	NCBITaxon:9606	UBERON:0000178	EFO:0009899	PATO:0000461	CL:0000818	HANCESTRO:0005	HsapDv:0000160	PATO:0000383	TRUE	10x 3' v2	normal	Homo sapiens	female	blood	European	66-year-old human stage
onek1k	1031_1032	17	72	NCBITaxon:9606	UBERON:0000178	EFO:0009899	PATO:0000461	CL:0000788	HANCESTRO:0005	HsapDv:0000166	PATO:0000383	TRUE	10x 3' v2	normal	Homo sapiens	female	blood	European	72-year-old human stage
onek1k	905_906	17	56	NCBITaxon:9606	UBERON:0000178	EFO:0009899	PATO:0000461	CL:0000787	HANCESTRO:0005	HsapDv:0000150	PATO:0000383	TRUE	10x 3' v2	normal	Homo sapiens	female	blood	European	56-year-old human stage
onek1k	1027_1028	17	70	NCBITaxon:9606	UBERON:0000178	EFO:0009899	PATO:0000461	CL:0000788	HANCESTRO:0005	HsapDv:0000164	PATO:0000383	TRUE	10x 3' v2	normal	Homo sapiens	female	blood	European	70-year-old human stage
onek1k	1024_1025	17	70	NCBITaxon:9606	UBERON:0000178	EFO:0009899	PATO:0000461	CL:0000818	HANCESTRO:0005	HsapDv:0000164	PATO:0000383	TRUE	10x 3' v2	normal	Homo sapiens	female	blood	European	70-year-old human stage
onek1k	1026_1027	17	75	NCBITaxon:9606	UBERON:0000178	EFO:0009899	PATO:0000461	CL:0000788	HANCESTRO:0005	HsapDv:0000169	PATO:0000383	TRUE	10x 3' v2	normal	Homo sapiens	female	blood	European	75-year-old human stage
onek1k	1033_1034	17	61	NCBITaxon:9606	UBERON:0000178	EFO:0009899	PATO:0000461	CL:0000980	HANCESTRO:0005	HsapDv:0000155	PATO:0000383	TRUE	10x 3' v2	normal	Homo sapiens	female	blood	European	61-year-old human stage
onek1k	1028_1029	17	72	NCBITaxon:9606	UBERON:0000178	EFO:0009899	PATO:0000461	CL:0000787	HANCESTRO:0005	HsapDv:0000166	PATO:0000383	TRUE	10x 3' v2	normal	Homo sapiens	female	blood	European	72-year-old human stage
onek1k	1029_1030	17	72	NCBITaxon:9606	UBERON:0000178	EFO:0009899	PATO:0000461	CL:0000788	HANCESTRO:0005	HsapDv:0000166	PATO:0000383	TRUE	10x 3' v2	normal	Homo sapiens	female	blood	European	72-year-old human stage
onek1k	903_904	17	66	NCBITaxon:9606	UBERON:0000178	EFO:0009899	PATO:0000461	CL:0000788	HANCESTRO:0005	HsapDv:0000160	PATO:0000383	TRUE	10x 3' v2	normal	Homo sapiens	female	blood	European	66-year-old human stage
onek1k	1035_1036	18	70	NCBITaxon:9606	UBERON:0000178	EFO:0009899	PATO:0000461	CL:0000818	HANCESTRO:0005	HsapDv:0000164	PATO:0000383	TRUE	10x 3' v2	normal	Homo sapiens	female	blood	European	70-year-old human stage
onek1k	910_911	18	42	NCBITaxon:9606	UBERON:0000178	EFO:0009899	PATO:0000461	CL:0000788	HANCESTRO:0005	HsapDv:0000136	PATO:0000383	TRUE	10x 3' v2	normal	Homo sapiens	female	blood	European	42-year-old human stage
onek1k	1039_1040	18	75	NCBITaxon:9606	UBERON:0000178	EFO:0009899	PATO:0000461	CL:0000788	HANCESTRO:0005	HsapDv:0000169	PATO:0000383	TRUE	10x 3' v2	normal	Homo sapiens	female	blood	European	75-year-old human stage
onek1k	909_910	18	63	NCBITaxon:9606	UBERON:0000178	EFO:0009899	PATO:0000461	CL:0000787	HANCESTRO:0005	HsapDv:0000157	PATO:0000383	TRUE	10x 3' v2	normal	Homo sapiens	female	blood	European	63-year-old human stage
onek1k	1040_1041	18	72	NCBITaxon:9606	UBERON:0000178	EFO:0009899	PATO:0000461	CL:0000818	HANCESTRO:0005	HsapDv:0000166	PATO:0000383	TRUE	10x 3' v2	normal	Homo sapiens	female	blood	European	72-year-old human stage
onek1k	1038_1039	18	61	NCBITaxon:9606	UBERON:0000178	EFO:0009899	PATO:0000461	CL:0000788	HANCESTRO:0005	HsapDv:0000155	PATO:0000383	TRUE	10x 3' v2	normal	Homo sapiens	female	blood	European	61-year-old human stage
onek1k	911_912	18	65	NCBITaxon:9606	UBERON:0000178	EFO:0009899	PATO:0000461	CL:0000788	HANCESTRO:0005	HsapDv:0000159	PATO:0000383	TRUE	10x 3' v2	normal	Homo sapiens	female	blood	European	65-year-old human stage
onek1k	908_909	18	63	NCBITaxon:9606	UBERON:0000178	EFO:0009899	PATO:0000461	CL:0000788	HANCESTRO:0005	HsapDv:0000157	PATO:0000383	TRUE	10x 3' v2	normal	Homo sapiens	female	blood	European	63-year-old human stage
onek1k	907_908	18	71	NCBITaxon:9606	UBERON:0000178	EFO:0009899	PATO:0000461	CL:0000788	HANCESTRO:0005	HsapDv:0000165	PATO:0000383	TRUE	10x 3' v2	normal	Homo sapiens	female	blood	European	71-year-old human stage
onek1k	1034_1035	18	64	NCBITaxon:9606	UBERON:0000178	EFO:0009899	PATO:0000461	CL:0000818	HANCESTRO:0005	HsapDv:0000158	PATO:0000383	TRUE	10x 3' v2	normal	Homo sapiens	female	blood	European	64-year-old human stage
onek1k	1036_1037	18	78	NCBITaxon:9606	UBERON:0000178	EFO:0009899	PATO:0000461	CL:0000788	HANCESTRO:0005	HsapDv:0000172	PATO:0000383	TRUE	10x 3' v2	normal	Homo sapiens	female	blood	European	78-year-old human stage
onek1k	872_873	19	81	NCBITaxon:9606	UBERON:0000178	EFO:0009899	PATO:0000461	CL:0000788	HANCESTRO:0005	HsapDv:0000207	PATO:0000383	TRUE	10x 3' v2	normal	Homo sapiens	female	blood	European	81-year-old human stage
onek1k	869_870	19	85	NCBITaxon:9606	UBERON:0000178	EFO:0009899	PATO:0000461	CL:0000788	HANCESTRO:0005	HsapDv:0000211	PATO:0000383	TRUE	10x 3' v2	normal	Homo sapiens	female	blood	European	85-year-old human stage
onek1k	867_868	19	72	NCBITaxon:9606	UBERON:0000178	EFO:0009899	PATO:0000461	CL:0000788	HANCESTRO:0005	HsapDv:0000166	PATO:0000383	TRUE	10x 3' v2	normal	Homo sapiens	female	blood	European	72-year-old human stage
onek1k	914_915	19	87	NCBITaxon:9606	UBERON:0000178	EFO:0009899	PATO:0000461	CL:0000818	HANCESTRO:0005	HsapDv:0000213	PATO:0000383	TRUE	10x 3' v2	normal	Homo sapiens	female	blood	European	87-year-old human stage
onek1k	1042_1043	19	57	NCBITaxon:9606	UBERON:0000178	EFO:0009899	PATO:0000461	CL:0000788	HANCESTRO:0005	HsapDv:0000151	PATO:0000383	TRUE	10x 3' v2	normal	Homo sapiens	female	blood	European	57-year-old human stage
onek1k	868_869	19	87	NCBITaxon:9606	UBERON:0000178	EFO:0009899	PATO:0000461	CL:0000788	HANCESTRO:0005	HsapDv:0000213	PATO:0000383	TRUE	10x 3' v2	normal	Homo sapiens	female	blood	European	87-year-old human stage
onek1k	1041_1042	19	72	NCBITaxon:9606	UBERON:0000178	EFO:0009899	PATO:0000461	CL:0000788	HANCESTRO:0005	HsapDv:0000166	PATO:0000383	TRUE	10x 3' v2	normal	Homo sapiens	female	blood	European	72-year-old human stage
onek1k	915_916	19	73	NCBITaxon:9606	UBERON:0000178	EFO:0009899	PATO:0000461	CL:0000788	HANCESTRO:0005	HsapDv:0000167	PATO:0000383	TRUE	10x 3' v2	normal	Homo sapiens	female	blood	European	73-year-old human stage
onek1k	916_917	19	72	NCBITaxon:9606	UBERON:0000178	EFO:0009899	PATO:0000461	CL:0000787	HANCESTRO:0005	HsapDv:0000166	PATO:0000383	TRUE	10x 3' v2	normal	Homo sapiens	female	blood	European	72-year-old human stage
onek1k	704_705	2	88	NCBITaxon:9606	UBERON:0000178	EFO:0009899	PATO:0000461	CL:0000788	HANCESTRO:0005	HsapDv:0000214	PATO:0000383	TRUE	10x 3' v2	normal	Homo sapiens	female	blood	European	88-year-old human stage
onek1k	699_700	2	65	NCBITaxon:9606	UBERON:0000178	EFO:0009899	PATO:0000461	CL:0000787	HANCESTRO:0005	HsapDv:0000159	PATO:0000383	TRUE	10x 3' v2	normal	Homo sapiens	female	blood	European	65-year-old human stage
onek1k	702_703	2	84	NCBITaxon:9606	UBERON:0000178	EFO:0009899	PATO:0000461	CL:0000818	HANCESTRO:0005	HsapDv:0000210	PATO:0000383	TRUE	10x 3' v2	normal	Homo sapiens	female	blood	European	84-year-old human stage
onek1k	696_697	2	81	NCBITaxon:9606	UBERON:0000178	EFO:0009899	PATO:0000461	CL:0000818	HANCESTRO:0005	HsapDv:0000207	PATO:0000383	TRUE	10x 3' v2	normal	Homo sapiens	female	blood	European	81-year-old human stage
onek1k	664_665	2	56	NCBITaxon:9606	UBERON:0000178	EFO:0009899	PATO:0000461	CL:0000787	HANCESTRO:0005	HsapDv:0000150	PATO:0000383	TRUE	10x 3' v2	normal	Homo sapiens	female	blood	European	56-year-old human stage
onek1k	695_696	2	72	NCBITaxon:9606	UBERON:0000178	EFO:0009899	PATO:0000461	CL:0000788	HANCESTRO:0005	HsapDv:0000166	PATO:0000383	TRUE	10x 3' v2	normal	Homo sapiens	female	blood	European	72-year-old human stage
onek1k	701_702	2	73	NCBITaxon:9606	UBERON:0000178	EFO:0009899	PATO:0000461	CL:0000818	HANCESTRO:0005	HsapDv:0000167	PATO:0000383	TRUE	10x 3' v2	normal	Homo sapiens	female	blood	European	73-year-old human stage
onek1k	700_701	2	71	NCBITaxon:9606	UBERON:0000178	EFO:0009899	PATO:0000461	CL:0000787	HANCESTRO:0005	HsapDv:0000165	PATO:0000383	TRUE	10x 3' v2	normal	Homo sapiens	female	blood	European	71-year-old human stage
onek1k	663_664	2	89	NCBITaxon:9606	UBERON:0000178	EFO:0009899	PATO:0000461	CL:0000818	HANCESTRO:0005	HsapDv:0000215	PATO:0000383	TRUE	10x 3' v2	normal	Homo sapiens	female	blood	European	89-year-old human stage
onek1k	697_698	2	85	NCBITaxon:9606	UBERON:0000178	EFO:0009899	PATO:0000461	CL:0000787	HANCESTRO:0005	HsapDv:0000211	PATO:0000383	TRUE	10x 3' v2	normal	Homo sapiens	female	blood	European	85-year-old human stage
onek1k	876_877	20	76	NCBITaxon:9606	UBERON:0000178	EFO:0009899	PATO:0000461	CL:0000787	HANCESTRO:0005	HsapDv:0000170	PATO:0000383	TRUE	10x 3' v2	normal	Homo sapiens	female	blood	European	76-year-old human stage
onek1k	880_881	20	81	NCBITaxon:9606	UBERON:0000178	EFO:0009899	PATO:0000461	CL:0000818	HANCESTRO:0005	HsapDv:0000207	PATO:0000383	TRUE	10x 3' v2	normal	Homo sapiens	female	blood	European	81-year-old human stage
onek1k	874_875	20	66	NCBITaxon:9606	UBERON:0000178	EFO:0009899	PATO:0000461	CL:0000788	HANCESTRO:0005	HsapDv:0000160	PATO:0000383	TRUE	10x 3' v2	normal	Homo sapiens	female	blood	European	66-year-old human stage
onek1k	883_884	20	74	NCBITaxon:9606	UBERON:0000178	EFO:0009899	PATO:0000461	CL:0000788	HANCESTRO:0005	HsapDv:0000168	PATO:0000383	TRUE	10x 3' v2	normal	Homo sapiens	female	blood	European	74-year-old human stage
onek1k	877_878	20	66	NCBITaxon:9606	UBERON:0000178	EFO:0009899	PATO:0000461	CL:0000818	HANCESTRO:0005	HsapDv:0000160	PATO:0000383	TRUE	10x 3' v2	normal	Homo sapiens	female	blood	European	66-year-old human stage
onek1k	885_886	20	87	NCBITaxon:9606	UBERON:0000178	EFO:0009899	PATO:0000461	CL:0000788	HANCESTRO:0005	HsapDv:0000213	PATO:0000383	TRUE	10x 3' v2	normal	Homo sapiens	female	blood	European	87-year-old human stage
onek1k	884_885	20	87	NCBITaxon:9606	UBERON:0000178	EFO:0009899	PATO:0000461	CL:0000787	HANCESTRO:0005	HsapDv:0000213	PATO:0000383	TRUE	10x 3' v2	normal	Homo sapiens	female	blood	European	87-year-old human stage
onek1k	373_374	21	78	NCBITaxon:9606	UBERON:0000178	EFO:0009899	PATO:0000461	CL:0000788	HANCESTRO:0005	HsapDv:0000172	PATO:0000383	TRUE	10x 3' v2	normal	Homo sapiens	female	blood	European	78-year-old human stage
onek1k	371_372	21	41	NCBITaxon:9606	UBERON:0000178	EFO:0009899	PATO:0000461	CL:0000980	HANCESTRO:0005	HsapDv:0000135	PATO:0000383	TRUE	10x 3' v2	normal	Homo sapiens	female	blood	European	41-year-old human stage
onek1k	370_371	21	26	NCBITaxon:9606	UBERON:0000178	EFO:0009899	PATO:0000461	CL:0000788	HANCESTRO:0005	HsapDv:0000120	PATO:0000383	TRUE	10x 3' v2	normal	Homo sapiens	female	blood	European	26-year-old human stage
onek1k	378_379	21	22	NCBITaxon:9606	UBERON:0000178	EFO:0009899	PATO:0000461	CL:0000787	HANCESTRO:0005	HsapDv:0000116	PATO:0000383	TRUE	10x 3' v2	normal	Homo sapiens	female	blood	European	22-year-old human stage
onek1k	372_373	21	49	NCBITaxon:9606	UBERON:0000178	EFO:0009899	PATO:0000461	CL:0000787	HANCESTRO:0005	HsapDv:0000143	PATO:0000383	TRUE	10x 3' v2	normal	Homo sapiens	female	blood	European	49-year-old human stage
onek1k	377_378	21	38	NCBITaxon:9606	UBERON:0000178	EFO:0009899	PATO:0000461	CL:0000788	HANCESTRO:0005	HsapDv:0000132	PATO:0000383	TRUE	10x 3' v2	normal	Homo sapiens	female	blood	European	38-year-old human stage
onek1k	374_375	21	50	NCBITaxon:9606	UBERON:0000178	EFO:0009899	PATO:0000461	CL:0000788	HANCESTRO:0005	HsapDv:0000144	PATO:0000383	TRUE	10x 3' v2	normal	Homo sapiens	female	blood	European	50-year-old human stage
onek1k	886_887	21	70	NCBITaxon:9606	UBERON:0000178	EFO:0009899	PATO:0000461	CL:0000818	HANCESTRO:0005	HsapDv:0000164	PATO:0000383	TRUE	10x 3' v2	normal	Homo sapiens	female	blood	European	70-year-old human stage
onek1k	889_890	21	81	NCBITaxon:9606	UBERON:0000178	EFO:0009899	PATO:0000461	CL:0000788	HANCESTRO:0005	HsapDv:0000207	PATO:0000383	TRUE	10x 3' v2	normal	Homo sapiens	female	blood	European	81-year-old human stage
onek1k	379_380	21	51	NCBITaxon:9606	UBERON:0000178	EFO:0009899	PATO:0000461	CL:0000788	HANCESTRO:0005	HsapDv:0000145	PATO:0000383	TRUE	10x 3' v2	normal	Homo sapiens	female	blood	European	51-year-old human stage
onek1k	294_295	22	54	NCBITaxon:9606	UBERON:0000178	EFO:0009899	PATO:0000461	CL:0000788	HANCESTRO:0005	HsapDv:0000148	PATO:0000383	TRUE	10x 3' v2	normal	Homo sapiens	female	blood	European	54-year-old human stage
onek1k	299_300	22	95	NCBITaxon:9606	UBERON:0000178	EFO:0009899	PATO:0000461	CL:0000788	HANCESTRO:0005	HsapDv:0000221	PATO:0000383	TRUE	10x 3' v2	normal	Homo sapiens	female	blood	European	95-year-old human stage
onek1k	296_297	22	80	NCBITaxon:9606	UBERON:0000178	EFO:0009899	PATO:0000461	CL:0000788	HANCESTRO:0005	HsapDv:0000206	PATO:0000383	TRUE	10x 3' v2	normal	Homo sapiens	female	blood	European	80-year-old human stage
onek1k	304_305	22	68	NCBITaxon:9606	UBERON:0000178	EFO:0009899	PATO:0000461	CL:0000788	HANCESTRO:0005	HsapDv:0000162	PATO:0000383	TRUE	10x 3' v2	normal	Homo sapiens	female	blood	European	68-year-old human stage
onek1k	301_302	22	88	NCBITaxon:9606	UBERON:0000178	EFO:0009899	PATO:0000461	CL:0000788	HANCESTRO:0005	HsapDv:0000214	PATO:0000383	TRUE	10x 3' v2	normal	Homo sapiens	female	blood	European	88-year-old human stage
onek1k	293_294	22	86	NCBITaxon:9606	UBERON:0000178	EFO:0009899	PATO:0000461	CL:0000788	HANCESTRO:0005	HsapDv:0000212	PATO:0000383	TRUE	10x 3' v2	normal	Homo sapiens	female	blood	European	86-year-old human stage
onek1k	302_303	22	83	NCBITaxon:9606	UBERON:0000178	EFO:0009899	PATO:0000461	CL:0000788	HANCESTRO:0005	HsapDv:0000209	PATO:0000383	TRUE	10x 3' v2	normal	Homo sapiens	female	blood	European	83-year-old human stage
onek1k	314_315	23	80	NCBITaxon:9606	UBERON:0000178	EFO:0009899	PATO:0000461	CL:0000787	HANCESTRO:0005	HsapDv:0000206	PATO:0000383	TRUE	10x 3' v2	normal	Homo sapiens	female	blood	European	80-year-old human stage
onek1k	308_309	23	79	NCBITaxon:9606	UBERON:0000178	EFO:0009899	PATO:0000461	CL:0000818	HANCESTRO:0005	HsapDv:0000173	PATO:0000383	TRUE	10x 3' v2	normal	Homo sapiens	female	blood	European	79-year-old human stage
onek1k	311_312	23	88	NCBITaxon:9606	UBERON:0000178	EFO:0009899	PATO:0000461	CL:0000788	HANCESTRO:0005	HsapDv:0000214	PATO:0000383	TRUE	10x 3' v2	normal	Homo sapiens	female	blood	European	88-year-old human stage
onek1k	317_318	23	66	NCBITaxon:9606	UBERON:0000178	EFO:0009899	PATO:0000461	CL:0000788	HANCESTRO:0005	HsapDv:0000160	PATO:0000383	TRUE	10x 3' v2	normal	Homo sapiens	female	blood	European	66-year-old human stage
onek1k	316_317	23	76	NCBITaxon:9606	UBERON:0000178	EFO:0009899	PATO:0000461	CL:0000788	HANCESTRO:0005	HsapDv:0000170	PATO:0000383	TRUE	10x 3' v2	normal	Homo sapiens	female	blood	European	76-year-old human stage
onek1k	310_311	23	80	NCBITaxon:9606	UBERON:0000178	EFO:0009899	PATO:0000461	CL:0000788	HANCESTRO:0005	HsapDv:0000206	PATO:0000383	TRUE	10x 3' v2	normal	Homo sapiens	female	blood	European	80-year-old human stage
onek1k	292_293	23	76	NCBITaxon:9606	UBERON:0000178	EFO:0009899	PATO:0000461	CL:0000788	HANCESTRO:0005	HsapDv:0000170	PATO:0000383	TRUE	10x 3' v2	normal	Homo sapiens	female	blood	European	76-year-old human stage
onek1k	313_314	23	33	NCBITaxon:9606	UBERON:0000178	EFO:0009899	PATO:0000461	CL:0000818	HANCESTRO:0005	HsapDv:0000127	PATO:0000383	TRUE	10x 3' v2	normal	Homo sapiens	female	blood	European	33-year-old human stage
onek1k	307_308	23	91	NCBITaxon:9606	UBERON:0000178	EFO:0009899	PATO:0000461	CL:0000787	HANCESTRO:0005	HsapDv:0000217	PATO:0000383	TRUE	10x 3' v2	normal	Homo sapiens	female	blood	European	91-year-old human stage
onek1k	312_313	23	84	NCBITaxon:9606	UBERON:0000178	EFO:0009899	PATO:0000461	CL:0000788	HANCESTRO:0005	HsapDv:0000210	PATO:0000383	TRUE	10x 3' v2	normal	Homo sapiens	female	blood	European	84-year-old human stage
onek1k	318_319	23	88	NCBITaxon:9606	UBERON:0000178	EFO:0009899	PATO:0000461	CL:0000788	HANCESTRO:0005	HsapDv:0000214	PATO:0000383	TRUE	10x 3' v2	normal	Homo sapiens	female	blood	European	88-year-old human stage
onek1k	306_307	23	80	NCBITaxon:9606	UBERON:0000178	EFO:0009899	PATO:0000461	CL:0000788	HANCESTRO:0005	HsapDv:0000206	PATO:0000383	TRUE	10x 3' v2	normal	Homo sapiens	female	blood	European	80-year-old human stage
onek1k	320_321	24	89	NCBITaxon:9606	UBERON:0000178	EFO:0009899	PATO:0000461	CL:0000788	HANCESTRO:0005	HsapDv:0000215	PATO:0000383	TRUE	10x 3' v2	normal	Homo sapiens	female	blood	European	89-year-old human stage
onek1k	1045_1046	24	67	NCBITaxon:9606	UBERON:0000178	EFO:0009899	PATO:0000461	CL:0000788	HANCESTRO:0005	HsapDv:0000161	PATO:0000383	TRUE	10x 3' v2	normal	Homo sapiens	female	blood	European	67-year-old human stage
onek1k	324_325	24	97	NCBITaxon:9606	UBERON:0000178	EFO:0009899	PATO:0000461	CL:0000787	HANCESTRO:0005	HsapDv:0000223	PATO:0000383	TRUE	10x 3' v2	normal	Homo sapiens	female	blood	European	97-year-old human stage
onek1k	1047_1048	24	71	NCBITaxon:9606	UBERON:0000178	EFO:0009899	PATO:0000461	CL:0000788	HANCESTRO:0005	HsapDv:0000165	PATO:0000383	TRUE	10x 3' v2	normal	Homo sapiens	female	blood	European	71-year-old human stage
onek1k	323_324	24	77	NCBITaxon:9606	UBERON:0000178	EFO:0009899	PATO:0000461	CL:0000818	HANCESTRO:0005	HsapDv:0000171	PATO:0000383	TRUE	10x 3' v2	normal	Homo sapiens	female	blood	European	77-year-old human stage
onek1k	1046_1047	24	62	NCBITaxon:9606	UBERON:0000178	EFO:0009899	PATO:0000461	CL:0000787	HANCESTRO:0005	HsapDv:0000156	PATO:0000383	TRUE	10x 3' v2	normal	Homo sapiens	female	blood	European	62-year-old human stage
onek1k	325_326	24	66	NCBITaxon:9606	UBERON:0000178	EFO:0009899	PATO:0000461	CL:0000787	HANCESTRO:0005	HsapDv:0000160	PATO:0000383	TRUE	10x 3' v2	normal	Homo sapiens	female	blood	European	66-year-old human stage
onek1k	1044_1045	24	65	NCBITaxon:9606	UBERON:0000178	EFO:0009899	PATO:0000461	CL:0000787	HANCESTRO:0005	HsapDv:0000159	PATO:0000383	TRUE	10x 3' v2	normal	Homo sapiens	female	blood	European	65-year-old human stage
onek1k	319_320	24	84	NCBITaxon:9606	UBERON:0000178	EFO:0009899	PATO:0000461	CL:0000818	HANCESTRO:0005	HsapDv:0000210	PATO:0000383	TRUE	10x 3' v2	normal	Homo sapiens	female	blood	European	84-year-old human stage
onek1k	1048_1049	24	64	NCBITaxon:9606	UBERON:0000178	EFO:0009899	PATO:0000461	CL:0000818	HANCESTRO:0005	HsapDv:0000158	PATO:0000383	TRUE	10x 3' v2	normal	Homo sapiens	female	blood	European	64-year-old human stage
onek1k	331_332	25	24	NCBITaxon:9606	UBERON:0000178	EFO:0009899	PATO:0000461	CL:0000818	HANCESTRO:0005	HsapDv:0000118	PATO:0000383	TRUE	10x 3' v2	normal	Homo sapiens	female	blood	European	24-year-old human stage
onek1k	1051_1052	25	63	NCBITaxon:9606	UBERON:0000178	EFO:0009899	PATO:0000461	CL:0000787	HANCESTRO:0005	HsapDv:0000157	PATO:0000383	TRUE	10x 3' v2	normal	Homo sapiens	female	blood	European	63-year-old human stage
onek1k	327_328	25	23	NCBITaxon:9606	UBERON:0000178	EFO:0009899	PATO:0000461	CL:0000788	HANCESTRO:0005	HsapDv:0000117	PATO:0000383	TRUE	10x 3' v2	normal	Homo sapiens	female	blood	European	23-year-old human stage
onek1k	1054_1055	25	75	NCBITaxon:9606	UBERON:0000178	EFO:0009899	PATO:0000461	CL:0000788	HANCESTRO:0005	HsapDv:0000169	PATO:0000383	TRUE	10x 3' v2	normal	Homo sapiens	female	blood	European	75-year-old human stage
onek1k	330_331	25	63	NCBITaxon:9606	UBERON:0000178	EFO:0009899	PATO:0000461	CL:0000788	HANCESTRO:0005	HsapDv:0000157	PATO:0000383	TRUE	10x 3' v2	normal	Homo sapiens	female	blood	European	63-year-old human stage
onek1k	332_333	25	62	NCBITaxon:9606	UBERON:0000178	EFO:0009899	PATO:0000461	CL:0000980	HANCESTRO:0005	HsapDv:0000156	PATO:0000383	TRUE	10x 3' v2	normal	Homo sapiens	female	blood	European	62-year-old human stage
onek1k	1049_1050	25	61	NCBITaxon:9606	UBERON:0000178	EFO:0009899	PATO:0000461	CL:0000788	HANCESTRO:0005	HsapDv:0000155	PATO:0000383	TRUE	10x 3' v2	normal	Homo sapiens	female	blood	European	61-year-old human stage
onek1k	1055_1056	25	71	NCBITaxon:9606	UBERON:0000178	EFO:0009899	PATO:0000461	CL:0000818	HANCESTRO:0005	HsapDv:0000165	PATO:0000383	TRUE	10x 3' v2	normal	Homo sapiens	female	blood	European	71-year-old human stage
onek1k	1053_1054	25	62	NCBITaxon:9606	UBERON:0000178	EFO:0009899	PATO:0000461	CL:0000818	HANCESTRO:0005	HsapDv:0000156	PATO:0000383	TRUE	10x 3' v2	normal	Homo sapiens	female	blood	European	62-year-old human stage
onek1k	334_335	26	60	NCBITaxon:9606	UBERON:0000178	EFO:0009899	PATO:0000461	CL:0000787	HANCESTRO:0005	HsapDv:0000154	PATO:0000383	TRUE	10x 3' v2	normal	Homo sapiens	female	blood	European	60-year-old human stage
onek1k	921_922	26	76	NCBITaxon:9606	UBERON:0000178	EFO:0009899	PATO:0000461	CL:0000788	HANCESTRO:0005	HsapDv:0000170	PATO:0000383	TRUE	10x 3' v2	normal	Homo sapiens	female	blood	European	76-year-old human stage
onek1k	1065_1066	26	65	NCBITaxon:9606	UBERON:0000178	EFO:0009899	PATO:0000461	CL:0000788	HANCESTRO:0005	HsapDv:0000159	PATO:0000383	TRUE	10x 3' v2	normal	Homo sapiens	female	blood	European	65-year-old human stage
onek1k	1061_1062	26	62	NCBITaxon:9606	UBERON:0000178	EFO:0009899	PATO:0000461	CL:0000787	HANCESTRO:0005	HsapDv:0000156	PATO:0000383	TRUE	10x 3' v2	normal	Homo sapiens	female	blood	European	62-year-old human stage
onek1k	923_924	26	38	NCBITaxon:9606	UBERON:0000178	EFO:0009899	PATO:0000461	CL:0000787	HANCESTRO:0005	HsapDv:0000132	PATO:0000383	TRUE	10x 3' v2	normal	Homo sapiens	female	blood	European	38-year-old human stage
onek1k	1060_1061	26	59	NCBITaxon:9606	UBERON:0000178	EFO:0009899	PATO:0000461	CL:0000788	HANCESTRO:0005	HsapDv:0000153	PATO:0000383	TRUE	10x 3' v2	normal	Homo sapiens	female	blood	European	59-year-old human stage
onek1k	924_925	26	39	NCBITaxon:9606	UBERON:0000178	EFO:0009899	PATO:0000461	CL:0000788	HANCESTRO:0005	HsapDv:0000133	PATO:0000383	TRUE	10x 3' v2	normal	Homo sapiens	female	blood	European	39-year-old human stage
onek1k	755_756	27	66	NCBITaxon:9606	UBERON:0000178	EFO:0009899	PATO:0000461	CL:0000788	HANCESTRO:0005	HsapDv:0000160	PATO:0000383	TRUE	10x 3' v2	normal	Homo sapiens	female	blood	European	66-year-old human stage
onek1k	762_763	27	32	NCBITaxon:9606	UBERON:0000178	EFO:0009899	PATO:0000461	CL:0000788	HANCESTRO:0005	HsapDv:0000126	PATO:0000383	TRUE	10x 3' v2	normal	Homo sapiens	female	blood	European	32-year-old human stage
onek1k	1062_1063	27	59	NCBITaxon:9606	UBERON:0000178	EFO:0009899	PATO:0000461	CL:0000788	HANCESTRO:0005	HsapDv:0000153	PATO:0000383	TRUE	10x 3' v2	normal	Homo sapiens	female	blood	European	59-year-old human stage
onek1k	760_761	27	55	NCBITaxon:9606	UBERON:0000178	EFO:0009899	PATO:0000461	CL:0000787	HANCESTRO:0005	HsapDv:0000149	PATO:0000383	TRUE	10x 3' v2	normal	Homo sapiens	female	blood	European	55-year-old human stage
onek1k	291_292	27	67	NCBITaxon:9606	UBERON:0000178	EFO:0009899	PATO:0000461	CL:0000787	HANCESTRO:0005	HsapDv:0000161	PATO:0000383	TRUE	10x 3' v2	normal	Homo sapiens	female	blood	European	67-year-old human stage
onek1k	753_754	27	88	NCBITaxon:9606	UBERON:0000178	EFO:0009899	PATO:0000461	CL:0000818	HANCESTRO:0005	HsapDv:0000214	PATO:0000383	TRUE	10x 3' v2	normal	Homo sapiens	female	blood	European	88-year-old human stage
onek1k	761_762	27	69	NCBITaxon:9606	UBERON:0000178	EFO:0009899	PATO:0000461	CL:0000788	HANCESTRO:0005	HsapDv:0000163	PATO:0000383	TRUE	10x 3' v2	normal	Homo sapiens	female	blood	European	69-year-old human stage
onek1k	759_760	27	71	NCBITaxon:9606	UBERON:0000178	EFO:0009899	PATO:0000461	CL:0000788	HANCESTRO:0005	HsapDv:0000165	PATO:0000383	TRUE	10x 3' v2	normal	Homo sapiens	female	blood	European	71-year-old human stage
onek1k	770_771	27	55	NCBITaxon:9606	UBERON:0000178	EFO:0009899	PATO:0000461	CL:0000788	HANCESTRO:0005	HsapDv:0000149	PATO:0000383	TRUE	10x 3' v2	normal	Homo sapiens	female	blood	European	55-year-old human stage
onek1k	769_770	27	62	NCBITaxon:9606	UBERON:0000178	EFO:0009899	PATO:0000461	CL:0000818	HANCESTRO:0005	HsapDv:0000156	PATO:0000383	TRUE	10x 3' v2	normal	Homo sapiens	female	blood	European	62-year-old human stage
onek1k	757_758	27	88	NCBITaxon:9606	UBERON:0000178	EFO:0009899	PATO:0000461	CL:0000980	HANCESTRO:0005	HsapDv:0000214	PATO:0000383	TRUE	10x 3' v2	normal	Homo sapiens	female	blood	European	88-year-old human stage
onek1k	767_768	28	47	NCBITaxon:9606	UBERON:0000178	EFO:0009899	PATO:0000461	CL:0000787	HANCESTRO:0005	HsapDv:0000141	PATO:0000383	TRUE	10x 3' v2	normal	Homo sapiens	female	blood	European	47-year-old human stage
onek1k	773_774	28	61	NCBITaxon:9606	UBERON:0000178	EFO:0009899	PATO:0000461	CL:0000787	HANCESTRO:0005	HsapDv:0000155	PATO:0000383	TRUE	10x 3' v2	normal	Homo sapiens	female	blood	European	61-year-old human stage
onek1k	772_773	28	52	NCBITaxon:9606	UBERON:0000178	EFO:0009899	PATO:0000461	CL:0000787	HANCESTRO:0005	HsapDv:0000146	PATO:0000383	TRUE	10x 3' v2	normal	Homo sapiens	female	blood	European	52-year-old human stage
onek1k	764_765	28	65	NCBITaxon:9606	UBERON:0000178	EFO:0009899	PATO:0000461	CL:0000788	HANCESTRO:0005	HsapDv:0000159	PATO:0000383	TRUE	10x 3' v2	normal	Homo sapiens	female	blood	European	65-year-old human stage
onek1k	783_784	29	79	NCBITaxon:9606	UBERON:0000178	EFO:0009899	PATO:0000461	CL:0000788	HANCESTRO:0005	HsapDv:0000173	PATO:0000383	TRUE	10x 3' v2	normal	Homo sapiens	female	blood	European	79-year-old human stage
onek1k	781_782	29	76	NCBITaxon:9606	UBERON:0000178	EFO:0009899	PATO:0000461	CL:0000818	HANCESTRO:0005	HsapDv:0000170	PATO:0000383	TRUE	10x 3' v2	normal	Homo sapiens	female	blood	European	76-year-old human stage
onek1k	782_783	29	73	NCBITaxon:9606	UBERON:0000178	EFO:0009899	PATO:0000461	CL:0000980	HANCESTRO:0005	HsapDv:0000167	PATO:0000383	TRUE	10x 3' v2	normal	Homo sapiens	female	blood	European	73-year-old human stage
onek1k	786_787	29	76	NCBITaxon:9606	UBERON:0000178	EFO:0009899	PATO:0000461	CL:0000818	HANCESTRO:0005	HsapDv:0000170	PATO:0000383	TRUE	10x 3' v2	normal	Homo sapiens	female	blood	European	76-year-old human stage
onek1k	784_785	29	60	NCBITaxon:9606	UBERON:0000178	EFO:0009899	PATO:0000461	CL:0000788	HANCESTRO:0005	HsapDv:0000154	PATO:0000383	TRUE	10x 3' v2	normal	Homo sapiens	female	blood	European	60-year-old human stage
onek1k	780_781	29	60	NCBITaxon:9606	UBERON:0000178	EFO:0009899	PATO:0000461	CL:0000788	HANCESTRO:0005	HsapDv:0000154	PATO:0000383	TRUE	10x 3' v2	normal	Homo sapiens	female	blood	European	60-year-old human stage
onek1k	787_788	29	62	NCBITaxon:9606	UBERON:0000178	EFO:0009899	PATO:0000461	CL:0000788	HANCESTRO:0005	HsapDv:0000156	PATO:0000383	TRUE	10x 3' v2	normal	Homo sapiens	female	blood	European	62-year-old human stage
onek1k	711_712	3	22	NCBITaxon:9606	UBERON:0000178	EFO:0009899	PATO:0000461	CL:0000787	HANCESTRO:0005	HsapDv:0000116	PATO:0000383	TRUE	10x 3' v2	normal	Homo sapiens	female	blood	European	22-year-old human stage
onek1k	705_706	3	88	NCBITaxon:9606	UBERON:0000178	EFO:0009899	PATO:0000461	CL:0000818	HANCESTRO:0005	HsapDv:0000214	PATO:0000383	TRUE	10x 3' v2	normal	Homo sapiens	female	blood	European	88-year-old human stage
onek1k	666_667	3	63	NCBITaxon:9606	UBERON:0000178	EFO:0009899	PATO:0000461	CL:0000788	HANCESTRO:0005	HsapDv:0000157	PATO:0000383	TRUE	10x 3' v2	normal	Homo sapiens	female	blood	European	63-year-old human stage
onek1k	708_709	3	63	NCBITaxon:9606	UBERON:0000178	EFO:0009899	PATO:0000461	CL:0000788	HANCESTRO:0005	HsapDv:0000157	PATO:0000383	TRUE	10x 3' v2	normal	Homo sapiens	female	blood	European	63-year-old human stage
onek1k	665_666	3	53	NCBITaxon:9606	UBERON:0000178	EFO:0009899	PATO:0000461	CL:0000818	HANCESTRO:0005	HsapDv:0000147	PATO:0000383	TRUE	10x 3' v2	normal	Homo sapiens	female	blood	European	53-year-old human stage
onek1k	706_707	3	88	NCBITaxon:9606	UBERON:0000178	EFO:0009899	PATO:0000461	CL:0000788	HANCESTRO:0005	HsapDv:0000214	PATO:0000383	TRUE	10x 3' v2	normal	Homo sapiens	female	blood	European	88-year-old human stage
onek1k	668_669	3	69	NCBITaxon:9606	UBERON:0000178	EFO:0009899	PATO:0000461	CL:0000788	HANCESTRO:0005	HsapDv:0000163	PATO:0000383	TRUE	10x 3' v2	normal	Homo sapiens	female	blood	European	69-year-old human stage
onek1k	793_794	30	78	NCBITaxon:9606	UBERON:0000178	EFO:0009899	PATO:0000461	CL:0000788	HANCESTRO:0005	HsapDv:0000172	PATO:0000383	TRUE	10x 3' v2	normal	Homo sapiens	female	blood	European	78-year-old human stage
onek1k	446_447	30	72	NCBITaxon:9606	UBERON:0000178	EFO:0009899	PATO:0000461	CL:0000788	HANCESTRO:0005	HsapDv:0000166	PATO:0000383	TRUE	10x 3' v2	normal	Homo sapiens	female	blood	European	72-year-old human stage
onek1k	405_406	30	70	NCBITaxon:9606	UBERON:0000178	EFO:0009899	PATO:0000461	CL:0000787	HANCESTRO:0005	HsapDv:0000164	PATO:0000383	TRUE	10x 3' v2	normal	Homo sapiens	female	blood	European	70-year-old human stage
onek1k	455_456	30	80	NCBITaxon:9606	UBERON:0000178	EFO:0009899	PATO:0000461	CL:0000787	HANCESTRO:0005	HsapDv:0000206	PATO:0000383	TRUE	10x 3' v2	normal	Homo sapiens	female	blood	European	80-year-old human stage
onek1k	406_407	30	59	NCBITaxon:9606	UBERON:0000178	EFO:0009899	PATO:0000461	CL:0000788	HANCESTRO:0005	HsapDv:0000153	PATO:0000383	TRUE	10x 3' v2	normal	Homo sapiens	female	blood	European	59-year-old human stage
onek1k	458_459	30	84	NCBITaxon:9606	UBERON:0000178	EFO:0009899	PATO:0000461	CL:0000787	HANCESTRO:0005	HsapDv:0000210	PATO:0000383	TRUE	10x 3' v2	normal	Homo sapiens	female	blood	European	84-year-old human stage
onek1k	443_444	30	29	NCBITaxon:9606	UBERON:0000178	EFO:0009899	PATO:0000461	CL:0000788	HANCESTRO:0005	HsapDv:0000123	PATO:0000383	TRUE	10x 3' v2	normal	Homo sapiens	female	blood	European	29-year-old human stage
onek1k	445_446	30	83	NCBITaxon:9606	UBERON:0000178	EFO:0009899	PATO:0000461	CL:0000787	HANCESTRO:0005	HsapDv:0000209	PATO:0000383	TRUE	10x 3' v2	normal	Homo sapiens	female	blood	European	83-year-old human stage
onek1k	459_460	30	87	NCBITaxon:9606	UBERON:0000178	EFO:0009899	PATO:0000461	CL:0000788	HANCESTRO:0005	HsapDv:0000213	PATO:0000383	TRUE	10x 3' v2	normal	Homo sapiens	female	blood	European	87-year-old human stage
onek1k	453_454	30	85	NCBITaxon:9606	UBERON:0000178	EFO:0009899	PATO:0000461	CL:0000788	HANCESTRO:0005	HsapDv:0000211	PATO:0000383	TRUE	10x 3' v2	normal	Homo sapiens	female	blood	European	85-year-old human stage
onek1k	448_449	31	82	NCBITaxon:9606	UBERON:0000178	EFO:0009899	PATO:0000461	CL:0000787	HANCESTRO:0005	HsapDv:0000208	PATO:0000383	TRUE	10x 3' v2	normal	Homo sapiens	female	blood	European	82-year-old human stage
onek1k	461_462	31	61	NCBITaxon:9606	UBERON:0000178	EFO:0009899	PATO:0000461	CL:0000788	HANCESTRO:0005	HsapDv:0000155	PATO:0000383	TRUE	10x 3' v2	normal	Homo sapiens	female	blood	European	61-year-old human stage
onek1k	460_461	31	58	NCBITaxon:9606	UBERON:0000178	EFO:0009899	PATO:0000461	CL:0000818	HANCESTRO:0005	HsapDv:0000152	PATO:0000383	TRUE	10x 3' v2	normal	Homo sapiens	female	blood	European	58-year-old human stage
onek1k	464_465	31	76	NCBITaxon:9606	UBERON:0000178	EFO:0009899	PATO:0000461	CL:0000818	HANCESTRO:0005	HsapDv:0000170	PATO:0000383	TRUE	10x 3' v2	normal	Homo sapiens	female	blood	European	76-year-old human stage
onek1k	449_450	31	85	NCBITaxon:9606	UBERON:0000178	EFO:0009899	PATO:0000461	CL:0000818	HANCESTRO:0005	HsapDv:0000211	PATO:0000383	TRUE	10x 3' v2	normal	Homo sapiens	female	blood	European	85-year-old human stage
onek1k	462_463	31	83	NCBITaxon:9606	UBERON:0000178	EFO:0009899	PATO:0000461	CL:0000788	HANCESTRO:0005	HsapDv:0000209	PATO:0000383	TRUE	10x 3' v2	normal	Homo sapiens	female	blood	European	83-year-old human stage
onek1k	431_432	31	78	NCBITaxon:9606	UBERON:0000178	EFO:0009899	PATO:0000461	CL:0000788	HANCESTRO:0005	HsapDv:0000172	PATO:0000383	TRUE	10x 3' v2	normal	Homo sapiens	female	blood	European	78-year-old human stage
onek1k	463_464	31	86	NCBITaxon:9606	UBERON:0000178	EFO:0009899	PATO:0000461	CL:0000788	HANCESTRO:0005	HsapDv:0000212	PATO:0000383	TRUE	10x 3' v2	normal	Homo sapiens	female	blood	European	86-year-old human stage
onek1k	364_365	32	42	NCBITaxon:9606	UBERON:0000178	EFO:0009899	PATO:0000461	CL:0000818	HANCESTRO:0005	HsapDv:0000136	PATO:0000383	TRUE	10x 3' v2	normal	Homo sapiens	female	blood	European	42-year-old human stage
onek1k	437_438	32	21	NCBITaxon:9606	UBERON:0000178	EFO:0009899	PATO:0000461	CL:0000788	HANCESTRO:0005	HsapDv:0000115	PATO:0000383	TRUE	10x 3' v2	normal	Homo sapiens	female	blood	European	21-year-old human stage
onek1k	438_439	32	32	NCBITaxon:9606	UBERON:0000178	EFO:0009899	PATO:0000461	CL:0000788	HANCESTRO:0005	HsapDv:0000126	PATO:0000383	TRUE	10x 3' v2	normal	Homo sapiens	female	blood	European	32-year-old human stage
onek1k	367_368	32	65	NCBITaxon:9606	UBERON:0000178	EFO:0009899	PATO:0000461	CL:0000818	HANCESTRO:0005	HsapDv:0000159	PATO:0000383	TRUE	10x 3' v2	normal	Homo sapiens	female	blood	European	65-year-old human stage
onek1k	365_366	32	67	NCBITaxon:9606	UBERON:0000178	EFO:0009899	PATO:0000461	CL:0000980	HANCESTRO:0005	HsapDv:0000161	PATO:0000383	TRUE	10x 3' v2	normal	Homo sapiens	female	blood	European	67-year-old human stage
onek1k	361_362	32	56	NCBITaxon:9606	UBERON:0000178	EFO:0009899	PATO:0000461	CL:0000818	HANCESTRO:0005	HsapDv:0000150	PATO:0000383	TRUE	10x 3' v2	normal	Homo sapiens	female	blood	European	56-year-old human stage
onek1k	363_364	32	66	NCBITaxon:9606	UBERON:0000178	EFO:0009899	PATO:0000461	CL:0000787	HANCESTRO:0005	HsapDv:0000160	PATO:0000383	TRUE	10x 3' v2	normal	Homo sapiens	female	blood	European	66-year-old human stage
onek1k	434_435	32	78	NCBITaxon:9606	UBERON:0000178	EFO:0009899	PATO:0000461	CL:0000788	HANCESTRO:0005	HsapDv:0000172	PATO:0000383	TRUE	10x 3' v2	normal	Homo sapiens	female	blood	European	78-year-old human stage
onek1k	360_361	32	46	NCBITaxon:9606	UBERON:0000178	EFO:0009899	PATO:0000461	CL:0000818	HANCESTRO:0005	HsapDv:0000140	PATO:0000383	TRUE	10x 3' v2	normal	Homo sapiens	female	blood	European	46-year-old human stage
onek1k	357_358	33	39	NCBITaxon:9606	UBERON:0000178	EFO:0009899	PATO:0000461	CL:0000788	HANCESTRO:0005	HsapDv:0000133	PATO:0000383	TRUE	10x 3' v2	normal	Homo sapiens	female	blood	European	39-year-old human stage
onek1k	424_425	33	78	NCBITaxon:9606	UBERON:0000178	EFO:0009899	PATO:0000461	CL:0000788	HANCESTRO:0005	HsapDv:0000172	PATO:0000383	TRUE	10x 3' v2	normal	Homo sapiens	female	blood	European	78-year-old human stage
onek1k	422_423	33	53	NCBITaxon:9606	UBERON:0000178	EFO:0009899	PATO:0000461	CL:0000788	HANCESTRO:0005	HsapDv:0000147	PATO:0000383	TRUE	10x 3' v2	normal	Homo sapiens	female	blood	European	53-year-old human stage
onek1k	425_426	33	50	NCBITaxon:9606	UBERON:0000178	EFO:0009899	PATO:0000461	CL:0000788	HANCESTRO:0005	HsapDv:0000144	PATO:0000383	TRUE	10x 3' v2	normal	Homo sapiens	female	blood	European	50-year-old human stage
onek1k	358_359	33	52	NCBITaxon:9606	UBERON:0000178	EFO:0009899	PATO:0000461	CL:0000788	HANCESTRO:0005	HsapDv:0000146	PATO:0000383	TRUE	10x 3' v2	normal	Homo sapiens	female	blood	European	52-year-old human stage
onek1k	426_427	33	63	NCBITaxon:9606	UBERON:0000178	EFO:0009899	PATO:0000461	CL:0000787	HANCESTRO:0005	HsapDv:0000157	PATO:0000383	TRUE	10x 3' v2	normal	Homo sapiens	female	blood	European	63-year-old human stage
onek1k	419_420	34	72	NCBITaxon:9606	UBERON:0000178	EFO:0009899	PATO:0000461	CL:0000788	HANCESTRO:0005	HsapDv:0000166	PATO:0000383	TRUE	10x 3' v2	normal	Homo sapiens	female	blood	European	72-year-old human stage
onek1k	396_397	34	57	NCBITaxon:9606	UBERON:0000178	EFO:0009899	PATO:0000461	CL:0000787	HANCESTRO:0005	HsapDv:0000151	PATO:0000383	TRUE	10x 3' v2	normal	Homo sapiens	female	blood	European	57-year-old human stage
onek1k	368_369	34	36	NCBITaxon:9606	UBERON:0000178	EFO:0009899	PATO:0000461	CL:0000818	HANCESTRO:0005	HsapDv:0000130	PATO:0000383	TRUE	10x 3' v2	normal	Homo sapiens	female	blood	European	36-year-old human stage
onek1k	398_399	34	55	NCBITaxon:9606	UBERON:0000178	EFO:0009899	PATO:0000461	CL:0000788	HANCESTRO:0005	HsapDv:0000149	PATO:0000383	TRUE	10x 3' v2	normal	Homo sapiens	female	blood	European	55-year-old human stage
onek1k	1072_1073	34	59	NCBITaxon:9606	UBERON:0000178	EFO:0009899	PATO:0000461	CL:0000980	HANCESTRO:0005	HsapDv:0000153	PATO:0000383	TRUE	10x 3' v2	normal	Homo sapiens	female	blood	European	59-year-old human stage
onek1k	399_400	34	49	NCBITaxon:9606	UBERON:0000178	EFO:0009899	PATO:0000461	CL:0000788	HANCESTRO:0005	HsapDv:0000143	PATO:0000383	TRUE	10x 3' v2	normal	Homo sapiens	female	blood	European	49-year-old human stage
onek1k	390_391	35	78	NCBITaxon:9606	UBERON:0000178	EFO:0009899	PATO:0000461	CL:0000787	HANCESTRO:0005	HsapDv:0000172	PATO:0000383	TRUE	10x 3' v2	normal	Homo sapiens	female	blood	European	78-year-old human stage
onek1k	414_415	35	22	NCBITaxon:9606	UBERON:0000178	EFO:0009899	PATO:0000461	CL:0000787	HANCESTRO:0005	HsapDv:0000116	PATO:0000383	TRUE	10x 3' v2	normal	Homo sapiens	female	blood	European	22-year-old human stage
onek1k	347_348	35	49	NCBITaxon:9606	UBERON:0000178	EFO:0009899	PATO:0000461	CL:0000788	HANCESTRO:0005	HsapDv:0000143	PATO:0000383	TRUE	10x 3' v2	normal	Homo sapiens	female	blood	European	49-year-old human stage
onek1k	1071_1072	35	73	NCBITaxon:9606	UBERON:0000178	EFO:0009899	PATO:0000461	CL:0000788	HANCESTRO:0005	HsapDv:0000167	PATO:0000383	TRUE	10x 3' v2	normal	Homo sapiens	female	blood	European	73-year-old human stage
onek1k	413_414	35	24	NCBITaxon:9606	UBERON:0000178	EFO:0009899	PATO:0000461	CL:0000788	HANCESTRO:0005	HsapDv:0000118	PATO:0000383	TRUE	10x 3' v2	normal	Homo sapiens	female	blood	European	24-year-old human stage
onek1k	403_404	35	65	NCBITaxon:9606	UBERON:0000178	EFO:0009899	PATO:0000461	CL:0000788	HANCESTRO:0005	HsapDv:0000159	PATO:0000383	TRUE	10x 3' v2	normal	Homo sapiens	female	blood	European	65-year-old human stage
onek1k	388_389	35	62	NCBITaxon:9606	UBERON:0000178	EFO:0009899	PATO:0000461	CL:0000788	HANCESTRO:0005	HsapDv:0000156	PATO:0000383	TRUE	10x 3' v2	normal	Homo sapiens	female	blood	European	62-year-old human stage
onek1k	1070_1071	36	71	NCBITaxon:9606	UBERON:0000178	EFO:0009899	PATO:0000461	CL:0000818	HANCESTRO:0005	HsapDv:0000165	PATO:0000383	TRUE	10x 3' v2	normal	Homo sapiens	female	blood	European	71-year-old human stage
onek1k	494_495	36	24	NCBITaxon:9606	UBERON:0000178	EFO:0009899	PATO:0000461	CL:0000788	HANCESTRO:0005	HsapDv:0000118	PATO:0000383	TRUE	10x 3' v2	normal	Homo sapiens	female	blood	European	24-year-old human stage
onek1k	411_412	36	49	NCBITaxon:9606	UBERON:0000178	EFO:0009899	PATO:0000461	CL:0000787	HANCESTRO:0005	HsapDv:0000143	PATO:0000383	TRUE	10x 3' v2	normal	Homo sapiens	female	blood	European	49-year-old human stage
onek1k	409_410	36	65	NCBITaxon:9606	UBERON:0000178	EFO:0009899	PATO:0000461	CL:0000787	HANCESTRO:0005	HsapDv:0000159	PATO:0000383	TRUE	10x 3' v2	normal	Homo sapiens	female	blood	European	65-year-old human stage
onek1k	497_498	36	31	NCBITaxon:9606	UBERON:0000178	EFO:0009899	PATO:0000461	CL:0000787	HANCESTRO:0005	HsapDv:0000125	PATO:0000383	TRUE	10x 3' v2	normal	Homo sapiens	female	blood	European	31-year-old human stage
onek1k	404_405	36	64	NCBITaxon:9606	UBERON:0000178	EFO:0009899	PATO:0000461	CL:0000788	HANCESTRO:0005	HsapDv:0000158	PATO:0000383	TRUE	10x 3' v2	normal	Homo sapiens	female	blood	European	64-year-old human stage
onek1k	1066_1067	36	71	NCBITaxon:9606	UBERON:0000178	EFO:0009899	PATO:0000461	CL:0000788	HANCESTRO:0005	HsapDv:0000165	PATO:0000383	TRUE	10x 3' v2	normal	Homo sapiens	female	blood	European	71-year-old human stage
onek1k	340_341	37	78	NCBITaxon:9606	UBERON:0000178	EFO:0009899	PATO:0000461	CL:0000788	HANCESTRO:0005	HsapDv:0000172	PATO:0000383	TRUE	10x 3' v2	normal	Homo sapiens	female	blood	European	78-year-old human stage
onek1k	337_338	37	42	NCBITaxon:9606	UBERON:0000178	EFO:0009899	PATO:0000461	CL:0000787	HANCESTRO:0005	HsapDv:0000136	PATO:0000383	TRUE	10x 3' v2	normal	Homo sapiens	female	blood	European	42-year-old human stage
onek1k	420_421	37	75	NCBITaxon:9606	UBERON:0000178	EFO:0009899	PATO:0000461	CL:0000788	HANCESTRO:0005	HsapDv:0000169	PATO:0000383	TRUE	10x 3' v2	normal	Homo sapiens	female	blood	European	75-year-old human stage
onek1k	486_487	37	36	NCBITaxon:9606	UBERON:0000178	EFO:0009899	PATO:0000461	CL:0000818	HANCESTRO:0005	HsapDv:0000130	PATO:0000383	TRUE	10x 3' v2	normal	Homo sapiens	female	blood	European	36-year-old human stage
onek1k	408_409	37	74	NCBITaxon:9606	UBERON:0000178	EFO:0009899	PATO:0000461	CL:0000787	HANCESTRO:0005	HsapDv:0000168	PATO:0000383	TRUE	10x 3' v2	normal	Homo sapiens	female	blood	European	74-year-old human stage
onek1k	348_349	38	31	NCBITaxon:9606	UBERON:0000178	EFO:0009899	PATO:0000461	CL:0000787	HANCESTRO:0005	HsapDv:0000125	PATO:0000383	TRUE	10x 3' v2	normal	Homo sapiens	female	blood	European	31-year-old human stage
onek1k	391_392	38	43	NCBITaxon:9606	UBERON:0000178	EFO:0009899	PATO:0000461	CL:0000787	HANCESTRO:0005	HsapDv:0000137	PATO:0000383	TRUE	10x 3' v2	normal	Homo sapiens	female	blood	European	43-year-old human stage
onek1k	485_486	38	48	NCBITaxon:9606	UBERON:0000178	EFO:0009899	PATO:0000461	CL:0000788	HANCESTRO:0005	HsapDv:0000142	PATO:0000383	TRUE	10x 3' v2	normal	Homo sapiens	female	blood	European	48-year-old human stage
onek1k	866_867	38	67	NCBITaxon:9606	UBERON:0000178	EFO:0009899	PATO:0000461	CL:0000788	HANCESTRO:0005	HsapDv:0000161	PATO:0000383	TRUE	10x 3' v2	normal	Homo sapiens	female	blood	European	67-year-old human stage
onek1k	870_871	38	71	NCBITaxon:9606	UBERON:0000178	EFO:0009899	PATO:0000461	CL:0000818	HANCESTRO:0005	HsapDv:0000165	PATO:0000383	TRUE	10x 3' v2	normal	Homo sapiens	female	blood	European	71-year-old human stage
onek1k	558_559	38	80	NCBITaxon:9606	UBERON:0000178	EFO:0009899	PATO:0000461	CL:0000818	HANCESTRO:0005	HsapDv:0000206	PATO:0000383	TRUE	10x 3' v2	normal	Homo sapiens	female	blood	European	80-year-old human stage
onek1k	98_98	39	28	NCBITaxon:9606	UBERON:0000178	EFO:0009899	PATO:0000461	CL:0000818	HANCESTRO:0005	HsapDv:0000122	PATO:0000383	TRUE	10x 3' v2	normal	Homo sapiens	female	blood	European	28-year-old human stage
onek1k	392_393	39	56	NCBITaxon:9606	UBERON:0000178	EFO:0009899	PATO:0000461	CL:0000788	HANCESTRO:0005	HsapDv:0000150	PATO:0000383	TRUE	10x 3' v2	normal	Homo sapiens	female	blood	European	56-year-old human stage
onek1k	516_517	39	34	NCBITaxon:9606	UBERON:0000178	EFO:0009899	PATO:0000461	CL:0000788	HANCESTRO:0005	HsapDv:0000128	PATO:0000383	TRUE	10x 3' v2	normal	Homo sapiens	female	blood	European	34-year-old human stage
onek1k	562_563	39	71	NCBITaxon:9606	UBERON:0000178	EFO:0009899	PATO:0000461	CL:0000787	HANCESTRO:0005	HsapDv:0000165	PATO:0000383	TRUE	10x 3' v2	normal	Homo sapiens	female	blood	European	71-year-old human stage
onek1k	492_493	39	79	NCBITaxon:9606	UBERON:0000178	EFO:0009899	PATO:0000461	CL:0000980	HANCESTRO:0005	HsapDv:0000173	PATO:0000383	TRUE	10x 3' v2	normal	Homo sapiens	female	blood	European	79-year-old human stage
onek1k	502_503	39	66	NCBITaxon:9606	UBERON:0000178	EFO:0009899	PATO:0000461	CL:0000980	HANCESTRO:0005	HsapDv:0000160	PATO:0000383	TRUE	10x 3' v2	normal	Homo sapiens	female	blood	European	66-year-old human stage
onek1k	751_752	39	75	NCBITaxon:9606	UBERON:0000178	EFO:0009899	PATO:0000461	CL:0000788	HANCESTRO:0005	HsapDv:0000169	PATO:0000383	TRUE	10x 3' v2	normal	Homo sapiens	female	blood	European	75-year-old human stage
onek1k	671_672	4	81	NCBITaxon:9606	UBERON:0000178	EFO:0009899	PATO:0000461	CL:0000787	HANCESTRO:0005	HsapDv:0000207	PATO:0000383	TRUE	10x 3' v2	normal	Homo sapiens	female	blood	European	81-year-old human stage
onek1k	676_677	4	88	NCBITaxon:9606	UBERON:0000178	EFO:0009899	PATO:0000461	CL:0000787	HANCESTRO:0005	HsapDv:0000214	PATO:0000383	TRUE	10x 3' v2	normal	Homo sapiens	female	blood	European	88-year-old human stage
onek1k	719_720	4	88	NCBITaxon:9606	UBERON:0000178	EFO:0009899	PATO:0000461	CL:0000787	HANCESTRO:0005	HsapDv:0000214	PATO:0000383	TRUE	10x 3' v2	normal	Homo sapiens	female	blood	European	88-year-old human stage
onek1k	675_676	4	73	NCBITaxon:9606	UBERON:0000178	EFO:0009899	PATO:0000461	CL:0000787	HANCESTRO:0005	HsapDv:0000167	PATO:0000383	TRUE	10x 3' v2	normal	Homo sapiens	female	blood	European	73-year-old human stage
onek1k	715_716	4	76	NCBITaxon:9606	UBERON:0000178	EFO:0009899	PATO:0000461	CL:0000787	HANCESTRO:0005	HsapDv:0000170	PATO:0000383	TRUE	10x 3' v2	normal	Homo sapiens	female	blood	European	76-year-old human stage
onek1k	681_682	4	68	NCBITaxon:9606	UBERON:0000178	EFO:0009899	PATO:0000461	CL:0000818	HANCESTRO:0005	HsapDv:0000162	PATO:0000383	TRUE	10x 3' v2	normal	Homo sapiens	female	blood	European	68-year-old human stage
onek1k	679_680	4	85	NCBITaxon:9606	UBERON:0000178	EFO:0009899	PATO:0000461	CL:0000787	HANCESTRO:0005	HsapDv:0000211	PATO:0000383	TRUE	10x 3' v2	normal	Homo sapiens	female	blood	European	85-year-old human stage
onek1k	677_678	4	76	NCBITaxon:9606	UBERON:0000178	EFO:0009899	PATO:0000461	CL:0000788	HANCESTRO:0005	HsapDv:0000170	PATO:0000383	TRUE	10x 3' v2	normal	Homo sapiens	female	blood	European	76-year-old human stage
onek1k	674_675	4	83	NCBITaxon:9606	UBERON:0000178	EFO:0009899	PATO:0000461	CL:0000818	HANCESTRO:0005	HsapDv:0000209	PATO:0000383	TRUE	10x 3' v2	normal	Homo sapiens	female	blood	European	83-year-old human stage
onek1k	481_482	41	68	NCBITaxon:9606	UBERON:0000178	EFO:0009899	PATO:0000461	CL:0000788	HANCESTRO:0005	HsapDv:0000162	PATO:0000383	TRUE	10x 3' v2	normal	Homo sapiens	female	blood	European	68-year-old human stage
onek1k	484_485	41	60	NCBITaxon:9606	UBERON:0000178	EFO:0009899	PATO:0000461	CL:0000818	HANCESTRO:0005	HsapDv:0000154	PATO:0000383	TRUE	10x 3' v2	normal	Homo sapiens	female	blood	European	60-year-old human stage
onek1k	99_99	41	43	NCBITaxon:9606	UBERON:0000178	EFO:0009899	PATO:0000461	CL:0000788	HANCESTRO:0005	HsapDv:0000137	PATO:0000383	TRUE	10x 3' v2	normal	Homo sapiens	female	blood	European	43-year-old human stage
onek1k	369_370	41	54	NCBITaxon:9606	UBERON:0000178	EFO:0009899	PATO:0000461	CL:0000788	HANCESTRO:0005	HsapDv:0000148	PATO:0000383	TRUE	10x 3' v2	normal	Homo sapiens	female	blood	European	54-year-old human stage
onek1k	381_382	41	77	NCBITaxon:9606	UBERON:0000178	EFO:0009899	PATO:0000461	CL:0000787	HANCESTRO:0005	HsapDv:0000171	PATO:0000383	TRUE	10x 3' v2	normal	Homo sapiens	female	blood	European	77-year-old human stage
onek1k	382_383	41	63	NCBITaxon:9606	UBERON:0000178	EFO:0009899	PATO:0000461	CL:0000788	HANCESTRO:0005	HsapDv:0000157	PATO:0000383	TRUE	10x 3' v2	normal	Homo sapiens	female	blood	European	63-year-old human stage
onek1k	101_101	41	71	NCBITaxon:9606	UBERON:0000178	EFO:0009899	PATO:0000461	CL:0000788	HANCESTRO:0005	HsapDv:0000165	PATO:0000383	TRUE	10x 3' v2	normal	Homo sapiens	female	blood	European	71-year-old human stage
onek1k	102_102	41	23	NCBITaxon:9606	UBERON:0000178	EFO:0009899	PATO:0000461	CL:0000788	HANCESTRO:0005	HsapDv:0000117	PATO:0000383	TRUE	10x 3' v2	normal	Homo sapiens	female	blood	European	23-year-old human stage
onek1k	105_105	42	31	NCBITaxon:9606	UBERON:0000178	EFO:0009899	PATO:0000461	CL:0000788	HANCESTRO:0005	HsapDv:0000125	PATO:0000383	TRUE	10x 3' v2	normal	Homo sapiens	female	blood	European	31-year-old human stage
onek1k	104_104	42	57	NCBITaxon:9606	UBERON:0000178	EFO:0009899	PATO:0000461	CL:0000788	HANCESTRO:0005	HsapDv:0000151	PATO:0000383	TRUE	10x 3' v2	normal	Homo sapiens	female	blood	European	57-year-old human stage
onek1k	540_541	42	53	NCBITaxon:9606	UBERON:0000178	EFO:0009899	PATO:0000461	CL:0000787	HANCESTRO:0005	HsapDv:0000147	PATO:0000383	TRUE	10x 3' v2	normal	Homo sapiens	female	blood	European	53-year-old human stage
onek1k	538_539	42	60	NCBITaxon:9606	UBERON:0000178	EFO:0009899	PATO:0000461	CL:0000788	HANCESTRO:0005	HsapDv:0000154	PATO:0000383	TRUE	10x 3' v2	normal	Homo sapiens	female	blood	European	60-year-old human stage
onek1k	537_538	42	53	NCBITaxon:9606	UBERON:0000178	EFO:0009899	PATO:0000461	CL:0000788	HANCESTRO:0005	HsapDv:0000147	PATO:0000383	TRUE	10x 3' v2	normal	Homo sapiens	female	blood	European	53-year-old human stage
onek1k	543_544	43	72	NCBITaxon:9606	UBERON:0000178	EFO:0009899	PATO:0000461	CL:0000787	HANCESTRO:0005	HsapDv:0000166	PATO:0000383	TRUE	10x 3' v2	normal	Homo sapiens	female	blood	European	72-year-old human stage
onek1k	541_542	43	58	NCBITaxon:9606	UBERON:0000178	EFO:0009899	PATO:0000461	CL:0000980	HANCESTRO:0005	HsapDv:0000152	PATO:0000383	TRUE	10x 3' v2	normal	Homo sapiens	female	blood	European	58-year-old human stage
onek1k	506_507	43	41	NCBITaxon:9606	UBERON:0000178	EFO:0009899	PATO:0000461	CL:0000788	HANCESTRO:0005	HsapDv:0000135	PATO:0000383	TRUE	10x 3' v2	normal	Homo sapiens	female	blood	European	41-year-old human stage
onek1k	521_522	43	57	NCBITaxon:9606	UBERON:0000178	EFO:0009899	PATO:0000461	CL:0000788	HANCESTRO:0005	HsapDv:0000151	PATO:0000383	TRUE	10x 3' v2	normal	Homo sapiens	female	blood	European	57-year-old human stage
onek1k	546_547	43	73	NCBITaxon:9606	UBERON:0000178	EFO:0009899	PATO:0000461	CL:0000788	HANCESTRO:0005	HsapDv:0000167	PATO:0000383	TRUE	10x 3' v2	normal	Homo sapiens	female	blood	European	73-year-old human stage
onek1k	535_536	43	82	NCBITaxon:9606	UBERON:0000178	EFO:0009899	PATO:0000461	CL:0000788	HANCESTRO:0005	HsapDv:0000208	PATO:0000383	TRUE	10x 3' v2	normal	Homo sapiens	female	blood	European	82-year-old human stage
onek1k	545_546	43	67	NCBITaxon:9606	UBERON:0000178	EFO:0009899	PATO:0000461	CL:0000788	HANCESTRO:0005	HsapDv:0000161	PATO:0000383	TRUE	10x 3' v2	normal	Homo sapiens	female	blood	European	67-year-old human stage
onek1k	509_510	44	80	NCBITaxon:9606	UBERON:0000178	EFO:0009899	PATO:0000461	CL:0000818	HANCESTRO:0005	HsapDv:0000206	PATO:0000383	TRUE	10x 3' v2	normal	Homo sapiens	female	blood	European	80-year-old human stage
onek1k	551_552	44	72	NCBITaxon:9606	UBERON:0000178	EFO:0009899	PATO:0000461	CL:0000787	HANCESTRO:0005	HsapDv:0000166	PATO:0000383	TRUE	10x 3' v2	normal	Homo sapiens	female	blood	European	72-year-old human stage
onek1k	512_513	44	79	NCBITaxon:9606	UBERON:0000178	EFO:0009899	PATO:0000461	CL:0000818	HANCESTRO:0005	HsapDv:0000173	PATO:0000383	TRUE	10x 3' v2	normal	Homo sapiens	female	blood	European	79-year-old human stage
onek1k	549_550	44	60	NCBITaxon:9606	UBERON:0000178	EFO:0009899	PATO:0000461	CL:0000788	HANCESTRO:0005	HsapDv:0000154	PATO:0000383	TRUE	10x 3' v2	normal	Homo sapiens	female	blood	European	60-year-old human stage
onek1k	1068_1069	44	72	NCBITaxon:9606	UBERON:0000178	EFO:0009899	PATO:0000461	CL:0000980	HANCESTRO:0005	HsapDv:0000166	PATO:0000383	TRUE	10x 3' v2	normal	Homo sapiens	female	blood	European	72-year-old human stage
onek1k	550_551	44	82	NCBITaxon:9606	UBERON:0000178	EFO:0009899	PATO:0000461	CL:0000980	HANCESTRO:0005	HsapDv:0000208	PATO:0000383	TRUE	10x 3' v2	normal	Homo sapiens	female	blood	European	82-year-old human stage
onek1k	112_112	44	81	NCBITaxon:9606	UBERON:0000178	EFO:0009899	PATO:0000461	CL:0000788	HANCESTRO:0005	HsapDv:0000207	PATO:0000383	TRUE	10x 3' v2	normal	Homo sapiens	female	blood	European	81-year-old human stage
onek1k	468_469	45	76	NCBITaxon:9606	UBERON:0000178	EFO:0009899	PATO:0000461	CL:0000787	HANCESTRO:0005	HsapDv:0000170	PATO:0000383	TRUE	10x 3' v2	normal	Homo sapiens	female	blood	European	76-year-old human stage
onek1k	471_472	45	65	NCBITaxon:9606	UBERON:0000178	EFO:0009899	PATO:0000461	CL:0000788	HANCESTRO:0005	HsapDv:0000159	PATO:0000383	TRUE	10x 3' v2	normal	Homo sapiens	female	blood	European	65-year-old human stage
onek1k	467_468	45	74	NCBITaxon:9606	UBERON:0000178	EFO:0009899	PATO:0000461	CL:0000788	HANCESTRO:0005	HsapDv:0000168	PATO:0000383	TRUE	10x 3' v2	normal	Homo sapiens	female	blood	European	74-year-old human stage
onek1k	599_600	45	71	NCBITaxon:9606	UBERON:0000178	EFO:0009899	PATO:0000461	CL:0000787	HANCESTRO:0005	HsapDv:0000165	PATO:0000383	TRUE	10x 3' v2	normal	Homo sapiens	female	blood	European	71-year-old human stage
onek1k	466_467	45	85	NCBITaxon:9606	UBERON:0000178	EFO:0009899	PATO:0000461	CL:0000788	HANCESTRO:0005	HsapDv:0000211	PATO:0000383	TRUE	10x 3' v2	normal	Homo sapiens	female	blood	European	85-year-old human stage
onek1k	525_526	45	78	NCBITaxon:9606	UBERON:0000178	EFO:0009899	PATO:0000461	CL:0000787	HANCESTRO:0005	HsapDv:0000172	PATO:0000383	TRUE	10x 3' v2	normal	Homo sapiens	female	blood	European	78-year-old human stage
onek1k	116_116	46	77	NCBITaxon:9606	UBERON:0000178	EFO:0009899	PATO:0000461	CL:0000788	HANCESTRO:0005	HsapDv:0000171	PATO:0000383	TRUE	10x 3' v2	normal	Homo sapiens	female	blood	European	77-year-old human stage
onek1k	114_114	46	72	NCBITaxon:9606	UBERON:0000178	EFO:0009899	PATO:0000461	CL:0000788	HANCESTRO:0005	HsapDv:0000166	PATO:0000383	TRUE	10x 3' v2	normal	Homo sapiens	female	blood	European	72-year-old human stage
onek1k	474_475	46	79	NCBITaxon:9606	UBERON:0000178	EFO:0009899	PATO:0000461	CL:0000788	HANCESTRO:0005	HsapDv:0000173	PATO:0000383	TRUE	10x 3' v2	normal	Homo sapiens	female	blood	European	79-year-old human stage
onek1k	571_572	46	84	NCBITaxon:9606	UBERON:0000178	EFO:0009899	PATO:0000461	CL:0000818	HANCESTRO:0005	HsapDv:0000210	PATO:0000383	TRUE	10x 3' v2	normal	Homo sapiens	female	blood	European	84-year-old human stage
onek1k	111_111	46	69	NCBITaxon:9606	UBERON:0000178	EFO:0009899	PATO:0000461	CL:0000787	HANCESTRO:0005	HsapDv:0000163	PATO:0000383	TRUE	10x 3' v2	normal	Homo sapiens	female	blood	European	69-year-old human stage
onek1k	473_474	46	72	NCBITaxon:9606	UBERON:0000178	EFO:0009899	PATO:0000461	CL:0000788	HANCESTRO:0005	HsapDv:0000166	PATO:0000383	TRUE	10x 3' v2	normal	Homo sapiens	female	blood	European	72-year-old human stage
onek1k	108_108	46	67	NCBITaxon:9606	UBERON:0000178	EFO:0009899	PATO:0000461	CL:0000788	HANCESTRO:0005	HsapDv:0000161	PATO:0000383	TRUE	10x 3' v2	normal	Homo sapiens	female	blood	European	67-year-old human stage
onek1k	110_110	46	84	NCBITaxon:9606	UBERON:0000178	EFO:0009899	PATO:0000461	CL:0000788	HANCESTRO:0005	HsapDv:0000210	PATO:0000383	TRUE	10x 3' v2	normal	Homo sapiens	female	blood	European	84-year-old human stage
onek1k	606_607	47	71	NCBITaxon:9606	UBERON:0000178	EFO:0009899	PATO:0000461	CL:0000787	HANCESTRO:0005	HsapDv:0000165	PATO:0000383	TRUE	10x 3' v2	normal	Homo sapiens	female	blood	European	71-year-old human stage
onek1k	1074_1075	47	69	NCBITaxon:9606	UBERON:0000178	EFO:0009899	PATO:0000461	CL:0000787	HANCESTRO:0005	HsapDv:0000163	PATO:0000383	TRUE	10x 3' v2	normal	Homo sapiens	female	blood	European	69-year-old human stage
onek1k	573_574	47	26	NCBITaxon:9606	UBERON:0000178	EFO:0009899	PATO:0000461	CL:0000787	HANCESTRO:0005	HsapDv:0000120	PATO:0000383	TRUE	10x 3' v2	normal	Homo sapiens	female	blood	European	26-year-old human stage
onek1k	605_606	47	41	NCBITaxon:9606	UBERON:0000178	EFO:0009899	PATO:0000461	CL:0000818	HANCESTRO:0005	HsapDv:0000135	PATO:0000383	TRUE	10x 3' v2	normal	Homo sapiens	female	blood	European	41-year-old human stage
onek1k	1075_1076	47	57	NCBITaxon:9606	UBERON:0000178	EFO:0009899	PATO:0000461	CL:0000787	HANCESTRO:0005	HsapDv:0000151	PATO:0000383	TRUE	10x 3' v2	normal	Homo sapiens	female	blood	European	57-year-old human stage
onek1k	604_605	47	81	NCBITaxon:9606	UBERON:0000178	EFO:0009899	PATO:0000461	CL:0000787	HANCESTRO:0005	HsapDv:0000207	PATO:0000383	TRUE	10x 3' v2	normal	Homo sapiens	female	blood	European	81-year-old human stage
onek1k	548_549	47	40	NCBITaxon:9606	UBERON:0000178	EFO:0009899	PATO:0000461	CL:0000787	HANCESTRO:0005	HsapDv:0000134	PATO:0000383	TRUE	10x 3' v2	normal	Homo sapiens	female	blood	European	40-year-old human stage
onek1k	574_575	47	24	NCBITaxon:9606	UBERON:0000178	EFO:0009899	PATO:0000461	CL:0000787	HANCESTRO:0005	HsapDv:0000118	PATO:0000383	TRUE	10x 3' v2	normal	Homo sapiens	female	blood	European	24-year-old human stage
onek1k	613_614	48	78	NCBITaxon:9606	UBERON:0000178	EFO:0009899	PATO:0000461	CL:0000787	HANCESTRO:0005	HsapDv:0000172	PATO:0000383	TRUE	10x 3' v2	normal	Homo sapiens	female	blood	European	78-year-old human stage
onek1k	615_616	48	58	NCBITaxon:9606	UBERON:0000178	EFO:0009899	PATO:0000461	CL:0000787	HANCESTRO:0005	HsapDv:0000152	PATO:0000383	TRUE	10x 3' v2	normal	Homo sapiens	female	blood	European	58-year-old human stage
onek1k	616_617	48	53	NCBITaxon:9606	UBERON:0000178	EFO:0009899	PATO:0000461	CL:0000818	HANCESTRO:0005	HsapDv:0000147	PATO:0000383	TRUE	10x 3' v2	normal	Homo sapiens	female	blood	European	53-year-old human stage
onek1k	607_608	48	77	NCBITaxon:9606	UBERON:0000178	EFO:0009899	PATO:0000461	CL:0000787	HANCESTRO:0005	HsapDv:0000171	PATO:0000383	TRUE	10x 3' v2	normal	Homo sapiens	female	blood	European	77-year-old human stage
onek1k	617_618	48	62	NCBITaxon:9606	UBERON:0000178	EFO:0009899	PATO:0000461	CL:0000980	HANCESTRO:0005	HsapDv:0000156	PATO:0000383	TRUE	10x 3' v2	normal	Homo sapiens	female	blood	European	62-year-old human stage
onek1k	614_615	48	67	NCBITaxon:9606	UBERON:0000178	EFO:0009899	PATO:0000461	CL:0000788	HANCESTRO:0005	HsapDv:0000161	PATO:0000383	TRUE	10x 3' v2	normal	Homo sapiens	female	blood	European	67-year-old human stage
onek1k	620_621	48	35	NCBITaxon:9606	UBERON:0000178	EFO:0009899	PATO:0000461	CL:0000787	HANCESTRO:0005	HsapDv:0000129	PATO:0000383	TRUE	10x 3' v2	normal	Homo sapiens	female	blood	European	35-year-old human stage
onek1k	619_620	48	22	NCBITaxon:9606	UBERON:0000178	EFO:0009899	PATO:0000461	CL:0000788	HANCESTRO:0005	HsapDv:0000116	PATO:0000383	TRUE	10x 3' v2	normal	Homo sapiens	female	blood	European	22-year-old human stage
onek1k	611_612	48	76	NCBITaxon:9606	UBERON:0000178	EFO:0009899	PATO:0000461	CL:0000788	HANCESTRO:0005	HsapDv:0000170	PATO:0000383	TRUE	10x 3' v2	normal	Homo sapiens	female	blood	European	76-year-old human stage
onek1k	618_619	48	30	NCBITaxon:9606	UBERON:0000178	EFO:0009899	PATO:0000461	CL:0000818	HANCESTRO:0005	HsapDv:0000124	PATO:0000383	TRUE	10x 3' v2	normal	Homo sapiens	female	blood	European	30-year-old human stage
onek1k	499_500	49	77	NCBITaxon:9606	UBERON:0000178	EFO:0009899	PATO:0000461	CL:0000787	HANCESTRO:0005	HsapDv:0000171	PATO:0000383	TRUE	10x 3' v2	normal	Homo sapiens	female	blood	European	77-year-old human stage
onek1k	576_577	49	70	NCBITaxon:9606	UBERON:0000178	EFO:0009899	PATO:0000461	CL:0000787	HANCESTRO:0005	HsapDv:0000164	PATO:0000383	TRUE	10x 3' v2	normal	Homo sapiens	female	blood	European	70-year-old human stage
onek1k	623_624	49	74	NCBITaxon:9606	UBERON:0000178	EFO:0009899	PATO:0000461	CL:0000788	HANCESTRO:0005	HsapDv:0000168	PATO:0000383	TRUE	10x 3' v2	normal	Homo sapiens	female	blood	European	74-year-old human stage
onek1k	504_505	49	85	NCBITaxon:9606	UBERON:0000178	EFO:0009899	PATO:0000461	CL:0000788	HANCESTRO:0005	HsapDv:0000211	PATO:0000383	TRUE	10x 3' v2	normal	Homo sapiens	female	blood	European	85-year-old human stage
onek1k	578_579	49	22	NCBITaxon:9606	UBERON:0000178	EFO:0009899	PATO:0000461	CL:0000818	HANCESTRO:0005	HsapDv:0000116	PATO:0000383	TRUE	10x 3' v2	normal	Homo sapiens	female	blood	European	22-year-old human stage
onek1k	638_639	49	68	NCBITaxon:9606	UBERON:0000178	EFO:0009899	PATO:0000461	CL:0000788	HANCESTRO:0005	HsapDv:0000162	PATO:0000383	TRUE	10x 3' v2	normal	Homo sapiens	female	blood	European	68-year-old human stage
onek1k	740_741	5	84	NCBITaxon:9606	UBERON:0000178	EFO:0009899	PATO:0000461	CL:0000788	HANCESTRO:0005	HsapDv:0000210	PATO:0000383	TRUE	10x 3' v2	normal	Homo sapiens	female	blood	European	84-year-old human stage
onek1k	717_718	5	76	NCBITaxon:9606	UBERON:0000178	EFO:0009899	PATO:0000461	CL:0000788	HANCESTRO:0005	HsapDv:0000170	PATO:0000383	TRUE	10x 3' v2	normal	Homo sapiens	female	blood	European	76-year-old human stage
onek1k	970_971	5	58	NCBITaxon:9606	UBERON:0000178	EFO:0009899	PATO:0000461	CL:0000788	HANCESTRO:0005	HsapDv:0000152	PATO:0000383	TRUE	10x 3' v2	normal	Homo sapiens	female	blood	European	58-year-old human stage
onek1k	743_744	5	60	NCBITaxon:9606	UBERON:0000178	EFO:0009899	PATO:0000461	CL:0000787	HANCESTRO:0005	HsapDv:0000154	PATO:0000383	TRUE	10x 3' v2	normal	Homo sapiens	female	blood	European	60-year-old human stage
onek1k	722_723	5	81	NCBITaxon:9606	UBERON:0000178	EFO:0009899	PATO:0000461	CL:0000787	HANCESTRO:0005	HsapDv:0000207	PATO:0000383	TRUE	10x 3' v2	normal	Homo sapiens	female	blood	European	81-year-old human stage
onek1k	737_738	5	94	NCBITaxon:9606	UBERON:0000178	EFO:0009899	PATO:0000461	CL:0000818	HANCESTRO:0005	HsapDv:0000220	PATO:0000383	TRUE	10x 3' v2	normal	Homo sapiens	female	blood	European	94-year-old human stage
onek1k	718_719	5	80	NCBITaxon:9606	UBERON:0000178	EFO:0009899	PATO:0000461	CL:0000787	HANCESTRO:0005	HsapDv:0000206	PATO:0000383	TRUE	10x 3' v2	normal	Homo sapiens	female	blood	European	80-year-old human stage
onek1k	738_739	5	96	NCBITaxon:9606	UBERON:0000178	EFO:0009899	PATO:0000461	CL:0000818	HANCESTRO:0005	HsapDv:0000222	PATO:0000383	TRUE	10x 3' v2	normal	Homo sapiens	female	blood	European	96-year-old human stage
onek1k	971_972	5	62	NCBITaxon:9606	UBERON:0000178	EFO:0009899	PATO:0000461	CL:0000788	HANCESTRO:0005	HsapDv:0000156	PATO:0000383	TRUE	10x 3' v2	normal	Homo sapiens	female	blood	European	62-year-old human stage
onek1k	736_737	5	87	NCBITaxon:9606	UBERON:0000178	EFO:0009899	PATO:0000461	CL:0000788	HANCESTRO:0005	HsapDv:0000213	PATO:0000383	TRUE	10x 3' v2	normal	Homo sapiens	female	blood	European	87-year-old human stage
onek1k	526_527	50	66	NCBITaxon:9606	UBERON:0000178	EFO:0009899	PATO:0000461	CL:0000787	HANCESTRO:0005	HsapDv:0000160	PATO:0000383	TRUE	10x 3' v2	normal	Homo sapiens	female	blood	European	66-year-old human stage
onek1k	648_649	50	73	NCBITaxon:9606	UBERON:0000178	EFO:0009899	PATO:0000461	CL:0000818	HANCESTRO:0005	HsapDv:0000167	PATO:0000383	TRUE	10x 3' v2	normal	Homo sapiens	female	blood	European	73-year-old human stage
onek1k	652_653	50	84	NCBITaxon:9606	UBERON:0000178	EFO:0009899	PATO:0000461	CL:0000787	HANCESTRO:0005	HsapDv:0000210	PATO:0000383	TRUE	10x 3' v2	normal	Homo sapiens	female	blood	European	84-year-old human stage
onek1k	650_651	50	80	NCBITaxon:9606	UBERON:0000178	EFO:0009899	PATO:0000461	CL:0000788	HANCESTRO:0005	HsapDv:0000206	PATO:0000383	TRUE	10x 3' v2	normal	Homo sapiens	female	blood	European	80-year-old human stage
onek1k	579_580	50	34	NCBITaxon:9606	UBERON:0000178	EFO:0009899	PATO:0000461	CL:0000787	HANCESTRO:0005	HsapDv:0000128	PATO:0000383	TRUE	10x 3' v2	normal	Homo sapiens	female	blood	European	34-year-old human stage
onek1k	640_641	50	83	NCBITaxon:9606	UBERON:0000178	EFO:0009899	PATO:0000461	CL:0000788	HANCESTRO:0005	HsapDv:0000209	PATO:0000383	TRUE	10x 3' v2	normal	Homo sapiens	female	blood	European	83-year-old human stage
onek1k	651_652	50	67	NCBITaxon:9606	UBERON:0000178	EFO:0009899	PATO:0000461	CL:0000980	HANCESTRO:0005	HsapDv:0000161	PATO:0000383	TRUE	10x 3' v2	normal	Homo sapiens	female	blood	European	67-year-old human stage
onek1k	646_647	50	85	NCBITaxon:9606	UBERON:0000178	EFO:0009899	PATO:0000461	CL:0000788	HANCESTRO:0005	HsapDv:0000211	PATO:0000383	TRUE	10x 3' v2	normal	Homo sapiens	female	blood	European	85-year-old human stage
onek1k	647_648	50	68	NCBITaxon:9606	UBERON:0000178	EFO:0009899	PATO:0000461	CL:0000787	HANCESTRO:0005	HsapDv:0000162	PATO:0000383	TRUE	10x 3' v2	normal	Homo sapiens	female	blood	European	68-year-old human stage
onek1k	587_588	51	72	NCBITaxon:9606	UBERON:0000178	EFO:0009899	PATO:0000461	CL:0000788	HANCESTRO:0005	HsapDv:0000166	PATO:0000383	TRUE	10x 3' v2	normal	Homo sapiens	female	blood	European	72-year-old human stage
onek1k	644_645	51	59	NCBITaxon:9606	UBERON:0000178	EFO:0009899	PATO:0000461	CL:0000787	HANCESTRO:0005	HsapDv:0000153	PATO:0000383	TRUE	10x 3' v2	normal	Homo sapiens	female	blood	European	59-year-old human stage
onek1k	581_582	51	63	NCBITaxon:9606	UBERON:0000178	EFO:0009899	PATO:0000461	CL:0000818	HANCESTRO:0005	HsapDv:0000157	PATO:0000383	TRUE	10x 3' v2	normal	Homo sapiens	female	blood	European	63-year-old human stage
onek1k	625_626	51	59	NCBITaxon:9606	UBERON:0000178	EFO:0009899	PATO:0000461	CL:0000818	HANCESTRO:0005	HsapDv:0000153	PATO:0000383	TRUE	10x 3' v2	normal	Homo sapiens	female	blood	European	59-year-old human stage
onek1k	589_590	51	75	NCBITaxon:9606	UBERON:0000178	EFO:0009899	PATO:0000461	CL:0000788	HANCESTRO:0005	HsapDv:0000169	PATO:0000383	TRUE	10x 3' v2	normal	Homo sapiens	female	blood	European	75-year-old human stage
onek1k	582_583	51	52	NCBITaxon:9606	UBERON:0000178	EFO:0009899	PATO:0000461	CL:0000788	HANCESTRO:0005	HsapDv:0000146	PATO:0000383	TRUE	10x 3' v2	normal	Homo sapiens	female	blood	European	52-year-old human stage
onek1k	635_636	52	66	NCBITaxon:9606	UBERON:0000178	EFO:0009899	PATO:0000461	CL:0000788	HANCESTRO:0005	HsapDv:0000160	PATO:0000383	TRUE	10x 3' v2	normal	Homo sapiens	female	blood	European	66-year-old human stage
onek1k	627_628	52	69	NCBITaxon:9606	UBERON:0000178	EFO:0009899	PATO:0000461	CL:0000788	HANCESTRO:0005	HsapDv:0000163	PATO:0000383	TRUE	10x 3' v2	normal	Homo sapiens	female	blood	European	69-year-old human stage
onek1k	594_595	52	74	NCBITaxon:9606	UBERON:0000178	EFO:0009899	PATO:0000461	CL:0000818	HANCESTRO:0005	HsapDv:0000168	PATO:0000383	TRUE	10x 3' v2	normal	Homo sapiens	female	blood	European	74-year-old human stage
onek1k	626_627	52	46	NCBITaxon:9606	UBERON:0000178	EFO:0009899	PATO:0000461	CL:0000788	HANCESTRO:0005	HsapDv:0000140	PATO:0000383	TRUE	10x 3' v2	normal	Homo sapiens	female	blood	European	46-year-old human stage
onek1k	630_631	52	54	NCBITaxon:9606	UBERON:0000178	EFO:0009899	PATO:0000461	CL:0000787	HANCESTRO:0005	HsapDv:0000148	PATO:0000383	TRUE	10x 3' v2	normal	Homo sapiens	female	blood	European	54-year-old human stage
onek1k	52_52	53	52	NCBITaxon:9606	UBERON:0000178	EFO:0009899	PATO:0000461	CL:0000787	HANCESTRO:0005	HsapDv:0000146	PATO:0000383	TRUE	10x 3' v2	normal	Homo sapiens	female	blood	European	52-year-old human stage
onek1k	351_352	53	77	NCBITaxon:9606	UBERON:0000178	EFO:0009899	PATO:0000461	CL:0000818	HANCESTRO:0005	HsapDv:0000171	PATO:0000383	TRUE	10x 3' v2	normal	Homo sapiens	female	blood	European	77-year-old human stage
onek1k	385_386	53	47	NCBITaxon:9606	UBERON:0000178	EFO:0009899	PATO:0000461	CL:0000787	HANCESTRO:0005	HsapDv:0000141	PATO:0000383	TRUE	10x 3' v2	normal	Homo sapiens	female	blood	European	47-year-old human stage
onek1k	659_660	53	20	NCBITaxon:9606	UBERON:0000178	EFO:0009899	PATO:0000461	CL:0000788	HANCESTRO:0005	HsapDv:0000114	PATO:0000383	TRUE	10x 3' v2	normal	Homo sapiens	female	blood	European	20-year-old human stage
onek1k	353_354	53	71	NCBITaxon:9606	UBERON:0000178	EFO:0009899	PATO:0000461	CL:0000787	HANCESTRO:0005	HsapDv:0000165	PATO:0000383	TRUE	10x 3' v2	normal	Homo sapiens	female	blood	European	71-year-old human stage
onek1k	658_659	53	42	NCBITaxon:9606	UBERON:0000178	EFO:0009899	PATO:0000461	CL:0000787	HANCESTRO:0005	HsapDv:0000136	PATO:0000383	TRUE	10x 3' v2	normal	Homo sapiens	female	blood	European	42-year-old human stage
onek1k	350_351	53	52	NCBITaxon:9606	UBERON:0000178	EFO:0009899	PATO:0000461	CL:0000818	HANCESTRO:0005	HsapDv:0000146	PATO:0000383	TRUE	10x 3' v2	normal	Homo sapiens	female	blood	European	52-year-old human stage
onek1k	660_661	54	40	NCBITaxon:9606	UBERON:0000178	EFO:0009899	PATO:0000461	CL:0000818	HANCESTRO:0005	HsapDv:0000134	PATO:0000383	TRUE	10x 3' v2	normal	Homo sapiens	female	blood	European	40-year-old human stage
onek1k	352_353	54	58	NCBITaxon:9606	UBERON:0000178	EFO:0009899	PATO:0000461	CL:0000788	HANCESTRO:0005	HsapDv:0000152	PATO:0000383	TRUE	10x 3' v2	normal	Homo sapiens	female	blood	European	58-year-old human stage
onek1k	40_40	54	72	NCBITaxon:9606	UBERON:0000178	EFO:0009899	PATO:0000461	CL:0000818	HANCESTRO:0005	HsapDv:0000166	PATO:0000383	TRUE	10x 3' v2	normal	Homo sapiens	female	blood	European	72-year-old human stage
onek1k	633_634	54	57	NCBITaxon:9606	UBERON:0000178	EFO:0009899	PATO:0000461	CL:0000818	HANCESTRO:0005	HsapDv:0000151	PATO:0000383	TRUE	10x 3' v2	normal	Homo sapiens	female	blood	European	57-year-old human stage
onek1k	39_39	54	42	NCBITaxon:9606	UBERON:0000178	EFO:0009899	PATO:0000461	CL:0000818	HANCESTRO:0005	HsapDv:0000136	PATO:0000383	TRUE	10x 3' v2	normal	Homo sapiens	female	blood	European	42-year-old human stage
onek1k	596_597	54	44	NCBITaxon:9606	UBERON:0000178	EFO:0009899	PATO:0000461	CL:0000788	HANCESTRO:0005	HsapDv:0000138	PATO:0000383	TRUE	10x 3' v2	normal	Homo sapiens	female	blood	European	44-year-old human stage
onek1k	43_43	54	46	NCBITaxon:9606	UBERON:0000178	EFO:0009899	PATO:0000461	CL:0000788	HANCESTRO:0005	HsapDv:0000140	PATO:0000383	TRUE	10x 3' v2	normal	Homo sapiens	female	blood	European	46-year-old human stage
onek1k	42_42	54	59	NCBITaxon:9606	UBERON:0000178	EFO:0009899	PATO:0000461	CL:0000788	HANCESTRO:0005	HsapDv:0000153	PATO:0000383	TRUE	10x 3' v2	normal	Homo sapiens	female	blood	European	59-year-old human stage
onek1k	53_53	55	32	NCBITaxon:9606	UBERON:0000178	EFO:0009899	PATO:0000461	CL:0000787	HANCESTRO:0005	HsapDv:0000126	PATO:0000383	TRUE	10x 3' v2	normal	Homo sapiens	female	blood	European	32-year-old human stage
onek1k	75_75	55	73	NCBITaxon:9606	UBERON:0000178	EFO:0009899	PATO:0000461	CL:0000788	HANCESTRO:0005	HsapDv:0000167	PATO:0000383	TRUE	10x 3' v2	normal	Homo sapiens	female	blood	European	73-year-old human stage
onek1k	90_90	55	75	NCBITaxon:9606	UBERON:0000178	EFO:0009899	PATO:0000461	CL:0000788	HANCESTRO:0005	HsapDv:0000169	PATO:0000383	TRUE	10x 3' v2	normal	Homo sapiens	female	blood	European	75-year-old human stage
onek1k	48_48	55	86	NCBITaxon:9606	UBERON:0000178	EFO:0009899	PATO:0000461	CL:0000788	HANCESTRO:0005	HsapDv:0000212	PATO:0000383	TRUE	10x 3' v2	normal	Homo sapiens	female	blood	European	86-year-old human stage
onek1k	47_47	55	19	NCBITaxon:9606	UBERON:0000178	EFO:0009899	PATO:0000461	CL:0000818	HANCESTRO:0005	HsapDv:0000113	PATO:0000383	TRUE	10x 3' v2	normal	Homo sapiens	female	blood	European	19-year-old human stage
onek1k	51_51	55	60	NCBITaxon:9606	UBERON:0000178	EFO:0009899	PATO:0000461	CL:0000788	HANCESTRO:0005	HsapDv:0000154	PATO:0000383	TRUE	10x 3' v2	normal	Homo sapiens	female	blood	European	60-year-old human stage
onek1k	63_63	56	44	NCBITaxon:9606	UBERON:0000178	EFO:0009899	PATO:0000461	CL:0000787	HANCESTRO:0005	HsapDv:0000138	PATO:0000383	TRUE	10x 3' v2	normal	Homo sapiens	female	blood	European	44-year-old human stage
onek1k	55_55	56	71	NCBITaxon:9606	UBERON:0000178	EFO:0009899	PATO:0000461	CL:0000818	HANCESTRO:0005	HsapDv:0000165	PATO:0000383	TRUE	10x 3' v2	normal	Homo sapiens	female	blood	European	71-year-old human stage
onek1k	276_277	56	65	NCBITaxon:9606	UBERON:0000178	EFO:0009899	PATO:0000461	CL:0000788	HANCESTRO:0005	HsapDv:0000159	PATO:0000383	TRUE	10x 3' v2	normal	Homo sapiens	female	blood	European	65-year-old human stage
onek1k	54_54	56	66	NCBITaxon:9606	UBERON:0000178	EFO:0009899	PATO:0000461	CL:0000980	HANCESTRO:0005	HsapDv:0000160	PATO:0000383	TRUE	10x 3' v2	normal	Homo sapiens	female	blood	European	66-year-old human stage
onek1k	60_60	56	35	NCBITaxon:9606	UBERON:0000178	EFO:0009899	PATO:0000461	CL:0000788	HANCESTRO:0005	HsapDv:0000129	PATO:0000383	TRUE	10x 3' v2	normal	Homo sapiens	female	blood	European	35-year-old human stage
onek1k	56_56	56	36	NCBITaxon:9606	UBERON:0000178	EFO:0009899	PATO:0000461	CL:0000818	HANCESTRO:0005	HsapDv:0000130	PATO:0000383	TRUE	10x 3' v2	normal	Homo sapiens	female	blood	European	36-year-old human stage
onek1k	71_71	57	86	NCBITaxon:9606	UBERON:0000178	EFO:0009899	PATO:0000461	CL:0000818	HANCESTRO:0005	HsapDv:0000212	PATO:0000383	TRUE	10x 3' v2	normal	Homo sapiens	female	blood	European	86-year-old human stage
onek1k	1079_1080	57	77	NCBITaxon:9606	UBERON:0000178	EFO:0009899	PATO:0000461	CL:0000788	HANCESTRO:0005	HsapDv:0000171	PATO:0000383	TRUE	10x 3' v2	normal	Homo sapiens	female	blood	European	77-year-old human stage
onek1k	287_288	57	79	NCBITaxon:9606	UBERON:0000178	EFO:0009899	PATO:0000461	CL:0000788	HANCESTRO:0005	HsapDv:0000173	PATO:0000383	TRUE	10x 3' v2	normal	Homo sapiens	female	blood	European	79-year-old human stage
onek1k	163_163	57	56	NCBITaxon:9606	UBERON:0000178	EFO:0009899	PATO:0000461	CL:0000788	HANCESTRO:0005	HsapDv:0000150	PATO:0000383	TRUE	10x 3' v2	normal	Homo sapiens	female	blood	European	56-year-old human stage
onek1k	1080_1081	57	71	NCBITaxon:9606	UBERON:0000178	EFO:0009899	PATO:0000461	CL:0000788	HANCESTRO:0005	HsapDv:0000165	PATO:0000383	TRUE	10x 3' v2	normal	Homo sapiens	female	blood	European	71-year-old human stage
onek1k	166_167	58	34	NCBITaxon:9606	UBERON:0000178	EFO:0009899	PATO:0000461	CL:0000788	HANCESTRO:0005	HsapDv:0000128	PATO:0000383	TRUE	10x 3' v2	normal	Homo sapiens	female	blood	European	34-year-old human stage
onek1k	165_166	58	61	NCBITaxon:9606	UBERON:0000178	EFO:0009899	PATO:0000461	CL:0000788	HANCESTRO:0005	HsapDv:0000155	PATO:0000383	TRUE	10x 3' v2	normal	Homo sapiens	female	blood	European	61-year-old human stage
onek1k	167_168	58	58	NCBITaxon:9606	UBERON:0000178	EFO:0009899	PATO:0000461	CL:0000818	HANCESTRO:0005	HsapDv:0000152	PATO:0000383	TRUE	10x 3' v2	normal	Homo sapiens	female	blood	European	58-year-old human stage
onek1k	164_165	58	41	NCBITaxon:9606	UBERON:0000178	EFO:0009899	PATO:0000461	CL:0000788	HANCESTRO:0005	HsapDv:0000135	PATO:0000383	TRUE	10x 3' v2	normal	Homo sapiens	female	blood	European	41-year-old human stage
onek1k	175_176	58	49	NCBITaxon:9606	UBERON:0000178	EFO:0009899	PATO:0000461	CL:0000787	HANCESTRO:0005	HsapDv:0000143	PATO:0000383	TRUE	10x 3' v2	normal	Homo sapiens	female	blood	European	49-year-old human stage
onek1k	170_171	58	43	NCBITaxon:9606	UBERON:0000178	EFO:0009899	PATO:0000461	CL:0000788	HANCESTRO:0005	HsapDv:0000137	PATO:0000383	TRUE	10x 3' v2	normal	Homo sapiens	female	blood	European	43-year-old human stage
onek1k	171_172	58	62	NCBITaxon:9606	UBERON:0000178	EFO:0009899	PATO:0000461	CL:0000788	HANCESTRO:0005	HsapDv:0000156	PATO:0000383	TRUE	10x 3' v2	normal	Homo sapiens	female	blood	European	62-year-old human stage
onek1k	156_156	58	73	NCBITaxon:9606	UBERON:0000178	EFO:0009899	PATO:0000461	CL:0000788	HANCESTRO:0005	HsapDv:0000167	PATO:0000383	TRUE	10x 3' v2	normal	Homo sapiens	female	blood	European	73-year-old human stage
onek1k	172_173	58	23	NCBITaxon:9606	UBERON:0000178	EFO:0009899	PATO:0000461	CL:0000787	HANCESTRO:0005	HsapDv:0000117	PATO:0000383	TRUE	10x 3' v2	normal	Homo sapiens	female	blood	European	23-year-old human stage
onek1k	142_142	59	67	NCBITaxon:9606	UBERON:0000178	EFO:0009899	PATO:0000461	CL:0000980	HANCESTRO:0005	HsapDv:0000161	PATO:0000383	TRUE	10x 3' v2	normal	Homo sapiens	female	blood	European	67-year-old human stage
onek1k	28_28	59	74	NCBITaxon:9606	UBERON:0000178	EFO:0009899	PATO:0000461	CL:0000788	HANCESTRO:0005	HsapDv:0000168	PATO:0000383	TRUE	10x 3' v2	normal	Homo sapiens	female	blood	European	74-year-old human stage
onek1k	134_134	59	73	NCBITaxon:9606	UBERON:0000178	EFO:0009899	PATO:0000461	CL:0000788	HANCESTRO:0005	HsapDv:0000167	PATO:0000383	TRUE	10x 3' v2	normal	Homo sapiens	female	blood	European	73-year-old human stage
onek1k	137_137	59	87	NCBITaxon:9606	UBERON:0000178	EFO:0009899	PATO:0000461	CL:0000787	HANCESTRO:0005	HsapDv:0000213	PATO:0000383	TRUE	10x 3' v2	normal	Homo sapiens	female	blood	European	87-year-old human stage
onek1k	598_599	59	49	NCBITaxon:9606	UBERON:0000178	EFO:0009899	PATO:0000461	CL:0000788	HANCESTRO:0005	HsapDv:0000143	PATO:0000383	TRUE	10x 3' v2	normal	Homo sapiens	female	blood	European	49-year-old human stage
onek1k	27_27	59	73	NCBITaxon:9606	UBERON:0000178	EFO:0009899	PATO:0000461	CL:0000818	HANCESTRO:0005	HsapDv:0000167	PATO:0000383	TRUE	10x 3' v2	normal	Homo sapiens	female	blood	European	73-year-old human stage
onek1k	141_141	59	36	NCBITaxon:9606	UBERON:0000178	EFO:0009899	PATO:0000461	CL:0000788	HANCESTRO:0005	HsapDv:0000130	PATO:0000383	TRUE	10x 3' v2	normal	Homo sapiens	female	blood	European	36-year-old human stage
onek1k	139_139	59	79	NCBITaxon:9606	UBERON:0000178	EFO:0009899	PATO:0000461	CL:0000787	HANCESTRO:0005	HsapDv:0000173	PATO:0000383	TRUE	10x 3' v2	normal	Homo sapiens	female	blood	European	79-year-old human stage
onek1k	972_973	6	81	NCBITaxon:9606	UBERON:0000178	EFO:0009899	PATO:0000461	CL:0000788	HANCESTRO:0005	HsapDv:0000207	PATO:0000383	TRUE	10x 3' v2	normal	Homo sapiens	female	blood	European	81-year-old human stage
onek1k	976_977	6	67	NCBITaxon:9606	UBERON:0000178	EFO:0009899	PATO:0000461	CL:0000787	HANCESTRO:0005	HsapDv:0000161	PATO:0000383	TRUE	10x 3' v2	normal	Homo sapiens	female	blood	European	67-year-old human stage
onek1k	724_725	6	65	NCBITaxon:9606	UBERON:0000178	EFO:0009899	PATO:0000461	CL:0000788	HANCESTRO:0005	HsapDv:0000159	PATO:0000383	TRUE	10x 3' v2	normal	Homo sapiens	female	blood	European	65-year-old human stage
onek1k	977_978	6	70	NCBITaxon:9606	UBERON:0000178	EFO:0009899	PATO:0000461	CL:0000818	HANCESTRO:0005	HsapDv:0000164	PATO:0000383	TRUE	10x 3' v2	normal	Homo sapiens	female	blood	European	70-year-old human stage
onek1k	726_727	6	67	NCBITaxon:9606	UBERON:0000178	EFO:0009899	PATO:0000461	CL:0000787	HANCESTRO:0005	HsapDv:0000161	PATO:0000383	TRUE	10x 3' v2	normal	Homo sapiens	female	blood	European	67-year-old human stage
onek1k	714_715	6	61	NCBITaxon:9606	UBERON:0000178	EFO:0009899	PATO:0000461	CL:0000787	HANCESTRO:0005	HsapDv:0000155	PATO:0000383	TRUE	10x 3' v2	normal	Homo sapiens	female	blood	European	61-year-old human stage
onek1k	978_979	6	71	NCBITaxon:9606	UBERON:0000178	EFO:0009899	PATO:0000461	CL:0000818	HANCESTRO:0005	HsapDv:0000165	PATO:0000383	TRUE	10x 3' v2	normal	Homo sapiens	female	blood	European	71-year-old human stage
onek1k	723_724	6	69	NCBITaxon:9606	UBERON:0000178	EFO:0009899	PATO:0000461	CL:0000788	HANCESTRO:0005	HsapDv:0000163	PATO:0000383	TRUE	10x 3' v2	normal	Homo sapiens	female	blood	European	69-year-old human stage
onek1k	969_970	6	59	NCBITaxon:9606	UBERON:0000178	EFO:0009899	PATO:0000461	CL:0000788	HANCESTRO:0005	HsapDv:0000153	PATO:0000383	TRUE	10x 3' v2	normal	Homo sapiens	female	blood	European	59-year-old human stage
onek1k	176_177	60	27	NCBITaxon:9606	UBERON:0000178	EFO:0009899	PATO:0000461	CL:0000788	HANCESTRO:0005	HsapDv:0000121	PATO:0000383	TRUE	10x 3' v2	normal	Homo sapiens	female	blood	European	27-year-old human stage
onek1k	179_180	60	31	NCBITaxon:9606	UBERON:0000178	EFO:0009899	PATO:0000461	CL:0000787	HANCESTRO:0005	HsapDv:0000125	PATO:0000383	TRUE	10x 3' v2	normal	Homo sapiens	female	blood	European	31-year-old human stage
onek1k	151_151	60	19	NCBITaxon:9606	UBERON:0000178	EFO:0009899	PATO:0000461	CL:0000787	HANCESTRO:0005	HsapDv:0000113	PATO:0000383	TRUE	10x 3' v2	normal	Homo sapiens	female	blood	European	19-year-old human stage
onek1k	150_150	60	31	NCBITaxon:9606	UBERON:0000178	EFO:0009899	PATO:0000461	CL:0000818	HANCESTRO:0005	HsapDv:0000125	PATO:0000383	TRUE	10x 3' v2	normal	Homo sapiens	female	blood	European	31-year-old human stage
onek1k	147_147	60	54	NCBITaxon:9606	UBERON:0000178	EFO:0009899	PATO:0000461	CL:0000787	HANCESTRO:0005	HsapDv:0000148	PATO:0000383	TRUE	10x 3' v2	normal	Homo sapiens	female	blood	European	54-year-old human stage
onek1k	149_149	60	59	NCBITaxon:9606	UBERON:0000178	EFO:0009899	PATO:0000461	CL:0000818	HANCESTRO:0005	HsapDv:0000153	PATO:0000383	TRUE	10x 3' v2	normal	Homo sapiens	female	blood	European	59-year-old human stage
onek1k	153_153	60	46	NCBITaxon:9606	UBERON:0000178	EFO:0009899	PATO:0000461	CL:0000788	HANCESTRO:0005	HsapDv:0000140	PATO:0000383	TRUE	10x 3' v2	normal	Homo sapiens	female	blood	European	46-year-old human stage
onek1k	81_81	61	62	NCBITaxon:9606	UBERON:0000178	EFO:0009899	PATO:0000461	CL:0000818	HANCESTRO:0005	HsapDv:0000156	PATO:0000383	TRUE	10x 3' v2	normal	Homo sapiens	female	blood	European	62-year-old human stage
onek1k	83_83	61	52	NCBITaxon:9606	UBERON:0000178	EFO:0009899	PATO:0000461	CL:0000980	HANCESTRO:0005	HsapDv:0000146	PATO:0000383	TRUE	10x 3' v2	normal	Homo sapiens	female	blood	European	52-year-old human stage
onek1k	180_181	61	68	NCBITaxon:9606	UBERON:0000178	EFO:0009899	PATO:0000461	CL:0000818	HANCESTRO:0005	HsapDv:0000162	PATO:0000383	TRUE	10x 3' v2	normal	Homo sapiens	female	blood	European	68-year-old human stage
onek1k	289_290	61	29	NCBITaxon:9606	UBERON:0000178	EFO:0009899	PATO:0000461	CL:0000818	HANCESTRO:0005	HsapDv:0000123	PATO:0000383	TRUE	10x 3' v2	normal	Homo sapiens	female	blood	European	29-year-old human stage
onek1k	355_356	61	27	NCBITaxon:9606	UBERON:0000178	EFO:0009899	PATO:0000461	CL:0000788	HANCESTRO:0005	HsapDv:0000121	PATO:0000383	TRUE	10x 3' v2	normal	Homo sapiens	female	blood	European	27-year-old human stage
onek1k	79_79	61	60	NCBITaxon:9606	UBERON:0000178	EFO:0009899	PATO:0000461	CL:0000787	HANCESTRO:0005	HsapDv:0000154	PATO:0000383	TRUE	10x 3' v2	normal	Homo sapiens	female	blood	European	60-year-old human stage
onek1k	281_282	62	53	NCBITaxon:9606	UBERON:0000178	EFO:0009899	PATO:0000461	CL:0000818	HANCESTRO:0005	HsapDv:0000147	PATO:0000383	TRUE	10x 3' v2	normal	Homo sapiens	female	blood	European	53-year-old human stage
onek1k	69_69	62	66	NCBITaxon:9606	UBERON:0000178	EFO:0009899	PATO:0000461	CL:0000788	HANCESTRO:0005	HsapDv:0000160	PATO:0000383	TRUE	10x 3' v2	normal	Homo sapiens	female	blood	European	66-year-old human stage
onek1k	181_182	62	66	NCBITaxon:9606	UBERON:0000178	EFO:0009899	PATO:0000461	CL:0000787	HANCESTRO:0005	HsapDv:0000160	PATO:0000383	TRUE	10x 3' v2	normal	Homo sapiens	female	blood	European	66-year-old human stage
onek1k	290_291	62	53	NCBITaxon:9606	UBERON:0000178	EFO:0009899	PATO:0000461	CL:0000788	HANCESTRO:0005	HsapDv:0000147	PATO:0000383	TRUE	10x 3' v2	normal	Homo sapiens	female	blood	European	53-year-old human stage
onek1k	279_280	62	73	NCBITaxon:9606	UBERON:0000178	EFO:0009899	PATO:0000461	CL:0000788	HANCESTRO:0005	HsapDv:0000167	PATO:0000383	TRUE	10x 3' v2	normal	Homo sapiens	female	blood	European	73-year-old human stage
onek1k	280_281	62	25	NCBITaxon:9606	UBERON:0000178	EFO:0009899	PATO:0000461	CL:0000788	HANCESTRO:0005	HsapDv:0000119	PATO:0000383	TRUE	10x 3' v2	normal	Homo sapiens	female	blood	European	25-year-old human stage
onek1k	66_66	62	66	NCBITaxon:9606	UBERON:0000178	EFO:0009899	PATO:0000461	CL:0000787	HANCESTRO:0005	HsapDv:0000160	PATO:0000383	TRUE	10x 3' v2	normal	Homo sapiens	female	blood	European	66-year-old human stage
onek1k	125_125	63	74	NCBITaxon:9606	UBERON:0000178	EFO:0009899	PATO:0000461	CL:0000788	HANCESTRO:0005	HsapDv:0000168	PATO:0000383	TRUE	10x 3' v2	normal	Homo sapiens	female	blood	European	74-year-old human stage
onek1k	127_127	63	85	NCBITaxon:9606	UBERON:0000178	EFO:0009899	PATO:0000461	CL:0000818	HANCESTRO:0005	HsapDv:0000211	PATO:0000383	TRUE	10x 3' v2	normal	Homo sapiens	female	blood	European	85-year-old human stage
onek1k	122_122	63	67	NCBITaxon:9606	UBERON:0000178	EFO:0009899	PATO:0000461	CL:0000788	HANCESTRO:0005	HsapDv:0000161	PATO:0000383	TRUE	10x 3' v2	normal	Homo sapiens	female	blood	European	67-year-old human stage
onek1k	132_132	63	62	NCBITaxon:9606	UBERON:0000178	EFO:0009899	PATO:0000461	CL:0000788	HANCESTRO:0005	HsapDv:0000156	PATO:0000383	TRUE	10x 3' v2	normal	Homo sapiens	female	blood	European	62-year-old human stage
onek1k	131_131	63	67	NCBITaxon:9606	UBERON:0000178	EFO:0009899	PATO:0000461	CL:0000787	HANCESTRO:0005	HsapDv:0000161	PATO:0000383	TRUE	10x 3' v2	normal	Homo sapiens	female	blood	European	67-year-old human stage
onek1k	37_37	64	47	NCBITaxon:9606	UBERON:0000178	EFO:0009899	PATO:0000461	CL:0000787	HANCESTRO:0005	HsapDv:0000141	PATO:0000383	TRUE	10x 3' v2	normal	Homo sapiens	female	blood	European	47-year-old human stage
onek1k	29_29	64	69	NCBITaxon:9606	UBERON:0000178	EFO:0009899	PATO:0000461	CL:0000788	HANCESTRO:0005	HsapDv:0000163	PATO:0000383	TRUE	10x 3' v2	normal	Homo sapiens	female	blood	European	69-year-old human stage
onek1k	35_35	64	69	NCBITaxon:9606	UBERON:0000178	EFO:0009899	PATO:0000461	CL:0000788	HANCESTRO:0005	HsapDv:0000163	PATO:0000383	TRUE	10x 3' v2	normal	Homo sapiens	female	blood	European	69-year-old human stage
onek1k	186_187	64	28	NCBITaxon:9606	UBERON:0000178	EFO:0009899	PATO:0000461	CL:0000788	HANCESTRO:0005	HsapDv:0000122	PATO:0000383	TRUE	10x 3' v2	normal	Homo sapiens	female	blood	European	28-year-old human stage
onek1k	189_190	64	68	NCBITaxon:9606	UBERON:0000178	EFO:0009899	PATO:0000461	CL:0000787	HANCESTRO:0005	HsapDv:0000162	PATO:0000383	TRUE	10x 3' v2	normal	Homo sapiens	female	blood	European	68-year-old human stage
onek1k	33_33	64	73	NCBITaxon:9606	UBERON:0000178	EFO:0009899	PATO:0000461	CL:0000788	HANCESTRO:0005	HsapDv:0000167	PATO:0000383	TRUE	10x 3' v2	normal	Homo sapiens	female	blood	European	73-year-old human stage
onek1k	2_2	64	48	NCBITaxon:9606	UBERON:0000178	EFO:0009899	PATO:0000461	CL:0000787	HANCESTRO:0005	HsapDv:0000142	PATO:0000383	TRUE	10x 3' v2	normal	Homo sapiens	female	blood	European	48-year-old human stage
onek1k	1_1	64	65	NCBITaxon:9606	UBERON:0000178	EFO:0009899	PATO:0000461	CL:0000788	HANCESTRO:0005	HsapDv:0000159	PATO:0000383	TRUE	10x 3' v2	normal	Homo sapiens	female	blood	European	65-year-old human stage
onek1k	161_161	65	33	NCBITaxon:9606	UBERON:0000178	EFO:0009899	PATO:0000461	CL:0000787	HANCESTRO:0005	HsapDv:0000127	PATO:0000383	TRUE	10x 3' v2	normal	Homo sapiens	female	blood	European	33-year-old human stage
onek1k	3_3	65	53	NCBITaxon:9606	UBERON:0000178	EFO:0009899	PATO:0000461	CL:0000980	HANCESTRO:0005	HsapDv:0000147	PATO:0000383	TRUE	10x 3' v2	normal	Homo sapiens	female	blood	European	53-year-old human stage
onek1k	160_160	65	60	NCBITaxon:9606	UBERON:0000178	EFO:0009899	PATO:0000461	CL:0000787	HANCESTRO:0005	HsapDv:0000154	PATO:0000383	TRUE	10x 3' v2	normal	Homo sapiens	female	blood	European	60-year-old human stage
onek1k	191_192	65	55	NCBITaxon:9606	UBERON:0000178	EFO:0009899	PATO:0000461	CL:0000787	HANCESTRO:0005	HsapDv:0000149	PATO:0000383	TRUE	10x 3' v2	normal	Homo sapiens	female	blood	European	55-year-old human stage
onek1k	183_184	65	65	NCBITaxon:9606	UBERON:0000178	EFO:0009899	PATO:0000461	CL:0000787	HANCESTRO:0005	HsapDv:0000159	PATO:0000383	TRUE	10x 3' v2	normal	Homo sapiens	female	blood	European	65-year-old human stage
onek1k	4_4	65	48	NCBITaxon:9606	UBERON:0000178	EFO:0009899	PATO:0000461	CL:0000787	HANCESTRO:0005	HsapDv:0000142	PATO:0000383	TRUE	10x 3' v2	normal	Homo sapiens	female	blood	European	48-year-old human stage
onek1k	124_124	65	71	NCBITaxon:9606	UBERON:0000178	EFO:0009899	PATO:0000461	CL:0000787	HANCESTRO:0005	HsapDv:0000165	PATO:0000383	TRUE	10x 3' v2	normal	Homo sapiens	female	blood	European	71-year-old human stage
onek1k	243_244	67	59	NCBITaxon:9606	UBERON:0000178	EFO:0009899	PATO:0000461	CL:0000787	HANCESTRO:0005	HsapDv:0000153	PATO:0000383	TRUE	10x 3' v2	normal	Homo sapiens	female	blood	European	59-year-old human stage
onek1k	255_256	67	54	NCBITaxon:9606	UBERON:0000178	EFO:0009899	PATO:0000461	CL:0000818	HANCESTRO:0005	HsapDv:0000148	PATO:0000383	TRUE	10x 3' v2	normal	Homo sapiens	female	blood	European	54-year-old human stage
onek1k	245_246	67	58	NCBITaxon:9606	UBERON:0000178	EFO:0009899	PATO:0000461	CL:0000818	HANCESTRO:0005	HsapDv:0000152	PATO:0000383	TRUE	10x 3' v2	normal	Homo sapiens	female	blood	European	58-year-old human stage
onek1k	244_245	67	79	NCBITaxon:9606	UBERON:0000178	EFO:0009899	PATO:0000461	CL:0000818	HANCESTRO:0005	HsapDv:0000173	PATO:0000383	TRUE	10x 3' v2	normal	Homo sapiens	female	blood	European	79-year-old human stage
onek1k	6_6	67	79	NCBITaxon:9606	UBERON:0000178	EFO:0009899	PATO:0000461	CL:0000788	HANCESTRO:0005	HsapDv:0000173	PATO:0000383	TRUE	10x 3' v2	normal	Homo sapiens	female	blood	European	79-year-old human stage
onek1k	7_7	67	74	NCBITaxon:9606	UBERON:0000178	EFO:0009899	PATO:0000461	CL:0000788	HANCESTRO:0005	HsapDv:0000168	PATO:0000383	TRUE	10x 3' v2	normal	Homo sapiens	female	blood	European	74-year-old human stage
onek1k	242_243	67	82	NCBITaxon:9606	UBERON:0000178	EFO:0009899	PATO:0000461	CL:0000787	HANCESTRO:0005	HsapDv:0000208	PATO:0000383	TRUE	10x 3' v2	normal	Homo sapiens	female	blood	European	82-year-old human stage
onek1k	226_227	68	77	NCBITaxon:9606	UBERON:0000178	EFO:0009899	PATO:0000461	CL:0000788	HANCESTRO:0005	HsapDv:0000171	PATO:0000383	TRUE	10x 3' v2	normal	Homo sapiens	female	blood	European	77-year-old human stage
onek1k	233_234	68	67	NCBITaxon:9606	UBERON:0000178	EFO:0009899	PATO:0000461	CL:0000788	HANCESTRO:0005	HsapDv:0000161	PATO:0000383	TRUE	10x 3' v2	normal	Homo sapiens	female	blood	European	67-year-old human stage
onek1k	9_9	68	32	NCBITaxon:9606	UBERON:0000178	EFO:0009899	PATO:0000461	CL:0000980	HANCESTRO:0005	HsapDv:0000126	PATO:0000383	TRUE	10x 3' v2	normal	Homo sapiens	female	blood	European	32-year-old human stage
onek1k	231_232	68	40	NCBITaxon:9606	UBERON:0000178	EFO:0009899	PATO:0000461	CL:0000788	HANCESTRO:0005	HsapDv:0000134	PATO:0000383	TRUE	10x 3' v2	normal	Homo sapiens	female	blood	European	40-year-old human stage
onek1k	10_10	68	78	NCBITaxon:9606	UBERON:0000178	EFO:0009899	PATO:0000461	CL:0000788	HANCESTRO:0005	HsapDv:0000172	PATO:0000383	TRUE	10x 3' v2	normal	Homo sapiens	female	blood	European	78-year-old human stage
onek1k	230_231	68	60	NCBITaxon:9606	UBERON:0000178	EFO:0009899	PATO:0000461	CL:0000788	HANCESTRO:0005	HsapDv:0000154	PATO:0000383	TRUE	10x 3' v2	normal	Homo sapiens	female	blood	European	60-year-old human stage
onek1k	206_207	69	63	NCBITaxon:9606	UBERON:0000178	EFO:0009899	PATO:0000461	CL:0000787	HANCESTRO:0005	HsapDv:0000157	PATO:0000383	TRUE	10x 3' v2	normal	Homo sapiens	female	blood	European	63-year-old human stage
onek1k	212_213	69	93	NCBITaxon:9606	UBERON:0000178	EFO:0009899	PATO:0000461	CL:0000787	HANCESTRO:0005	HsapDv:0000219	PATO:0000383	TRUE	10x 3' v2	normal	Homo sapiens	female	blood	European	93-year-old human stage
onek1k	238_239	69	39	NCBITaxon:9606	UBERON:0000178	EFO:0009899	PATO:0000461	CL:0000788	HANCESTRO:0005	HsapDv:0000133	PATO:0000383	TRUE	10x 3' v2	normal	Homo sapiens	female	blood	European	39-year-old human stage
onek1k	211_212	69	53	NCBITaxon:9606	UBERON:0000178	EFO:0009899	PATO:0000461	CL:0000787	HANCESTRO:0005	HsapDv:0000147	PATO:0000383	TRUE	10x 3' v2	normal	Homo sapiens	female	blood	European	53-year-old human stage
onek1k	208_209	69	72	NCBITaxon:9606	UBERON:0000178	EFO:0009899	PATO:0000461	CL:0000788	HANCESTRO:0005	HsapDv:0000166	PATO:0000383	TRUE	10x 3' v2	normal	Homo sapiens	female	blood	European	72-year-old human stage
onek1k	246_247	69	28	NCBITaxon:9606	UBERON:0000178	EFO:0009899	PATO:0000461	CL:0000788	HANCESTRO:0005	HsapDv:0000122	PATO:0000383	TRUE	10x 3' v2	normal	Homo sapiens	female	blood	European	28-year-old human stage
onek1k	214_215	69	69	NCBITaxon:9606	UBERON:0000178	EFO:0009899	PATO:0000461	CL:0000788	HANCESTRO:0005	HsapDv:0000163	PATO:0000383	TRUE	10x 3' v2	normal	Homo sapiens	female	blood	European	69-year-old human stage
onek1k	732_733	7	89	NCBITaxon:9606	UBERON:0000178	EFO:0009899	PATO:0000461	CL:0000788	HANCESTRO:0005	HsapDv:0000215	PATO:0000383	TRUE	10x 3' v2	normal	Homo sapiens	female	blood	European	89-year-old human stage
onek1k	980_981	7	71	NCBITaxon:9606	UBERON:0000178	EFO:0009899	PATO:0000461	CL:0000818	HANCESTRO:0005	HsapDv:0000165	PATO:0000383	TRUE	10x 3' v2	normal	Homo sapiens	female	blood	European	71-year-old human stage
onek1k	816_817	7	65	NCBITaxon:9606	UBERON:0000178	EFO:0009899	PATO:0000461	CL:0000787	HANCESTRO:0005	HsapDv:0000159	PATO:0000383	TRUE	10x 3' v2	normal	Homo sapiens	female	blood	European	65-year-old human stage
onek1k	982_983	7	72	NCBITaxon:9606	UBERON:0000178	EFO:0009899	PATO:0000461	CL:0000787	HANCESTRO:0005	HsapDv:0000166	PATO:0000383	TRUE	10x 3' v2	normal	Homo sapiens	female	blood	European	72-year-old human stage
onek1k	838_839	7	70	NCBITaxon:9606	UBERON:0000178	EFO:0009899	PATO:0000461	CL:0000788	HANCESTRO:0005	HsapDv:0000164	PATO:0000383	TRUE	10x 3' v2	normal	Homo sapiens	female	blood	European	70-year-old human stage
onek1k	727_728	7	77	NCBITaxon:9606	UBERON:0000178	EFO:0009899	PATO:0000461	CL:0000788	HANCESTRO:0005	HsapDv:0000171	PATO:0000383	TRUE	10x 3' v2	normal	Homo sapiens	female	blood	European	77-year-old human stage
onek1k	735_736	7	77	NCBITaxon:9606	UBERON:0000178	EFO:0009899	PATO:0000461	CL:0000818	HANCESTRO:0005	HsapDv:0000171	PATO:0000383	TRUE	10x 3' v2	normal	Homo sapiens	female	blood	European	77-year-old human stage
onek1k	813_814	7	81	NCBITaxon:9606	UBERON:0000178	EFO:0009899	PATO:0000461	CL:0000818	HANCESTRO:0005	HsapDv:0000207	PATO:0000383	TRUE	10x 3' v2	normal	Homo sapiens	female	blood	European	81-year-old human stage
onek1k	731_732	7	83	NCBITaxon:9606	UBERON:0000178	EFO:0009899	PATO:0000461	CL:0000788	HANCESTRO:0005	HsapDv:0000209	PATO:0000383	TRUE	10x 3' v2	normal	Homo sapiens	female	blood	European	83-year-old human stage
onek1k	819_820	7	67	NCBITaxon:9606	UBERON:0000178	EFO:0009899	PATO:0000461	CL:0000788	HANCESTRO:0005	HsapDv:0000161	PATO:0000383	TRUE	10x 3' v2	normal	Homo sapiens	female	blood	European	67-year-old human stage
onek1k	222_223	70	48	NCBITaxon:9606	UBERON:0000178	EFO:0009899	PATO:0000461	CL:0000788	HANCESTRO:0005	HsapDv:0000142	PATO:0000383	TRUE	10x 3' v2	normal	Homo sapiens	female	blood	European	48-year-old human stage
onek1k	215_216	70	60	NCBITaxon:9606	UBERON:0000178	EFO:0009899	PATO:0000461	CL:0000787	HANCESTRO:0005	HsapDv:0000154	PATO:0000383	TRUE	10x 3' v2	normal	Homo sapiens	female	blood	European	60-year-old human stage
onek1k	220_221	70	66	NCBITaxon:9606	UBERON:0000178	EFO:0009899	PATO:0000461	CL:0000787	HANCESTRO:0005	HsapDv:0000160	PATO:0000383	TRUE	10x 3' v2	normal	Homo sapiens	female	blood	European	66-year-old human stage
onek1k	12_12	70	52	NCBITaxon:9606	UBERON:0000178	EFO:0009899	PATO:0000461	CL:0000788	HANCESTRO:0005	HsapDv:0000146	PATO:0000383	TRUE	10x 3' v2	normal	Homo sapiens	female	blood	European	52-year-old human stage
onek1k	217_218	70	73	NCBITaxon:9606	UBERON:0000178	EFO:0009899	PATO:0000461	CL:0000788	HANCESTRO:0005	HsapDv:0000167	PATO:0000383	TRUE	10x 3' v2	normal	Homo sapiens	female	blood	European	73-year-old human stage
onek1k	13_13	70	50	NCBITaxon:9606	UBERON:0000178	EFO:0009899	PATO:0000461	CL:0000788	HANCESTRO:0005	HsapDv:0000144	PATO:0000383	TRUE	10x 3' v2	normal	Homo sapiens	female	blood	European	50-year-old human stage
onek1k	15_15	71	67	NCBITaxon:9606	UBERON:0000178	EFO:0009899	PATO:0000461	CL:0000788	HANCESTRO:0005	HsapDv:0000161	PATO:0000383	TRUE	10x 3' v2	normal	Homo sapiens	female	blood	European	67-year-old human stage
onek1k	19_19	71	74	NCBITaxon:9606	UBERON:0000178	EFO:0009899	PATO:0000461	CL:0000788	HANCESTRO:0005	HsapDv:0000168	PATO:0000383	TRUE	10x 3' v2	normal	Homo sapiens	female	blood	European	74-year-old human stage
onek1k	259_260	71	45	NCBITaxon:9606	UBERON:0000178	EFO:0009899	PATO:0000461	CL:0000787	HANCESTRO:0005	HsapDv:0000139	PATO:0000383	TRUE	10x 3' v2	normal	Homo sapiens	female	blood	European	45-year-old human stage
onek1k	16_16	71	45	NCBITaxon:9606	UBERON:0000178	EFO:0009899	PATO:0000461	CL:0000818	HANCESTRO:0005	HsapDv:0000139	PATO:0000383	TRUE	10x 3' v2	normal	Homo sapiens	female	blood	European	45-year-old human stage
onek1k	257_258	71	68	NCBITaxon:9606	UBERON:0000178	EFO:0009899	PATO:0000461	CL:0000787	HANCESTRO:0005	HsapDv:0000162	PATO:0000383	TRUE	10x 3' v2	normal	Homo sapiens	female	blood	European	68-year-old human stage
onek1k	262_263	71	66	NCBITaxon:9606	UBERON:0000178	EFO:0009899	PATO:0000461	CL:0000788	HANCESTRO:0005	HsapDv:0000160	PATO:0000383	TRUE	10x 3' v2	normal	Homo sapiens	female	blood	European	66-year-old human stage
onek1k	18_18	71	80	NCBITaxon:9606	UBERON:0000178	EFO:0009899	PATO:0000461	CL:0000818	HANCESTRO:0005	HsapDv:0000206	PATO:0000383	TRUE	10x 3' v2	normal	Homo sapiens	female	blood	European	80-year-old human stage
onek1k	267_268	72	61	NCBITaxon:9606	UBERON:0000178	EFO:0009899	PATO:0000461	CL:0000788	HANCESTRO:0005	HsapDv:0000155	PATO:0000383	TRUE	10x 3' v2	normal	Homo sapiens	female	blood	European	61-year-old human stage
onek1k	270_271	72	64	NCBITaxon:9606	UBERON:0000178	EFO:0009899	PATO:0000461	CL:0000787	HANCESTRO:0005	HsapDv:0000158	PATO:0000383	TRUE	10x 3' v2	normal	Homo sapiens	female	blood	European	64-year-old human stage
onek1k	272_273	72	54	NCBITaxon:9606	UBERON:0000178	EFO:0009899	PATO:0000461	CL:0000788	HANCESTRO:0005	HsapDv:0000148	PATO:0000383	TRUE	10x 3' v2	normal	Homo sapiens	female	blood	European	54-year-old human stage
onek1k	271_272	72	20	NCBITaxon:9606	UBERON:0000178	EFO:0009899	PATO:0000461	CL:0000788	HANCESTRO:0005	HsapDv:0000114	PATO:0000383	TRUE	10x 3' v2	normal	Homo sapiens	female	blood	European	20-year-old human stage
onek1k	273_274	72	63	NCBITaxon:9606	UBERON:0000178	EFO:0009899	PATO:0000461	CL:0000788	HANCESTRO:0005	HsapDv:0000157	PATO:0000383	TRUE	10x 3' v2	normal	Homo sapiens	female	blood	European	63-year-old human stage
onek1k	929_930	73	59	NCBITaxon:9606	UBERON:0000178	EFO:0009899	PATO:0000461	CL:0000787	HANCESTRO:0005	HsapDv:0000153	PATO:0000383	TRUE	10x 3' v2	normal	Homo sapiens	female	blood	European	59-year-old human stage
onek1k	930_931	73	43	NCBITaxon:9606	UBERON:0000178	EFO:0009899	PATO:0000461	CL:0000788	HANCESTRO:0005	HsapDv:0000137	PATO:0000383	TRUE	10x 3' v2	normal	Homo sapiens	female	blood	European	43-year-old human stage
onek1k	937_938	73	48	NCBITaxon:9606	UBERON:0000178	EFO:0009899	PATO:0000461	CL:0000818	HANCESTRO:0005	HsapDv:0000142	PATO:0000383	TRUE	10x 3' v2	normal	Homo sapiens	female	blood	European	48-year-old human stage
onek1k	934_935	73	76	NCBITaxon:9606	UBERON:0000178	EFO:0009899	PATO:0000461	CL:0000788	HANCESTRO:0005	HsapDv:0000170	PATO:0000383	TRUE	10x 3' v2	normal	Homo sapiens	female	blood	European	76-year-old human stage
onek1k	927_928	73	66	NCBITaxon:9606	UBERON:0000178	EFO:0009899	PATO:0000461	CL:0000787	HANCESTRO:0005	HsapDv:0000160	PATO:0000383	TRUE	10x 3' v2	normal	Homo sapiens	female	blood	European	66-year-old human stage
onek1k	944_945	74	40	NCBITaxon:9606	UBERON:0000178	EFO:0009899	PATO:0000461	CL:0000788	HANCESTRO:0005	HsapDv:0000134	PATO:0000383	TRUE	10x 3' v2	normal	Homo sapiens	female	blood	European	40-year-old human stage
onek1k	946_947	74	42	NCBITaxon:9606	UBERON:0000178	EFO:0009899	PATO:0000461	CL:0000788	HANCESTRO:0005	HsapDv:0000136	PATO:0000383	TRUE	10x 3' v2	normal	Homo sapiens	female	blood	European	42-year-old human stage
onek1k	942_943	74	64	NCBITaxon:9606	UBERON:0000178	EFO:0009899	PATO:0000461	CL:0000818	HANCESTRO:0005	HsapDv:0000158	PATO:0000383	TRUE	10x 3' v2	normal	Homo sapiens	female	blood	European	64-year-old human stage
onek1k	941_942	74	68	NCBITaxon:9606	UBERON:0000178	EFO:0009899	PATO:0000461	CL:0000787	HANCESTRO:0005	HsapDv:0000162	PATO:0000383	TRUE	10x 3' v2	normal	Homo sapiens	female	blood	European	68-year-old human stage
onek1k	959_960	75	19	NCBITaxon:9606	UBERON:0000178	EFO:0009899	PATO:0000461	CL:0000787	HANCESTRO:0005	HsapDv:0000113	PATO:0000383	TRUE	10x 3' v2	normal	Homo sapiens	female	blood	European	19-year-old human stage
onek1k	951_952	75	20	NCBITaxon:9606	UBERON:0000178	EFO:0009899	PATO:0000461	CL:0000788	HANCESTRO:0005	HsapDv:0000114	PATO:0000383	TRUE	10x 3' v2	normal	Homo sapiens	female	blood	European	20-year-old human stage
onek1k	961_962	75	62	NCBITaxon:9606	UBERON:0000178	EFO:0009899	PATO:0000461	CL:0000788	HANCESTRO:0005	HsapDv:0000156	PATO:0000383	TRUE	10x 3' v2	normal	Homo sapiens	female	blood	European	62-year-old human stage
onek1k	960_961	75	73	NCBITaxon:9606	UBERON:0000178	EFO:0009899	PATO:0000461	CL:0000787	HANCESTRO:0005	HsapDv:0000167	PATO:0000383	TRUE	10x 3' v2	normal	Homo sapiens	female	blood	European	73-year-old human stage
onek1k	958_959	75	78	NCBITaxon:9606	UBERON:0000178	EFO:0009899	PATO:0000461	CL:0000788	HANCESTRO:0005	HsapDv:0000172	PATO:0000383	TRUE	10x 3' v2	normal	Homo sapiens	female	blood	European	78-year-old human stage
onek1k	522_523	76	62	NCBITaxon:9606	UBERON:0000178	EFO:0009899	PATO:0000461	CL:0000788	HANCESTRO:0005	HsapDv:0000156	PATO:0000383	TRUE	10x 3' v2	normal	Homo sapiens	female	blood	European	62-year-old human stage
onek1k	519_520	76	75	NCBITaxon:9606	UBERON:0000178	EFO:0009899	PATO:0000461	CL:0000788	HANCESTRO:0005	HsapDv:0000169	PATO:0000383	TRUE	10x 3' v2	normal	Homo sapiens	female	blood	European	75-year-old human stage
onek1k	557_558	76	64	NCBITaxon:9606	UBERON:0000178	EFO:0009899	PATO:0000461	CL:0000788	HANCESTRO:0005	HsapDv:0000158	PATO:0000383	TRUE	10x 3' v2	normal	Homo sapiens	female	blood	European	64-year-old human stage
onek1k	501_502	76	64	NCBITaxon:9606	UBERON:0000178	EFO:0009899	PATO:0000461	CL:0000818	HANCESTRO:0005	HsapDv:0000158	PATO:0000383	TRUE	10x 3' v2	normal	Homo sapiens	female	blood	European	64-year-old human stage
onek1k	477_478	76	53	NCBITaxon:9606	UBERON:0000178	EFO:0009899	PATO:0000461	CL:0000787	HANCESTRO:0005	HsapDv:0000147	PATO:0000383	TRUE	10x 3' v2	normal	Homo sapiens	female	blood	European	53-year-old human stage
onek1k	241_242	77	79	NCBITaxon:9606	UBERON:0000178	EFO:0009899	PATO:0000461	CL:0000788	HANCESTRO:0005	HsapDv:0000173	PATO:0000383	TRUE	10x 3' v2	normal	Homo sapiens	female	blood	European	79-year-old human stage
onek1k	202_203	77	49	NCBITaxon:9606	UBERON:0000178	EFO:0009899	PATO:0000461	CL:0000788	HANCESTRO:0005	HsapDv:0000143	PATO:0000383	TRUE	10x 3' v2	normal	Homo sapiens	female	blood	European	49-year-old human stage
onek1k	198_199	77	27	NCBITaxon:9606	UBERON:0000178	EFO:0009899	PATO:0000461	CL:0000788	HANCESTRO:0005	HsapDv:0000121	PATO:0000383	TRUE	10x 3' v2	normal	Homo sapiens	female	blood	European	27-year-old human stage
onek1k	194_195	77	46	NCBITaxon:9606	UBERON:0000178	EFO:0009899	PATO:0000461	CL:0000787	HANCESTRO:0005	HsapDv:0000140	PATO:0000383	TRUE	10x 3' v2	normal	Homo sapiens	female	blood	European	46-year-old human stage
onek1k	192_193	77	58	NCBITaxon:9606	UBERON:0000178	EFO:0009899	PATO:0000461	CL:0000788	HANCESTRO:0005	HsapDv:0000152	PATO:0000383	TRUE	10x 3' v2	normal	Homo sapiens	female	blood	European	58-year-old human stage
onek1k	240_241	77	68	NCBITaxon:9606	UBERON:0000178	EFO:0009899	PATO:0000461	CL:0000788	HANCESTRO:0005	HsapDv:0000162	PATO:0000383	TRUE	10x 3' v2	normal	Homo sapiens	female	blood	European	68-year-old human stage
onek1k	199_200	77	63	NCBITaxon:9606	UBERON:0000178	EFO:0009899	PATO:0000461	CL:0000818	HANCESTRO:0005	HsapDv:0000157	PATO:0000383	TRUE	10x 3' v2	normal	Homo sapiens	female	blood	European	63-year-old human stage
onek1k	193_194	77	63	NCBITaxon:9606	UBERON:0000178	EFO:0009899	PATO:0000461	CL:0000787	HANCESTRO:0005	HsapDv:0000157	PATO:0000383	TRUE	10x 3' v2	normal	Homo sapiens	female	blood	European	63-year-old human stage
onek1k	746_747	8	81	NCBITaxon:9606	UBERON:0000178	EFO:0009899	PATO:0000461	CL:0000788	HANCESTRO:0005	HsapDv:0000207	PATO:0000383	TRUE	10x 3' v2	normal	Homo sapiens	female	blood	European	81-year-old human stage
onek1k	742_743	8	32	NCBITaxon:9606	UBERON:0000178	EFO:0009899	PATO:0000461	CL:0000788	HANCESTRO:0005	HsapDv:0000126	PATO:0000383	TRUE	10x 3' v2	normal	Homo sapiens	female	blood	European	32-year-old human stage
onek1k	983_984	8	62	NCBITaxon:9606	UBERON:0000178	EFO:0009899	PATO:0000461	CL:0000788	HANCESTRO:0005	HsapDv:0000156	PATO:0000383	TRUE	10x 3' v2	normal	Homo sapiens	female	blood	European	62-year-old human stage
onek1k	747_748	8	48	NCBITaxon:9606	UBERON:0000178	EFO:0009899	PATO:0000461	CL:0000788	HANCESTRO:0005	HsapDv:0000142	PATO:0000383	TRUE	10x 3' v2	normal	Homo sapiens	female	blood	European	48-year-old human stage
onek1k	984_985	8	60	NCBITaxon:9606	UBERON:0000178	EFO:0009899	PATO:0000461	CL:0000787	HANCESTRO:0005	HsapDv:0000154	PATO:0000383	TRUE	10x 3' v2	normal	Homo sapiens	female	blood	European	60-year-old human stage
onek1k	839_840	8	72	NCBITaxon:9606	UBERON:0000178	EFO:0009899	PATO:0000461	CL:0000788	HANCESTRO:0005	HsapDv:0000166	PATO:0000383	TRUE	10x 3' v2	normal	Homo sapiens	female	blood	European	72-year-old human stage
onek1k	749_750	8	79	NCBITaxon:9606	UBERON:0000178	EFO:0009899	PATO:0000461	CL:0000788	HANCESTRO:0005	HsapDv:0000173	PATO:0000383	TRUE	10x 3' v2	normal	Homo sapiens	female	blood	European	79-year-old human stage
onek1k	733_734	8	82	NCBITaxon:9606	UBERON:0000178	EFO:0009899	PATO:0000461	CL:0000787	HANCESTRO:0005	HsapDv:0000208	PATO:0000383	TRUE	10x 3' v2	normal	Homo sapiens	female	blood	European	82-year-old human stage
onek1k	795_796	9	73	NCBITaxon:9606	UBERON:0000178	EFO:0009899	PATO:0000461	CL:0000788	HANCESTRO:0005	HsapDv:0000167	PATO:0000383	TRUE	10x 3' v2	normal	Homo sapiens	female	blood	European	73-year-old human stage
onek1k	750_751	9	75	NCBITaxon:9606	UBERON:0000178	EFO:0009899	PATO:0000461	CL:0000788	HANCESTRO:0005	HsapDv:0000169	PATO:0000383	TRUE	10x 3' v2	normal	Homo sapiens	female	blood	European	75-year-old human stage
onek1k	801_802	9	76	NCBITaxon:9606	UBERON:0000178	EFO:0009899	PATO:0000461	CL:0000788	HANCESTRO:0005	HsapDv:0000170	PATO:0000383	TRUE	10x 3' v2	normal	Homo sapiens	female	blood	European	76-year-old human stage
onek1k	814_815	9	79	NCBITaxon:9606	UBERON:0000178	EFO:0009899	PATO:0000461	CL:0000818	HANCESTRO:0005	HsapDv:0000173	PATO:0000383	TRUE	10x 3' v2	normal	Homo sapiens	female	blood	European	79-year-old human stage
onek1k	822_823	9	86	NCBITaxon:9606	UBERON:0000178	EFO:0009899	PATO:0000461	CL:0000787	HANCESTRO:0005	HsapDv:0000212	PATO:0000383	TRUE	10x 3' v2	normal	Homo sapiens	female	blood	European	86-year-old human stage
onek1k	797_798	9	75	NCBITaxon:9606	UBERON:0000178	EFO:0009899	PATO:0000461	CL:0000788	HANCESTRO:0005	HsapDv:0000169	PATO:0000383	TRUE	10x 3' v2	normal	Homo sapiens	female	blood	European	75-year-old human stage
onek1k	800_801	9	37	NCBITaxon:9606	UBERON:0000178	EFO:0009899	PATO:0000461	CL:0000788	HANCESTRO:0005	HsapDv:0000131	PATO:0000383	TRUE	10x 3' v2	normal	Homo sapiens	female	blood	European	37-year-old human stage
onek1k	840_841	9	75	NCBITaxon:9606	UBERON:0000178	EFO:0009899	PATO:0000461	CL:0000788	HANCESTRO:0005	HsapDv:0000169	PATO:0000383	TRUE	10x 3' v2	normal	Homo sapiens	female	blood	European	75-year-old human stage

## Sheet: Sheet3
orig.ident	individual	pool_number	age	organism_ontology_term_id	tissue_ontology_term_id	assay_ontology_term_id	disease_ontology_term_id	cell_type_ontology_term_id	ethnicity_ontology_term_id	development_stage_ontology_term_id	sex_ontology_term_id	is_primary_data	assay	disease	organism	sex	tissue	ethnicity	development_stage
onek1k	324_325	24	97	NCBITaxon:9606	UBERON:0000178	EFO:0009899	PATO:0000461	CL:0000787	HANCESTRO:0005	HsapDv:0000223	PATO:0000383	TRUE	10x 3' v2	normal	Homo sapiens	female	blood	European	97-year-old human stage
onek1k	738_739	5	96	NCBITaxon:9606	UBERON:0000178	EFO:0009899	PATO:0000461	CL:0000818	HANCESTRO:0005	HsapDv:0000222	PATO:0000383	TRUE	10x 3' v2	normal	Homo sapiens	female	blood	European	96-year-old human stage
onek1k	299_300	22	95	NCBITaxon:9606	UBERON:0000178	EFO:0009899	PATO:0000461	CL:0000788	HANCESTRO:0005	HsapDv:0000221	PATO:0000383	TRUE	10x 3' v2	normal	Homo sapiens	female	blood	European	95-year-old human stage
onek1k	737_738	5	94	NCBITaxon:9606	UBERON:0000178	EFO:0009899	PATO:0000461	CL:0000818	HANCESTRO:0005	HsapDv:0000220	PATO:0000383	TRUE	10x 3' v2	normal	Homo sapiens	female	blood	European	94-year-old human stage
onek1k	212_213	69	93	NCBITaxon:9606	UBERON:0000178	EFO:0009899	PATO:0000461	CL:0000787	HANCESTRO:0005	HsapDv:0000219	PATO:0000383	TRUE	10x 3' v2	normal	Homo sapiens	female	blood	European	93-year-old human stage
onek1k	899_900	16	91	NCBITaxon:9606	UBERON:0000178	EFO:0009899	PATO:0000461	CL:0000818	HANCESTRO:0005	HsapDv:0000217	PATO:0000383	TRUE	10x 3' v2	normal	Homo sapiens	female	blood	European	91-year-old human stage
onek1k	307_308	23	91	NCBITaxon:9606	UBERON:0000178	EFO:0009899	PATO:0000461	CL:0000787	HANCESTRO:0005	HsapDv:0000217	PATO:0000383	TRUE	10x 3' v2	normal	Homo sapiens	female	blood	European	91-year-old human stage
onek1k	663_664	2	89	NCBITaxon:9606	UBERON:0000178	EFO:0009899	PATO:0000461	CL:0000818	HANCESTRO:0005	HsapDv:0000215	PATO:0000383	TRUE	10x 3' v2	normal	Homo sapiens	female	blood	European	89-year-old human stage
onek1k	320_321	24	89	NCBITaxon:9606	UBERON:0000178	EFO:0009899	PATO:0000461	CL:0000788	HANCESTRO:0005	HsapDv:0000215	PATO:0000383	TRUE	10x 3' v2	normal	Homo sapiens	female	blood	European	89-year-old human stage
onek1k	732_733	7	89	NCBITaxon:9606	UBERON:0000178	EFO:0009899	PATO:0000461	CL:0000788	HANCESTRO:0005	HsapDv:0000215	PATO:0000383	TRUE	10x 3' v2	normal	Homo sapiens	female	blood	European	89-year-old human stage
onek1k	693_694	1	88	NCBITaxon:9606	UBERON:0000178	EFO:0009899	PATO:0000461	CL:0000787	HANCESTRO:0005	HsapDv:0000214	PATO:0000383	TRUE	10x 3' v2	normal	Homo sapiens	female	blood	European	88-year-old human stage
onek1k	704_705	2	88	NCBITaxon:9606	UBERON:0000178	EFO:0009899	PATO:0000461	CL:0000788	HANCESTRO:0005	HsapDv:0000214	PATO:0000383	TRUE	10x 3' v2	normal	Homo sapiens	female	blood	European	88-year-old human stage
onek1k	301_302	22	88	NCBITaxon:9606	UBERON:0000178	EFO:0009899	PATO:0000461	CL:0000788	HANCESTRO:0005	HsapDv:0000214	PATO:0000383	TRUE	10x 3' v2	normal	Homo sapiens	female	blood	European	88-year-old human stage
onek1k	311_312	23	88	NCBITaxon:9606	UBERON:0000178	EFO:0009899	PATO:0000461	CL:0000788	HANCESTRO:0005	HsapDv:0000214	PATO:0000383	TRUE	10x 3' v2	normal	Homo sapiens	female	blood	European	88-year-old human stage
onek1k	318_319	23	88	NCBITaxon:9606	UBERON:0000178	EFO:0009899	PATO:0000461	CL:0000788	HANCESTRO:0005	HsapDv:0000214	PATO:0000383	TRUE	10x 3' v2	normal	Homo sapiens	female	blood	European	88-year-old human stage
onek1k	753_754	27	88	NCBITaxon:9606	UBERON:0000178	EFO:0009899	PATO:0000461	CL:0000818	HANCESTRO:0005	HsapDv:0000214	PATO:0000383	TRUE	10x 3' v2	normal	Homo sapiens	female	blood	European	88-year-old human stage
onek1k	757_758	27	88	NCBITaxon:9606	UBERON:0000178	EFO:0009899	PATO:0000461	CL:0000980	HANCESTRO:0005	HsapDv:0000214	PATO:0000383	TRUE	10x 3' v2	normal	Homo sapiens	female	blood	European	88-year-old human stage
onek1k	705_706	3	88	NCBITaxon:9606	UBERON:0000178	EFO:0009899	PATO:0000461	CL:0000818	HANCESTRO:0005	HsapDv:0000214	PATO:0000383	TRUE	10x 3' v2	normal	Homo sapiens	female	blood	European	88-year-old human stage
onek1k	706_707	3	88	NCBITaxon:9606	UBERON:0000178	EFO:0009899	PATO:0000461	CL:0000788	HANCESTRO:0005	HsapDv:0000214	PATO:0000383	TRUE	10x 3' v2	normal	Homo sapiens	female	blood	European	88-year-old human stage
onek1k	676_677	4	88	NCBITaxon:9606	UBERON:0000178	EFO:0009899	PATO:0000461	CL:0000787	HANCESTRO:0005	HsapDv:0000214	PATO:0000383	TRUE	10x 3' v2	normal	Homo sapiens	female	blood	European	88-year-old human stage
onek1k	719_720	4	88	NCBITaxon:9606	UBERON:0000178	EFO:0009899	PATO:0000461	CL:0000787	HANCESTRO:0005	HsapDv:0000214	PATO:0000383	TRUE	10x 3' v2	normal	Homo sapiens	female	blood	European	88-year-old human stage
onek1k	914_915	19	87	NCBITaxon:9606	UBERON:0000178	EFO:0009899	PATO:0000461	CL:0000818	HANCESTRO:0005	HsapDv:0000213	PATO:0000383	TRUE	10x 3' v2	normal	Homo sapiens	female	blood	European	87-year-old human stage
onek1k	868_869	19	87	NCBITaxon:9606	UBERON:0000178	EFO:0009899	PATO:0000461	CL:0000788	HANCESTRO:0005	HsapDv:0000213	PATO:0000383	TRUE	10x 3' v2	normal	Homo sapiens	female	blood	European	87-year-old human stage
onek1k	885_886	20	87	NCBITaxon:9606	UBERON:0000178	EFO:0009899	PATO:0000461	CL:0000788	HANCESTRO:0005	HsapDv:0000213	PATO:0000383	TRUE	10x 3' v2	normal	Homo sapiens	female	blood	European	87-year-old human stage
onek1k	884_885	20	87	NCBITaxon:9606	UBERON:0000178	EFO:0009899	PATO:0000461	CL:0000787	HANCESTRO:0005	HsapDv:0000213	PATO:0000383	TRUE	10x 3' v2	normal	Homo sapiens	female	blood	European	87-year-old human stage
onek1k	459_460	30	87	NCBITaxon:9606	UBERON:0000178	EFO:0009899	PATO:0000461	CL:0000788	HANCESTRO:0005	HsapDv:0000213	PATO:0000383	TRUE	10x 3' v2	normal	Homo sapiens	female	blood	European	87-year-old human stage
onek1k	736_737	5	87	NCBITaxon:9606	UBERON:0000178	EFO:0009899	PATO:0000461	CL:0000788	HANCESTRO:0005	HsapDv:0000213	PATO:0000383	TRUE	10x 3' v2	normal	Homo sapiens	female	blood	European	87-year-old human stage
onek1k	137_137	59	87	NCBITaxon:9606	UBERON:0000178	EFO:0009899	PATO:0000461	CL:0000787	HANCESTRO:0005	HsapDv:0000213	PATO:0000383	TRUE	10x 3' v2	normal	Homo sapiens	female	blood	European	87-year-old human stage
onek1k	293_294	22	86	NCBITaxon:9606	UBERON:0000178	EFO:0009899	PATO:0000461	CL:0000788	HANCESTRO:0005	HsapDv:0000212	PATO:0000383	TRUE	10x 3' v2	normal	Homo sapiens	female	blood	European	86-year-old human stage
onek1k	463_464	31	86	NCBITaxon:9606	UBERON:0000178	EFO:0009899	PATO:0000461	CL:0000788	HANCESTRO:0005	HsapDv:0000212	PATO:0000383	TRUE	10x 3' v2	normal	Homo sapiens	female	blood	European	86-year-old human stage
onek1k	48_48	55	86	NCBITaxon:9606	UBERON:0000178	EFO:0009899	PATO:0000461	CL:0000788	HANCESTRO:0005	HsapDv:0000212	PATO:0000383	TRUE	10x 3' v2	normal	Homo sapiens	female	blood	European	86-year-old human stage
onek1k	71_71	57	86	NCBITaxon:9606	UBERON:0000178	EFO:0009899	PATO:0000461	CL:0000818	HANCESTRO:0005	HsapDv:0000212	PATO:0000383	TRUE	10x 3' v2	normal	Homo sapiens	female	blood	European	86-year-old human stage
onek1k	822_823	9	86	NCBITaxon:9606	UBERON:0000178	EFO:0009899	PATO:0000461	CL:0000787	HANCESTRO:0005	HsapDv:0000212	PATO:0000383	TRUE	10x 3' v2	normal	Homo sapiens	female	blood	European	86-year-old human stage
onek1k	869_870	19	85	NCBITaxon:9606	UBERON:0000178	EFO:0009899	PATO:0000461	CL:0000788	HANCESTRO:0005	HsapDv:0000211	PATO:0000383	TRUE	10x 3' v2	normal	Homo sapiens	female	blood	European	85-year-old human stage
onek1k	697_698	2	85	NCBITaxon:9606	UBERON:0000178	EFO:0009899	PATO:0000461	CL:0000787	HANCESTRO:0005	HsapDv:0000211	PATO:0000383	TRUE	10x 3' v2	normal	Homo sapiens	female	blood	European	85-year-old human stage
onek1k	453_454	30	85	NCBITaxon:9606	UBERON:0000178	EFO:0009899	PATO:0000461	CL:0000788	HANCESTRO:0005	HsapDv:0000211	PATO:0000383	TRUE	10x 3' v2	normal	Homo sapiens	female	blood	European	85-year-old human stage
onek1k	449_450	31	85	NCBITaxon:9606	UBERON:0000178	EFO:0009899	PATO:0000461	CL:0000818	HANCESTRO:0005	HsapDv:0000211	PATO:0000383	TRUE	10x 3' v2	normal	Homo sapiens	female	blood	European	85-year-old human stage
onek1k	679_680	4	85	NCBITaxon:9606	UBERON:0000178	EFO:0009899	PATO:0000461	CL:0000787	HANCESTRO:0005	HsapDv:0000211	PATO:0000383	TRUE	10x 3' v2	normal	Homo sapiens	female	blood	European	85-year-old human stage
onek1k	466_467	45	85	NCBITaxon:9606	UBERON:0000178	EFO:0009899	PATO:0000461	CL:0000788	HANCESTRO:0005	HsapDv:0000211	PATO:0000383	TRUE	10x 3' v2	normal	Homo sapiens	female	blood	European	85-year-old human stage
onek1k	504_505	49	85	NCBITaxon:9606	UBERON:0000178	EFO:0009899	PATO:0000461	CL:0000788	HANCESTRO:0005	HsapDv:0000211	PATO:0000383	TRUE	10x 3' v2	normal	Homo sapiens	female	blood	European	85-year-old human stage
onek1k	646_647	50	85	NCBITaxon:9606	UBERON:0000178	EFO:0009899	PATO:0000461	CL:0000788	HANCESTRO:0005	HsapDv:0000211	PATO:0000383	TRUE	10x 3' v2	normal	Homo sapiens	female	blood	European	85-year-old human stage
onek1k	127_127	63	85	NCBITaxon:9606	UBERON:0000178	EFO:0009899	PATO:0000461	CL:0000818	HANCESTRO:0005	HsapDv:0000211	PATO:0000383	TRUE	10x 3' v2	normal	Homo sapiens	female	blood	European	85-year-old human stage
onek1k	848_849	11	84	NCBITaxon:9606	UBERON:0000178	EFO:0009899	PATO:0000461	CL:0000788	HANCESTRO:0005	HsapDv:0000210	PATO:0000383	TRUE	10x 3' v2	normal	Homo sapiens	female	blood	European	84-year-old human stage
onek1k	702_703	2	84	NCBITaxon:9606	UBERON:0000178	EFO:0009899	PATO:0000461	CL:0000818	HANCESTRO:0005	HsapDv:0000210	PATO:0000383	TRUE	10x 3' v2	normal	Homo sapiens	female	blood	European	84-year-old human stage
onek1k	312_313	23	84	NCBITaxon:9606	UBERON:0000178	EFO:0009899	PATO:0000461	CL:0000788	HANCESTRO:0005	HsapDv:0000210	PATO:0000383	TRUE	10x 3' v2	normal	Homo sapiens	female	blood	European	84-year-old human stage
onek1k	319_320	24	84	NCBITaxon:9606	UBERON:0000178	EFO:0009899	PATO:0000461	CL:0000818	HANCESTRO:0005	HsapDv:0000210	PATO:0000383	TRUE	10x 3' v2	normal	Homo sapiens	female	blood	European	84-year-old human stage
onek1k	458_459	30	84	NCBITaxon:9606	UBERON:0000178	EFO:0009899	PATO:0000461	CL:0000787	HANCESTRO:0005	HsapDv:0000210	PATO:0000383	TRUE	10x 3' v2	normal	Homo sapiens	female	blood	European	84-year-old human stage
onek1k	571_572	46	84	NCBITaxon:9606	UBERON:0000178	EFO:0009899	PATO:0000461	CL:0000818	HANCESTRO:0005	HsapDv:0000210	PATO:0000383	TRUE	10x 3' v2	normal	Homo sapiens	female	blood	European	84-year-old human stage
onek1k	110_110	46	84	NCBITaxon:9606	UBERON:0000178	EFO:0009899	PATO:0000461	CL:0000788	HANCESTRO:0005	HsapDv:0000210	PATO:0000383	TRUE	10x 3' v2	normal	Homo sapiens	female	blood	European	84-year-old human stage
onek1k	740_741	5	84	NCBITaxon:9606	UBERON:0000178	EFO:0009899	PATO:0000461	CL:0000788	HANCESTRO:0005	HsapDv:0000210	PATO:0000383	TRUE	10x 3' v2	normal	Homo sapiens	female	blood	European	84-year-old human stage
onek1k	652_653	50	84	NCBITaxon:9606	UBERON:0000178	EFO:0009899	PATO:0000461	CL:0000787	HANCESTRO:0005	HsapDv:0000210	PATO:0000383	TRUE	10x 3' v2	normal	Homo sapiens	female	blood	European	84-year-old human stage
onek1k	302_303	22	83	NCBITaxon:9606	UBERON:0000178	EFO:0009899	PATO:0000461	CL:0000788	HANCESTRO:0005	HsapDv:0000209	PATO:0000383	TRUE	10x 3' v2	normal	Homo sapiens	female	blood	European	83-year-old human stage
onek1k	445_446	30	83	NCBITaxon:9606	UBERON:0000178	EFO:0009899	PATO:0000461	CL:0000787	HANCESTRO:0005	HsapDv:0000209	PATO:0000383	TRUE	10x 3' v2	normal	Homo sapiens	female	blood	European	83-year-old human stage
onek1k	462_463	31	83	NCBITaxon:9606	UBERON:0000178	EFO:0009899	PATO:0000461	CL:0000788	HANCESTRO:0005	HsapDv:0000209	PATO:0000383	TRUE	10x 3' v2	normal	Homo sapiens	female	blood	European	83-year-old human stage
onek1k	674_675	4	83	NCBITaxon:9606	UBERON:0000178	EFO:0009899	PATO:0000461	CL:0000818	HANCESTRO:0005	HsapDv:0000209	PATO:0000383	TRUE	10x 3' v2	normal	Homo sapiens	female	blood	European	83-year-old human stage
onek1k	640_641	50	83	NCBITaxon:9606	UBERON:0000178	EFO:0009899	PATO:0000461	CL:0000788	HANCESTRO:0005	HsapDv:0000209	PATO:0000383	TRUE	10x 3' v2	normal	Homo sapiens	female	blood	European	83-year-old human stage
onek1k	731_732	7	83	NCBITaxon:9606	UBERON:0000178	EFO:0009899	PATO:0000461	CL:0000788	HANCESTRO:0005	HsapDv:0000209	PATO:0000383	TRUE	10x 3' v2	normal	Homo sapiens	female	blood	European	83-year-old human stage
onek1k	448_449	31	82	NCBITaxon:9606	UBERON:0000178	EFO:0009899	PATO:0000461	CL:0000787	HANCESTRO:0005	HsapDv:0000208	PATO:0000383	TRUE	10x 3' v2	normal	Homo sapiens	female	blood	European	82-year-old human stage
onek1k	535_536	43	82	NCBITaxon:9606	UBERON:0000178	EFO:0009899	PATO:0000461	CL:0000788	HANCESTRO:0005	HsapDv:0000208	PATO:0000383	TRUE	10x 3' v2	normal	Homo sapiens	female	blood	European	82-year-old human stage
onek1k	550_551	44	82	NCBITaxon:9606	UBERON:0000178	EFO:0009899	PATO:0000461	CL:0000980	HANCESTRO:0005	HsapDv:0000208	PATO:0000383	TRUE	10x 3' v2	normal	Homo sapiens	female	blood	European	82-year-old human stage
onek1k	242_243	67	82	NCBITaxon:9606	UBERON:0000178	EFO:0009899	PATO:0000461	CL:0000787	HANCESTRO:0005	HsapDv:0000208	PATO:0000383	TRUE	10x 3' v2	normal	Homo sapiens	female	blood	European	82-year-old human stage
onek1k	733_734	8	82	NCBITaxon:9606	UBERON:0000178	EFO:0009899	PATO:0000461	CL:0000787	HANCESTRO:0005	HsapDv:0000208	PATO:0000383	TRUE	10x 3' v2	normal	Homo sapiens	female	blood	European	82-year-old human stage
onek1k	849_850	11	81	NCBITaxon:9606	UBERON:0000178	EFO:0009899	PATO:0000461	CL:0000788	HANCESTRO:0005	HsapDv:0000207	PATO:0000383	TRUE	10x 3' v2	normal	Homo sapiens	female	blood	European	81-year-old human stage
onek1k	988_989	13	81	NCBITaxon:9606	UBERON:0000178	EFO:0009899	PATO:0000461	CL:0000818	HANCESTRO:0005	HsapDv:0000207	PATO:0000383	TRUE	10x 3' v2	normal	Homo sapiens	female	blood	European	81-year-old human stage
onek1k	872_873	19	81	NCBITaxon:9606	UBERON:0000178	EFO:0009899	PATO:0000461	CL:0000788	HANCESTRO:0005	HsapDv:0000207	PATO:0000383	TRUE	10x 3' v2	normal	Homo sapiens	female	blood	European	81-year-old human stage
onek1k	696_697	2	81	NCBITaxon:9606	UBERON:0000178	EFO:0009899	PATO:0000461	CL:0000818	HANCESTRO:0005	HsapDv:0000207	PATO:0000383	TRUE	10x 3' v2	normal	Homo sapiens	female	blood	European	81-year-old human stage
onek1k	880_881	20	81	NCBITaxon:9606	UBERON:0000178	EFO:0009899	PATO:0000461	CL:0000818	HANCESTRO:0005	HsapDv:0000207	PATO:0000383	TRUE	10x 3' v2	normal	Homo sapiens	female	blood	European	81-year-old human stage
onek1k	889_890	21	81	NCBITaxon:9606	UBERON:0000178	EFO:0009899	PATO:0000461	CL:0000788	HANCESTRO:0005	HsapDv:0000207	PATO:0000383	TRUE	10x 3' v2	normal	Homo sapiens	female	blood	European	81-year-old human stage
onek1k	671_672	4	81	NCBITaxon:9606	UBERON:0000178	EFO:0009899	PATO:0000461	CL:0000787	HANCESTRO:0005	HsapDv:0000207	PATO:0000383	TRUE	10x 3' v2	normal	Homo sapiens	female	blood	European	81-year-old human stage
onek1k	112_112	44	81	NCBITaxon:9606	UBERON:0000178	EFO:0009899	PATO:0000461	CL:0000788	HANCESTRO:0005	HsapDv:0000207	PATO:0000383	TRUE	10x 3' v2	normal	Homo sapiens	female	blood	European	81-year-old human stage
onek1k	604_605	47	81	NCBITaxon:9606	UBERON:0000178	EFO:0009899	PATO:0000461	CL:0000787	HANCESTRO:0005	HsapDv:0000207	PATO:0000383	TRUE	10x 3' v2	normal	Homo sapiens	female	blood	European	81-year-old human stage
onek1k	722_723	5	81	NCBITaxon:9606	UBERON:0000178	EFO:0009899	PATO:0000461	CL:0000787	HANCESTRO:0005	HsapDv:0000207	PATO:0000383	TRUE	10x 3' v2	normal	Homo sapiens	female	blood	European	81-year-old human stage
onek1k	972_973	6	81	NCBITaxon:9606	UBERON:0000178	EFO:0009899	PATO:0000461	CL:0000788	HANCESTRO:0005	HsapDv:0000207	PATO:0000383	TRUE	10x 3' v2	normal	Homo sapiens	female	blood	European	81-year-old human stage
onek1k	813_814	7	81	NCBITaxon:9606	UBERON:0000178	EFO:0009899	PATO:0000461	CL:0000818	HANCESTRO:0005	HsapDv:0000207	PATO:0000383	TRUE	10x 3' v2	normal	Homo sapiens	female	blood	European	81-year-old human stage
onek1k	746_747	8	81	NCBITaxon:9606	UBERON:0000178	EFO:0009899	PATO:0000461	CL:0000788	HANCESTRO:0005	HsapDv:0000207	PATO:0000383	TRUE	10x 3' v2	normal	Homo sapiens	female	blood	European	81-year-old human stage
onek1k	1020_1021	16	80	NCBITaxon:9606	UBERON:0000178	EFO:0009899	PATO:0000461	CL:0000787	HANCESTRO:0005	HsapDv:0000206	PATO:0000383	TRUE	10x 3' v2	normal	Homo sapiens	female	blood	European	80-year-old human stage
onek1k	296_297	22	80	NCBITaxon:9606	UBERON:0000178	EFO:0009899	PATO:0000461	CL:0000788	HANCESTRO:0005	HsapDv:0000206	PATO:0000383	TRUE	10x 3' v2	normal	Homo sapiens	female	blood	European	80-year-old human stage
onek1k	314_315	23	80	NCBITaxon:9606	UBERON:0000178	EFO:0009899	PATO:0000461	CL:0000787	HANCESTRO:0005	HsapDv:0000206	PATO:0000383	TRUE	10x 3' v2	normal	Homo sapiens	female	blood	European	80-year-old human stage
onek1k	310_311	23	80	NCBITaxon:9606	UBERON:0000178	EFO:0009899	PATO:0000461	CL:0000788	HANCESTRO:0005	HsapDv:0000206	PATO:0000383	TRUE	10x 3' v2	normal	Homo sapiens	female	blood	European	80-year-old human stage
onek1k	306_307	23	80	NCBITaxon:9606	UBERON:0000178	EFO:0009899	PATO:0000461	CL:0000788	HANCESTRO:0005	HsapDv:0000206	PATO:0000383	TRUE	10x 3' v2	normal	Homo sapiens	female	blood	European	80-year-old human stage
onek1k	455_456	30	80	NCBITaxon:9606	UBERON:0000178	EFO:0009899	PATO:0000461	CL:0000787	HANCESTRO:0005	HsapDv:0000206	PATO:0000383	TRUE	10x 3' v2	normal	Homo sapiens	female	blood	European	80-year-old human stage
onek1k	558_559	38	80	NCBITaxon:9606	UBERON:0000178	EFO:0009899	PATO:0000461	CL:0000818	HANCESTRO:0005	HsapDv:0000206	PATO:0000383	TRUE	10x 3' v2	normal	Homo sapiens	female	blood	European	80-year-old human stage
onek1k	509_510	44	80	NCBITaxon:9606	UBERON:0000178	EFO:0009899	PATO:0000461	CL:0000818	HANCESTRO:0005	HsapDv:0000206	PATO:0000383	TRUE	10x 3' v2	normal	Homo sapiens	female	blood	European	80-year-old human stage
onek1k	718_719	5	80	NCBITaxon:9606	UBERON:0000178	EFO:0009899	PATO:0000461	CL:0000787	HANCESTRO:0005	HsapDv:0000206	PATO:0000383	TRUE	10x 3' v2	normal	Homo sapiens	female	blood	European	80-year-old human stage
onek1k	650_651	50	80	NCBITaxon:9606	UBERON:0000178	EFO:0009899	PATO:0000461	CL:0000788	HANCESTRO:0005	HsapDv:0000206	PATO:0000383	TRUE	10x 3' v2	normal	Homo sapiens	female	blood	European	80-year-old human stage
onek1k	18_18	71	80	NCBITaxon:9606	UBERON:0000178	EFO:0009899	PATO:0000461	CL:0000818	HANCESTRO:0005	HsapDv:0000206	PATO:0000383	TRUE	10x 3' v2	normal	Homo sapiens	female	blood	European	80-year-old human stage
onek1k	892_893	15	79	NCBITaxon:9606	UBERON:0000178	EFO:0009899	PATO:0000461	CL:0000788	HANCESTRO:0005	HsapDv:0000173	PATO:0000383	TRUE	10x 3' v2	normal	Homo sapiens	female	blood	European	79-year-old human stage
onek1k	308_309	23	79	NCBITaxon:9606	UBERON:0000178	EFO:0009899	PATO:0000461	CL:0000818	HANCESTRO:0005	HsapDv:0000173	PATO:0000383	TRUE	10x 3' v2	normal	Homo sapiens	female	blood	European	79-year-old human stage
onek1k	783_784	29	79	NCBITaxon:9606	UBERON:0000178	EFO:0009899	PATO:0000461	CL:0000788	HANCESTRO:0005	HsapDv:0000173	PATO:0000383	TRUE	10x 3' v2	normal	Homo sapiens	female	blood	European	79-year-old human stage
onek1k	492_493	39	79	NCBITaxon:9606	UBERON:0000178	EFO:0009899	PATO:0000461	CL:0000980	HANCESTRO:0005	HsapDv:0000173	PATO:0000383	TRUE	10x 3' v2	normal	Homo sapiens	female	blood	European	79-year-old human stage
onek1k	512_513	44	79	NCBITaxon:9606	UBERON:0000178	EFO:0009899	PATO:0000461	CL:0000818	HANCESTRO:0005	HsapDv:0000173	PATO:0000383	TRUE	10x 3' v2	normal	Homo sapiens	female	blood	European	79-year-old human stage
onek1k	474_475	46	79	NCBITaxon:9606	UBERON:0000178	EFO:0009899	PATO:0000461	CL:0000788	HANCESTRO:0005	HsapDv:0000173	PATO:0000383	TRUE	10x 3' v2	normal	Homo sapiens	female	blood	European	79-year-old human stage
onek1k	287_288	57	79	NCBITaxon:9606	UBERON:0000178	EFO:0009899	PATO:0000461	CL:0000788	HANCESTRO:0005	HsapDv:0000173	PATO:0000383	TRUE	10x 3' v2	normal	Homo sapiens	female	blood	European	79-year-old human stage
onek1k	139_139	59	79	NCBITaxon:9606	UBERON:0000178	EFO:0009899	PATO:0000461	CL:0000787	HANCESTRO:0005	HsapDv:0000173	PATO:0000383	TRUE	10x 3' v2	normal	Homo sapiens	female	blood	European	79-year-old human stage
onek1k	244_245	67	79	NCBITaxon:9606	UBERON:0000178	EFO:0009899	PATO:0000461	CL:0000818	HANCESTRO:0005	HsapDv:0000173	PATO:0000383	TRUE	10x 3' v2	normal	Homo sapiens	female	blood	European	79-year-old human stage
onek1k	6_6	67	79	NCBITaxon:9606	UBERON:0000178	EFO:0009899	PATO:0000461	CL:0000788	HANCESTRO:0005	HsapDv:0000173	PATO:0000383	TRUE	10x 3' v2	normal	Homo sapiens	female	blood	European	79-year-old human stage
onek1k	241_242	77	79	NCBITaxon:9606	UBERON:0000178	EFO:0009899	PATO:0000461	CL:0000788	HANCESTRO:0005	HsapDv:0000173	PATO:0000383	TRUE	10x 3' v2	normal	Homo sapiens	female	blood	European	79-year-old human stage
onek1k	749_750	8	79	NCBITaxon:9606	UBERON:0000178	EFO:0009899	PATO:0000461	CL:0000788	HANCESTRO:0005	HsapDv:0000173	PATO:0000383	TRUE	10x 3' v2	normal	Homo sapiens	female	blood	European	79-year-old human stage
onek1k	814_815	9	79	NCBITaxon:9606	UBERON:0000178	EFO:0009899	PATO:0000461	CL:0000818	HANCESTRO:0005	HsapDv:0000173	PATO:0000383	TRUE	10x 3' v2	normal	Homo sapiens	female	blood	European	79-year-old human stage
onek1k	1036_1037	18	78	NCBITaxon:9606	UBERON:0000178	EFO:0009899	PATO:0000461	CL:0000788	HANCESTRO:0005	HsapDv:0000172	PATO:0000383	TRUE	10x 3' v2	normal	Homo sapiens	female	blood	European	78-year-old human stage
onek1k	373_374	21	78	NCBITaxon:9606	UBERON:0000178	EFO:0009899	PATO:0000461	CL:0000788	HANCESTRO:0005	HsapDv:0000172	PATO:0000383	TRUE	10x 3' v2	normal	Homo sapiens	female	blood	European	78-year-old human stage
onek1k	793_794	30	78	NCBITaxon:9606	UBERON:0000178	EFO:0009899	PATO:0000461	CL:0000788	HANCESTRO:0005	HsapDv:0000172	PATO:0000383	TRUE	10x 3' v2	normal	Homo sapiens	female	blood	European	78-year-old human stage
onek1k	431_432	31	78	NCBITaxon:9606	UBERON:0000178	EFO:0009899	PATO:0000461	CL:0000788	HANCESTRO:0005	HsapDv:0000172	PATO:0000383	TRUE	10x 3' v2	normal	Homo sapiens	female	blood	European	78-year-old human stage
onek1k	434_435	32	78	NCBITaxon:9606	UBERON:0000178	EFO:0009899	PATO:0000461	CL:0000788	HANCESTRO:0005	HsapDv:0000172	PATO:0000383	TRUE	10x 3' v2	normal	Homo sapiens	female	blood	European	78-year-old human stage
onek1k	424_425	33	78	NCBITaxon:9606	UBERON:0000178	EFO:0009899	PATO:0000461	CL:0000788	HANCESTRO:0005	HsapDv:0000172	PATO:0000383	TRUE	10x 3' v2	normal	Homo sapiens	female	blood	European	78-year-old human stage
onek1k	390_391	35	78	NCBITaxon:9606	UBERON:0000178	EFO:0009899	PATO:0000461	CL:0000787	HANCESTRO:0005	HsapDv:0000172	PATO:0000383	TRUE	10x 3' v2	normal	Homo sapiens	female	blood	European	78-year-old human stage
onek1k	340_341	37	78	NCBITaxon:9606	UBERON:0000178	EFO:0009899	PATO:0000461	CL:0000788	HANCESTRO:0005	HsapDv:0000172	PATO:0000383	TRUE	10x 3' v2	normal	Homo sapiens	female	blood	European	78-year-old human stage
onek1k	525_526	45	78	NCBITaxon:9606	UBERON:0000178	EFO:0009899	PATO:0000461	CL:0000787	HANCESTRO:0005	HsapDv:0000172	PATO:0000383	TRUE	10x 3' v2	normal	Homo sapiens	female	blood	European	78-year-old human stage
onek1k	613_614	48	78	NCBITaxon:9606	UBERON:0000178	EFO:0009899	PATO:0000461	CL:0000787	HANCESTRO:0005	HsapDv:0000172	PATO:0000383	TRUE	10x 3' v2	normal	Homo sapiens	female	blood	European	78-year-old human stage
onek1k	10_10	68	78	NCBITaxon:9606	UBERON:0000178	EFO:0009899	PATO:0000461	CL:0000788	HANCESTRO:0005	HsapDv:0000172	PATO:0000383	TRUE	10x 3' v2	normal	Homo sapiens	female	blood	European	78-year-old human stage
onek1k	958_959	75	78	NCBITaxon:9606	UBERON:0000178	EFO:0009899	PATO:0000461	CL:0000788	HANCESTRO:0005	HsapDv:0000172	PATO:0000383	TRUE	10x 3' v2	normal	Homo sapiens	female	blood	European	78-year-old human stage
onek1k	846_847	11	77	NCBITaxon:9606	UBERON:0000178	EFO:0009899	PATO:0000461	CL:0000818	HANCESTRO:0005	HsapDv:0000171	PATO:0000383	TRUE	10x 3' v2	normal	Homo sapiens	female	blood	European	77-year-old human stage
onek1k	810_811	12	77	NCBITaxon:9606	UBERON:0000178	EFO:0009899	PATO:0000461	CL:0000788	HANCESTRO:0005	HsapDv:0000171	PATO:0000383	TRUE	10x 3' v2	normal	Homo sapiens	female	blood	European	77-year-old human stage
onek1k	900_901	16	77	NCBITaxon:9606	UBERON:0000178	EFO:0009899	PATO:0000461	CL:0000788	HANCESTRO:0005	HsapDv:0000171	PATO:0000383	TRUE	10x 3' v2	normal	Homo sapiens	female	blood	European	77-year-old human stage
onek1k	323_324	24	77	NCBITaxon:9606	UBERON:0000178	EFO:0009899	PATO:0000461	CL:0000818	HANCESTRO:0005	HsapDv:0000171	PATO:0000383	TRUE	10x 3' v2	normal	Homo sapiens	female	blood	European	77-year-old human stage
onek1k	381_382	41	77	NCBITaxon:9606	UBERON:0000178	EFO:0009899	PATO:0000461	CL:0000787	HANCESTRO:0005	HsapDv:0000171	PATO:0000383	TRUE	10x 3' v2	normal	Homo sapiens	female	blood	European	77-year-old human stage
onek1k	116_116	46	77	NCBITaxon:9606	UBERON:0000178	EFO:0009899	PATO:0000461	CL:0000788	HANCESTRO:0005	HsapDv:0000171	PATO:0000383	TRUE	10x 3' v2	normal	Homo sapiens	female	blood	European	77-year-old human stage
onek1k	607_608	48	77	NCBITaxon:9606	UBERON:0000178	EFO:0009899	PATO:0000461	CL:0000787	HANCESTRO:0005	HsapDv:0000171	PATO:0000383	TRUE	10x 3' v2	normal	Homo sapiens	female	blood	European	77-year-old human stage
onek1k	499_500	49	77	NCBITaxon:9606	UBERON:0000178	EFO:0009899	PATO:0000461	CL:0000787	HANCESTRO:0005	HsapDv:0000171	PATO:0000383	TRUE	10x 3' v2	normal	Homo sapiens	female	blood	European	77-year-old human stage
onek1k	351_352	53	77	NCBITaxon:9606	UBERON:0000178	EFO:0009899	PATO:0000461	CL:0000818	HANCESTRO:0005	HsapDv:0000171	PATO:0000383	TRUE	10x 3' v2	normal	Homo sapiens	female	blood	European	77-year-old human stage
onek1k	1079_1080	57	77	NCBITaxon:9606	UBERON:0000178	EFO:0009899	PATO:0000461	CL:0000788	HANCESTRO:0005	HsapDv:0000171	PATO:0000383	TRUE	10x 3' v2	normal	Homo sapiens	female	blood	European	77-year-old human stage
onek1k	226_227	68	77	NCBITaxon:9606	UBERON:0000178	EFO:0009899	PATO:0000461	CL:0000788	HANCESTRO:0005	HsapDv:0000171	PATO:0000383	TRUE	10x 3' v2	normal	Homo sapiens	female	blood	European	77-year-old human stage
onek1k	727_728	7	77	NCBITaxon:9606	UBERON:0000178	EFO:0009899	PATO:0000461	CL:0000788	HANCESTRO:0005	HsapDv:0000171	PATO:0000383	TRUE	10x 3' v2	normal	Homo sapiens	female	blood	European	77-year-old human stage
onek1k	735_736	7	77	NCBITaxon:9606	UBERON:0000178	EFO:0009899	PATO:0000461	CL:0000818	HANCESTRO:0005	HsapDv:0000171	PATO:0000383	TRUE	10x 3' v2	normal	Homo sapiens	female	blood	European	77-year-old human stage
onek1k	985_986	11	76	NCBITaxon:9606	UBERON:0000178	EFO:0009899	PATO:0000461	CL:0000787	HANCESTRO:0005	HsapDv:0000170	PATO:0000383	TRUE	10x 3' v2	normal	Homo sapiens	female	blood	European	76-year-old human stage
onek1k	991_992	12	76	NCBITaxon:9606	UBERON:0000178	EFO:0009899	PATO:0000461	CL:0000788	HANCESTRO:0005	HsapDv:0000170	PATO:0000383	TRUE	10x 3' v2	normal	Homo sapiens	female	blood	European	76-year-old human stage
onek1k	876_877	20	76	NCBITaxon:9606	UBERON:0000178	EFO:0009899	PATO:0000461	CL:0000787	HANCESTRO:0005	HsapDv:0000170	PATO:0000383	TRUE	10x 3' v2	normal	Homo sapiens	female	blood	European	76-year-old human stage
onek1k	316_317	23	76	NCBITaxon:9606	UBERON:0000178	EFO:0009899	PATO:0000461	CL:0000788	HANCESTRO:0005	HsapDv:0000170	PATO:0000383	TRUE	10x 3' v2	normal	Homo sapiens	female	blood	European	76-year-old human stage
onek1k	292_293	23	76	NCBITaxon:9606	UBERON:0000178	EFO:0009899	PATO:0000461	CL:0000788	HANCESTRO:0005	HsapDv:0000170	PATO:0000383	TRUE	10x 3' v2	normal	Homo sapiens	female	blood	European	76-year-old human stage
onek1k	921_922	26	76	NCBITaxon:9606	UBERON:0000178	EFO:0009899	PATO:0000461	CL:0000788	HANCESTRO:0005	HsapDv:0000170	PATO:0000383	TRUE	10x 3' v2	normal	Homo sapiens	female	blood	European	76-year-old human stage
onek1k	781_782	29	76	NCBITaxon:9606	UBERON:0000178	EFO:0009899	PATO:0000461	CL:0000818	HANCESTRO:0005	HsapDv:0000170	PATO:0000383	TRUE	10x 3' v2	normal	Homo sapiens	female	blood	European	76-year-old human stage
onek1k	786_787	29	76	NCBITaxon:9606	UBERON:0000178	EFO:0009899	PATO:0000461	CL:0000818	HANCESTRO:0005	HsapDv:0000170	PATO:0000383	TRUE	10x 3' v2	normal	Homo sapiens	female	blood	European	76-year-old human stage
onek1k	464_465	31	76	NCBITaxon:9606	UBERON:0000178	EFO:0009899	PATO:0000461	CL:0000818	HANCESTRO:0005	HsapDv:0000170	PATO:0000383	TRUE	10x 3' v2	normal	Homo sapiens	female	blood	European	76-year-old human stage
onek1k	715_716	4	76	NCBITaxon:9606	UBERON:0000178	EFO:0009899	PATO:0000461	CL:0000787	HANCESTRO:0005	HsapDv:0000170	PATO:0000383	TRUE	10x 3' v2	normal	Homo sapiens	female	blood	European	76-year-old human stage
onek1k	677_678	4	76	NCBITaxon:9606	UBERON:0000178	EFO:0009899	PATO:0000461	CL:0000788	HANCESTRO:0005	HsapDv:0000170	PATO:0000383	TRUE	10x 3' v2	normal	Homo sapiens	female	blood	European	76-year-old human stage
onek1k	468_469	45	76	NCBITaxon:9606	UBERON:0000178	EFO:0009899	PATO:0000461	CL:0000787	HANCESTRO:0005	HsapDv:0000170	PATO:0000383	TRUE	10x 3' v2	normal	Homo sapiens	female	blood	European	76-year-old human stage
onek1k	611_612	48	76	NCBITaxon:9606	UBERON:0000178	EFO:0009899	PATO:0000461	CL:0000788	HANCESTRO:0005	HsapDv:0000170	PATO:0000383	TRUE	10x 3' v2	normal	Homo sapiens	female	blood	European	76-year-old human stage
onek1k	717_718	5	76	NCBITaxon:9606	UBERON:0000178	EFO:0009899	PATO:0000461	CL:0000788	HANCESTRO:0005	HsapDv:0000170	PATO:0000383	TRUE	10x 3' v2	normal	Homo sapiens	female	blood	European	76-year-old human stage
onek1k	934_935	73	76	NCBITaxon:9606	UBERON:0000178	EFO:0009899	PATO:0000461	CL:0000788	HANCESTRO:0005	HsapDv:0000170	PATO:0000383	TRUE	10x 3' v2	normal	Homo sapiens	female	blood	European	76-year-old human stage
onek1k	801_802	9	76	NCBITaxon:9606	UBERON:0000178	EFO:0009899	PATO:0000461	CL:0000788	HANCESTRO:0005	HsapDv:0000170	PATO:0000383	TRUE	10x 3' v2	normal	Homo sapiens	female	blood	European	76-year-old human stage
onek1k	685_686	1	75	NCBITaxon:9606	UBERON:0000178	EFO:0009899	PATO:0000461	CL:0000818	HANCESTRO:0005	HsapDv:0000169	PATO:0000383	TRUE	10x 3' v2	normal	Homo sapiens	female	blood	European	75-year-old human stage
onek1k	684_685	1	75	NCBITaxon:9606	UBERON:0000178	EFO:0009899	PATO:0000461	CL:0000787	HANCESTRO:0005	HsapDv:0000169	PATO:0000383	TRUE	10x 3' v2	normal	Homo sapiens	female	blood	European	75-year-old human stage
onek1k	842_843	10	75	NCBITaxon:9606	UBERON:0000178	EFO:0009899	PATO:0000461	CL:0000788	HANCESTRO:0005	HsapDv:0000169	PATO:0000383	TRUE	10x 3' v2	normal	Homo sapiens	female	blood	European	75-year-old human stage
onek1k	823_824	10	75	NCBITaxon:9606	UBERON:0000178	EFO:0009899	PATO:0000461	CL:0000788	HANCESTRO:0005	HsapDv:0000169	PATO:0000383	TRUE	10x 3' v2	normal	Homo sapiens	female	blood	European	75-year-old human stage
onek1k	1007_1008	14	75	NCBITaxon:9606	UBERON:0000178	EFO:0009899	PATO:0000461	CL:0000787	HANCESTRO:0005	HsapDv:0000169	PATO:0000383	TRUE	10x 3' v2	normal	Homo sapiens	female	blood	European	75-year-old human stage
onek1k	1021_1022	16	75	NCBITaxon:9606	UBERON:0000178	EFO:0009899	PATO:0000461	CL:0000787	HANCESTRO:0005	HsapDv:0000169	PATO:0000383	TRUE	10x 3' v2	normal	Homo sapiens	female	blood	European	75-year-old human stage
onek1k	1026_1027	17	75	NCBITaxon:9606	UBERON:0000178	EFO:0009899	PATO:0000461	CL:0000788	HANCESTRO:0005	HsapDv:0000169	PATO:0000383	TRUE	10x 3' v2	normal	Homo sapiens	female	blood	European	75-year-old human stage
onek1k	1039_1040	18	75	NCBITaxon:9606	UBERON:0000178	EFO:0009899	PATO:0000461	CL:0000788	HANCESTRO:0005	HsapDv:0000169	PATO:0000383	TRUE	10x 3' v2	normal	Homo sapiens	female	blood	European	75-year-old human stage
onek1k	1054_1055	25	75	NCBITaxon:9606	UBERON:0000178	EFO:0009899	PATO:0000461	CL:0000788	HANCESTRO:0005	HsapDv:0000169	PATO:0000383	TRUE	10x 3' v2	normal	Homo sapiens	female	blood	European	75-year-old human stage
onek1k	420_421	37	75	NCBITaxon:9606	UBERON:0000178	EFO:0009899	PATO:0000461	CL:0000788	HANCESTRO:0005	HsapDv:0000169	PATO:0000383	TRUE	10x 3' v2	normal	Homo sapiens	female	blood	European	75-year-old human stage
onek1k	751_752	39	75	NCBITaxon:9606	UBERON:0000178	EFO:0009899	PATO:0000461	CL:0000788	HANCESTRO:0005	HsapDv:0000169	PATO:0000383	TRUE	10x 3' v2	normal	Homo sapiens	female	blood	European	75-year-old human stage
onek1k	589_590	51	75	NCBITaxon:9606	UBERON:0000178	EFO:0009899	PATO:0000461	CL:0000788	HANCESTRO:0005	HsapDv:0000169	PATO:0000383	TRUE	10x 3' v2	normal	Homo sapiens	female	blood	European	75-year-old human stage
onek1k	90_90	55	75	NCBITaxon:9606	UBERON:0000178	EFO:0009899	PATO:0000461	CL:0000788	HANCESTRO:0005	HsapDv:0000169	PATO:0000383	TRUE	10x 3' v2	normal	Homo sapiens	female	blood	European	75-year-old human stage
onek1k	519_520	76	75	NCBITaxon:9606	UBERON:0000178	EFO:0009899	PATO:0000461	CL:0000788	HANCESTRO:0005	HsapDv:0000169	PATO:0000383	TRUE	10x 3' v2	normal	Homo sapiens	female	blood	European	75-year-old human stage
onek1k	750_751	9	75	NCBITaxon:9606	UBERON:0000178	EFO:0009899	PATO:0000461	CL:0000788	HANCESTRO:0005	HsapDv:0000169	PATO:0000383	TRUE	10x 3' v2	normal	Homo sapiens	female	blood	European	75-year-old human stage
onek1k	797_798	9	75	NCBITaxon:9606	UBERON:0000178	EFO:0009899	PATO:0000461	CL:0000788	HANCESTRO:0005	HsapDv:0000169	PATO:0000383	TRUE	10x 3' v2	normal	Homo sapiens	female	blood	European	75-year-old human stage
onek1k	840_841	9	75	NCBITaxon:9606	UBERON:0000178	EFO:0009899	PATO:0000461	CL:0000788	HANCESTRO:0005	HsapDv:0000169	PATO:0000383	TRUE	10x 3' v2	normal	Homo sapiens	female	blood	European	75-year-old human stage
onek1k	847_848	11	74	NCBITaxon:9606	UBERON:0000178	EFO:0009899	PATO:0000461	CL:0000788	HANCESTRO:0005	HsapDv:0000168	PATO:0000383	TRUE	10x 3' v2	normal	Homo sapiens	female	blood	European	74-year-old human stage
onek1k	1004_1005	13	74	NCBITaxon:9606	UBERON:0000178	EFO:0009899	PATO:0000461	CL:0000787	HANCESTRO:0005	HsapDv:0000168	PATO:0000383	TRUE	10x 3' v2	normal	Homo sapiens	female	blood	European	74-year-old human stage
onek1k	987_988	13	74	NCBITaxon:9606	UBERON:0000178	EFO:0009899	PATO:0000461	CL:0000788	HANCESTRO:0005	HsapDv:0000168	PATO:0000383	TRUE	10x 3' v2	normal	Homo sapiens	female	blood	European	74-year-old human stage
onek1k	883_884	20	74	NCBITaxon:9606	UBERON:0000178	EFO:0009899	PATO:0000461	CL:0000788	HANCESTRO:0005	HsapDv:0000168	PATO:0000383	TRUE	10x 3' v2	normal	Homo sapiens	female	blood	European	74-year-old human stage
onek1k	408_409	37	74	NCBITaxon:9606	UBERON:0000178	EFO:0009899	PATO:0000461	CL:0000787	HANCESTRO:0005	HsapDv:0000168	PATO:0000383	TRUE	10x 3' v2	normal	Homo sapiens	female	blood	European	74-year-old human stage
onek1k	467_468	45	74	NCBITaxon:9606	UBERON:0000178	EFO:0009899	PATO:0000461	CL:0000788	HANCESTRO:0005	HsapDv:0000168	PATO:0000383	TRUE	10x 3' v2	normal	Homo sapiens	female	blood	European	74-year-old human stage
onek1k	623_624	49	74	NCBITaxon:9606	UBERON:0000178	EFO:0009899	PATO:0000461	CL:0000788	HANCESTRO:0005	HsapDv:0000168	PATO:0000383	TRUE	10x 3' v2	normal	Homo sapiens	female	blood	European	74-year-old human stage
onek1k	594_595	52	74	NCBITaxon:9606	UBERON:0000178	EFO:0009899	PATO:0000461	CL:0000818	HANCESTRO:0005	HsapDv:0000168	PATO:0000383	TRUE	10x 3' v2	normal	Homo sapiens	female	blood	European	74-year-old human stage
onek1k	28_28	59	74	NCBITaxon:9606	UBERON:0000178	EFO:0009899	PATO:0000461	CL:0000788	HANCESTRO:0005	HsapDv:0000168	PATO:0000383	TRUE	10x 3' v2	normal	Homo sapiens	female	blood	European	74-year-old human stage
onek1k	125_125	63	74	NCBITaxon:9606	UBERON:0000178	EFO:0009899	PATO:0000461	CL:0000788	HANCESTRO:0005	HsapDv:0000168	PATO:0000383	TRUE	10x 3' v2	normal	Homo sapiens	female	blood	European	74-year-old human stage
onek1k	7_7	67	74	NCBITaxon:9606	UBERON:0000178	EFO:0009899	PATO:0000461	CL:0000788	HANCESTRO:0005	HsapDv:0000168	PATO:0000383	TRUE	10x 3' v2	normal	Homo sapiens	female	blood	European	74-year-old human stage
onek1k	19_19	71	74	NCBITaxon:9606	UBERON:0000178	EFO:0009899	PATO:0000461	CL:0000788	HANCESTRO:0005	HsapDv:0000168	PATO:0000383	TRUE	10x 3' v2	normal	Homo sapiens	female	blood	European	74-year-old human stage
onek1k	1000_1001	13	73	NCBITaxon:9606	UBERON:0000178	EFO:0009899	PATO:0000461	CL:0000788	HANCESTRO:0005	HsapDv:0000167	PATO:0000383	TRUE	10x 3' v2	normal	Homo sapiens	female	blood	European	73-year-old human stage
onek1k	915_916	19	73	NCBITaxon:9606	UBERON:0000178	EFO:0009899	PATO:0000461	CL:0000788	HANCESTRO:0005	HsapDv:0000167	PATO:0000383	TRUE	10x 3' v2	normal	Homo sapiens	female	blood	European	73-year-old human stage
onek1k	701_702	2	73	NCBITaxon:9606	UBERON:0000178	EFO:0009899	PATO:0000461	CL:0000818	HANCESTRO:0005	HsapDv:0000167	PATO:0000383	TRUE	10x 3' v2	normal	Homo sapiens	female	blood	European	73-year-old human stage
onek1k	782_783	29	73	NCBITaxon:9606	UBERON:0000178	EFO:0009899	PATO:0000461	CL:0000980	HANCESTRO:0005	HsapDv:0000167	PATO:0000383	TRUE	10x 3' v2	normal	Homo sapiens	female	blood	European	73-year-old human stage
onek1k	1071_1072	35	73	NCBITaxon:9606	UBERON:0000178	EFO:0009899	PATO:0000461	CL:0000788	HANCESTRO:0005	HsapDv:0000167	PATO:0000383	TRUE	10x 3' v2	normal	Homo sapiens	female	blood	European	73-year-old human stage
onek1k	675_676	4	73	NCBITaxon:9606	UBERON:0000178	EFO:0009899	PATO:0000461	CL:0000787	HANCESTRO:0005	HsapDv:0000167	PATO:0000383	TRUE	10x 3' v2	normal	Homo sapiens	female	blood	European	73-year-old human stage
onek1k	546_547	43	73	NCBITaxon:9606	UBERON:0000178	EFO:0009899	PATO:0000461	CL:0000788	HANCESTRO:0005	HsapDv:0000167	PATO:0000383	TRUE	10x 3' v2	normal	Homo sapiens	female	blood	European	73-year-old human stage
onek1k	648_649	50	73	NCBITaxon:9606	UBERON:0000178	EFO:0009899	PATO:0000461	CL:0000818	HANCESTRO:0005	HsapDv:0000167	PATO:0000383	TRUE	10x 3' v2	normal	Homo sapiens	female	blood	European	73-year-old human stage
onek1k	75_75	55	73	NCBITaxon:9606	UBERON:0000178	EFO:0009899	PATO:0000461	CL:0000788	HANCESTRO:0005	HsapDv:0000167	PATO:0000383	TRUE	10x 3' v2	normal	Homo sapiens	female	blood	European	73-year-old human stage
onek1k	156_156	58	73	NCBITaxon:9606	UBERON:0000178	EFO:0009899	PATO:0000461	CL:0000788	HANCESTRO:0005	HsapDv:0000167	PATO:0000383	TRUE	10x 3' v2	normal	Homo sapiens	female	blood	European	73-year-old human stage
onek1k	134_134	59	73	NCBITaxon:9606	UBERON:0000178	EFO:0009899	PATO:0000461	CL:0000788	HANCESTRO:0005	HsapDv:0000167	PATO:0000383	TRUE	10x 3' v2	normal	Homo sapiens	female	blood	European	73-year-old human stage
onek1k	27_27	59	73	NCBITaxon:9606	UBERON:0000178	EFO:0009899	PATO:0000461	CL:0000818	HANCESTRO:0005	HsapDv:0000167	PATO:0000383	TRUE	10x 3' v2	normal	Homo sapiens	female	blood	European	73-year-old human stage
onek1k	279_280	62	73	NCBITaxon:9606	UBERON:0000178	EFO:0009899	PATO:0000461	CL:0000788	HANCESTRO:0005	HsapDv:0000167	PATO:0000383	TRUE	10x 3' v2	normal	Homo sapiens	female	blood	European	73-year-old human stage
onek1k	33_33	64	73	NCBITaxon:9606	UBERON:0000178	EFO:0009899	PATO:0000461	CL:0000788	HANCESTRO:0005	HsapDv:0000167	PATO:0000383	TRUE	10x 3' v2	normal	Homo sapiens	female	blood	European	73-year-old human stage
onek1k	217_218	70	73	NCBITaxon:9606	UBERON:0000178	EFO:0009899	PATO:0000461	CL:0000788	HANCESTRO:0005	HsapDv:0000167	PATO:0000383	TRUE	10x 3' v2	normal	Homo sapiens	female	blood	European	73-year-old human stage
onek1k	960_961	75	73	NCBITaxon:9606	UBERON:0000178	EFO:0009899	PATO:0000461	CL:0000787	HANCESTRO:0005	HsapDv:0000167	PATO:0000383	TRUE	10x 3' v2	normal	Homo sapiens	female	blood	European	73-year-old human stage
onek1k	795_796	9	73	NCBITaxon:9606	UBERON:0000178	EFO:0009899	PATO:0000461	CL:0000788	HANCESTRO:0005	HsapDv:0000167	PATO:0000383	TRUE	10x 3' v2	normal	Homo sapiens	female	blood	European	73-year-old human stage
onek1k	1009_1010	15	72	NCBITaxon:9606	UBERON:0000178	EFO:0009899	PATO:0000461	CL:0000788	HANCESTRO:0005	HsapDv:0000166	PATO:0000383	TRUE	10x 3' v2	normal	Homo sapiens	female	blood	European	72-year-old human stage
onek1k	1031_1032	17	72	NCBITaxon:9606	UBERON:0000178	EFO:0009899	PATO:0000461	CL:0000788	HANCESTRO:0005	HsapDv:0000166	PATO:0000383	TRUE	10x 3' v2	normal	Homo sapiens	female	blood	European	72-year-old human stage
onek1k	1028_1029	17	72	NCBITaxon:9606	UBERON:0000178	EFO:0009899	PATO:0000461	CL:0000787	HANCESTRO:0005	HsapDv:0000166	PATO:0000383	TRUE	10x 3' v2	normal	Homo sapiens	female	blood	European	72-year-old human stage
onek1k	1029_1030	17	72	NCBITaxon:9606	UBERON:0000178	EFO:0009899	PATO:0000461	CL:0000788	HANCESTRO:0005	HsapDv:0000166	PATO:0000383	TRUE	10x 3' v2	normal	Homo sapiens	female	blood	European	72-year-old human stage
onek1k	1040_1041	18	72	NCBITaxon:9606	UBERON:0000178	EFO:0009899	PATO:0000461	CL:0000818	HANCESTRO:0005	HsapDv:0000166	PATO:0000383	TRUE	10x 3' v2	normal	Homo sapiens	female	blood	European	72-year-old human stage
onek1k	867_868	19	72	NCBITaxon:9606	UBERON:0000178	EFO:0009899	PATO:0000461	CL:0000788	HANCESTRO:0005	HsapDv:0000166	PATO:0000383	TRUE	10x 3' v2	normal	Homo sapiens	female	blood	European	72-year-old human stage
onek1k	1041_1042	19	72	NCBITaxon:9606	UBERON:0000178	EFO:0009899	PATO:0000461	CL:0000788	HANCESTRO:0005	HsapDv:0000166	PATO:0000383	TRUE	10x 3' v2	normal	Homo sapiens	female	blood	European	72-year-old human stage
onek1k	916_917	19	72	NCBITaxon:9606	UBERON:0000178	EFO:0009899	PATO:0000461	CL:0000787	HANCESTRO:0005	HsapDv:0000166	PATO:0000383	TRUE	10x 3' v2	normal	Homo sapiens	female	blood	European	72-year-old human stage
onek1k	695_696	2	72	NCBITaxon:9606	UBERON:0000178	EFO:0009899	PATO:0000461	CL:0000788	HANCESTRO:0005	HsapDv:0000166	PATO:0000383	TRUE	10x 3' v2	normal	Homo sapiens	female	blood	European	72-year-old human stage
onek1k	446_447	30	72	NCBITaxon:9606	UBERON:0000178	EFO:0009899	PATO:0000461	CL:0000788	HANCESTRO:0005	HsapDv:0000166	PATO:0000383	TRUE	10x 3' v2	normal	Homo sapiens	female	blood	European	72-year-old human stage
onek1k	419_420	34	72	NCBITaxon:9606	UBERON:0000178	EFO:0009899	PATO:0000461	CL:0000788	HANCESTRO:0005	HsapDv:0000166	PATO:0000383	TRUE	10x 3' v2	normal	Homo sapiens	female	blood	European	72-year-old human stage
onek1k	543_544	43	72	NCBITaxon:9606	UBERON:0000178	EFO:0009899	PATO:0000461	CL:0000787	HANCESTRO:0005	HsapDv:0000166	PATO:0000383	TRUE	10x 3' v2	normal	Homo sapiens	female	blood	European	72-year-old human stage
onek1k	551_552	44	72	NCBITaxon:9606	UBERON:0000178	EFO:0009899	PATO:0000461	CL:0000787	HANCESTRO:0005	HsapDv:0000166	PATO:0000383	TRUE	10x 3' v2	normal	Homo sapiens	female	blood	European	72-year-old human stage
onek1k	1068_1069	44	72	NCBITaxon:9606	UBERON:0000178	EFO:0009899	PATO:0000461	CL:0000980	HANCESTRO:0005	HsapDv:0000166	PATO:0000383	TRUE	10x 3' v2	normal	Homo sapiens	female	blood	European	72-year-old human stage
onek1k	114_114	46	72	NCBITaxon:9606	UBERON:0000178	EFO:0009899	PATO:0000461	CL:0000788	HANCESTRO:0005	HsapDv:0000166	PATO:0000383	TRUE	10x 3' v2	normal	Homo sapiens	female	blood	European	72-year-old human stage
onek1k	473_474	46	72	NCBITaxon:9606	UBERON:0000178	EFO:0009899	PATO:0000461	CL:0000788	HANCESTRO:0005	HsapDv:0000166	PATO:0000383	TRUE	10x 3' v2	normal	Homo sapiens	female	blood	European	72-year-old human stage
onek1k	587_588	51	72	NCBITaxon:9606	UBERON:0000178	EFO:0009899	PATO:0000461	CL:0000788	HANCESTRO:0005	HsapDv:0000166	PATO:0000383	TRUE	10x 3' v2	normal	Homo sapiens	female	blood	European	72-year-old human stage
onek1k	40_40	54	72	NCBITaxon:9606	UBERON:0000178	EFO:0009899	PATO:0000461	CL:0000818	HANCESTRO:0005	HsapDv:0000166	PATO:0000383	TRUE	10x 3' v2	normal	Homo sapiens	female	blood	European	72-year-old human stage
onek1k	208_209	69	72	NCBITaxon:9606	UBERON:0000178	EFO:0009899	PATO:0000461	CL:0000788	HANCESTRO:0005	HsapDv:0000166	PATO:0000383	TRUE	10x 3' v2	normal	Homo sapiens	female	blood	European	72-year-old human stage
onek1k	982_983	7	72	NCBITaxon:9606	UBERON:0000178	EFO:0009899	PATO:0000461	CL:0000787	HANCESTRO:0005	HsapDv:0000166	PATO:0000383	TRUE	10x 3' v2	normal	Homo sapiens	female	blood	European	72-year-old human stage
onek1k	839_840	8	72	NCBITaxon:9606	UBERON:0000178	EFO:0009899	PATO:0000461	CL:0000788	HANCESTRO:0005	HsapDv:0000166	PATO:0000383	TRUE	10x 3' v2	normal	Homo sapiens	female	blood	European	72-year-old human stage
onek1k	832_833	10	71	NCBITaxon:9606	UBERON:0000178	EFO:0009899	PATO:0000461	CL:0000787	HANCESTRO:0005	HsapDv:0000165	PATO:0000383	TRUE	10x 3' v2	normal	Homo sapiens	female	blood	European	71-year-old human stage
onek1k	995_996	12	71	NCBITaxon:9606	UBERON:0000178	EFO:0009899	PATO:0000461	CL:0000788	HANCESTRO:0005	HsapDv:0000165	PATO:0000383	TRUE	10x 3' v2	normal	Homo sapiens	female	blood	European	71-year-old human stage
onek1k	1010_1011	15	71	NCBITaxon:9606	UBERON:0000178	EFO:0009899	PATO:0000461	CL:0000818	HANCESTRO:0005	HsapDv:0000165	PATO:0000383	TRUE	10x 3' v2	normal	Homo sapiens	female	blood	European	71-year-old human stage
onek1k	907_908	18	71	NCBITaxon:9606	UBERON:0000178	EFO:0009899	PATO:0000461	CL:0000788	HANCESTRO:0005	HsapDv:0000165	PATO:0000383	TRUE	10x 3' v2	normal	Homo sapiens	female	blood	European	71-year-old human stage
onek1k	700_701	2	71	NCBITaxon:9606	UBERON:0000178	EFO:0009899	PATO:0000461	CL:0000787	HANCESTRO:0005	HsapDv:0000165	PATO:0000383	TRUE	10x 3' v2	normal	Homo sapiens	female	blood	European	71-year-old human stage
onek1k	1047_1048	24	71	NCBITaxon:9606	UBERON:0000178	EFO:0009899	PATO:0000461	CL:0000788	HANCESTRO:0005	HsapDv:0000165	PATO:0000383	TRUE	10x 3' v2	normal	Homo sapiens	female	blood	European	71-year-old human stage
onek1k	1055_1056	25	71	NCBITaxon:9606	UBERON:0000178	EFO:0009899	PATO:0000461	CL:0000818	HANCESTRO:0005	HsapDv:0000165	PATO:0000383	TRUE	10x 3' v2	normal	Homo sapiens	female	blood	European	71-year-old human stage
onek1k	759_760	27	71	NCBITaxon:9606	UBERON:0000178	EFO:0009899	PATO:0000461	CL:0000788	HANCESTRO:0005	HsapDv:0000165	PATO:0000383	TRUE	10x 3' v2	normal	Homo sapiens	female	blood	European	71-year-old human stage
onek1k	1070_1071	36	71	NCBITaxon:9606	UBERON:0000178	EFO:0009899	PATO:0000461	CL:0000818	HANCESTRO:0005	HsapDv:0000165	PATO:0000383	TRUE	10x 3' v2	normal	Homo sapiens	female	blood	European	71-year-old human stage
onek1k	1066_1067	36	71	NCBITaxon:9606	UBERON:0000178	EFO:0009899	PATO:0000461	CL:0000788	HANCESTRO:0005	HsapDv:0000165	PATO:0000383	TRUE	10x 3' v2	normal	Homo sapiens	female	blood	European	71-year-old human stage
onek1k	870_871	38	71	NCBITaxon:9606	UBERON:0000178	EFO:0009899	PATO:0000461	CL:0000818	HANCESTRO:0005	HsapDv:0000165	PATO:0000383	TRUE	10x 3' v2	normal	Homo sapiens	female	blood	European	71-year-old human stage
onek1k	562_563	39	71	NCBITaxon:9606	UBERON:0000178	EFO:0009899	PATO:0000461	CL:0000787	HANCESTRO:0005	HsapDv:0000165	PATO:0000383	TRUE	10x 3' v2	normal	Homo sapiens	female	blood	European	71-year-old human stage
onek1k	101_101	41	71	NCBITaxon:9606	UBERON:0000178	EFO:0009899	PATO:0000461	CL:0000788	HANCESTRO:0005	HsapDv:0000165	PATO:0000383	TRUE	10x 3' v2	normal	Homo sapiens	female	blood	European	71-year-old human stage
onek1k	599_600	45	71	NCBITaxon:9606	UBERON:0000178	EFO:0009899	PATO:0000461	CL:0000787	HANCESTRO:0005	HsapDv:0000165	PATO:0000383	TRUE	10x 3' v2	normal	Homo sapiens	female	blood	European	71-year-old human stage
onek1k	606_607	47	71	NCBITaxon:9606	UBERON:0000178	EFO:0009899	PATO:0000461	CL:0000787	HANCESTRO:0005	HsapDv:0000165	PATO:0000383	TRUE	10x 3' v2	normal	Homo sapiens	female	blood	European	71-year-old human stage
onek1k	353_354	53	71	NCBITaxon:9606	UBERON:0000178	EFO:0009899	PATO:0000461	CL:0000787	HANCESTRO:0005	HsapDv:0000165	PATO:0000383	TRUE	10x 3' v2	normal	Homo sapiens	female	blood	European	71-year-old human stage
onek1k	55_55	56	71	NCBITaxon:9606	UBERON:0000178	EFO:0009899	PATO:0000461	CL:0000818	HANCESTRO:0005	HsapDv:0000165	PATO:0000383	TRUE	10x 3' v2	normal	Homo sapiens	female	blood	European	71-year-old human stage
onek1k	1080_1081	57	71	NCBITaxon:9606	UBERON:0000178	EFO:0009899	PATO:0000461	CL:0000788	HANCESTRO:0005	HsapDv:0000165	PATO:0000383	TRUE	10x 3' v2	normal	Homo sapiens	female	blood	European	71-year-old human stage
onek1k	978_979	6	71	NCBITaxon:9606	UBERON:0000178	EFO:0009899	PATO:0000461	CL:0000818	HANCESTRO:0005	HsapDv:0000165	PATO:0000383	TRUE	10x 3' v2	normal	Homo sapiens	female	blood	European	71-year-old human stage
onek1k	124_124	65	71	NCBITaxon:9606	UBERON:0000178	EFO:0009899	PATO:0000461	CL:0000787	HANCESTRO:0005	HsapDv:0000165	PATO:0000383	TRUE	10x 3' v2	normal	Homo sapiens	female	blood	European	71-year-old human stage
onek1k	980_981	7	71	NCBITaxon:9606	UBERON:0000178	EFO:0009899	PATO:0000461	CL:0000818	HANCESTRO:0005	HsapDv:0000165	PATO:0000383	TRUE	10x 3' v2	normal	Homo sapiens	female	blood	European	71-year-old human stage
onek1k	1012_1013	15	70	NCBITaxon:9606	UBERON:0000178	EFO:0009899	PATO:0000461	CL:0000788	HANCESTRO:0005	HsapDv:0000164	PATO:0000383	TRUE	10x 3' v2	normal	Homo sapiens	female	blood	European	70-year-old human stage
onek1k	1014_1015	15	70	NCBITaxon:9606	UBERON:0000178	EFO:0009899	PATO:0000461	CL:0000818	HANCESTRO:0005	HsapDv:0000164	PATO:0000383	TRUE	10x 3' v2	normal	Homo sapiens	female	blood	European	70-year-old human stage
onek1k	1027_1028	17	70	NCBITaxon:9606	UBERON:0000178	EFO:0009899	PATO:0000461	CL:0000788	HANCESTRO:0005	HsapDv:0000164	PATO:0000383	TRUE	10x 3' v2	normal	Homo sapiens	female	blood	European	70-year-old human stage
onek1k	1024_1025	17	70	NCBITaxon:9606	UBERON:0000178	EFO:0009899	PATO:0000461	CL:0000818	HANCESTRO:0005	HsapDv:0000164	PATO:0000383	TRUE	10x 3' v2	normal	Homo sapiens	female	blood	European	70-year-old human stage
onek1k	1035_1036	18	70	NCBITaxon:9606	UBERON:0000178	EFO:0009899	PATO:0000461	CL:0000818	HANCESTRO:0005	HsapDv:0000164	PATO:0000383	TRUE	10x 3' v2	normal	Homo sapiens	female	blood	European	70-year-old human stage
onek1k	886_887	21	70	NCBITaxon:9606	UBERON:0000178	EFO:0009899	PATO:0000461	CL:0000818	HANCESTRO:0005	HsapDv:0000164	PATO:0000383	TRUE	10x 3' v2	normal	Homo sapiens	female	blood	European	70-year-old human stage
onek1k	405_406	30	70	NCBITaxon:9606	UBERON:0000178	EFO:0009899	PATO:0000461	CL:0000787	HANCESTRO:0005	HsapDv:0000164	PATO:0000383	TRUE	10x 3' v2	normal	Homo sapiens	female	blood	European	70-year-old human stage
onek1k	576_577	49	70	NCBITaxon:9606	UBERON:0000178	EFO:0009899	PATO:0000461	CL:0000787	HANCESTRO:0005	HsapDv:0000164	PATO:0000383	TRUE	10x 3' v2	normal	Homo sapiens	female	blood	European	70-year-old human stage
onek1k	977_978	6	70	NCBITaxon:9606	UBERON:0000178	EFO:0009899	PATO:0000461	CL:0000818	HANCESTRO:0005	HsapDv:0000164	PATO:0000383	TRUE	10x 3' v2	normal	Homo sapiens	female	blood	European	70-year-old human stage
onek1k	838_839	7	70	NCBITaxon:9606	UBERON:0000178	EFO:0009899	PATO:0000461	CL:0000788	HANCESTRO:0005	HsapDv:0000164	PATO:0000383	TRUE	10x 3' v2	normal	Homo sapiens	female	blood	European	70-year-old human stage
onek1k	826_827	10	69	NCBITaxon:9606	UBERON:0000178	EFO:0009899	PATO:0000461	CL:0000818	HANCESTRO:0005	HsapDv:0000163	PATO:0000383	TRUE	10x 3' v2	normal	Homo sapiens	female	blood	European	69-year-old human stage
onek1k	990_991	11	69	NCBITaxon:9606	UBERON:0000178	EFO:0009899	PATO:0000461	CL:0000788	HANCESTRO:0005	HsapDv:0000163	PATO:0000383	TRUE	10x 3' v2	normal	Homo sapiens	female	blood	European	69-year-old human stage
onek1k	761_762	27	69	NCBITaxon:9606	UBERON:0000178	EFO:0009899	PATO:0000461	CL:0000788	HANCESTRO:0005	HsapDv:0000163	PATO:0000383	TRUE	10x 3' v2	normal	Homo sapiens	female	blood	European	69-year-old human stage
onek1k	668_669	3	69	NCBITaxon:9606	UBERON:0000178	EFO:0009899	PATO:0000461	CL:0000788	HANCESTRO:0005	HsapDv:0000163	PATO:0000383	TRUE	10x 3' v2	normal	Homo sapiens	female	blood	European	69-year-old human stage
onek1k	111_111	46	69	NCBITaxon:9606	UBERON:0000178	EFO:0009899	PATO:0000461	CL:0000787	HANCESTRO:0005	HsapDv:0000163	PATO:0000383	TRUE	10x 3' v2	normal	Homo sapiens	female	blood	European	69-year-old human stage
onek1k	1074_1075	47	69	NCBITaxon:9606	UBERON:0000178	EFO:0009899	PATO:0000461	CL:0000787	HANCESTRO:0005	HsapDv:0000163	PATO:0000383	TRUE	10x 3' v2	normal	Homo sapiens	female	blood	European	69-year-old human stage
onek1k	627_628	52	69	NCBITaxon:9606	UBERON:0000178	EFO:0009899	PATO:0000461	CL:0000788	HANCESTRO:0005	HsapDv:0000163	PATO:0000383	TRUE	10x 3' v2	normal	Homo sapiens	female	blood	European	69-year-old human stage
onek1k	723_724	6	69	NCBITaxon:9606	UBERON:0000178	EFO:0009899	PATO:0000461	CL:0000788	HANCESTRO:0005	HsapDv:0000163	PATO:0000383	TRUE	10x 3' v2	normal	Homo sapiens	female	blood	European	69-year-old human stage
onek1k	29_29	64	69	NCBITaxon:9606	UBERON:0000178	EFO:0009899	PATO:0000461	CL:0000788	HANCESTRO:0005	HsapDv:0000163	PATO:0000383	TRUE	10x 3' v2	normal	Homo sapiens	female	blood	European	69-year-old human stage
onek1k	35_35	64	69	NCBITaxon:9606	UBERON:0000178	EFO:0009899	PATO:0000461	CL:0000788	HANCESTRO:0005	HsapDv:0000163	PATO:0000383	TRUE	10x 3' v2	normal	Homo sapiens	female	blood	European	69-year-old human stage
onek1k	214_215	69	69	NCBITaxon:9606	UBERON:0000178	EFO:0009899	PATO:0000461	CL:0000788	HANCESTRO:0005	HsapDv:0000163	PATO:0000383	TRUE	10x 3' v2	normal	Homo sapiens	female	blood	European	69-year-old human stage
onek1k	831_832	10	68	NCBITaxon:9606	UBERON:0000178	EFO:0009899	PATO:0000461	CL:0000787	HANCESTRO:0005	HsapDv:0000162	PATO:0000383	TRUE	10x 3' v2	normal	Homo sapiens	female	blood	European	68-year-old human stage
onek1k	830_831	10	68	NCBITaxon:9606	UBERON:0000178	EFO:0009899	PATO:0000461	CL:0000788	HANCESTRO:0005	HsapDv:0000162	PATO:0000383	TRUE	10x 3' v2	normal	Homo sapiens	female	blood	European	68-year-old human stage
onek1k	996_997	12	68	NCBITaxon:9606	UBERON:0000178	EFO:0009899	PATO:0000461	CL:0000787	HANCESTRO:0005	HsapDv:0000162	PATO:0000383	TRUE	10x 3' v2	normal	Homo sapiens	female	blood	European	68-year-old human stage
onek1k	1018_1019	16	68	NCBITaxon:9606	UBERON:0000178	EFO:0009899	PATO:0000461	CL:0000788	HANCESTRO:0005	HsapDv:0000162	PATO:0000383	TRUE	10x 3' v2	normal	Homo sapiens	female	blood	European	68-year-old human stage
onek1k	1022_1023	16	68	NCBITaxon:9606	UBERON:0000178	EFO:0009899	PATO:0000461	CL:0000788	HANCESTRO:0005	HsapDv:0000162	PATO:0000383	TRUE	10x 3' v2	normal	Homo sapiens	female	blood	European	68-year-old human stage
onek1k	304_305	22	68	NCBITaxon:9606	UBERON:0000178	EFO:0009899	PATO:0000461	CL:0000788	HANCESTRO:0005	HsapDv:0000162	PATO:0000383	TRUE	10x 3' v2	normal	Homo sapiens	female	blood	European	68-year-old human stage
onek1k	681_682	4	68	NCBITaxon:9606	UBERON:0000178	EFO:0009899	PATO:0000461	CL:0000818	HANCESTRO:0005	HsapDv:0000162	PATO:0000383	TRUE	10x 3' v2	normal	Homo sapiens	female	blood	European	68-year-old human stage
onek1k	481_482	41	68	NCBITaxon:9606	UBERON:0000178	EFO:0009899	PATO:0000461	CL:0000788	HANCESTRO:0005	HsapDv:0000162	PATO:0000383	TRUE	10x 3' v2	normal	Homo sapiens	female	blood	European	68-year-old human stage
onek1k	638_639	49	68	NCBITaxon:9606	UBERON:0000178	EFO:0009899	PATO:0000461	CL:0000788	HANCESTRO:0005	HsapDv:0000162	PATO:0000383	TRUE	10x 3' v2	normal	Homo sapiens	female	blood	European	68-year-old human stage
onek1k	647_648	50	68	NCBITaxon:9606	UBERON:0000178	EFO:0009899	PATO:0000461	CL:0000787	HANCESTRO:0005	HsapDv:0000162	PATO:0000383	TRUE	10x 3' v2	normal	Homo sapiens	female	blood	European	68-year-old human stage
onek1k	180_181	61	68	NCBITaxon:9606	UBERON:0000178	EFO:0009899	PATO:0000461	CL:0000818	HANCESTRO:0005	HsapDv:0000162	PATO:0000383	TRUE	10x 3' v2	normal	Homo sapiens	female	blood	European	68-year-old human stage
onek1k	189_190	64	68	NCBITaxon:9606	UBERON:0000178	EFO:0009899	PATO:0000461	CL:0000787	HANCESTRO:0005	HsapDv:0000162	PATO:0000383	TRUE	10x 3' v2	normal	Homo sapiens	female	blood	European	68-year-old human stage
onek1k	257_258	71	68	NCBITaxon:9606	UBERON:0000178	EFO:0009899	PATO:0000461	CL:0000787	HANCESTRO:0005	HsapDv:0000162	PATO:0000383	TRUE	10x 3' v2	normal	Homo sapiens	female	blood	European	68-year-old human stage
onek1k	941_942	74	68	NCBITaxon:9606	UBERON:0000178	EFO:0009899	PATO:0000461	CL:0000787	HANCESTRO:0005	HsapDv:0000162	PATO:0000383	TRUE	10x 3' v2	normal	Homo sapiens	female	blood	European	68-year-old human stage
onek1k	240_241	77	68	NCBITaxon:9606	UBERON:0000178	EFO:0009899	PATO:0000461	CL:0000788	HANCESTRO:0005	HsapDv:0000162	PATO:0000383	TRUE	10x 3' v2	normal	Homo sapiens	female	blood	European	68-year-old human stage
onek1k	861_862	14	67	NCBITaxon:9606	UBERON:0000178	EFO:0009899	PATO:0000461	CL:0000818	HANCESTRO:0005	HsapDv:0000161	PATO:0000383	TRUE	10x 3' v2	normal	Homo sapiens	female	blood	European	67-year-old human stage
onek1k	893_894	15	67	NCBITaxon:9606	UBERON:0000178	EFO:0009899	PATO:0000461	CL:0000788	HANCESTRO:0005	HsapDv:0000161	PATO:0000383	TRUE	10x 3' v2	normal	Homo sapiens	female	blood	European	67-year-old human stage
onek1k	1011_1012	15	67	NCBITaxon:9606	UBERON:0000178	EFO:0009899	PATO:0000461	CL:0000788	HANCESTRO:0005	HsapDv:0000161	PATO:0000383	TRUE	10x 3' v2	normal	Homo sapiens	female	blood	European	67-year-old human stage
onek1k	1045_1046	24	67	NCBITaxon:9606	UBERON:0000178	EFO:0009899	PATO:0000461	CL:0000788	HANCESTRO:0005	HsapDv:0000161	PATO:0000383	TRUE	10x 3' v2	normal	Homo sapiens	female	blood	European	67-year-old human stage
onek1k	291_292	27	67	NCBITaxon:9606	UBERON:0000178	EFO:0009899	PATO:0000461	CL:0000787	HANCESTRO:0005	HsapDv:0000161	PATO:0000383	TRUE	10x 3' v2	normal	Homo sapiens	female	blood	European	67-year-old human stage
onek1k	365_366	32	67	NCBITaxon:9606	UBERON:0000178	EFO:0009899	PATO:0000461	CL:0000980	HANCESTRO:0005	HsapDv:0000161	PATO:0000383	TRUE	10x 3' v2	normal	Homo sapiens	female	blood	European	67-year-old human stage
onek1k	866_867	38	67	NCBITaxon:9606	UBERON:0000178	EFO:0009899	PATO:0000461	CL:0000788	HANCESTRO:0005	HsapDv:0000161	PATO:0000383	TRUE	10x 3' v2	normal	Homo sapiens	female	blood	European	67-year-old human stage
onek1k	545_546	43	67	NCBITaxon:9606	UBERON:0000178	EFO:0009899	PATO:0000461	CL:0000788	HANCESTRO:0005	HsapDv:0000161	PATO:0000383	TRUE	10x 3' v2	normal	Homo sapiens	female	blood	European	67-year-old human stage
onek1k	108_108	46	67	NCBITaxon:9606	UBERON:0000178	EFO:0009899	PATO:0000461	CL:0000788	HANCESTRO:0005	HsapDv:0000161	PATO:0000383	TRUE	10x 3' v2	normal	Homo sapiens	female	blood	European	67-year-old human stage
onek1k	614_615	48	67	NCBITaxon:9606	UBERON:0000178	EFO:0009899	PATO:0000461	CL:0000788	HANCESTRO:0005	HsapDv:0000161	PATO:0000383	TRUE	10x 3' v2	normal	Homo sapiens	female	blood	European	67-year-old human stage
onek1k	651_652	50	67	NCBITaxon:9606	UBERON:0000178	EFO:0009899	PATO:0000461	CL:0000980	HANCESTRO:0005	HsapDv:0000161	PATO:0000383	TRUE	10x 3' v2	normal	Homo sapiens	female	blood	European	67-year-old human stage
onek1k	142_142	59	67	NCBITaxon:9606	UBERON:0000178	EFO:0009899	PATO:0000461	CL:0000980	HANCESTRO:0005	HsapDv:0000161	PATO:0000383	TRUE	10x 3' v2	normal	Homo sapiens	female	blood	European	67-year-old human stage
onek1k	976_977	6	67	NCBITaxon:9606	UBERON:0000178	EFO:0009899	PATO:0000461	CL:0000787	HANCESTRO:0005	HsapDv:0000161	PATO:0000383	TRUE	10x 3' v2	normal	Homo sapiens	female	blood	European	67-year-old human stage
onek1k	726_727	6	67	NCBITaxon:9606	UBERON:0000178	EFO:0009899	PATO:0000461	CL:0000787	HANCESTRO:0005	HsapDv:0000161	PATO:0000383	TRUE	10x 3' v2	normal	Homo sapiens	female	blood	European	67-year-old human stage
onek1k	122_122	63	67	NCBITaxon:9606	UBERON:0000178	EFO:0009899	PATO:0000461	CL:0000788	HANCESTRO:0005	HsapDv:0000161	PATO:0000383	TRUE	10x 3' v2	normal	Homo sapiens	female	blood	European	67-year-old human stage
onek1k	131_131	63	67	NCBITaxon:9606	UBERON:0000178	EFO:0009899	PATO:0000461	CL:0000787	HANCESTRO:0005	HsapDv:0000161	PATO:0000383	TRUE	10x 3' v2	normal	Homo sapiens	female	blood	European	67-year-old human stage
onek1k	233_234	68	67	NCBITaxon:9606	UBERON:0000178	EFO:0009899	PATO:0000461	CL:0000788	HANCESTRO:0005	HsapDv:0000161	PATO:0000383	TRUE	10x 3' v2	normal	Homo sapiens	female	blood	European	67-year-old human stage
onek1k	819_820	7	67	NCBITaxon:9606	UBERON:0000178	EFO:0009899	PATO:0000461	CL:0000788	HANCESTRO:0005	HsapDv:0000161	PATO:0000383	TRUE	10x 3' v2	normal	Homo sapiens	female	blood	European	67-year-old human stage
onek1k	15_15	71	67	NCBITaxon:9606	UBERON:0000178	EFO:0009899	PATO:0000461	CL:0000788	HANCESTRO:0005	HsapDv:0000161	PATO:0000383	TRUE	10x 3' v2	normal	Homo sapiens	female	blood	European	67-year-old human stage
onek1k	851_852	11	66	NCBITaxon:9606	UBERON:0000178	EFO:0009899	PATO:0000461	CL:0000788	HANCESTRO:0005	HsapDv:0000160	PATO:0000383	TRUE	10x 3' v2	normal	Homo sapiens	female	blood	European	66-year-old human stage
onek1k	994_995	12	66	NCBITaxon:9606	UBERON:0000178	EFO:0009899	PATO:0000461	CL:0000787	HANCESTRO:0005	HsapDv:0000160	PATO:0000383	TRUE	10x 3' v2	normal	Homo sapiens	female	blood	European	66-year-old human stage
onek1k	865_866	14	66	NCBITaxon:9606	UBERON:0000178	EFO:0009899	PATO:0000461	CL:0000788	HANCESTRO:0005	HsapDv:0000160	PATO:0000383	TRUE	10x 3' v2	normal	Homo sapiens	female	blood	European	66-year-old human stage
onek1k	904_905	17	66	NCBITaxon:9606	UBERON:0000178	EFO:0009899	PATO:0000461	CL:0000818	HANCESTRO:0005	HsapDv:0000160	PATO:0000383	TRUE	10x 3' v2	normal	Homo sapiens	female	blood	European	66-year-old human stage
onek1k	903_904	17	66	NCBITaxon:9606	UBERON:0000178	EFO:0009899	PATO:0000461	CL:0000788	HANCESTRO:0005	HsapDv:0000160	PATO:0000383	TRUE	10x 3' v2	normal	Homo sapiens	female	blood	European	66-year-old human stage
onek1k	874_875	20	66	NCBITaxon:9606	UBERON:0000178	EFO:0009899	PATO:0000461	CL:0000788	HANCESTRO:0005	HsapDv:0000160	PATO:0000383	TRUE	10x 3' v2	normal	Homo sapiens	female	blood	European	66-year-old human stage
onek1k	877_878	20	66	NCBITaxon:9606	UBERON:0000178	EFO:0009899	PATO:0000461	CL:0000818	HANCESTRO:0005	HsapDv:0000160	PATO:0000383	TRUE	10x 3' v2	normal	Homo sapiens	female	blood	European	66-year-old human stage
onek1k	317_318	23	66	NCBITaxon:9606	UBERON:0000178	EFO:0009899	PATO:0000461	CL:0000788	HANCESTRO:0005	HsapDv:0000160	PATO:0000383	TRUE	10x 3' v2	normal	Homo sapiens	female	blood	European	66-year-old human stage
onek1k	325_326	24	66	NCBITaxon:9606	UBERON:0000178	EFO:0009899	PATO:0000461	CL:0000787	HANCESTRO:0005	HsapDv:0000160	PATO:0000383	TRUE	10x 3' v2	normal	Homo sapiens	female	blood	European	66-year-old human stage
onek1k	755_756	27	66	NCBITaxon:9606	UBERON:0000178	EFO:0009899	PATO:0000461	CL:0000788	HANCESTRO:0005	HsapDv:0000160	PATO:0000383	TRUE	10x 3' v2	normal	Homo sapiens	female	blood	European	66-year-old human stage
onek1k	363_364	32	66	NCBITaxon:9606	UBERON:0000178	EFO:0009899	PATO:0000461	CL:0000787	HANCESTRO:0005	HsapDv:0000160	PATO:0000383	TRUE	10x 3' v2	normal	Homo sapiens	female	blood	European	66-year-old human stage
onek1k	502_503	39	66	NCBITaxon:9606	UBERON:0000178	EFO:0009899	PATO:0000461	CL:0000980	HANCESTRO:0005	HsapDv:0000160	PATO:0000383	TRUE	10x 3' v2	normal	Homo sapiens	female	blood	European	66-year-old human stage
onek1k	526_527	50	66	NCBITaxon:9606	UBERON:0000178	EFO:0009899	PATO:0000461	CL:0000787	HANCESTRO:0005	HsapDv:0000160	PATO:0000383	TRUE	10x 3' v2	normal	Homo sapiens	female	blood	European	66-year-old human stage
onek1k	635_636	52	66	NCBITaxon:9606	UBERON:0000178	EFO:0009899	PATO:0000461	CL:0000788	HANCESTRO:0005	HsapDv:0000160	PATO:0000383	TRUE	10x 3' v2	normal	Homo sapiens	female	blood	European	66-year-old human stage
onek1k	54_54	56	66	NCBITaxon:9606	UBERON:0000178	EFO:0009899	PATO:0000461	CL:0000980	HANCESTRO:0005	HsapDv:0000160	PATO:0000383	TRUE	10x 3' v2	normal	Homo sapiens	female	blood	European	66-year-old human stage
onek1k	69_69	62	66	NCBITaxon:9606	UBERON:0000178	EFO:0009899	PATO:0000461	CL:0000788	HANCESTRO:0005	HsapDv:0000160	PATO:0000383	TRUE	10x 3' v2	normal	Homo sapiens	female	blood	European	66-year-old human stage
onek1k	181_182	62	66	NCBITaxon:9606	UBERON:0000178	EFO:0009899	PATO:0000461	CL:0000787	HANCESTRO:0005	HsapDv:0000160	PATO:0000383	TRUE	10x 3' v2	normal	Homo sapiens	female	blood	European	66-year-old human stage
onek1k	66_66	62	66	NCBITaxon:9606	UBERON:0000178	EFO:0009899	PATO:0000461	CL:0000787	HANCESTRO:0005	HsapDv:0000160	PATO:0000383	TRUE	10x 3' v2	normal	Homo sapiens	female	blood	European	66-year-old human stage
onek1k	220_221	70	66	NCBITaxon:9606	UBERON:0000178	EFO:0009899	PATO:0000461	CL:0000787	HANCESTRO:0005	HsapDv:0000160	PATO:0000383	TRUE	10x 3' v2	normal	Homo sapiens	female	blood	European	66-year-old human stage
onek1k	262_263	71	66	NCBITaxon:9606	UBERON:0000178	EFO:0009899	PATO:0000461	CL:0000788	HANCESTRO:0005	HsapDv:0000160	PATO:0000383	TRUE	10x 3' v2	normal	Homo sapiens	female	blood	European	66-year-old human stage
onek1k	927_928	73	66	NCBITaxon:9606	UBERON:0000178	EFO:0009899	PATO:0000461	CL:0000787	HANCESTRO:0005	HsapDv:0000160	PATO:0000383	TRUE	10x 3' v2	normal	Homo sapiens	female	blood	European	66-year-old human stage
onek1k	825_826	10	65	NCBITaxon:9606	UBERON:0000178	EFO:0009899	PATO:0000461	CL:0000788	HANCESTRO:0005	HsapDv:0000159	PATO:0000383	TRUE	10x 3' v2	normal	Homo sapiens	female	blood	European	65-year-old human stage
onek1k	852_853	12	65	NCBITaxon:9606	UBERON:0000178	EFO:0009899	PATO:0000461	CL:0000788	HANCESTRO:0005	HsapDv:0000159	PATO:0000383	TRUE	10x 3' v2	normal	Homo sapiens	female	blood	European	65-year-old human stage
onek1k	890_891	14	65	NCBITaxon:9606	UBERON:0000178	EFO:0009899	PATO:0000461	CL:0000788	HANCESTRO:0005	HsapDv:0000159	PATO:0000383	TRUE	10x 3' v2	normal	Homo sapiens	female	blood	European	65-year-old human stage
onek1k	911_912	18	65	NCBITaxon:9606	UBERON:0000178	EFO:0009899	PATO:0000461	CL:0000788	HANCESTRO:0005	HsapDv:0000159	PATO:0000383	TRUE	10x 3' v2	normal	Homo sapiens	female	blood	European	65-year-old human stage
onek1k	699_700	2	65	NCBITaxon:9606	UBERON:0000178	EFO:0009899	PATO:0000461	CL:0000787	HANCESTRO:0005	HsapDv:0000159	PATO:0000383	TRUE	10x 3' v2	normal	Homo sapiens	female	blood	European	65-year-old human stage
onek1k	1044_1045	24	65	NCBITaxon:9606	UBERON:0000178	EFO:0009899	PATO:0000461	CL:0000787	HANCESTRO:0005	HsapDv:0000159	PATO:0000383	TRUE	10x 3' v2	normal	Homo sapiens	female	blood	European	65-year-old human stage
onek1k	1065_1066	26	65	NCBITaxon:9606	UBERON:0000178	EFO:0009899	PATO:0000461	CL:0000788	HANCESTRO:0005	HsapDv:0000159	PATO:0000383	TRUE	10x 3' v2	normal	Homo sapiens	female	blood	European	65-year-old human stage
onek1k	764_765	28	65	NCBITaxon:9606	UBERON:0000178	EFO:0009899	PATO:0000461	CL:0000788	HANCESTRO:0005	HsapDv:0000159	PATO:0000383	TRUE	10x 3' v2	normal	Homo sapiens	female	blood	European	65-year-old human stage
onek1k	367_368	32	65	NCBITaxon:9606	UBERON:0000178	EFO:0009899	PATO:0000461	CL:0000818	HANCESTRO:0005	HsapDv:0000159	PATO:0000383	TRUE	10x 3' v2	normal	Homo sapiens	female	blood	European	65-year-old human stage
onek1k	403_404	35	65	NCBITaxon:9606	UBERON:0000178	EFO:0009899	PATO:0000461	CL:0000788	HANCESTRO:0005	HsapDv:0000159	PATO:0000383	TRUE	10x 3' v2	normal	Homo sapiens	female	blood	European	65-year-old human stage
onek1k	409_410	36	65	NCBITaxon:9606	UBERON:0000178	EFO:0009899	PATO:0000461	CL:0000787	HANCESTRO:0005	HsapDv:0000159	PATO:0000383	TRUE	10x 3' v2	normal	Homo sapiens	female	blood	European	65-year-old human stage
onek1k	471_472	45	65	NCBITaxon:9606	UBERON:0000178	EFO:0009899	PATO:0000461	CL:0000788	HANCESTRO:0005	HsapDv:0000159	PATO:0000383	TRUE	10x 3' v2	normal	Homo sapiens	female	blood	European	65-year-old human stage
onek1k	276_277	56	65	NCBITaxon:9606	UBERON:0000178	EFO:0009899	PATO:0000461	CL:0000788	HANCESTRO:0005	HsapDv:0000159	PATO:0000383	TRUE	10x 3' v2	normal	Homo sapiens	female	blood	European	65-year-old human stage
onek1k	724_725	6	65	NCBITaxon:9606	UBERON:0000178	EFO:0009899	PATO:0000461	CL:0000788	HANCESTRO:0005	HsapDv:0000159	PATO:0000383	TRUE	10x 3' v2	normal	Homo sapiens	female	blood	European	65-year-old human stage
onek1k	1_1	64	65	NCBITaxon:9606	UBERON:0000178	EFO:0009899	PATO:0000461	CL:0000788	HANCESTRO:0005	HsapDv:0000159	PATO:0000383	TRUE	10x 3' v2	normal	Homo sapiens	female	blood	European	65-year-old human stage
onek1k	183_184	65	65	NCBITaxon:9606	UBERON:0000178	EFO:0009899	PATO:0000461	CL:0000787	HANCESTRO:0005	HsapDv:0000159	PATO:0000383	TRUE	10x 3' v2	normal	Homo sapiens	female	blood	European	65-year-old human stage
onek1k	816_817	7	65	NCBITaxon:9606	UBERON:0000178	EFO:0009899	PATO:0000461	CL:0000787	HANCESTRO:0005	HsapDv:0000159	PATO:0000383	TRUE	10x 3' v2	normal	Homo sapiens	female	blood	European	65-year-old human stage
onek1k	835_836	11	64	NCBITaxon:9606	UBERON:0000178	EFO:0009899	PATO:0000461	CL:0000787	HANCESTRO:0005	HsapDv:0000158	PATO:0000383	TRUE	10x 3' v2	normal	Homo sapiens	female	blood	European	64-year-old human stage
onek1k	896_897	16	64	NCBITaxon:9606	UBERON:0000178	EFO:0009899	PATO:0000461	CL:0000787	HANCESTRO:0005	HsapDv:0000158	PATO:0000383	TRUE	10x 3' v2	normal	Homo sapiens	female	blood	European	64-year-old human stage
onek1k	1034_1035	18	64	NCBITaxon:9606	UBERON:0000178	EFO:0009899	PATO:0000461	CL:0000818	HANCESTRO:0005	HsapDv:0000158	PATO:0000383	TRUE	10x 3' v2	normal	Homo sapiens	female	blood	European	64-year-old human stage
onek1k	1048_1049	24	64	NCBITaxon:9606	UBERON:0000178	EFO:0009899	PATO:0000461	CL:0000818	HANCESTRO:0005	HsapDv:0000158	PATO:0000383	TRUE	10x 3' v2	normal	Homo sapiens	female	blood	European	64-year-old human stage
onek1k	404_405	36	64	NCBITaxon:9606	UBERON:0000178	EFO:0009899	PATO:0000461	CL:0000788	HANCESTRO:0005	HsapDv:0000158	PATO:0000383	TRUE	10x 3' v2	normal	Homo sapiens	female	blood	European	64-year-old human stage
onek1k	270_271	72	64	NCBITaxon:9606	UBERON:0000178	EFO:0009899	PATO:0000461	CL:0000787	HANCESTRO:0005	HsapDv:0000158	PATO:0000383	TRUE	10x 3' v2	normal	Homo sapiens	female	blood	European	64-year-old human stage
onek1k	942_943	74	64	NCBITaxon:9606	UBERON:0000178	EFO:0009899	PATO:0000461	CL:0000818	HANCESTRO:0005	HsapDv:0000158	PATO:0000383	TRUE	10x 3' v2	normal	Homo sapiens	female	blood	European	64-year-old human stage
onek1k	557_558	76	64	NCBITaxon:9606	UBERON:0000178	EFO:0009899	PATO:0000461	CL:0000788	HANCESTRO:0005	HsapDv:0000158	PATO:0000383	TRUE	10x 3' v2	normal	Homo sapiens	female	blood	European	64-year-old human stage
onek1k	501_502	76	64	NCBITaxon:9606	UBERON:0000178	EFO:0009899	PATO:0000461	CL:0000818	HANCESTRO:0005	HsapDv:0000158	PATO:0000383	TRUE	10x 3' v2	normal	Homo sapiens	female	blood	European	64-year-old human stage
onek1k	687_688	1	63	NCBITaxon:9606	UBERON:0000178	EFO:0009899	PATO:0000461	CL:0000788	HANCESTRO:0005	HsapDv:0000157	PATO:0000383	TRUE	10x 3' v2	normal	Homo sapiens	female	blood	European	63-year-old human stage
onek1k	992_993	12	63	NCBITaxon:9606	UBERON:0000178	EFO:0009899	PATO:0000461	CL:0000980	HANCESTRO:0005	HsapDv:0000157	PATO:0000383	TRUE	10x 3' v2	normal	Homo sapiens	female	blood	European	63-year-old human stage
onek1k	898_899	16	63	NCBITaxon:9606	UBERON:0000178	EFO:0009899	PATO:0000461	CL:0000788	HANCESTRO:0005	HsapDv:0000157	PATO:0000383	TRUE	10x 3' v2	normal	Homo sapiens	female	blood	European	63-year-old human stage
onek1k	909_910	18	63	NCBITaxon:9606	UBERON:0000178	EFO:0009899	PATO:0000461	CL:0000787	HANCESTRO:0005	HsapDv:0000157	PATO:0000383	TRUE	10x 3' v2	normal	Homo sapiens	female	blood	European	63-year-old human stage
onek1k	908_909	18	63	NCBITaxon:9606	UBERON:0000178	EFO:0009899	PATO:0000461	CL:0000788	HANCESTRO:0005	HsapDv:0000157	PATO:0000383	TRUE	10x 3' v2	normal	Homo sapiens	female	blood	European	63-year-old human stage
onek1k	1051_1052	25	63	NCBITaxon:9606	UBERON:0000178	EFO:0009899	PATO:0000461	CL:0000787	HANCESTRO:0005	HsapDv:0000157	PATO:0000383	TRUE	10x 3' v2	normal	Homo sapiens	female	blood	European	63-year-old human stage
onek1k	330_331	25	63	NCBITaxon:9606	UBERON:0000178	EFO:0009899	PATO:0000461	CL:0000788	HANCESTRO:0005	HsapDv:0000157	PATO:0000383	TRUE	10x 3' v2	normal	Homo sapiens	female	blood	European	63-year-old human stage
onek1k	666_667	3	63	NCBITaxon:9606	UBERON:0000178	EFO:0009899	PATO:0000461	CL:0000788	HANCESTRO:0005	HsapDv:0000157	PATO:0000383	TRUE	10x 3' v2	normal	Homo sapiens	female	blood	European	63-year-old human stage
onek1k	708_709	3	63	NCBITaxon:9606	UBERON:0000178	EFO:0009899	PATO:0000461	CL:0000788	HANCESTRO:0005	HsapDv:0000157	PATO:0000383	TRUE	10x 3' v2	normal	Homo sapiens	female	blood	European	63-year-old human stage
onek1k	426_427	33	63	NCBITaxon:9606	UBERON:0000178	EFO:0009899	PATO:0000461	CL:0000787	HANCESTRO:0005	HsapDv:0000157	PATO:0000383	TRUE	10x 3' v2	normal	Homo sapiens	female	blood	European	63-year-old human stage
onek1k	382_383	41	63	NCBITaxon:9606	UBERON:0000178	EFO:0009899	PATO:0000461	CL:0000788	HANCESTRO:0005	HsapDv:0000157	PATO:0000383	TRUE	10x 3' v2	normal	Homo sapiens	female	blood	European	63-year-old human stage
onek1k	581_582	51	63	NCBITaxon:9606	UBERON:0000178	EFO:0009899	PATO:0000461	CL:0000818	HANCESTRO:0005	HsapDv:0000157	PATO:0000383	TRUE	10x 3' v2	normal	Homo sapiens	female	blood	European	63-year-old human stage
onek1k	206_207	69	63	NCBITaxon:9606	UBERON:0000178	EFO:0009899	PATO:0000461	CL:0000787	HANCESTRO:0005	HsapDv:0000157	PATO:0000383	TRUE	10x 3' v2	normal	Homo sapiens	female	blood	European	63-year-old human stage
onek1k	273_274	72	63	NCBITaxon:9606	UBERON:0000178	EFO:0009899	PATO:0000461	CL:0000788	HANCESTRO:0005	HsapDv:0000157	PATO:0000383	TRUE	10x 3' v2	normal	Homo sapiens	female	blood	European	63-year-old human stage
onek1k	199_200	77	63	NCBITaxon:9606	UBERON:0000178	EFO:0009899	PATO:0000461	CL:0000818	HANCESTRO:0005	HsapDv:0000157	PATO:0000383	TRUE	10x 3' v2	normal	Homo sapiens	female	blood	European	63-year-old human stage
onek1k	193_194	77	63	NCBITaxon:9606	UBERON:0000178	EFO:0009899	PATO:0000461	CL:0000787	HANCESTRO:0005	HsapDv:0000157	PATO:0000383	TRUE	10x 3' v2	normal	Homo sapiens	female	blood	European	63-year-old human stage
onek1k	692_693	1	62	NCBITaxon:9606	UBERON:0000178	EFO:0009899	PATO:0000461	CL:0000787	HANCESTRO:0005	HsapDv:0000156	PATO:0000383	TRUE	10x 3' v2	normal	Homo sapiens	female	blood	European	62-year-old human stage
onek1k	999_1000	12	62	NCBITaxon:9606	UBERON:0000178	EFO:0009899	PATO:0000461	CL:0000787	HANCESTRO:0005	HsapDv:0000156	PATO:0000383	TRUE	10x 3' v2	normal	Homo sapiens	female	blood	European	62-year-old human stage
onek1k	1046_1047	24	62	NCBITaxon:9606	UBERON:0000178	EFO:0009899	PATO:0000461	CL:0000787	HANCESTRO:0005	HsapDv:0000156	PATO:0000383	TRUE	10x 3' v2	normal	Homo sapiens	female	blood	European	62-year-old human stage
onek1k	332_333	25	62	NCBITaxon:9606	UBERON:0000178	EFO:0009899	PATO:0000461	CL:0000980	HANCESTRO:0005	HsapDv:0000156	PATO:0000383	TRUE	10x 3' v2	normal	Homo sapiens	female	blood	European	62-year-old human stage
onek1k	1053_1054	25	62	NCBITaxon:9606	UBERON:0000178	EFO:0009899	PATO:0000461	CL:0000818	HANCESTRO:0005	HsapDv:0000156	PATO:0000383	TRUE	10x 3' v2	normal	Homo sapiens	female	blood	European	62-year-old human stage
onek1k	1061_1062	26	62	NCBITaxon:9606	UBERON:0000178	EFO:0009899	PATO:0000461	CL:0000787	HANCESTRO:0005	HsapDv:0000156	PATO:0000383	TRUE	10x 3' v2	normal	Homo sapiens	female	blood	European	62-year-old human stage
onek1k	769_770	27	62	NCBITaxon:9606	UBERON:0000178	EFO:0009899	PATO:0000461	CL:0000818	HANCESTRO:0005	HsapDv:0000156	PATO:0000383	TRUE	10x 3' v2	normal	Homo sapiens	female	blood	European	62-year-old human stage
onek1k	787_788	29	62	NCBITaxon:9606	UBERON:0000178	EFO:0009899	PATO:0000461	CL:0000788	HANCESTRO:0005	HsapDv:0000156	PATO:0000383	TRUE	10x 3' v2	normal	Homo sapiens	female	blood	European	62-year-old human stage
onek1k	388_389	35	62	NCBITaxon:9606	UBERON:0000178	EFO:0009899	PATO:0000461	CL:0000788	HANCESTRO:0005	HsapDv:0000156	PATO:0000383	TRUE	10x 3' v2	normal	Homo sapiens	female	blood	European	62-year-old human stage
onek1k	617_618	48	62	NCBITaxon:9606	UBERON:0000178	EFO:0009899	PATO:0000461	CL:0000980	HANCESTRO:0005	HsapDv:0000156	PATO:0000383	TRUE	10x 3' v2	normal	Homo sapiens	female	blood	European	62-year-old human stage
onek1k	971_972	5	62	NCBITaxon:9606	UBERON:0000178	EFO:0009899	PATO:0000461	CL:0000788	HANCESTRO:0005	HsapDv:0000156	PATO:0000383	TRUE	10x 3' v2	normal	Homo sapiens	female	blood	European	62-year-old human stage
onek1k	171_172	58	62	NCBITaxon:9606	UBERON:0000178	EFO:0009899	PATO:0000461	CL:0000788	HANCESTRO:0005	HsapDv:0000156	PATO:0000383	TRUE	10x 3' v2	normal	Homo sapiens	female	blood	European	62-year-old human stage
onek1k	81_81	61	62	NCBITaxon:9606	UBERON:0000178	EFO:0009899	PATO:0000461	CL:0000818	HANCESTRO:0005	HsapDv:0000156	PATO:0000383	TRUE	10x 3' v2	normal	Homo sapiens	female	blood	European	62-year-old human stage
onek1k	132_132	63	62	NCBITaxon:9606	UBERON:0000178	EFO:0009899	PATO:0000461	CL:0000788	HANCESTRO:0005	HsapDv:0000156	PATO:0000383	TRUE	10x 3' v2	normal	Homo sapiens	female	blood	European	62-year-old human stage
onek1k	961_962	75	62	NCBITaxon:9606	UBERON:0000178	EFO:0009899	PATO:0000461	CL:0000788	HANCESTRO:0005	HsapDv:0000156	PATO:0000383	TRUE	10x 3' v2	normal	Homo sapiens	female	blood	European	62-year-old human stage
onek1k	522_523	76	62	NCBITaxon:9606	UBERON:0000178	EFO:0009899	PATO:0000461	CL:0000788	HANCESTRO:0005	HsapDv:0000156	PATO:0000383	TRUE	10x 3' v2	normal	Homo sapiens	female	blood	European	62-year-old human stage
onek1k	983_984	8	62	NCBITaxon:9606	UBERON:0000178	EFO:0009899	PATO:0000461	CL:0000788	HANCESTRO:0005	HsapDv:0000156	PATO:0000383	TRUE	10x 3' v2	normal	Homo sapiens	female	blood	European	62-year-old human stage
onek1k	864_865	14	61	NCBITaxon:9606	UBERON:0000178	EFO:0009899	PATO:0000461	CL:0000788	HANCESTRO:0005	HsapDv:0000155	PATO:0000383	TRUE	10x 3' v2	normal	Homo sapiens	female	blood	European	61-year-old human stage
onek1k	1033_1034	17	61	NCBITaxon:9606	UBERON:0000178	EFO:0009899	PATO:0000461	CL:0000980	HANCESTRO:0005	HsapDv:0000155	PATO:0000383	TRUE	10x 3' v2	normal	Homo sapiens	female	blood	European	61-year-old human stage
onek1k	1038_1039	18	61	NCBITaxon:9606	UBERON:0000178	EFO:0009899	PATO:0000461	CL:0000788	HANCESTRO:0005	HsapDv:0000155	PATO:0000383	TRUE	10x 3' v2	normal	Homo sapiens	female	blood	European	61-year-old human stage
onek1k	1049_1050	25	61	NCBITaxon:9606	UBERON:0000178	EFO:0009899	PATO:0000461	CL:0000788	HANCESTRO:0005	HsapDv:0000155	PATO:0000383	TRUE	10x 3' v2	normal	Homo sapiens	female	blood	European	61-year-old human stage
onek1k	773_774	28	61	NCBITaxon:9606	UBERON:0000178	EFO:0009899	PATO:0000461	CL:0000787	HANCESTRO:0005	HsapDv:0000155	PATO:0000383	TRUE	10x 3' v2	normal	Homo sapiens	female	blood	European	61-year-old human stage
onek1k	461_462	31	61	NCBITaxon:9606	UBERON:0000178	EFO:0009899	PATO:0000461	CL:0000788	HANCESTRO:0005	HsapDv:0000155	PATO:0000383	TRUE	10x 3' v2	normal	Homo sapiens	female	blood	European	61-year-old human stage
onek1k	165_166	58	61	NCBITaxon:9606	UBERON:0000178	EFO:0009899	PATO:0000461	CL:0000788	HANCESTRO:0005	HsapDv:0000155	PATO:0000383	TRUE	10x 3' v2	normal	Homo sapiens	female	blood	European	61-year-old human stage
onek1k	714_715	6	61	NCBITaxon:9606	UBERON:0000178	EFO:0009899	PATO:0000461	CL:0000787	HANCESTRO:0005	HsapDv:0000155	PATO:0000383	TRUE	10x 3' v2	normal	Homo sapiens	female	blood	European	61-year-old human stage
onek1k	267_268	72	61	NCBITaxon:9606	UBERON:0000178	EFO:0009899	PATO:0000461	CL:0000788	HANCESTRO:0005	HsapDv:0000155	PATO:0000383	TRUE	10x 3' v2	normal	Homo sapiens	female	blood	European	61-year-old human stage
onek1k	856_857	13	60	NCBITaxon:9606	UBERON:0000178	EFO:0009899	PATO:0000461	CL:0000787	HANCESTRO:0005	HsapDv:0000154	PATO:0000383	TRUE	10x 3' v2	normal	Homo sapiens	female	blood	European	60-year-old human stage
onek1k	1023_1024	16	60	NCBITaxon:9606	UBERON:0000178	EFO:0009899	PATO:0000461	CL:0000818	HANCESTRO:0005	HsapDv:0000154	PATO:0000383	TRUE	10x 3' v2	normal	Homo sapiens	female	blood	European	60-year-old human stage
onek1k	334_335	26	60	NCBITaxon:9606	UBERON:0000178	EFO:0009899	PATO:0000461	CL:0000787	HANCESTRO:0005	HsapDv:0000154	PATO:0000383	TRUE	10x 3' v2	normal	Homo sapiens	female	blood	European	60-year-old human stage
onek1k	784_785	29	60	NCBITaxon:9606	UBERON:0000178	EFO:0009899	PATO:0000461	CL:0000788	HANCESTRO:0005	HsapDv:0000154	PATO:0000383	TRUE	10x 3' v2	normal	Homo sapiens	female	blood	European	60-year-old human stage
onek1k	780_781	29	60	NCBITaxon:9606	UBERON:0000178	EFO:0009899	PATO:0000461	CL:0000788	HANCESTRO:0005	HsapDv:0000154	PATO:0000383	TRUE	10x 3' v2	normal	Homo sapiens	female	blood	European	60-year-old human stage
onek1k	484_485	41	60	NCBITaxon:9606	UBERON:0000178	EFO:0009899	PATO:0000461	CL:0000818	HANCESTRO:0005	HsapDv:0000154	PATO:0000383	TRUE	10x 3' v2	normal	Homo sapiens	female	blood	European	60-year-old human stage
onek1k	538_539	42	60	NCBITaxon:9606	UBERON:0000178	EFO:0009899	PATO:0000461	CL:0000788	HANCESTRO:0005	HsapDv:0000154	PATO:0000383	TRUE	10x 3' v2	normal	Homo sapiens	female	blood	European	60-year-old human stage
onek1k	549_550	44	60	NCBITaxon:9606	UBERON:0000178	EFO:0009899	PATO:0000461	CL:0000788	HANCESTRO:0005	HsapDv:0000154	PATO:0000383	TRUE	10x 3' v2	normal	Homo sapiens	female	blood	European	60-year-old human stage
onek1k	743_744	5	60	NCBITaxon:9606	UBERON:0000178	EFO:0009899	PATO:0000461	CL:0000787	HANCESTRO:0005	HsapDv:0000154	PATO:0000383	TRUE	10x 3' v2	normal	Homo sapiens	female	blood	European	60-year-old human stage
onek1k	51_51	55	60	NCBITaxon:9606	UBERON:0000178	EFO:0009899	PATO:0000461	CL:0000788	HANCESTRO:0005	HsapDv:0000154	PATO:0000383	TRUE	10x 3' v2	normal	Homo sapiens	female	blood	European	60-year-old human stage
onek1k	79_79	61	60	NCBITaxon:9606	UBERON:0000178	EFO:0009899	PATO:0000461	CL:0000787	HANCESTRO:0005	HsapDv:0000154	PATO:0000383	TRUE	10x 3' v2	normal	Homo sapiens	female	blood	European	60-year-old human stage
onek1k	160_160	65	60	NCBITaxon:9606	UBERON:0000178	EFO:0009899	PATO:0000461	CL:0000787	HANCESTRO:0005	HsapDv:0000154	PATO:0000383	TRUE	10x 3' v2	normal	Homo sapiens	female	blood	European	60-year-old human stage
onek1k	230_231	68	60	NCBITaxon:9606	UBERON:0000178	EFO:0009899	PATO:0000461	CL:0000788	HANCESTRO:0005	HsapDv:0000154	PATO:0000383	TRUE	10x 3' v2	normal	Homo sapiens	female	blood	European	60-year-old human stage
onek1k	215_216	70	60	NCBITaxon:9606	UBERON:0000178	EFO:0009899	PATO:0000461	CL:0000787	HANCESTRO:0005	HsapDv:0000154	PATO:0000383	TRUE	10x 3' v2	normal	Homo sapiens	female	blood	European	60-year-old human stage
onek1k	984_985	8	60	NCBITaxon:9606	UBERON:0000178	EFO:0009899	PATO:0000461	CL:0000787	HANCESTRO:0005	HsapDv:0000154	PATO:0000383	TRUE	10x 3' v2	normal	Homo sapiens	female	blood	European	60-year-old human stage
onek1k	857_858	13	59	NCBITaxon:9606	UBERON:0000178	EFO:0009899	PATO:0000461	CL:0000818	HANCESTRO:0005	HsapDv:0000153	PATO:0000383	TRUE	10x 3' v2	normal	Homo sapiens	female	blood	European	59-year-old human stage
onek1k	853_854	13	59	NCBITaxon:9606	UBERON:0000178	EFO:0009899	PATO:0000461	CL:0000787	HANCESTRO:0005	HsapDv:0000153	PATO:0000383	TRUE	10x 3' v2	normal	Homo sapiens	female	blood	European	59-year-old human stage
onek1k	1060_1061	26	59	NCBITaxon:9606	UBERON:0000178	EFO:0009899	PATO:0000461	CL:0000788	HANCESTRO:0005	HsapDv:0000153	PATO:0000383	TRUE	10x 3' v2	normal	Homo sapiens	female	blood	European	59-year-old human stage
onek1k	1062_1063	27	59	NCBITaxon:9606	UBERON:0000178	EFO:0009899	PATO:0000461	CL:0000788	HANCESTRO:0005	HsapDv:0000153	PATO:0000383	TRUE	10x 3' v2	normal	Homo sapiens	female	blood	European	59-year-old human stage
onek1k	406_407	30	59	NCBITaxon:9606	UBERON:0000178	EFO:0009899	PATO:0000461	CL:0000788	HANCESTRO:0005	HsapDv:0000153	PATO:0000383	TRUE	10x 3' v2	normal	Homo sapiens	female	blood	European	59-year-old human stage
onek1k	1072_1073	34	59	NCBITaxon:9606	UBERON:0000178	EFO:0009899	PATO:0000461	CL:0000980	HANCESTRO:0005	HsapDv:0000153	PATO:0000383	TRUE	10x 3' v2	normal	Homo sapiens	female	blood	European	59-year-old human stage
onek1k	644_645	51	59	NCBITaxon:9606	UBERON:0000178	EFO:0009899	PATO:0000461	CL:0000787	HANCESTRO:0005	HsapDv:0000153	PATO:0000383	TRUE	10x 3' v2	normal	Homo sapiens	female	blood	European	59-year-old human stage
onek1k	625_626	51	59	NCBITaxon:9606	UBERON:0000178	EFO:0009899	PATO:0000461	CL:0000818	HANCESTRO:0005	HsapDv:0000153	PATO:0000383	TRUE	10x 3' v2	normal	Homo sapiens	female	blood	European	59-year-old human stage
onek1k	42_42	54	59	NCBITaxon:9606	UBERON:0000178	EFO:0009899	PATO:0000461	CL:0000788	HANCESTRO:0005	HsapDv:0000153	PATO:0000383	TRUE	10x 3' v2	normal	Homo sapiens	female	blood	European	59-year-old human stage
onek1k	969_970	6	59	NCBITaxon:9606	UBERON:0000178	EFO:0009899	PATO:0000461	CL:0000788	HANCESTRO:0005	HsapDv:0000153	PATO:0000383	TRUE	10x 3' v2	normal	Homo sapiens	female	blood	European	59-year-old human stage
onek1k	149_149	60	59	NCBITaxon:9606	UBERON:0000178	EFO:0009899	PATO:0000461	CL:0000818	HANCESTRO:0005	HsapDv:0000153	PATO:0000383	TRUE	10x 3' v2	normal	Homo sapiens	female	blood	European	59-year-old human stage
onek1k	243_244	67	59	NCBITaxon:9606	UBERON:0000178	EFO:0009899	PATO:0000461	CL:0000787	HANCESTRO:0005	HsapDv:0000153	PATO:0000383	TRUE	10x 3' v2	normal	Homo sapiens	female	blood	European	59-year-old human stage
onek1k	929_930	73	59	NCBITaxon:9606	UBERON:0000178	EFO:0009899	PATO:0000461	CL:0000787	HANCESTRO:0005	HsapDv:0000153	PATO:0000383	TRUE	10x 3' v2	normal	Homo sapiens	female	blood	European	59-year-old human stage
onek1k	1003_1004	13	58	NCBITaxon:9606	UBERON:0000178	EFO:0009899	PATO:0000461	CL:0000788	HANCESTRO:0005	HsapDv:0000152	PATO:0000383	TRUE	10x 3' v2	normal	Homo sapiens	female	blood	European	58-year-old human stage
onek1k	460_461	31	58	NCBITaxon:9606	UBERON:0000178	EFO:0009899	PATO:0000461	CL:0000818	HANCESTRO:0005	HsapDv:0000152	PATO:0000383	TRUE	10x 3' v2	normal	Homo sapiens	female	blood	European	58-year-old human stage
onek1k	541_542	43	58	NCBITaxon:9606	UBERON:0000178	EFO:0009899	PATO:0000461	CL:0000980	HANCESTRO:0005	HsapDv:0000152	PATO:0000383	TRUE	10x 3' v2	normal	Homo sapiens	female	blood	European	58-year-old human stage
onek1k	615_616	48	58	NCBITaxon:9606	UBERON:0000178	EFO:0009899	PATO:0000461	CL:0000787	HANCESTRO:0005	HsapDv:0000152	PATO:0000383	TRUE	10x 3' v2	normal	Homo sapiens	female	blood	European	58-year-old human stage
onek1k	970_971	5	58	NCBITaxon:9606	UBERON:0000178	EFO:0009899	PATO:0000461	CL:0000788	HANCESTRO:0005	HsapDv:0000152	PATO:0000383	TRUE	10x 3' v2	normal	Homo sapiens	female	blood	European	58-year-old human stage
onek1k	352_353	54	58	NCBITaxon:9606	UBERON:0000178	EFO:0009899	PATO:0000461	CL:0000788	HANCESTRO:0005	HsapDv:0000152	PATO:0000383	TRUE	10x 3' v2	normal	Homo sapiens	female	blood	European	58-year-old human stage
onek1k	167_168	58	58	NCBITaxon:9606	UBERON:0000178	EFO:0009899	PATO:0000461	CL:0000818	HANCESTRO:0005	HsapDv:0000152	PATO:0000383	TRUE	10x 3' v2	normal	Homo sapiens	female	blood	European	58-year-old human stage
onek1k	245_246	67	58	NCBITaxon:9606	UBERON:0000178	EFO:0009899	PATO:0000461	CL:0000818	HANCESTRO:0005	HsapDv:0000152	PATO:0000383	TRUE	10x 3' v2	normal	Homo sapiens	female	blood	European	58-year-old human stage
onek1k	192_193	77	58	NCBITaxon:9606	UBERON:0000178	EFO:0009899	PATO:0000461	CL:0000788	HANCESTRO:0005	HsapDv:0000152	PATO:0000383	TRUE	10x 3' v2	normal	Homo sapiens	female	blood	European	58-year-old human stage
onek1k	1001_1002	13	57	NCBITaxon:9606	UBERON:0000178	EFO:0009899	PATO:0000461	CL:0000787	HANCESTRO:0005	HsapDv:0000151	PATO:0000383	TRUE	10x 3' v2	normal	Homo sapiens	female	blood	European	57-year-old human stage
onek1k	891_892	14	57	NCBITaxon:9606	UBERON:0000178	EFO:0009899	PATO:0000461	CL:0000787	HANCESTRO:0005	HsapDv:0000151	PATO:0000383	TRUE	10x 3' v2	normal	Homo sapiens	female	blood	European	57-year-old human stage
onek1k	1025_1026	17	57	NCBITaxon:9606	UBERON:0000178	EFO:0009899	PATO:0000461	CL:0000818	HANCESTRO:0005	HsapDv:0000151	PATO:0000383	TRUE	10x 3' v2	normal	Homo sapiens	female	blood	European	57-year-old human stage
onek1k	1042_1043	19	57	NCBITaxon:9606	UBERON:0000178	EFO:0009899	PATO:0000461	CL:0000788	HANCESTRO:0005	HsapDv:0000151	PATO:0000383	TRUE	10x 3' v2	normal	Homo sapiens	female	blood	European	57-year-old human stage
onek1k	396_397	34	57	NCBITaxon:9606	UBERON:0000178	EFO:0009899	PATO:0000461	CL:0000787	HANCESTRO:0005	HsapDv:0000151	PATO:0000383	TRUE	10x 3' v2	normal	Homo sapiens	female	blood	European	57-year-old human stage
onek1k	104_104	42	57	NCBITaxon:9606	UBERON:0000178	EFO:0009899	PATO:0000461	CL:0000788	HANCESTRO:0005	HsapDv:0000151	PATO:0000383	TRUE	10x 3' v2	normal	Homo sapiens	female	blood	European	57-year-old human stage
onek1k	521_522	43	57	NCBITaxon:9606	UBERON:0000178	EFO:0009899	PATO:0000461	CL:0000788	HANCESTRO:0005	HsapDv:0000151	PATO:0000383	TRUE	10x 3' v2	normal	Homo sapiens	female	blood	European	57-year-old human stage
onek1k	1075_1076	47	57	NCBITaxon:9606	UBERON:0000178	EFO:0009899	PATO:0000461	CL:0000787	HANCESTRO:0005	HsapDv:0000151	PATO:0000383	TRUE	10x 3' v2	normal	Homo sapiens	female	blood	European	57-year-old human stage
onek1k	633_634	54	57	NCBITaxon:9606	UBERON:0000178	EFO:0009899	PATO:0000461	CL:0000818	HANCESTRO:0005	HsapDv:0000151	PATO:0000383	TRUE	10x 3' v2	normal	Homo sapiens	female	blood	European	57-year-old human stage
onek1k	905_906	17	56	NCBITaxon:9606	UBERON:0000178	EFO:0009899	PATO:0000461	CL:0000787	HANCESTRO:0005	HsapDv:0000150	PATO:0000383	TRUE	10x 3' v2	normal	Homo sapiens	female	blood	European	56-year-old human stage
onek1k	664_665	2	56	NCBITaxon:9606	UBERON:0000178	EFO:0009899	PATO:0000461	CL:0000787	HANCESTRO:0005	HsapDv:0000150	PATO:0000383	TRUE	10x 3' v2	normal	Homo sapiens	female	blood	European	56-year-old human stage
onek1k	361_362	32	56	NCBITaxon:9606	UBERON:0000178	EFO:0009899	PATO:0000461	CL:0000818	HANCESTRO:0005	HsapDv:0000150	PATO:0000383	TRUE	10x 3' v2	normal	Homo sapiens	female	blood	European	56-year-old human stage
onek1k	392_393	39	56	NCBITaxon:9606	UBERON:0000178	EFO:0009899	PATO:0000461	CL:0000788	HANCESTRO:0005	HsapDv:0000150	PATO:0000383	TRUE	10x 3' v2	normal	Homo sapiens	female	blood	European	56-year-old human stage
onek1k	163_163	57	56	NCBITaxon:9606	UBERON:0000178	EFO:0009899	PATO:0000461	CL:0000788	HANCESTRO:0005	HsapDv:0000150	PATO:0000383	TRUE	10x 3' v2	normal	Homo sapiens	female	blood	European	56-year-old human stage
onek1k	760_761	27	55	NCBITaxon:9606	UBERON:0000178	EFO:0009899	PATO:0000461	CL:0000787	HANCESTRO:0005	HsapDv:0000149	PATO:0000383	TRUE	10x 3' v2	normal	Homo sapiens	female	blood	European	55-year-old human stage
onek1k	770_771	27	55	NCBITaxon:9606	UBERON:0000178	EFO:0009899	PATO:0000461	CL:0000788	HANCESTRO:0005	HsapDv:0000149	PATO:0000383	TRUE	10x 3' v2	normal	Homo sapiens	female	blood	European	55-year-old human stage
onek1k	398_399	34	55	NCBITaxon:9606	UBERON:0000178	EFO:0009899	PATO:0000461	CL:0000788	HANCESTRO:0005	HsapDv:0000149	PATO:0000383	TRUE	10x 3' v2	normal	Homo sapiens	female	blood	European	55-year-old human stage
onek1k	191_192	65	55	NCBITaxon:9606	UBERON:0000178	EFO:0009899	PATO:0000461	CL:0000787	HANCESTRO:0005	HsapDv:0000149	PATO:0000383	TRUE	10x 3' v2	normal	Homo sapiens	female	blood	European	55-year-old human stage
onek1k	803_804	14	54	NCBITaxon:9606	UBERON:0000178	EFO:0009899	PATO:0000461	CL:0000788	HANCESTRO:0005	HsapDv:0000148	PATO:0000383	TRUE	10x 3' v2	normal	Homo sapiens	female	blood	European	54-year-old human stage
onek1k	294_295	22	54	NCBITaxon:9606	UBERON:0000178	EFO:0009899	PATO:0000461	CL:0000788	HANCESTRO:0005	HsapDv:0000148	PATO:0000383	TRUE	10x 3' v2	normal	Homo sapiens	female	blood	European	54-year-old human stage
onek1k	369_370	41	54	NCBITaxon:9606	UBERON:0000178	EFO:0009899	PATO:0000461	CL:0000788	HANCESTRO:0005	HsapDv:0000148	PATO:0000383	TRUE	10x 3' v2	normal	Homo sapiens	female	blood	European	54-year-old human stage
onek1k	630_631	52	54	NCBITaxon:9606	UBERON:0000178	EFO:0009899	PATO:0000461	CL:0000787	HANCESTRO:0005	HsapDv:0000148	PATO:0000383	TRUE	10x 3' v2	normal	Homo sapiens	female	blood	European	54-year-old human stage
onek1k	147_147	60	54	NCBITaxon:9606	UBERON:0000178	EFO:0009899	PATO:0000461	CL:0000787	HANCESTRO:0005	HsapDv:0000148	PATO:0000383	TRUE	10x 3' v2	normal	Homo sapiens	female	blood	European	54-year-old human stage
onek1k	255_256	67	54	NCBITaxon:9606	UBERON:0000178	EFO:0009899	PATO:0000461	CL:0000818	HANCESTRO:0005	HsapDv:0000148	PATO:0000383	TRUE	10x 3' v2	normal	Homo sapiens	female	blood	European	54-year-old human stage
onek1k	272_273	72	54	NCBITaxon:9606	UBERON:0000178	EFO:0009899	PATO:0000461	CL:0000788	HANCESTRO:0005	HsapDv:0000148	PATO:0000383	TRUE	10x 3' v2	normal	Homo sapiens	female	blood	European	54-year-old human stage
onek1k	858_859	13	53	NCBITaxon:9606	UBERON:0000178	EFO:0009899	PATO:0000461	CL:0000818	HANCESTRO:0005	HsapDv:0000147	PATO:0000383	TRUE	10x 3' v2	normal	Homo sapiens	female	blood	European	53-year-old human stage
onek1k	665_666	3	53	NCBITaxon:9606	UBERON:0000178	EFO:0009899	PATO:0000461	CL:0000818	HANCESTRO:0005	HsapDv:0000147	PATO:0000383	TRUE	10x 3' v2	normal	Homo sapiens	female	blood	European	53-year-old human stage
onek1k	422_423	33	53	NCBITaxon:9606	UBERON:0000178	EFO:0009899	PATO:0000461	CL:0000788	HANCESTRO:0005	HsapDv:0000147	PATO:0000383	TRUE	10x 3' v2	normal	Homo sapiens	female	blood	European	53-year-old human stage
onek1k	540_541	42	53	NCBITaxon:9606	UBERON:0000178	EFO:0009899	PATO:0000461	CL:0000787	HANCESTRO:0005	HsapDv:0000147	PATO:0000383	TRUE	10x 3' v2	normal	Homo sapiens	female	blood	European	53-year-old human stage
onek1k	537_538	42	53	NCBITaxon:9606	UBERON:0000178	EFO:0009899	PATO:0000461	CL:0000788	HANCESTRO:0005	HsapDv:0000147	PATO:0000383	TRUE	10x 3' v2	normal	Homo sapiens	female	blood	European	53-year-old human stage
onek1k	616_617	48	53	NCBITaxon:9606	UBERON:0000178	EFO:0009899	PATO:0000461	CL:0000818	HANCESTRO:0005	HsapDv:0000147	PATO:0000383	TRUE	10x 3' v2	normal	Homo sapiens	female	blood	European	53-year-old human stage
onek1k	281_282	62	53	NCBITaxon:9606	UBERON:0000178	EFO:0009899	PATO:0000461	CL:0000818	HANCESTRO:0005	HsapDv:0000147	PATO:0000383	TRUE	10x 3' v2	normal	Homo sapiens	female	blood	European	53-year-old human stage
onek1k	290_291	62	53	NCBITaxon:9606	UBERON:0000178	EFO:0009899	PATO:0000461	CL:0000788	HANCESTRO:0005	HsapDv:0000147	PATO:0000383	TRUE	10x 3' v2	normal	Homo sapiens	female	blood	European	53-year-old human stage
onek1k	3_3	65	53	NCBITaxon:9606	UBERON:0000178	EFO:0009899	PATO:0000461	CL:0000980	HANCESTRO:0005	HsapDv:0000147	PATO:0000383	TRUE	10x 3' v2	normal	Homo sapiens	female	blood	European	53-year-old human stage
onek1k	211_212	69	53	NCBITaxon:9606	UBERON:0000178	EFO:0009899	PATO:0000461	CL:0000787	HANCESTRO:0005	HsapDv:0000147	PATO:0000383	TRUE	10x 3' v2	normal	Homo sapiens	female	blood	European	53-year-old human stage
onek1k	477_478	76	53	NCBITaxon:9606	UBERON:0000178	EFO:0009899	PATO:0000461	CL:0000787	HANCESTRO:0005	HsapDv:0000147	PATO:0000383	TRUE	10x 3' v2	normal	Homo sapiens	female	blood	European	53-year-old human stage
onek1k	772_773	28	52	NCBITaxon:9606	UBERON:0000178	EFO:0009899	PATO:0000461	CL:0000787	HANCESTRO:0005	HsapDv:0000146	PATO:0000383	TRUE	10x 3' v2	normal	Homo sapiens	female	blood	European	52-year-old human stage
onek1k	358_359	33	52	NCBITaxon:9606	UBERON:0000178	EFO:0009899	PATO:0000461	CL:0000788	HANCESTRO:0005	HsapDv:0000146	PATO:0000383	TRUE	10x 3' v2	normal	Homo sapiens	female	blood	European	52-year-old human stage
onek1k	582_583	51	52	NCBITaxon:9606	UBERON:0000178	EFO:0009899	PATO:0000461	CL:0000788	HANCESTRO:0005	HsapDv:0000146	PATO:0000383	TRUE	10x 3' v2	normal	Homo sapiens	female	blood	European	52-year-old human stage
onek1k	52_52	53	52	NCBITaxon:9606	UBERON:0000178	EFO:0009899	PATO:0000461	CL:0000787	HANCESTRO:0005	HsapDv:0000146	PATO:0000383	TRUE	10x 3' v2	normal	Homo sapiens	female	blood	European	52-year-old human stage
onek1k	350_351	53	52	NCBITaxon:9606	UBERON:0000178	EFO:0009899	PATO:0000461	CL:0000818	HANCESTRO:0005	HsapDv:0000146	PATO:0000383	TRUE	10x 3' v2	normal	Homo sapiens	female	blood	European	52-year-old human stage
onek1k	83_83	61	52	NCBITaxon:9606	UBERON:0000178	EFO:0009899	PATO:0000461	CL:0000980	HANCESTRO:0005	HsapDv:0000146	PATO:0000383	TRUE	10x 3' v2	normal	Homo sapiens	female	blood	European	52-year-old human stage
onek1k	12_12	70	52	NCBITaxon:9606	UBERON:0000178	EFO:0009899	PATO:0000461	CL:0000788	HANCESTRO:0005	HsapDv:0000146	PATO:0000383	TRUE	10x 3' v2	normal	Homo sapiens	female	blood	European	52-year-old human stage
onek1k	812_813	12	51	NCBITaxon:9606	UBERON:0000178	EFO:0009899	PATO:0000461	CL:0000788	HANCESTRO:0005	HsapDv:0000145	PATO:0000383	TRUE	10x 3' v2	normal	Homo sapiens	female	blood	European	51-year-old human stage
onek1k	379_380	21	51	NCBITaxon:9606	UBERON:0000178	EFO:0009899	PATO:0000461	CL:0000788	HANCESTRO:0005	HsapDv:0000145	PATO:0000383	TRUE	10x 3' v2	normal	Homo sapiens	female	blood	European	51-year-old human stage
onek1k	374_375	21	50	NCBITaxon:9606	UBERON:0000178	EFO:0009899	PATO:0000461	CL:0000788	HANCESTRO:0005	HsapDv:0000144	PATO:0000383	TRUE	10x 3' v2	normal	Homo sapiens	female	blood	European	50-year-old human stage
onek1k	425_426	33	50	NCBITaxon:9606	UBERON:0000178	EFO:0009899	PATO:0000461	CL:0000788	HANCESTRO:0005	HsapDv:0000144	PATO:0000383	TRUE	10x 3' v2	normal	Homo sapiens	female	blood	European	50-year-old human stage
onek1k	13_13	70	50	NCBITaxon:9606	UBERON:0000178	EFO:0009899	PATO:0000461	CL:0000788	HANCESTRO:0005	HsapDv:0000144	PATO:0000383	TRUE	10x 3' v2	normal	Homo sapiens	female	blood	European	50-year-old human stage
onek1k	860_861	14	49	NCBITaxon:9606	UBERON:0000178	EFO:0009899	PATO:0000461	CL:0000788	HANCESTRO:0005	HsapDv:0000143	PATO:0000383	TRUE	10x 3' v2	normal	Homo sapiens	female	blood	European	49-year-old human stage
onek1k	809_810	15	49	NCBITaxon:9606	UBERON:0000178	EFO:0009899	PATO:0000461	CL:0000787	HANCESTRO:0005	HsapDv:0000143	PATO:0000383	TRUE	10x 3' v2	normal	Homo sapiens	female	blood	European	49-year-old human stage
onek1k	372_373	21	49	NCBITaxon:9606	UBERON:0000178	EFO:0009899	PATO:0000461	CL:0000787	HANCESTRO:0005	HsapDv:0000143	PATO:0000383	TRUE	10x 3' v2	normal	Homo sapiens	female	blood	European	49-year-old human stage
onek1k	399_400	34	49	NCBITaxon:9606	UBERON:0000178	EFO:0009899	PATO:0000461	CL:0000788	HANCESTRO:0005	HsapDv:0000143	PATO:0000383	TRUE	10x 3' v2	normal	Homo sapiens	female	blood	European	49-year-old human stage
onek1k	347_348	35	49	NCBITaxon:9606	UBERON:0000178	EFO:0009899	PATO:0000461	CL:0000788	HANCESTRO:0005	HsapDv:0000143	PATO:0000383	TRUE	10x 3' v2	normal	Homo sapiens	female	blood	European	49-year-old human stage
onek1k	411_412	36	49	NCBITaxon:9606	UBERON:0000178	EFO:0009899	PATO:0000461	CL:0000787	HANCESTRO:0005	HsapDv:0000143	PATO:0000383	TRUE	10x 3' v2	normal	Homo sapiens	female	blood	European	49-year-old human stage
onek1k	175_176	58	49	NCBITaxon:9606	UBERON:0000178	EFO:0009899	PATO:0000461	CL:0000787	HANCESTRO:0005	HsapDv:0000143	PATO:0000383	TRUE	10x 3' v2	normal	Homo sapiens	female	blood	European	49-year-old human stage
onek1k	598_599	59	49	NCBITaxon:9606	UBERON:0000178	EFO:0009899	PATO:0000461	CL:0000788	HANCESTRO:0005	HsapDv:0000143	PATO:0000383	TRUE	10x 3' v2	normal	Homo sapiens	female	blood	European	49-year-old human stage
onek1k	202_203	77	49	NCBITaxon:9606	UBERON:0000178	EFO:0009899	PATO:0000461	CL:0000788	HANCESTRO:0005	HsapDv:0000143	PATO:0000383	TRUE	10x 3' v2	normal	Homo sapiens	female	blood	European	49-year-old human stage
onek1k	485_486	38	48	NCBITaxon:9606	UBERON:0000178	EFO:0009899	PATO:0000461	CL:0000788	HANCESTRO:0005	HsapDv:0000142	PATO:0000383	TRUE	10x 3' v2	normal	Homo sapiens	female	blood	European	48-year-old human stage
onek1k	2_2	64	48	NCBITaxon:9606	UBERON:0000178	EFO:0009899	PATO:0000461	CL:0000787	HANCESTRO:0005	HsapDv:0000142	PATO:0000383	TRUE	10x 3' v2	normal	Homo sapiens	female	blood	European	48-year-old human stage
onek1k	4_4	65	48	NCBITaxon:9606	UBERON:0000178	EFO:0009899	PATO:0000461	CL:0000787	HANCESTRO:0005	HsapDv:0000142	PATO:0000383	TRUE	10x 3' v2	normal	Homo sapiens	female	blood	European	48-year-old human stage
onek1k	222_223	70	48	NCBITaxon:9606	UBERON:0000178	EFO:0009899	PATO:0000461	CL:0000788	HANCESTRO:0005	HsapDv:0000142	PATO:0000383	TRUE	10x 3' v2	normal	Homo sapiens	female	blood	European	48-year-old human stage
onek1k	937_938	73	48	NCBITaxon:9606	UBERON:0000178	EFO:0009899	PATO:0000461	CL:0000818	HANCESTRO:0005	HsapDv:0000142	PATO:0000383	TRUE	10x 3' v2	normal	Homo sapiens	female	blood	European	48-year-old human stage
onek1k	747_748	8	48	NCBITaxon:9606	UBERON:0000178	EFO:0009899	PATO:0000461	CL:0000788	HANCESTRO:0005	HsapDv:0000142	PATO:0000383	TRUE	10x 3' v2	normal	Homo sapiens	female	blood	European	48-year-old human stage
onek1k	767_768	28	47	NCBITaxon:9606	UBERON:0000178	EFO:0009899	PATO:0000461	CL:0000787	HANCESTRO:0005	HsapDv:0000141	PATO:0000383	TRUE	10x 3' v2	normal	Homo sapiens	female	blood	European	47-year-old human stage
onek1k	385_386	53	47	NCBITaxon:9606	UBERON:0000178	EFO:0009899	PATO:0000461	CL:0000787	HANCESTRO:0005	HsapDv:0000141	PATO:0000383	TRUE	10x 3' v2	normal	Homo sapiens	female	blood	European	47-year-old human stage
onek1k	37_37	64	47	NCBITaxon:9606	UBERON:0000178	EFO:0009899	PATO:0000461	CL:0000787	HANCESTRO:0005	HsapDv:0000141	PATO:0000383	TRUE	10x 3' v2	normal	Homo sapiens	female	blood	European	47-year-old human stage
onek1k	859_860	13	46	NCBITaxon:9606	UBERON:0000178	EFO:0009899	PATO:0000461	CL:0000818	HANCESTRO:0005	HsapDv:0000140	PATO:0000383	TRUE	10x 3' v2	normal	Homo sapiens	female	blood	European	46-year-old human stage
onek1k	360_361	32	46	NCBITaxon:9606	UBERON:0000178	EFO:0009899	PATO:0000461	CL:0000818	HANCESTRO:0005	HsapDv:0000140	PATO:0000383	TRUE	10x 3' v2	normal	Homo sapiens	female	blood	European	46-year-old human stage
onek1k	626_627	52	46	NCBITaxon:9606	UBERON:0000178	EFO:0009899	PATO:0000461	CL:0000788	HANCESTRO:0005	HsapDv:0000140	PATO:0000383	TRUE	10x 3' v2	normal	Homo sapiens	female	blood	European	46-year-old human stage
onek1k	43_43	54	46	NCBITaxon:9606	UBERON:0000178	EFO:0009899	PATO:0000461	CL:0000788	HANCESTRO:0005	HsapDv:0000140	PATO:0000383	TRUE	10x 3' v2	normal	Homo sapiens	female	blood	European	46-year-old human stage
onek1k	153_153	60	46	NCBITaxon:9606	UBERON:0000178	EFO:0009899	PATO:0000461	CL:0000788	HANCESTRO:0005	HsapDv:0000140	PATO:0000383	TRUE	10x 3' v2	normal	Homo sapiens	female	blood	European	46-year-old human stage
onek1k	194_195	77	46	NCBITaxon:9606	UBERON:0000178	EFO:0009899	PATO:0000461	CL:0000787	HANCESTRO:0005	HsapDv:0000140	PATO:0000383	TRUE	10x 3' v2	normal	Homo sapiens	female	blood	European	46-year-old human stage
onek1k	862_863	14	45	NCBITaxon:9606	UBERON:0000178	EFO:0009899	PATO:0000461	CL:0000818	HANCESTRO:0005	HsapDv:0000139	PATO:0000383	TRUE	10x 3' v2	normal	Homo sapiens	female	blood	European	45-year-old human stage
onek1k	259_260	71	45	NCBITaxon:9606	UBERON:0000178	EFO:0009899	PATO:0000461	CL:0000787	HANCESTRO:0005	HsapDv:0000139	PATO:0000383	TRUE	10x 3' v2	normal	Homo sapiens	female	blood	European	45-year-old human stage
onek1k	16_16	71	45	NCBITaxon:9606	UBERON:0000178	EFO:0009899	PATO:0000461	CL:0000818	HANCESTRO:0005	HsapDv:0000139	PATO:0000383	TRUE	10x 3' v2	normal	Homo sapiens	female	blood	European	45-year-old human stage
onek1k	596_597	54	44	NCBITaxon:9606	UBERON:0000178	EFO:0009899	PATO:0000461	CL:0000788	HANCESTRO:0005	HsapDv:0000138	PATO:0000383	TRUE	10x 3' v2	normal	Homo sapiens	female	blood	European	44-year-old human stage
onek1k	63_63	56	44	NCBITaxon:9606	UBERON:0000178	EFO:0009899	PATO:0000461	CL:0000787	HANCESTRO:0005	HsapDv:0000138	PATO:0000383	TRUE	10x 3' v2	normal	Homo sapiens	female	blood	European	44-year-old human stage
onek1k	391_392	38	43	NCBITaxon:9606	UBERON:0000178	EFO:0009899	PATO:0000461	CL:0000787	HANCESTRO:0005	HsapDv:0000137	PATO:0000383	TRUE	10x 3' v2	normal	Homo sapiens	female	blood	European	43-year-old human stage
onek1k	99_99	41	43	NCBITaxon:9606	UBERON:0000178	EFO:0009899	PATO:0000461	CL:0000788	HANCESTRO:0005	HsapDv:0000137	PATO:0000383	TRUE	10x 3' v2	normal	Homo sapiens	female	blood	European	43-year-old human stage
onek1k	170_171	58	43	NCBITaxon:9606	UBERON:0000178	EFO:0009899	PATO:0000461	CL:0000788	HANCESTRO:0005	HsapDv:0000137	PATO:0000383	TRUE	10x 3' v2	normal	Homo sapiens	female	blood	European	43-year-old human stage
onek1k	930_931	73	43	NCBITaxon:9606	UBERON:0000178	EFO:0009899	PATO:0000461	CL:0000788	HANCESTRO:0005	HsapDv:0000137	PATO:0000383	TRUE	10x 3' v2	normal	Homo sapiens	female	blood	European	43-year-old human stage
onek1k	910_911	18	42	NCBITaxon:9606	UBERON:0000178	EFO:0009899	PATO:0000461	CL:0000788	HANCESTRO:0005	HsapDv:0000136	PATO:0000383	TRUE	10x 3' v2	normal	Homo sapiens	female	blood	European	42-year-old human stage
onek1k	364_365	32	42	NCBITaxon:9606	UBERON:0000178	EFO:0009899	PATO:0000461	CL:0000818	HANCESTRO:0005	HsapDv:0000136	PATO:0000383	TRUE	10x 3' v2	normal	Homo sapiens	female	blood	European	42-year-old human stage
onek1k	337_338	37	42	NCBITaxon:9606	UBERON:0000178	EFO:0009899	PATO:0000461	CL:0000787	HANCESTRO:0005	HsapDv:0000136	PATO:0000383	TRUE	10x 3' v2	normal	Homo sapiens	female	blood	European	42-year-old human stage
onek1k	658_659	53	42	NCBITaxon:9606	UBERON:0000178	EFO:0009899	PATO:0000461	CL:0000787	HANCESTRO:0005	HsapDv:0000136	PATO:0000383	TRUE	10x 3' v2	normal	Homo sapiens	female	blood	European	42-year-old human stage
onek1k	39_39	54	42	NCBITaxon:9606	UBERON:0000178	EFO:0009899	PATO:0000461	CL:0000818	HANCESTRO:0005	HsapDv:0000136	PATO:0000383	TRUE	10x 3' v2	normal	Homo sapiens	female	blood	European	42-year-old human stage
onek1k	946_947	74	42	NCBITaxon:9606	UBERON:0000178	EFO:0009899	PATO:0000461	CL:0000788	HANCESTRO:0005	HsapDv:0000136	PATO:0000383	TRUE	10x 3' v2	normal	Homo sapiens	female	blood	European	42-year-old human stage
onek1k	371_372	21	41	NCBITaxon:9606	UBERON:0000178	EFO:0009899	PATO:0000461	CL:0000980	HANCESTRO:0005	HsapDv:0000135	PATO:0000383	TRUE	10x 3' v2	normal	Homo sapiens	female	blood	European	41-year-old human stage
onek1k	506_507	43	41	NCBITaxon:9606	UBERON:0000178	EFO:0009899	PATO:0000461	CL:0000788	HANCESTRO:0005	HsapDv:0000135	PATO:0000383	TRUE	10x 3' v2	normal	Homo sapiens	female	blood	European	41-year-old human stage
onek1k	605_606	47	41	NCBITaxon:9606	UBERON:0000178	EFO:0009899	PATO:0000461	CL:0000818	HANCESTRO:0005	HsapDv:0000135	PATO:0000383	TRUE	10x 3' v2	normal	Homo sapiens	female	blood	European	41-year-old human stage
onek1k	164_165	58	41	NCBITaxon:9606	UBERON:0000178	EFO:0009899	PATO:0000461	CL:0000788	HANCESTRO:0005	HsapDv:0000135	PATO:0000383	TRUE	10x 3' v2	normal	Homo sapiens	female	blood	European	41-year-old human stage
onek1k	808_809	15	40	NCBITaxon:9606	UBERON:0000178	EFO:0009899	PATO:0000461	CL:0000787	HANCESTRO:0005	HsapDv:0000134	PATO:0000383	TRUE	10x 3' v2	normal	Homo sapiens	female	blood	European	40-year-old human stage
onek1k	548_549	47	40	NCBITaxon:9606	UBERON:0000178	EFO:0009899	PATO:0000461	CL:0000787	HANCESTRO:0005	HsapDv:0000134	PATO:0000383	TRUE	10x 3' v2	normal	Homo sapiens	female	blood	European	40-year-old human stage
onek1k	660_661	54	40	NCBITaxon:9606	UBERON:0000178	EFO:0009899	PATO:0000461	CL:0000818	HANCESTRO:0005	HsapDv:0000134	PATO:0000383	TRUE	10x 3' v2	normal	Homo sapiens	female	blood	European	40-year-old human stage
onek1k	231_232	68	40	NCBITaxon:9606	UBERON:0000178	EFO:0009899	PATO:0000461	CL:0000788	HANCESTRO:0005	HsapDv:0000134	PATO:0000383	TRUE	10x 3' v2	normal	Homo sapiens	female	blood	European	40-year-old human stage
onek1k	944_945	74	40	NCBITaxon:9606	UBERON:0000178	EFO:0009899	PATO:0000461	CL:0000788	HANCESTRO:0005	HsapDv:0000134	PATO:0000383	TRUE	10x 3' v2	normal	Homo sapiens	female	blood	European	40-year-old human stage
onek1k	924_925	26	39	NCBITaxon:9606	UBERON:0000178	EFO:0009899	PATO:0000461	CL:0000788	HANCESTRO:0005	HsapDv:0000133	PATO:0000383	TRUE	10x 3' v2	normal	Homo sapiens	female	blood	European	39-year-old human stage
onek1k	357_358	33	39	NCBITaxon:9606	UBERON:0000178	EFO:0009899	PATO:0000461	CL:0000788	HANCESTRO:0005	HsapDv:0000133	PATO:0000383	TRUE	10x 3' v2	normal	Homo sapiens	female	blood	European	39-year-old human stage
onek1k	238_239	69	39	NCBITaxon:9606	UBERON:0000178	EFO:0009899	PATO:0000461	CL:0000788	HANCESTRO:0005	HsapDv:0000133	PATO:0000383	TRUE	10x 3' v2	normal	Homo sapiens	female	blood	European	39-year-old human stage
onek1k	377_378	21	38	NCBITaxon:9606	UBERON:0000178	EFO:0009899	PATO:0000461	CL:0000788	HANCESTRO:0005	HsapDv:0000132	PATO:0000383	TRUE	10x 3' v2	normal	Homo sapiens	female	blood	European	38-year-old human stage
onek1k	923_924	26	38	NCBITaxon:9606	UBERON:0000178	EFO:0009899	PATO:0000461	CL:0000787	HANCESTRO:0005	HsapDv:0000132	PATO:0000383	TRUE	10x 3' v2	normal	Homo sapiens	female	blood	European	38-year-old human stage
onek1k	800_801	9	37	NCBITaxon:9606	UBERON:0000178	EFO:0009899	PATO:0000461	CL:0000788	HANCESTRO:0005	HsapDv:0000131	PATO:0000383	TRUE	10x 3' v2	normal	Homo sapiens	female	blood	European	37-year-old human stage
onek1k	368_369	34	36	NCBITaxon:9606	UBERON:0000178	EFO:0009899	PATO:0000461	CL:0000818	HANCESTRO:0005	HsapDv:0000130	PATO:0000383	TRUE	10x 3' v2	normal	Homo sapiens	female	blood	European	36-year-old human stage
onek1k	486_487	37	36	NCBITaxon:9606	UBERON:0000178	EFO:0009899	PATO:0000461	CL:0000818	HANCESTRO:0005	HsapDv:0000130	PATO:0000383	TRUE	10x 3' v2	normal	Homo sapiens	female	blood	European	36-year-old human stage
onek1k	56_56	56	36	NCBITaxon:9606	UBERON:0000178	EFO:0009899	PATO:0000461	CL:0000818	HANCESTRO:0005	HsapDv:0000130	PATO:0000383	TRUE	10x 3' v2	normal	Homo sapiens	female	blood	European	36-year-old human stage
onek1k	141_141	59	36	NCBITaxon:9606	UBERON:0000178	EFO:0009899	PATO:0000461	CL:0000788	HANCESTRO:0005	HsapDv:0000130	PATO:0000383	TRUE	10x 3' v2	normal	Homo sapiens	female	blood	European	36-year-old human stage
onek1k	807_808	15	35	NCBITaxon:9606	UBERON:0000178	EFO:0009899	PATO:0000461	CL:0000788	HANCESTRO:0005	HsapDv:0000129	PATO:0000383	TRUE	10x 3' v2	normal	Homo sapiens	female	blood	European	35-year-old human stage
onek1k	620_621	48	35	NCBITaxon:9606	UBERON:0000178	EFO:0009899	PATO:0000461	CL:0000787	HANCESTRO:0005	HsapDv:0000129	PATO:0000383	TRUE	10x 3' v2	normal	Homo sapiens	female	blood	European	35-year-old human stage
onek1k	60_60	56	35	NCBITaxon:9606	UBERON:0000178	EFO:0009899	PATO:0000461	CL:0000788	HANCESTRO:0005	HsapDv:0000129	PATO:0000383	TRUE	10x 3' v2	normal	Homo sapiens	female	blood	European	35-year-old human stage
onek1k	516_517	39	34	NCBITaxon:9606	UBERON:0000178	EFO:0009899	PATO:0000461	CL:0000788	HANCESTRO:0005	HsapDv:0000128	PATO:0000383	TRUE	10x 3' v2	normal	Homo sapiens	female	blood	European	34-year-old human stage
onek1k	579_580	50	34	NCBITaxon:9606	UBERON:0000178	EFO:0009899	PATO:0000461	CL:0000787	HANCESTRO:0005	HsapDv:0000128	PATO:0000383	TRUE	10x 3' v2	normal	Homo sapiens	female	blood	European	34-year-old human stage
onek1k	166_167	58	34	NCBITaxon:9606	UBERON:0000178	EFO:0009899	PATO:0000461	CL:0000788	HANCESTRO:0005	HsapDv:0000128	PATO:0000383	TRUE	10x 3' v2	normal	Homo sapiens	female	blood	European	34-year-old human stage
onek1k	313_314	23	33	NCBITaxon:9606	UBERON:0000178	EFO:0009899	PATO:0000461	CL:0000818	HANCESTRO:0005	HsapDv:0000127	PATO:0000383	TRUE	10x 3' v2	normal	Homo sapiens	female	blood	European	33-year-old human stage
onek1k	161_161	65	33	NCBITaxon:9606	UBERON:0000178	EFO:0009899	PATO:0000461	CL:0000787	HANCESTRO:0005	HsapDv:0000127	PATO:0000383	TRUE	10x 3' v2	normal	Homo sapiens	female	blood	European	33-year-old human stage
onek1k	762_763	27	32	NCBITaxon:9606	UBERON:0000178	EFO:0009899	PATO:0000461	CL:0000788	HANCESTRO:0005	HsapDv:0000126	PATO:0000383	TRUE	10x 3' v2	normal	Homo sapiens	female	blood	European	32-year-old human stage
onek1k	438_439	32	32	NCBITaxon:9606	UBERON:0000178	EFO:0009899	PATO:0000461	CL:0000788	HANCESTRO:0005	HsapDv:0000126	PATO:0000383	TRUE	10x 3' v2	normal	Homo sapiens	female	blood	European	32-year-old human stage
onek1k	53_53	55	32	NCBITaxon:9606	UBERON:0000178	EFO:0009899	PATO:0000461	CL:0000787	HANCESTRO:0005	HsapDv:0000126	PATO:0000383	TRUE	10x 3' v2	normal	Homo sapiens	female	blood	European	32-year-old human stage
onek1k	9_9	68	32	NCBITaxon:9606	UBERON:0000178	EFO:0009899	PATO:0000461	CL:0000980	HANCESTRO:0005	HsapDv:0000126	PATO:0000383	TRUE	10x 3' v2	normal	Homo sapiens	female	blood	European	32-year-old human stage
onek1k	742_743	8	32	NCBITaxon:9606	UBERON:0000178	EFO:0009899	PATO:0000461	CL:0000788	HANCESTRO:0005	HsapDv:0000126	PATO:0000383	TRUE	10x 3' v2	normal	Homo sapiens	female	blood	European	32-year-old human stage
onek1k	497_498	36	31	NCBITaxon:9606	UBERON:0000178	EFO:0009899	PATO:0000461	CL:0000787	HANCESTRO:0005	HsapDv:0000125	PATO:0000383	TRUE	10x 3' v2	normal	Homo sapiens	female	blood	European	31-year-old human stage
onek1k	348_349	38	31	NCBITaxon:9606	UBERON:0000178	EFO:0009899	PATO:0000461	CL:0000787	HANCESTRO:0005	HsapDv:0000125	PATO:0000383	TRUE	10x 3' v2	normal	Homo sapiens	female	blood	European	31-year-old human stage
onek1k	105_105	42	31	NCBITaxon:9606	UBERON:0000178	EFO:0009899	PATO:0000461	CL:0000788	HANCESTRO:0005	HsapDv:0000125	PATO:0000383	TRUE	10x 3' v2	normal	Homo sapiens	female	blood	European	31-year-old human stage
onek1k	179_180	60	31	NCBITaxon:9606	UBERON:0000178	EFO:0009899	PATO:0000461	CL:0000787	HANCESTRO:0005	HsapDv:0000125	PATO:0000383	TRUE	10x 3' v2	normal	Homo sapiens	female	blood	European	31-year-old human stage
onek1k	150_150	60	31	NCBITaxon:9606	UBERON:0000178	EFO:0009899	PATO:0000461	CL:0000818	HANCESTRO:0005	HsapDv:0000125	PATO:0000383	TRUE	10x 3' v2	normal	Homo sapiens	female	blood	European	31-year-old human stage
onek1k	618_619	48	30	NCBITaxon:9606	UBERON:0000178	EFO:0009899	PATO:0000461	CL:0000818	HANCESTRO:0005	HsapDv:0000124	PATO:0000383	TRUE	10x 3' v2	normal	Homo sapiens	female	blood	European	30-year-old human stage
onek1k	443_444	30	29	NCBITaxon:9606	UBERON:0000178	EFO:0009899	PATO:0000461	CL:0000788	HANCESTRO:0005	HsapDv:0000123	PATO:0000383	TRUE	10x 3' v2	normal	Homo sapiens	female	blood	European	29-year-old human stage
onek1k	289_290	61	29	NCBITaxon:9606	UBERON:0000178	EFO:0009899	PATO:0000461	CL:0000818	HANCESTRO:0005	HsapDv:0000123	PATO:0000383	TRUE	10x 3' v2	normal	Homo sapiens	female	blood	European	29-year-old human stage
onek1k	98_98	39	28	NCBITaxon:9606	UBERON:0000178	EFO:0009899	PATO:0000461	CL:0000818	HANCESTRO:0005	HsapDv:0000122	PATO:0000383	TRUE	10x 3' v2	normal	Homo sapiens	female	blood	European	28-year-old human stage
onek1k	186_187	64	28	NCBITaxon:9606	UBERON:0000178	EFO:0009899	PATO:0000461	CL:0000788	HANCESTRO:0005	HsapDv:0000122	PATO:0000383	TRUE	10x 3' v2	normal	Homo sapiens	female	blood	European	28-year-old human stage
onek1k	246_247	69	28	NCBITaxon:9606	UBERON:0000178	EFO:0009899	PATO:0000461	CL:0000788	HANCESTRO:0005	HsapDv:0000122	PATO:0000383	TRUE	10x 3' v2	normal	Homo sapiens	female	blood	European	28-year-old human stage
onek1k	176_177	60	27	NCBITaxon:9606	UBERON:0000178	EFO:0009899	PATO:0000461	CL:0000788	HANCESTRO:0005	HsapDv:0000121	PATO:0000383	TRUE	10x 3' v2	normal	Homo sapiens	female	blood	European	27-year-old human stage
onek1k	355_356	61	27	NCBITaxon:9606	UBERON:0000178	EFO:0009899	PATO:0000461	CL:0000788	HANCESTRO:0005	HsapDv:0000121	PATO:0000383	TRUE	10x 3' v2	normal	Homo sapiens	female	blood	European	27-year-old human stage
onek1k	198_199	77	27	NCBITaxon:9606	UBERON:0000178	EFO:0009899	PATO:0000461	CL:0000788	HANCESTRO:0005	HsapDv:0000121	PATO:0000383	TRUE	10x 3' v2	normal	Homo sapiens	female	blood	European	27-year-old human stage
onek1k	370_371	21	26	NCBITaxon:9606	UBERON:0000178	EFO:0009899	PATO:0000461	CL:0000788	HANCESTRO:0005	HsapDv:0000120	PATO:0000383	TRUE	10x 3' v2	normal	Homo sapiens	female	blood	European	26-year-old human stage
onek1k	573_574	47	26	NCBITaxon:9606	UBERON:0000178	EFO:0009899	PATO:0000461	CL:0000787	HANCESTRO:0005	HsapDv:0000120	PATO:0000383	TRUE	10x 3' v2	normal	Homo sapiens	female	blood	European	26-year-old human stage
onek1k	280_281	62	25	NCBITaxon:9606	UBERON:0000178	EFO:0009899	PATO:0000461	CL:0000788	HANCESTRO:0005	HsapDv:0000119	PATO:0000383	TRUE	10x 3' v2	normal	Homo sapiens	female	blood	European	25-year-old human stage
onek1k	331_332	25	24	NCBITaxon:9606	UBERON:0000178	EFO:0009899	PATO:0000461	CL:0000818	HANCESTRO:0005	HsapDv:0000118	PATO:0000383	TRUE	10x 3' v2	normal	Homo sapiens	female	blood	European	24-year-old human stage
onek1k	413_414	35	24	NCBITaxon:9606	UBERON:0000178	EFO:0009899	PATO:0000461	CL:0000788	HANCESTRO:0005	HsapDv:0000118	PATO:0000383	TRUE	10x 3' v2	normal	Homo sapiens	female	blood	European	24-year-old human stage
onek1k	494_495	36	24	NCBITaxon:9606	UBERON:0000178	EFO:0009899	PATO:0000461	CL:0000788	HANCESTRO:0005	HsapDv:0000118	PATO:0000383	TRUE	10x 3' v2	normal	Homo sapiens	female	blood	European	24-year-old human stage
onek1k	574_575	47	24	NCBITaxon:9606	UBERON:0000178	EFO:0009899	PATO:0000461	CL:0000787	HANCESTRO:0005	HsapDv:0000118	PATO:0000383	TRUE	10x 3' v2	normal	Homo sapiens	female	blood	European	24-year-old human stage
onek1k	327_328	25	23	NCBITaxon:9606	UBERON:0000178	EFO:0009899	PATO:0000461	CL:0000788	HANCESTRO:0005	HsapDv:0000117	PATO:0000383	TRUE	10x 3' v2	normal	Homo sapiens	female	blood	European	23-year-old human stage
onek1k	102_102	41	23	NCBITaxon:9606	UBERON:0000178	EFO:0009899	PATO:0000461	CL:0000788	HANCESTRO:0005	HsapDv:0000117	PATO:0000383	TRUE	10x 3' v2	normal	Homo sapiens	female	blood	European	23-year-old human stage
onek1k	172_173	58	23	NCBITaxon:9606	UBERON:0000178	EFO:0009899	PATO:0000461	CL:0000787	HANCESTRO:0005	HsapDv:0000117	PATO:0000383	TRUE	10x 3' v2	normal	Homo sapiens	female	blood	European	23-year-old human stage
onek1k	855_856	13	22	NCBITaxon:9606	UBERON:0000178	EFO:0009899	PATO:0000461	CL:0000818	HANCESTRO:0005	HsapDv:0000116	PATO:0000383	TRUE	10x 3' v2	normal	Homo sapiens	female	blood	European	22-year-old human stage
onek1k	378_379	21	22	NCBITaxon:9606	UBERON:0000178	EFO:0009899	PATO:0000461	CL:0000787	HANCESTRO:0005	HsapDv:0000116	PATO:0000383	TRUE	10x 3' v2	normal	Homo sapiens	female	blood	European	22-year-old human stage
onek1k	711_712	3	22	NCBITaxon:9606	UBERON:0000178	EFO:0009899	PATO:0000461	CL:0000787	HANCESTRO:0005	HsapDv:0000116	PATO:0000383	TRUE	10x 3' v2	normal	Homo sapiens	female	blood	European	22-year-old human stage
onek1k	414_415	35	22	NCBITaxon:9606	UBERON:0000178	EFO:0009899	PATO:0000461	CL:0000787	HANCESTRO:0005	HsapDv:0000116	PATO:0000383	TRUE	10x 3' v2	normal	Homo sapiens	female	blood	European	22-year-old human stage
onek1k	619_620	48	22	NCBITaxon:9606	UBERON:0000178	EFO:0009899	PATO:0000461	CL:0000788	HANCESTRO:0005	HsapDv:0000116	PATO:0000383	TRUE	10x 3' v2	normal	Homo sapiens	female	blood	European	22-year-old human stage
onek1k	578_579	49	22	NCBITaxon:9606	UBERON:0000178	EFO:0009899	PATO:0000461	CL:0000818	HANCESTRO:0005	HsapDv:0000116	PATO:0000383	TRUE	10x 3' v2	normal	Homo sapiens	female	blood	European	22-year-old human stage
onek1k	437_438	32	21	NCBITaxon:9606	UBERON:0000178	EFO:0009899	PATO:0000461	CL:0000788	HANCESTRO:0005	HsapDv:0000115	PATO:0000383	TRUE	10x 3' v2	normal	Homo sapiens	female	blood	European	21-year-old human stage
onek1k	659_660	53	20	NCBITaxon:9606	UBERON:0000178	EFO:0009899	PATO:0000461	CL:0000788	HANCESTRO:0005	HsapDv:0000114	PATO:0000383	TRUE	10x 3' v2	normal	Homo sapiens	female	blood	European	20-year-old human stage
onek1k	271_272	72	20	NCBITaxon:9606	UBERON:0000178	EFO:0009899	PATO:0000461	CL:0000788	HANCESTRO:0005	HsapDv:0000114	PATO:0000383	TRUE	10x 3' v2	normal	Homo sapiens	female	blood	European	20-year-old human stage
onek1k	951_952	75	20	NCBITaxon:9606	UBERON:0000178	EFO:0009899	PATO:0000461	CL:0000788	HANCESTRO:0005	HsapDv:0000114	PATO:0000383	TRUE	10x 3' v2	normal	Homo sapiens	female	blood	European	20-year-old human stage
onek1k	47_47	55	19	NCBITaxon:9606	UBERON:0000178	EFO:0009899	PATO:0000461	CL:0000818	HANCESTRO:0005	HsapDv:0000113	PATO:0000383	TRUE	10x 3' v2	normal	Homo sapiens	female	blood	European	19-year-old human stage
onek1k	151_151	60	19	NCBITaxon:9606	UBERON:0000178	EFO:0009899	PATO:0000461	CL:0000787	HANCESTRO:0005	HsapDv:0000113	PATO:0000383	TRUE	10x 3' v2	normal	Homo sapiens	female	blood	European	19-year-old human stage
onek1k	959_960	75	19	NCBITaxon:9606	UBERON:0000178	EFO:0009899	PATO:0000461	CL:0000787	HANCESTRO:0005	HsapDv:0000113	PATO:0000383	TRUE	10x 3' v2	normal	Homo sapiens	female	blood	European	19-year-old human stage

## Sheet: Sheet2
orig.ident	individual	pool_number	age	organism_ontology_term_id	tissue_ontology_term_id	assay_ontology_term_id	disease_ontology_term_id	cell_type_ontology_term_id	ethnicity_ontology_term_id	development_stage_ontology_term_id	sex_ontology_term_id	is_primary_data	assay	disease	organism	sex	tissue	ethnicity	development_stage
onek1k	209_210	69	93	NCBITaxon:9606	UBERON:0000178	EFO:0009899	PATO:0000461	CL:0000787	HANCESTRO:0005	HsapDv:0000219	PATO:0000384	TRUE	10x 3' v2	normal	Homo sapiens	male	blood	European	93-year-old human stage
onek1k	673_674	4	91	NCBITaxon:9606	UBERON:0000178	EFO:0009899	PATO:0000461	CL:0000788	HANCESTRO:0005	HsapDv:0000217	PATO:0000384	TRUE	10x 3' v2	normal	Homo sapiens	male	blood	European	91-year-old human stage
onek1k	117_117	46	91	NCBITaxon:9606	UBERON:0000178	EFO:0009899	PATO:0000461	CL:0000818	HANCESTRO:0005	HsapDv:0000217	PATO:0000384	TRUE	10x 3' v2	normal	Homo sapiens	male	blood	European	91-year-old human stage
onek1k	621_622	47	91	NCBITaxon:9606	UBERON:0000178	EFO:0009899	PATO:0000461	CL:0000788	HANCESTRO:0005	HsapDv:0000217	PATO:0000384	TRUE	10x 3' v2	normal	Homo sapiens	male	blood	European	91-year-old human stage
onek1k	322_323	24	90	NCBITaxon:9606	UBERON:0000178	EFO:0009899	PATO:0000461	CL:0000788	HANCESTRO:0005	HsapDv:0000216	PATO:0000384	TRUE	10x 3' v2	normal	Homo sapiens	male	blood	European	90-year-old human stage
onek1k	514_515	44	90	NCBITaxon:9606	UBERON:0000178	EFO:0009899	PATO:0000461	CL:0000788	HANCESTRO:0005	HsapDv:0000216	PATO:0000384	TRUE	10x 3' v2	normal	Homo sapiens	male	blood	European	90-year-old human stage
onek1k	821_822	9	90	NCBITaxon:9606	UBERON:0000178	EFO:0009899	PATO:0000461	CL:0000787	HANCESTRO:0005	HsapDv:0000216	PATO:0000384	TRUE	10x 3' v2	normal	Homo sapiens	male	blood	European	90-year-old human stage
onek1k	451_452	31	89	NCBITaxon:9606	UBERON:0000178	EFO:0009899	PATO:0000461	CL:0000788	HANCESTRO:0005	HsapDv:0000215	PATO:0000384	TRUE	10x 3' v2	normal	Homo sapiens	male	blood	European	89-year-old human stage
onek1k	511_512	44	89	NCBITaxon:9606	UBERON:0000178	EFO:0009899	PATO:0000461	CL:0000788	HANCESTRO:0005	HsapDv:0000215	PATO:0000384	TRUE	10x 3' v2	normal	Homo sapiens	male	blood	European	89-year-old human stage
onek1k	818_819	8	89	NCBITaxon:9606	UBERON:0000178	EFO:0009899	PATO:0000461	CL:0000788	HANCESTRO:0005	HsapDv:0000215	PATO:0000384	TRUE	10x 3' v2	normal	Homo sapiens	male	blood	European	89-year-old human stage
onek1k	534_535	43	88	NCBITaxon:9606	UBERON:0000178	EFO:0009899	PATO:0000461	CL:0000980	HANCESTRO:0005	HsapDv:0000214	PATO:0000384	TRUE	10x 3' v2	normal	Homo sapiens	male	blood	European	88-year-old human stage
onek1k	295_296	22	87	NCBITaxon:9606	UBERON:0000178	EFO:0009899	PATO:0000461	CL:0000980	HANCESTRO:0005	HsapDv:0000213	PATO:0000384	TRUE	10x 3' v2	normal	Homo sapiens	male	blood	European	87-year-old human stage
onek1k	429_430	33	87	NCBITaxon:9606	UBERON:0000178	EFO:0009899	PATO:0000461	CL:0000980	HANCESTRO:0005	HsapDv:0000213	PATO:0000384	TRUE	10x 3' v2	normal	Homo sapiens	male	blood	European	87-year-old human stage
onek1k	603_604	47	87	NCBITaxon:9606	UBERON:0000178	EFO:0009899	PATO:0000461	CL:0000788	HANCESTRO:0005	HsapDv:0000213	PATO:0000384	TRUE	10x 3' v2	normal	Homo sapiens	male	blood	European	87-year-old human stage
onek1k	637_638	49	87	NCBITaxon:9606	UBERON:0000178	EFO:0009899	PATO:0000461	CL:0000787	HANCESTRO:0005	HsapDv:0000213	PATO:0000384	TRUE	10x 3' v2	normal	Homo sapiens	male	blood	European	87-year-old human stage
onek1k	145_145	60	87	NCBITaxon:9606	UBERON:0000178	EFO:0009899	PATO:0000461	CL:0000787	HANCESTRO:0005	HsapDv:0000213	PATO:0000384	TRUE	10x 3' v2	normal	Homo sapiens	male	blood	European	87-year-old human stage
onek1k	917_918	19	86	NCBITaxon:9606	UBERON:0000178	EFO:0009899	PATO:0000461	CL:0000788	HANCESTRO:0005	HsapDv:0000212	PATO:0000384	TRUE	10x 3' v2	normal	Homo sapiens	male	blood	European	86-year-old human stage
onek1k	479_480	41	86	NCBITaxon:9606	UBERON:0000178	EFO:0009899	PATO:0000461	CL:0000788	HANCESTRO:0005	HsapDv:0000212	PATO:0000384	TRUE	10x 3' v2	normal	Homo sapiens	male	blood	European	86-year-old human stage
onek1k	572_573	46	86	NCBITaxon:9606	UBERON:0000178	EFO:0009899	PATO:0000461	CL:0000818	HANCESTRO:0005	HsapDv:0000212	PATO:0000384	TRUE	10x 3' v2	normal	Homo sapiens	male	blood	European	86-year-old human stage
onek1k	622_623	49	86	NCBITaxon:9606	UBERON:0000178	EFO:0009899	PATO:0000461	CL:0000787	HANCESTRO:0005	HsapDv:0000212	PATO:0000384	TRUE	10x 3' v2	normal	Homo sapiens	male	blood	European	86-year-old human stage
onek1k	645_646	50	86	NCBITaxon:9606	UBERON:0000178	EFO:0009899	PATO:0000461	CL:0000787	HANCESTRO:0005	HsapDv:0000212	PATO:0000384	TRUE	10x 3' v2	normal	Homo sapiens	male	blood	European	86-year-old human stage
onek1k	653_654	53	86	NCBITaxon:9606	UBERON:0000178	EFO:0009899	PATO:0000461	CL:0000787	HANCESTRO:0005	HsapDv:0000212	PATO:0000384	TRUE	10x 3' v2	normal	Homo sapiens	male	blood	European	86-year-old human stage
onek1k	213_214	69	86	NCBITaxon:9606	UBERON:0000178	EFO:0009899	PATO:0000461	CL:0000788	HANCESTRO:0005	HsapDv:0000212	PATO:0000384	TRUE	10x 3' v2	normal	Homo sapiens	male	blood	European	86-year-old human stage
onek1k	871_872	19	85	NCBITaxon:9606	UBERON:0000178	EFO:0009899	PATO:0000461	CL:0000788	HANCESTRO:0005	HsapDv:0000211	PATO:0000384	TRUE	10x 3' v2	normal	Homo sapiens	male	blood	European	85-year-old human stage
onek1k	878_879	20	85	NCBITaxon:9606	UBERON:0000178	EFO:0009899	PATO:0000461	CL:0000788	HANCESTRO:0005	HsapDv:0000211	PATO:0000384	TRUE	10x 3' v2	normal	Homo sapiens	male	blood	European	85-year-old human stage
onek1k	303_304	22	85	NCBITaxon:9606	UBERON:0000178	EFO:0009899	PATO:0000461	CL:0000788	HANCESTRO:0005	HsapDv:0000211	PATO:0000384	TRUE	10x 3' v2	normal	Homo sapiens	male	blood	European	85-year-old human stage
onek1k	412_413	35	85	NCBITaxon:9606	UBERON:0000178	EFO:0009899	PATO:0000461	CL:0000788	HANCESTRO:0005	HsapDv:0000211	PATO:0000384	TRUE	10x 3' v2	normal	Homo sapiens	male	blood	European	85-year-old human stage
onek1k	672_673	4	85	NCBITaxon:9606	UBERON:0000178	EFO:0009899	PATO:0000461	CL:0000788	HANCESTRO:0005	HsapDv:0000211	PATO:0000384	TRUE	10x 3' v2	normal	Homo sapiens	male	blood	European	85-year-old human stage
onek1k	107_107	46	85	NCBITaxon:9606	UBERON:0000178	EFO:0009899	PATO:0000461	CL:0000818	HANCESTRO:0005	HsapDv:0000211	PATO:0000384	TRUE	10x 3' v2	normal	Homo sapiens	male	blood	European	85-year-old human stage
onek1k	641_642	50	85	NCBITaxon:9606	UBERON:0000178	EFO:0009899	PATO:0000461	CL:0000787	HANCESTRO:0005	HsapDv:0000211	PATO:0000384	TRUE	10x 3' v2	normal	Homo sapiens	male	blood	European	85-year-old human stage
onek1k	224_225	68	85	NCBITaxon:9606	UBERON:0000178	EFO:0009899	PATO:0000461	CL:0000788	HANCESTRO:0005	HsapDv:0000211	PATO:0000384	TRUE	10x 3' v2	normal	Homo sapiens	male	blood	European	85-year-old human stage
onek1k	450_451	31	84	NCBITaxon:9606	UBERON:0000178	EFO:0009899	PATO:0000461	CL:0000788	HANCESTRO:0005	HsapDv:0000210	PATO:0000384	TRUE	10x 3' v2	normal	Homo sapiens	male	blood	European	84-year-old human stage
onek1k	510_511	44	84	NCBITaxon:9606	UBERON:0000178	EFO:0009899	PATO:0000461	CL:0000787	HANCESTRO:0005	HsapDv:0000210	PATO:0000384	TRUE	10x 3' v2	normal	Homo sapiens	male	blood	European	84-year-old human stage
onek1k	109_109	46	84	NCBITaxon:9606	UBERON:0000178	EFO:0009899	PATO:0000461	CL:0000787	HANCESTRO:0005	HsapDv:0000210	PATO:0000384	TRUE	10x 3' v2	normal	Homo sapiens	male	blood	European	84-year-old human stage
onek1k	49_49	55	84	NCBITaxon:9606	UBERON:0000178	EFO:0009899	PATO:0000461	CL:0000788	HANCESTRO:0005	HsapDv:0000210	PATO:0000384	TRUE	10x 3' v2	normal	Homo sapiens	male	blood	European	84-year-old human stage
onek1k	221_222	70	84	NCBITaxon:9606	UBERON:0000178	EFO:0009899	PATO:0000461	CL:0000788	HANCESTRO:0005	HsapDv:0000210	PATO:0000384	TRUE	10x 3' v2	normal	Homo sapiens	male	blood	European	84-year-old human stage
onek1k	879_880	20	83	NCBITaxon:9606	UBERON:0000178	EFO:0009899	PATO:0000461	CL:0000787	HANCESTRO:0005	HsapDv:0000209	PATO:0000384	TRUE	10x 3' v2	normal	Homo sapiens	male	blood	European	83-year-old human stage
onek1k	888_889	21	83	NCBITaxon:9606	UBERON:0000178	EFO:0009899	PATO:0000461	CL:0000788	HANCESTRO:0005	HsapDv:0000209	PATO:0000384	TRUE	10x 3' v2	normal	Homo sapiens	male	blood	European	83-year-old human stage
onek1k	670_671	3	83	NCBITaxon:9606	UBERON:0000178	EFO:0009899	PATO:0000461	CL:0000818	HANCESTRO:0005	HsapDv:0000209	PATO:0000384	TRUE	10x 3' v2	normal	Homo sapiens	male	blood	European	83-year-old human stage
onek1k	678_679	4	83	NCBITaxon:9606	UBERON:0000178	EFO:0009899	PATO:0000461	CL:0000787	HANCESTRO:0005	HsapDv:0000209	PATO:0000384	TRUE	10x 3' v2	normal	Homo sapiens	male	blood	European	83-year-old human stage
onek1k	612_613	48	83	NCBITaxon:9606	UBERON:0000178	EFO:0009899	PATO:0000461	CL:0000787	HANCESTRO:0005	HsapDv:0000209	PATO:0000384	TRUE	10x 3' v2	normal	Homo sapiens	male	blood	European	83-year-old human stage
onek1k	470_471	49	83	NCBITaxon:9606	UBERON:0000178	EFO:0009899	PATO:0000461	CL:0000787	HANCESTRO:0005	HsapDv:0000209	PATO:0000384	TRUE	10x 3' v2	normal	Homo sapiens	male	blood	European	83-year-old human stage
onek1k	591_592	52	83	NCBITaxon:9606	UBERON:0000178	EFO:0009899	PATO:0000461	CL:0000788	HANCESTRO:0005	HsapDv:0000209	PATO:0000384	TRUE	10x 3' v2	normal	Homo sapiens	male	blood	European	83-year-old human stage
onek1k	184_185	65	83	NCBITaxon:9606	UBERON:0000178	EFO:0009899	PATO:0000461	CL:0000818	HANCESTRO:0005	HsapDv:0000209	PATO:0000384	TRUE	10x 3' v2	normal	Homo sapiens	male	blood	European	83-year-old human stage
onek1k	734_735	7	83	NCBITaxon:9606	UBERON:0000178	EFO:0009899	PATO:0000461	CL:0000788	HANCESTRO:0005	HsapDv:0000209	PATO:0000384	TRUE	10x 3' v2	normal	Homo sapiens	male	blood	European	83-year-old human stage
onek1k	297_298	22	82	NCBITaxon:9606	UBERON:0000178	EFO:0009899	PATO:0000461	CL:0000788	HANCESTRO:0005	HsapDv:0000208	PATO:0000384	TRUE	10x 3' v2	normal	Homo sapiens	male	blood	European	82-year-old human stage
onek1k	513_514	44	82	NCBITaxon:9606	UBERON:0000178	EFO:0009899	PATO:0000461	CL:0000788	HANCESTRO:0005	HsapDv:0000208	PATO:0000384	TRUE	10x 3' v2	normal	Homo sapiens	male	blood	European	82-year-old human stage
onek1k	845_846	11	81	NCBITaxon:9606	UBERON:0000178	EFO:0009899	PATO:0000461	CL:0000787	HANCESTRO:0005	HsapDv:0000207	PATO:0000384	TRUE	10x 3' v2	normal	Homo sapiens	male	blood	European	81-year-old human stage
onek1k	662_663	2	81	NCBITaxon:9606	UBERON:0000178	EFO:0009899	PATO:0000461	CL:0000788	HANCESTRO:0005	HsapDv:0000207	PATO:0000384	TRUE	10x 3' v2	normal	Homo sapiens	male	blood	European	81-year-old human stage
onek1k	389_390	35	81	NCBITaxon:9606	UBERON:0000178	EFO:0009899	PATO:0000461	CL:0000788	HANCESTRO:0005	HsapDv:0000207	PATO:0000384	TRUE	10x 3' v2	normal	Homo sapiens	male	blood	European	81-year-old human stage
onek1k	383_384	41	81	NCBITaxon:9606	UBERON:0000178	EFO:0009899	PATO:0000461	CL:0000787	HANCESTRO:0005	HsapDv:0000207	PATO:0000384	TRUE	10x 3' v2	normal	Homo sapiens	male	blood	European	81-year-old human stage
onek1k	721_722	5	81	NCBITaxon:9606	UBERON:0000178	EFO:0009899	PATO:0000461	CL:0000788	HANCESTRO:0005	HsapDv:0000207	PATO:0000384	TRUE	10x 3' v2	normal	Homo sapiens	male	blood	European	81-year-old human stage
onek1k	595_596	52	81	NCBITaxon:9606	UBERON:0000178	EFO:0009899	PATO:0000461	CL:0000787	HANCESTRO:0005	HsapDv:0000207	PATO:0000384	TRUE	10x 3' v2	normal	Homo sapiens	male	blood	European	81-year-old human stage
onek1k	11_11	68	81	NCBITaxon:9606	UBERON:0000178	EFO:0009899	PATO:0000461	CL:0000788	HANCESTRO:0005	HsapDv:0000207	PATO:0000384	TRUE	10x 3' v2	normal	Homo sapiens	male	blood	European	81-year-old human stage
onek1k	902_903	17	80	NCBITaxon:9606	UBERON:0000178	EFO:0009899	PATO:0000461	CL:0000787	HANCESTRO:0005	HsapDv:0000206	PATO:0000384	TRUE	10x 3' v2	normal	Homo sapiens	male	blood	European	80-year-old human stage
onek1k	315_316	23	80	NCBITaxon:9606	UBERON:0000178	EFO:0009899	PATO:0000461	CL:0000818	HANCESTRO:0005	HsapDv:0000206	PATO:0000384	TRUE	10x 3' v2	normal	Homo sapiens	male	blood	European	80-year-old human stage
onek1k	433_434	31	80	NCBITaxon:9606	UBERON:0000178	EFO:0009899	PATO:0000461	CL:0000788	HANCESTRO:0005	HsapDv:0000206	PATO:0000384	TRUE	10x 3' v2	normal	Homo sapiens	male	blood	European	80-year-old human stage
onek1k	415_416	34	80	NCBITaxon:9606	UBERON:0000178	EFO:0009899	PATO:0000461	CL:0000818	HANCESTRO:0005	HsapDv:0000206	PATO:0000384	TRUE	10x 3' v2	normal	Homo sapiens	male	blood	European	80-year-old human stage
onek1k	342_343	36	80	NCBITaxon:9606	UBERON:0000178	EFO:0009899	PATO:0000461	CL:0000818	HANCESTRO:0005	HsapDv:0000206	PATO:0000384	TRUE	10x 3' v2	normal	Homo sapiens	male	blood	European	80-year-old human stage
onek1k	339_340	37	80	NCBITaxon:9606	UBERON:0000178	EFO:0009899	PATO:0000461	CL:0000788	HANCESTRO:0005	HsapDv:0000206	PATO:0000384	TRUE	10x 3' v2	normal	Homo sapiens	male	blood	European	80-year-old human stage
onek1k	554_555	38	80	NCBITaxon:9606	UBERON:0000178	EFO:0009899	PATO:0000461	CL:0000788	HANCESTRO:0005	HsapDv:0000206	PATO:0000384	TRUE	10x 3' v2	normal	Homo sapiens	male	blood	European	80-year-old human stage
onek1k	106_106	46	80	NCBITaxon:9606	UBERON:0000178	EFO:0009899	PATO:0000461	CL:0000787	HANCESTRO:0005	HsapDv:0000206	PATO:0000384	TRUE	10x 3' v2	normal	Homo sapiens	male	blood	European	80-year-old human stage
onek1k	739_740	5	80	NCBITaxon:9606	UBERON:0000178	EFO:0009899	PATO:0000461	CL:0000788	HANCESTRO:0005	HsapDv:0000206	PATO:0000384	TRUE	10x 3' v2	normal	Homo sapiens	male	blood	European	80-year-old human stage
onek1k	649_650	50	80	NCBITaxon:9606	UBERON:0000178	EFO:0009899	PATO:0000461	CL:0000787	HANCESTRO:0005	HsapDv:0000206	PATO:0000384	TRUE	10x 3' v2	normal	Homo sapiens	male	blood	European	80-year-old human stage
onek1k	386_387	53	80	NCBITaxon:9606	UBERON:0000178	EFO:0009899	PATO:0000461	CL:0000788	HANCESTRO:0005	HsapDv:0000206	PATO:0000384	TRUE	10x 3' v2	normal	Homo sapiens	male	blood	European	80-year-old human stage
onek1k	288_289	61	80	NCBITaxon:9606	UBERON:0000178	EFO:0009899	PATO:0000461	CL:0000788	HANCESTRO:0005	HsapDv:0000206	PATO:0000384	TRUE	10x 3' v2	normal	Homo sapiens	male	blood	European	80-year-old human stage
onek1k	564_565	76	80	NCBITaxon:9606	UBERON:0000178	EFO:0009899	PATO:0000461	CL:0000788	HANCESTRO:0005	HsapDv:0000206	PATO:0000384	TRUE	10x 3' v2	normal	Homo sapiens	male	blood	European	80-year-old human stage
onek1k	882_883	20	79	NCBITaxon:9606	UBERON:0000178	EFO:0009899	PATO:0000461	CL:0000788	HANCESTRO:0005	HsapDv:0000173	PATO:0000384	TRUE	10x 3' v2	normal	Homo sapiens	male	blood	European	79-year-old human stage
onek1k	376_377	21	79	NCBITaxon:9606	UBERON:0000178	EFO:0009899	PATO:0000461	CL:0000788	HANCESTRO:0005	HsapDv:0000173	PATO:0000384	TRUE	10x 3' v2	normal	Homo sapiens	male	blood	European	79-year-old human stage
onek1k	380_381	22	79	NCBITaxon:9606	UBERON:0000178	EFO:0009899	PATO:0000461	CL:0000788	HANCESTRO:0005	HsapDv:0000173	PATO:0000384	TRUE	10x 3' v2	normal	Homo sapiens	male	blood	European	79-year-old human stage
onek1k	454_455	30	79	NCBITaxon:9606	UBERON:0000178	EFO:0009899	PATO:0000461	CL:0000788	HANCESTRO:0005	HsapDv:0000173	PATO:0000384	TRUE	10x 3' v2	normal	Homo sapiens	male	blood	European	79-year-old human stage
onek1k	532_533	42	79	NCBITaxon:9606	UBERON:0000178	EFO:0009899	PATO:0000461	CL:0000788	HANCESTRO:0005	HsapDv:0000173	PATO:0000384	TRUE	10x 3' v2	normal	Homo sapiens	male	blood	European	79-year-old human stage
onek1k	508_509	49	79	NCBITaxon:9606	UBERON:0000178	EFO:0009899	PATO:0000461	CL:0000818	HANCESTRO:0005	HsapDv:0000173	PATO:0000384	TRUE	10x 3' v2	normal	Homo sapiens	male	blood	European	79-year-old human stage
onek1k	639_640	50	79	NCBITaxon:9606	UBERON:0000178	EFO:0009899	PATO:0000461	CL:0000980	HANCESTRO:0005	HsapDv:0000173	PATO:0000384	TRUE	10x 3' v2	normal	Homo sapiens	male	blood	European	79-year-old human stage
onek1k	168_169	58	79	NCBITaxon:9606	UBERON:0000178	EFO:0009899	PATO:0000461	CL:0000788	HANCESTRO:0005	HsapDv:0000173	PATO:0000384	TRUE	10x 3' v2	normal	Homo sapiens	male	blood	European	79-year-old human stage
onek1k	973_974	6	79	NCBITaxon:9606	UBERON:0000178	EFO:0009899	PATO:0000461	CL:0000818	HANCESTRO:0005	HsapDv:0000173	PATO:0000384	TRUE	10x 3' v2	normal	Homo sapiens	male	blood	European	79-year-old human stage
onek1k	38_38	64	79	NCBITaxon:9606	UBERON:0000178	EFO:0009899	PATO:0000461	CL:0000788	HANCESTRO:0005	HsapDv:0000173	PATO:0000384	TRUE	10x 3' v2	normal	Homo sapiens	male	blood	European	79-year-old human stage
onek1k	683_684	1	78	NCBITaxon:9606	UBERON:0000178	EFO:0009899	PATO:0000461	CL:0000788	HANCESTRO:0005	HsapDv:0000172	PATO:0000384	TRUE	10x 3' v2	normal	Homo sapiens	male	blood	European	78-year-old human stage
onek1k	661_662	2	78	NCBITaxon:9606	UBERON:0000178	EFO:0009899	PATO:0000461	CL:0000980	HANCESTRO:0005	HsapDv:0000172	PATO:0000384	TRUE	10x 3' v2	normal	Homo sapiens	male	blood	European	78-year-old human stage
onek1k	754_755	27	78	NCBITaxon:9606	UBERON:0000178	EFO:0009899	PATO:0000461	CL:0000788	HANCESTRO:0005	HsapDv:0000172	PATO:0000384	TRUE	10x 3' v2	normal	Homo sapiens	male	blood	European	78-year-old human stage
onek1k	432_433	31	78	NCBITaxon:9606	UBERON:0000178	EFO:0009899	PATO:0000461	CL:0000788	HANCESTRO:0005	HsapDv:0000172	PATO:0000384	TRUE	10x 3' v2	normal	Homo sapiens	male	blood	European	78-year-old human stage
onek1k	417_418	34	78	NCBITaxon:9606	UBERON:0000178	EFO:0009899	PATO:0000461	CL:0000788	HANCESTRO:0005	HsapDv:0000172	PATO:0000384	TRUE	10x 3' v2	normal	Homo sapiens	male	blood	European	78-year-old human stage
onek1k	530_531	42	78	NCBITaxon:9606	UBERON:0000178	EFO:0009899	PATO:0000461	CL:0000818	HANCESTRO:0005	HsapDv:0000172	PATO:0000384	TRUE	10x 3' v2	normal	Homo sapiens	male	blood	European	78-year-old human stage
onek1k	529_530	42	78	NCBITaxon:9606	UBERON:0000178	EFO:0009899	PATO:0000461	CL:0000788	HANCESTRO:0005	HsapDv:0000172	PATO:0000384	TRUE	10x 3' v2	normal	Homo sapiens	male	blood	European	78-year-old human stage
onek1k	469_470	45	78	NCBITaxon:9606	UBERON:0000178	EFO:0009899	PATO:0000461	CL:0000788	HANCESTRO:0005	HsapDv:0000172	PATO:0000384	TRUE	10x 3' v2	normal	Homo sapiens	male	blood	European	78-year-old human stage
onek1k	720_721	5	78	NCBITaxon:9606	UBERON:0000178	EFO:0009899	PATO:0000461	CL:0000818	HANCESTRO:0005	HsapDv:0000172	PATO:0000384	TRUE	10x 3' v2	normal	Homo sapiens	male	blood	European	78-year-old human stage
onek1k	88_88	57	78	NCBITaxon:9606	UBERON:0000178	EFO:0009899	PATO:0000461	CL:0000818	HANCESTRO:0005	HsapDv:0000172	PATO:0000384	TRUE	10x 3' v2	normal	Homo sapiens	male	blood	European	78-year-old human stage
onek1k	875_876	20	77	NCBITaxon:9606	UBERON:0000178	EFO:0009899	PATO:0000461	CL:0000818	HANCESTRO:0005	HsapDv:0000171	PATO:0000384	TRUE	10x 3' v2	normal	Homo sapiens	male	blood	European	77-year-old human stage
onek1k	1063_1064	26	77	NCBITaxon:9606	UBERON:0000178	EFO:0009899	PATO:0000461	CL:0000788	HANCESTRO:0005	HsapDv:0000171	PATO:0000384	TRUE	10x 3' v2	normal	Homo sapiens	male	blood	European	77-year-old human stage
onek1k	452_453	31	77	NCBITaxon:9606	UBERON:0000178	EFO:0009899	PATO:0000461	CL:0000787	HANCESTRO:0005	HsapDv:0000171	PATO:0000384	TRUE	10x 3' v2	normal	Homo sapiens	male	blood	European	77-year-old human stage
onek1k	559_560	38	77	NCBITaxon:9606	UBERON:0000178	EFO:0009899	PATO:0000461	CL:0000788	HANCESTRO:0005	HsapDv:0000171	PATO:0000384	TRUE	10x 3' v2	normal	Homo sapiens	male	blood	European	77-year-old human stage
onek1k	680_681	4	77	NCBITaxon:9606	UBERON:0000178	EFO:0009899	PATO:0000461	CL:0000787	HANCESTRO:0005	HsapDv:0000171	PATO:0000384	TRUE	10x 3' v2	normal	Homo sapiens	male	blood	European	77-year-old human stage
onek1k	555_556	44	77	NCBITaxon:9606	UBERON:0000178	EFO:0009899	PATO:0000461	CL:0000818	HANCESTRO:0005	HsapDv:0000171	PATO:0000384	TRUE	10x 3' v2	normal	Homo sapiens	male	blood	European	77-year-old human stage
onek1k	472_473	45	77	NCBITaxon:9606	UBERON:0000178	EFO:0009899	PATO:0000461	CL:0000787	HANCESTRO:0005	HsapDv:0000171	PATO:0000384	TRUE	10x 3' v2	normal	Homo sapiens	male	blood	European	77-year-old human stage
onek1k	41_41	54	77	NCBITaxon:9606	UBERON:0000178	EFO:0009899	PATO:0000461	CL:0000788	HANCESTRO:0005	HsapDv:0000171	PATO:0000384	TRUE	10x 3' v2	normal	Homo sapiens	male	blood	European	77-year-old human stage
onek1k	72_72	57	77	NCBITaxon:9606	UBERON:0000178	EFO:0009899	PATO:0000461	CL:0000818	HANCESTRO:0005	HsapDv:0000171	PATO:0000384	TRUE	10x 3' v2	normal	Homo sapiens	male	blood	European	77-year-old human stage
onek1k	247_248	67	77	NCBITaxon:9606	UBERON:0000178	EFO:0009899	PATO:0000461	CL:0000787	HANCESTRO:0005	HsapDv:0000171	PATO:0000384	TRUE	10x 3' v2	normal	Homo sapiens	male	blood	European	77-year-old human stage
onek1k	263_264	72	77	NCBITaxon:9606	UBERON:0000178	EFO:0009899	PATO:0000461	CL:0000787	HANCESTRO:0005	HsapDv:0000171	PATO:0000384	TRUE	10x 3' v2	normal	Homo sapiens	male	blood	European	77-year-old human stage
onek1k	24_24	72	77	NCBITaxon:9606	UBERON:0000178	EFO:0009899	PATO:0000461	CL:0000818	HANCESTRO:0005	HsapDv:0000171	PATO:0000384	TRUE	10x 3' v2	normal	Homo sapiens	male	blood	European	77-year-old human stage
onek1k	943_944	74	77	NCBITaxon:9606	UBERON:0000178	EFO:0009899	PATO:0000461	CL:0000787	HANCESTRO:0005	HsapDv:0000171	PATO:0000384	TRUE	10x 3' v2	normal	Homo sapiens	male	blood	European	77-year-old human stage
onek1k	881_882	20	76	NCBITaxon:9606	UBERON:0000178	EFO:0009899	PATO:0000461	CL:0000788	HANCESTRO:0005	HsapDv:0000170	PATO:0000384	TRUE	10x 3' v2	normal	Homo sapiens	male	blood	European	76-year-old human stage
onek1k	321_322	24	76	NCBITaxon:9606	UBERON:0000178	EFO:0009899	PATO:0000461	CL:0000788	HANCESTRO:0005	HsapDv:0000170	PATO:0000384	TRUE	10x 3' v2	normal	Homo sapiens	male	blood	European	76-year-old human stage
onek1k	790_791	29	76	NCBITaxon:9606	UBERON:0000178	EFO:0009899	PATO:0000461	CL:0000788	HANCESTRO:0005	HsapDv:0000170	PATO:0000384	TRUE	10x 3' v2	normal	Homo sapiens	male	blood	European	76-year-old human stage
onek1k	667_668	3	76	NCBITaxon:9606	UBERON:0000178	EFO:0009899	PATO:0000461	CL:0000788	HANCESTRO:0005	HsapDv:0000170	PATO:0000384	TRUE	10x 3' v2	normal	Homo sapiens	male	blood	European	76-year-old human stage
onek1k	456_457	30	76	NCBITaxon:9606	UBERON:0000178	EFO:0009899	PATO:0000461	CL:0000818	HANCESTRO:0005	HsapDv:0000170	PATO:0000384	TRUE	10x 3' v2	normal	Homo sapiens	male	blood	European	76-year-old human stage
onek1k	418_419	34	76	NCBITaxon:9606	UBERON:0000178	EFO:0009899	PATO:0000461	CL:0000788	HANCESTRO:0005	HsapDv:0000170	PATO:0000384	TRUE	10x 3' v2	normal	Homo sapiens	male	blood	European	76-year-old human stage
onek1k	260_261	71	76	NCBITaxon:9606	UBERON:0000178	EFO:0009899	PATO:0000461	CL:0000818	HANCESTRO:0005	HsapDv:0000170	PATO:0000384	TRUE	10x 3' v2	normal	Homo sapiens	male	blood	European	76-year-old human stage
onek1k	269_270	72	76	NCBITaxon:9606	UBERON:0000178	EFO:0009899	PATO:0000461	CL:0000788	HANCESTRO:0005	HsapDv:0000170	PATO:0000384	TRUE	10x 3' v2	normal	Homo sapiens	male	blood	European	76-year-old human stage
onek1k	894_895	16	75	NCBITaxon:9606	UBERON:0000178	EFO:0009899	PATO:0000461	CL:0000788	HANCESTRO:0005	HsapDv:0000169	PATO:0000384	TRUE	10x 3' v2	normal	Homo sapiens	male	blood	European	75-year-old human stage
onek1k	918_919	20	75	NCBITaxon:9606	UBERON:0000178	EFO:0009899	PATO:0000461	CL:0000787	HANCESTRO:0005	HsapDv:0000169	PATO:0000384	TRUE	10x 3' v2	normal	Homo sapiens	male	blood	European	75-year-old human stage
onek1k	309_310	23	75	NCBITaxon:9606	UBERON:0000178	EFO:0009899	PATO:0000461	CL:0000787	HANCESTRO:0005	HsapDv:0000169	PATO:0000384	TRUE	10x 3' v2	normal	Homo sapiens	male	blood	European	75-year-old human stage
onek1k	1052_1053	25	75	NCBITaxon:9606	UBERON:0000178	EFO:0009899	PATO:0000461	CL:0000788	HANCESTRO:0005	HsapDv:0000169	PATO:0000384	TRUE	10x 3' v2	normal	Homo sapiens	male	blood	European	75-year-old human stage
onek1k	758_759	27	75	NCBITaxon:9606	UBERON:0000178	EFO:0009899	PATO:0000461	CL:0000788	HANCESTRO:0005	HsapDv:0000169	PATO:0000384	TRUE	10x 3' v2	normal	Homo sapiens	male	blood	European	75-year-old human stage
onek1k	428_429	33	75	NCBITaxon:9606	UBERON:0000178	EFO:0009899	PATO:0000461	CL:0000788	HANCESTRO:0005	HsapDv:0000169	PATO:0000384	TRUE	10x 3' v2	normal	Homo sapiens	male	blood	European	75-year-old human stage
onek1k	563_564	39	75	NCBITaxon:9606	UBERON:0000178	EFO:0009899	PATO:0000461	CL:0000818	HANCESTRO:0005	HsapDv:0000169	PATO:0000384	TRUE	10x 3' v2	normal	Homo sapiens	male	blood	European	75-year-old human stage
onek1k	636_637	49	75	NCBITaxon:9606	UBERON:0000178	EFO:0009899	PATO:0000461	CL:0000788	HANCESTRO:0005	HsapDv:0000169	PATO:0000384	TRUE	10x 3' v2	normal	Homo sapiens	male	blood	European	75-year-old human stage
onek1k	975_976	6	75	NCBITaxon:9606	UBERON:0000178	EFO:0009899	PATO:0000461	CL:0000818	HANCESTRO:0005	HsapDv:0000169	PATO:0000384	TRUE	10x 3' v2	normal	Homo sapiens	male	blood	European	75-year-old human stage
onek1k	854_855	13	74	NCBITaxon:9606	UBERON:0000178	EFO:0009899	PATO:0000461	CL:0000788	HANCESTRO:0005	HsapDv:0000168	PATO:0000384	TRUE	10x 3' v2	normal	Homo sapiens	male	blood	European	74-year-old human stage
onek1k	305_306	22	74	NCBITaxon:9606	UBERON:0000178	EFO:0009899	PATO:0000461	CL:0000788	HANCESTRO:0005	HsapDv:0000168	PATO:0000384	TRUE	10x 3' v2	normal	Homo sapiens	male	blood	European	74-year-old human stage
onek1k	298_299	22	74	NCBITaxon:9606	UBERON:0000178	EFO:0009899	PATO:0000461	CL:0000980	HANCESTRO:0005	HsapDv:0000168	PATO:0000384	TRUE	10x 3' v2	normal	Homo sapiens	male	blood	European	74-year-old human stage
onek1k	776_777	28	74	NCBITaxon:9606	UBERON:0000178	EFO:0009899	PATO:0000461	CL:0000787	HANCESTRO:0005	HsapDv:0000168	PATO:0000384	TRUE	10x 3' v2	normal	Homo sapiens	male	blood	European	74-year-old human stage
onek1k	524_525	43	74	NCBITaxon:9606	UBERON:0000178	EFO:0009899	PATO:0000461	CL:0000788	HANCESTRO:0005	HsapDv:0000168	PATO:0000384	TRUE	10x 3' v2	normal	Homo sapiens	male	blood	European	74-year-old human stage
onek1k	584_585	51	74	NCBITaxon:9606	UBERON:0000178	EFO:0009899	PATO:0000461	CL:0000818	HANCESTRO:0005	HsapDv:0000168	PATO:0000384	TRUE	10x 3' v2	normal	Homo sapiens	male	blood	European	74-year-old human stage
onek1k	974_975	6	74	NCBITaxon:9606	UBERON:0000178	EFO:0009899	PATO:0000461	CL:0000788	HANCESTRO:0005	HsapDv:0000168	PATO:0000384	TRUE	10x 3' v2	normal	Homo sapiens	male	blood	European	74-year-old human stage
onek1k	682_683	1	73	NCBITaxon:9606	UBERON:0000178	EFO:0009899	PATO:0000461	CL:0000788	HANCESTRO:0005	HsapDv:0000167	PATO:0000384	TRUE	10x 3' v2	normal	Homo sapiens	male	blood	European	73-year-old human stage
onek1k	1002_1003	13	73	NCBITaxon:9606	UBERON:0000178	EFO:0009899	PATO:0000461	CL:0000787	HANCESTRO:0005	HsapDv:0000167	PATO:0000384	TRUE	10x 3' v2	normal	Homo sapiens	male	blood	European	73-year-old human stage
onek1k	1006_1007	14	73	NCBITaxon:9606	UBERON:0000178	EFO:0009899	PATO:0000461	CL:0000788	HANCESTRO:0005	HsapDv:0000167	PATO:0000384	TRUE	10x 3' v2	normal	Homo sapiens	male	blood	European	73-year-old human stage
onek1k	912_913	18	73	NCBITaxon:9606	UBERON:0000178	EFO:0009899	PATO:0000461	CL:0000788	HANCESTRO:0005	HsapDv:0000167	PATO:0000384	TRUE	10x 3' v2	normal	Homo sapiens	male	blood	European	73-year-old human stage
onek1k	788_789	29	73	NCBITaxon:9606	UBERON:0000178	EFO:0009899	PATO:0000461	CL:0000788	HANCESTRO:0005	HsapDv:0000167	PATO:0000384	TRUE	10x 3' v2	normal	Homo sapiens	male	blood	European	73-year-old human stage
onek1k	457_458	30	73	NCBITaxon:9606	UBERON:0000178	EFO:0009899	PATO:0000461	CL:0000788	HANCESTRO:0005	HsapDv:0000167	PATO:0000384	TRUE	10x 3' v2	normal	Homo sapiens	male	blood	European	73-year-old human stage
onek1k	493_494	39	73	NCBITaxon:9606	UBERON:0000178	EFO:0009899	PATO:0000461	CL:0000788	HANCESTRO:0005	HsapDv:0000167	PATO:0000384	TRUE	10x 3' v2	normal	Homo sapiens	male	blood	European	73-year-old human stage
onek1k	547_548	44	73	NCBITaxon:9606	UBERON:0000178	EFO:0009899	PATO:0000461	CL:0000788	HANCESTRO:0005	HsapDv:0000167	PATO:0000384	TRUE	10x 3' v2	normal	Homo sapiens	male	blood	European	73-year-old human stage
onek1k	1076_1077	47	73	NCBITaxon:9606	UBERON:0000178	EFO:0009899	PATO:0000461	CL:0000788	HANCESTRO:0005	HsapDv:0000167	PATO:0000384	TRUE	10x 3' v2	normal	Homo sapiens	male	blood	European	73-year-old human stage
onek1k	628_629	52	73	NCBITaxon:9606	UBERON:0000178	EFO:0009899	PATO:0000461	CL:0000788	HANCESTRO:0005	HsapDv:0000167	PATO:0000384	TRUE	10x 3' v2	normal	Homo sapiens	male	blood	European	73-year-old human stage
onek1k	1081_1082	57	73	NCBITaxon:9606	UBERON:0000178	EFO:0009899	PATO:0000461	CL:0000788	HANCESTRO:0005	HsapDv:0000167	PATO:0000384	TRUE	10x 3' v2	normal	Homo sapiens	male	blood	European	73-year-old human stage
onek1k	76_76	61	73	NCBITaxon:9606	UBERON:0000178	EFO:0009899	PATO:0000461	CL:0000818	HANCESTRO:0005	HsapDv:0000167	PATO:0000384	TRUE	10x 3' v2	normal	Homo sapiens	male	blood	European	73-year-old human stage
onek1k	68_68	62	73	NCBITaxon:9606	UBERON:0000178	EFO:0009899	PATO:0000461	CL:0000788	HANCESTRO:0005	HsapDv:0000167	PATO:0000384	TRUE	10x 3' v2	normal	Homo sapiens	male	blood	European	73-year-old human stage
onek1k	981_982	7	73	NCBITaxon:9606	UBERON:0000178	EFO:0009899	PATO:0000461	CL:0000788	HANCESTRO:0005	HsapDv:0000167	PATO:0000384	TRUE	10x 3' v2	normal	Homo sapiens	male	blood	European	73-year-old human stage
onek1k	952_953	75	73	NCBITaxon:9606	UBERON:0000178	EFO:0009899	PATO:0000461	CL:0000788	HANCESTRO:0005	HsapDv:0000167	PATO:0000384	TRUE	10x 3' v2	normal	Homo sapiens	male	blood	European	73-year-old human stage
onek1k	836_837	11	72	NCBITaxon:9606	UBERON:0000178	EFO:0009899	PATO:0000461	CL:0000788	HANCESTRO:0005	HsapDv:0000166	PATO:0000384	TRUE	10x 3' v2	normal	Homo sapiens	male	blood	European	72-year-old human stage
onek1k	765_766	28	72	NCBITaxon:9606	UBERON:0000178	EFO:0009899	PATO:0000461	CL:0000788	HANCESTRO:0005	HsapDv:0000166	PATO:0000384	TRUE	10x 3' v2	normal	Homo sapiens	male	blood	European	72-year-old human stage
onek1k	577_578	49	72	NCBITaxon:9606	UBERON:0000178	EFO:0009899	PATO:0000461	CL:0000787	HANCESTRO:0005	HsapDv:0000166	PATO:0000384	TRUE	10x 3' v2	normal	Homo sapiens	male	blood	European	72-year-old human stage
onek1k	130_130	63	72	NCBITaxon:9606	UBERON:0000178	EFO:0009899	PATO:0000461	CL:0000788	HANCESTRO:0005	HsapDv:0000166	PATO:0000384	TRUE	10x 3' v2	normal	Homo sapiens	male	blood	European	72-year-old human stage
onek1k	939_940	74	72	NCBITaxon:9606	UBERON:0000178	EFO:0009899	PATO:0000461	CL:0000788	HANCESTRO:0005	HsapDv:0000166	PATO:0000384	TRUE	10x 3' v2	normal	Homo sapiens	male	blood	European	72-year-old human stage
onek1k	560_561	76	72	NCBITaxon:9606	UBERON:0000178	EFO:0009899	PATO:0000461	CL:0000788	HANCESTRO:0005	HsapDv:0000166	PATO:0000384	TRUE	10x 3' v2	normal	Homo sapiens	male	blood	European	72-year-old human stage
onek1k	196_197	77	72	NCBITaxon:9606	UBERON:0000178	EFO:0009899	PATO:0000461	CL:0000788	HANCESTRO:0005	HsapDv:0000166	PATO:0000384	TRUE	10x 3' v2	normal	Homo sapiens	male	blood	European	72-year-old human stage
onek1k	745_746	8	72	NCBITaxon:9606	UBERON:0000178	EFO:0009899	PATO:0000461	CL:0000787	HANCESTRO:0005	HsapDv:0000166	PATO:0000384	TRUE	10x 3' v2	normal	Homo sapiens	male	blood	European	72-year-old human stage
onek1k	815_816	9	72	NCBITaxon:9606	UBERON:0000178	EFO:0009899	PATO:0000461	CL:0000818	HANCESTRO:0005	HsapDv:0000166	PATO:0000384	TRUE	10x 3' v2	normal	Homo sapiens	male	blood	European	72-year-old human stage
onek1k	827_828	10	71	NCBITaxon:9606	UBERON:0000178	EFO:0009899	PATO:0000461	CL:0000788	HANCESTRO:0005	HsapDv:0000165	PATO:0000384	TRUE	10x 3' v2	normal	Homo sapiens	male	blood	European	71-year-old human stage
onek1k	998_999	12	71	NCBITaxon:9606	UBERON:0000178	EFO:0009899	PATO:0000461	CL:0000787	HANCESTRO:0005	HsapDv:0000165	PATO:0000384	TRUE	10x 3' v2	normal	Homo sapiens	male	blood	European	71-year-old human stage
onek1k	1008_1009	15	71	NCBITaxon:9606	UBERON:0000178	EFO:0009899	PATO:0000461	CL:0000787	HANCESTRO:0005	HsapDv:0000165	PATO:0000384	TRUE	10x 3' v2	normal	Homo sapiens	male	blood	European	71-year-old human stage
onek1k	906_907	18	71	NCBITaxon:9606	UBERON:0000178	EFO:0009899	PATO:0000461	CL:0000788	HANCESTRO:0005	HsapDv:0000165	PATO:0000384	TRUE	10x 3' v2	normal	Homo sapiens	male	blood	European	71-year-old human stage
onek1k	873_874	20	71	NCBITaxon:9606	UBERON:0000178	EFO:0009899	PATO:0000461	CL:0000788	HANCESTRO:0005	HsapDv:0000165	PATO:0000384	TRUE	10x 3' v2	normal	Homo sapiens	male	blood	European	71-year-old human stage
onek1k	1043_1044	24	71	NCBITaxon:9606	UBERON:0000178	EFO:0009899	PATO:0000461	CL:0000818	HANCESTRO:0005	HsapDv:0000165	PATO:0000384	TRUE	10x 3' v2	normal	Homo sapiens	male	blood	European	71-year-old human stage
onek1k	1057_1058	25	71	NCBITaxon:9606	UBERON:0000178	EFO:0009899	PATO:0000461	CL:0000818	HANCESTRO:0005	HsapDv:0000165	PATO:0000384	TRUE	10x 3' v2	normal	Homo sapiens	male	blood	European	71-year-old human stage
onek1k	774_775	28	71	NCBITaxon:9606	UBERON:0000178	EFO:0009899	PATO:0000461	CL:0000818	HANCESTRO:0005	HsapDv:0000165	PATO:0000384	TRUE	10x 3' v2	normal	Homo sapiens	male	blood	European	71-year-old human stage
onek1k	707_708	3	71	NCBITaxon:9606	UBERON:0000178	EFO:0009899	PATO:0000461	CL:0000787	HANCESTRO:0005	HsapDv:0000165	PATO:0000384	TRUE	10x 3' v2	normal	Homo sapiens	male	blood	European	71-year-old human stage
onek1k	439_440	32	71	NCBITaxon:9606	UBERON:0000178	EFO:0009899	PATO:0000461	CL:0000787	HANCESTRO:0005	HsapDv:0000165	PATO:0000384	TRUE	10x 3' v2	normal	Homo sapiens	male	blood	European	71-year-old human stage
onek1k	335_336	36	71	NCBITaxon:9606	UBERON:0000178	EFO:0009899	PATO:0000461	CL:0000788	HANCESTRO:0005	HsapDv:0000165	PATO:0000384	TRUE	10x 3' v2	normal	Homo sapiens	male	blood	European	71-year-old human stage
onek1k	498_499	36	71	NCBITaxon:9606	UBERON:0000178	EFO:0009899	PATO:0000461	CL:0000788	HANCESTRO:0005	HsapDv:0000165	PATO:0000384	TRUE	10x 3' v2	normal	Homo sapiens	male	blood	European	71-year-old human stage
onek1k	483_484	41	71	NCBITaxon:9606	UBERON:0000178	EFO:0009899	PATO:0000461	CL:0000818	HANCESTRO:0005	HsapDv:0000165	PATO:0000384	TRUE	10x 3' v2	normal	Homo sapiens	male	blood	European	71-year-old human stage
onek1k	585_586	51	71	NCBITaxon:9606	UBERON:0000178	EFO:0009899	PATO:0000461	CL:0000787	HANCESTRO:0005	HsapDv:0000165	PATO:0000384	TRUE	10x 3' v2	normal	Homo sapiens	male	blood	European	71-year-old human stage
onek1k	92_92	55	71	NCBITaxon:9606	UBERON:0000178	EFO:0009899	PATO:0000461	CL:0000787	HANCESTRO:0005	HsapDv:0000165	PATO:0000384	TRUE	10x 3' v2	normal	Homo sapiens	male	blood	European	71-year-old human stage
onek1k	45_45	61	71	NCBITaxon:9606	UBERON:0000178	EFO:0009899	PATO:0000461	CL:0000787	HANCESTRO:0005	HsapDv:0000165	PATO:0000384	TRUE	10x 3' v2	normal	Homo sapiens	male	blood	European	71-year-old human stage
onek1k	121_121	63	71	NCBITaxon:9606	UBERON:0000178	EFO:0009899	PATO:0000461	CL:0000788	HANCESTRO:0005	HsapDv:0000165	PATO:0000384	TRUE	10x 3' v2	normal	Homo sapiens	male	blood	European	71-year-old human stage
onek1k	8_8	67	71	NCBITaxon:9606	UBERON:0000178	EFO:0009899	PATO:0000461	CL:0000787	HANCESTRO:0005	HsapDv:0000165	PATO:0000384	TRUE	10x 3' v2	normal	Homo sapiens	male	blood	European	71-year-old human stage
onek1k	223_224	68	71	NCBITaxon:9606	UBERON:0000178	EFO:0009899	PATO:0000461	CL:0000788	HANCESTRO:0005	HsapDv:0000165	PATO:0000384	TRUE	10x 3' v2	normal	Homo sapiens	male	blood	European	71-year-old human stage
onek1k	935_936	73	71	NCBITaxon:9606	UBERON:0000178	EFO:0009899	PATO:0000461	CL:0000787	HANCESTRO:0005	HsapDv:0000165	PATO:0000384	TRUE	10x 3' v2	normal	Homo sapiens	male	blood	European	71-year-old human stage
onek1k	940_941	74	71	NCBITaxon:9606	UBERON:0000178	EFO:0009899	PATO:0000461	CL:0000787	HANCESTRO:0005	HsapDv:0000165	PATO:0000384	TRUE	10x 3' v2	normal	Homo sapiens	male	blood	European	71-year-old human stage
onek1k	730_731	8	71	NCBITaxon:9606	UBERON:0000178	EFO:0009899	PATO:0000461	CL:0000788	HANCESTRO:0005	HsapDv:0000165	PATO:0000384	TRUE	10x 3' v2	normal	Homo sapiens	male	blood	European	71-year-old human stage
onek1k	802_803	14	70	NCBITaxon:9606	UBERON:0000178	EFO:0009899	PATO:0000461	CL:0000788	HANCESTRO:0005	HsapDv:0000164	PATO:0000384	TRUE	10x 3' v2	normal	Homo sapiens	male	blood	European	70-year-old human stage
onek1k	1064_1065	26	70	NCBITaxon:9606	UBERON:0000178	EFO:0009899	PATO:0000461	CL:0000788	HANCESTRO:0005	HsapDv:0000164	PATO:0000384	TRUE	10x 3' v2	normal	Homo sapiens	male	blood	European	70-year-old human stage
onek1k	1059_1060	26	70	NCBITaxon:9606	UBERON:0000178	EFO:0009899	PATO:0000461	CL:0000788	HANCESTRO:0005	HsapDv:0000164	PATO:0000384	TRUE	10x 3' v2	normal	Homo sapiens	male	blood	European	70-year-old human stage
onek1k	441_442	33	70	NCBITaxon:9606	UBERON:0000178	EFO:0009899	PATO:0000461	CL:0000788	HANCESTRO:0005	HsapDv:0000164	PATO:0000384	TRUE	10x 3' v2	normal	Homo sapiens	male	blood	European	70-year-old human stage
onek1k	602_603	47	70	NCBITaxon:9606	UBERON:0000178	EFO:0009899	PATO:0000461	CL:0000788	HANCESTRO:0005	HsapDv:0000164	PATO:0000384	TRUE	10x 3' v2	normal	Homo sapiens	male	blood	European	70-year-old human stage
onek1k	632_633	54	70	NCBITaxon:9606	UBERON:0000178	EFO:0009899	PATO:0000461	CL:0000818	HANCESTRO:0005	HsapDv:0000164	PATO:0000384	TRUE	10x 3' v2	normal	Homo sapiens	male	blood	European	70-year-old human stage
onek1k	85_85	57	70	NCBITaxon:9606	UBERON:0000178	EFO:0009899	PATO:0000461	CL:0000788	HANCESTRO:0005	HsapDv:0000164	PATO:0000384	TRUE	10x 3' v2	normal	Homo sapiens	male	blood	European	70-year-old human stage
onek1k	182_183	65	70	NCBITaxon:9606	UBERON:0000178	EFO:0009899	PATO:0000461	CL:0000788	HANCESTRO:0005	HsapDv:0000164	PATO:0000384	TRUE	10x 3' v2	normal	Homo sapiens	male	blood	European	70-year-old human stage
onek1k	17_17	71	70	NCBITaxon:9606	UBERON:0000178	EFO:0009899	PATO:0000461	CL:0000788	HANCESTRO:0005	HsapDv:0000164	PATO:0000384	TRUE	10x 3' v2	normal	Homo sapiens	male	blood	European	70-year-old human stage
onek1k	926_927	73	70	NCBITaxon:9606	UBERON:0000178	EFO:0009899	PATO:0000461	CL:0000788	HANCESTRO:0005	HsapDv:0000164	PATO:0000384	TRUE	10x 3' v2	normal	Homo sapiens	male	blood	European	70-year-old human stage
onek1k	799_800	9	70	NCBITaxon:9606	UBERON:0000178	EFO:0009899	PATO:0000461	CL:0000787	HANCESTRO:0005	HsapDv:0000164	PATO:0000384	TRUE	10x 3' v2	normal	Homo sapiens	male	blood	European	70-year-old human stage
onek1k	686_687	1	69	NCBITaxon:9606	UBERON:0000178	EFO:0009899	PATO:0000461	CL:0000788	HANCESTRO:0005	HsapDv:0000163	PATO:0000384	TRUE	10x 3' v2	normal	Homo sapiens	male	blood	European	69-year-old human stage
onek1k	986_987	12	69	NCBITaxon:9606	UBERON:0000178	EFO:0009899	PATO:0000461	CL:0000788	HANCESTRO:0005	HsapDv:0000163	PATO:0000384	TRUE	10x 3' v2	normal	Homo sapiens	male	blood	European	69-year-old human stage
onek1k	993_994	12	69	NCBITaxon:9606	UBERON:0000178	EFO:0009899	PATO:0000461	CL:0000787	HANCESTRO:0005	HsapDv:0000163	PATO:0000384	TRUE	10x 3' v2	normal	Homo sapiens	male	blood	European	69-year-old human stage
onek1k	863_864	14	69	NCBITaxon:9606	UBERON:0000178	EFO:0009899	PATO:0000461	CL:0000818	HANCESTRO:0005	HsapDv:0000163	PATO:0000384	TRUE	10x 3' v2	normal	Homo sapiens	male	blood	European	69-year-old human stage
onek1k	1019_1020	16	69	NCBITaxon:9606	UBERON:0000178	EFO:0009899	PATO:0000461	CL:0000980	HANCESTRO:0005	HsapDv:0000163	PATO:0000384	TRUE	10x 3' v2	normal	Homo sapiens	male	blood	European	69-year-old human stage
onek1k	338_339	37	69	NCBITaxon:9606	UBERON:0000178	EFO:0009899	PATO:0000461	CL:0000788	HANCESTRO:0005	HsapDv:0000163	PATO:0000384	TRUE	10x 3' v2	normal	Homo sapiens	male	blood	European	69-year-old human stage
onek1k	480_481	41	69	NCBITaxon:9606	UBERON:0000178	EFO:0009899	PATO:0000461	CL:0000788	HANCESTRO:0005	HsapDv:0000163	PATO:0000384	TRUE	10x 3' v2	normal	Homo sapiens	male	blood	European	69-year-old human stage
onek1k	569_570	45	69	NCBITaxon:9606	UBERON:0000178	EFO:0009899	PATO:0000461	CL:0000788	HANCESTRO:0005	HsapDv:0000163	PATO:0000384	TRUE	10x 3' v2	normal	Homo sapiens	male	blood	European	69-year-old human stage
onek1k	588_589	51	69	NCBITaxon:9606	UBERON:0000178	EFO:0009899	PATO:0000461	CL:0000788	HANCESTRO:0005	HsapDv:0000163	PATO:0000384	TRUE	10x 3' v2	normal	Homo sapiens	male	blood	European	69-year-old human stage
onek1k	590_591	51	69	NCBITaxon:9606	UBERON:0000178	EFO:0009899	PATO:0000461	CL:0000788	HANCESTRO:0005	HsapDv:0000163	PATO:0000384	TRUE	10x 3' v2	normal	Homo sapiens	male	blood	European	69-year-old human stage
onek1k	593_594	52	69	NCBITaxon:9606	UBERON:0000178	EFO:0009899	PATO:0000461	CL:0000787	HANCESTRO:0005	HsapDv:0000163	PATO:0000384	TRUE	10x 3' v2	normal	Homo sapiens	male	blood	European	69-year-old human stage
onek1k	95_95	56	69	NCBITaxon:9606	UBERON:0000178	EFO:0009899	PATO:0000461	CL:0000788	HANCESTRO:0005	HsapDv:0000163	PATO:0000384	TRUE	10x 3' v2	normal	Homo sapiens	male	blood	European	69-year-old human stage
onek1k	248_249	67	69	NCBITaxon:9606	UBERON:0000178	EFO:0009899	PATO:0000461	CL:0000818	HANCESTRO:0005	HsapDv:0000163	PATO:0000384	TRUE	10x 3' v2	normal	Homo sapiens	male	blood	European	69-year-old human stage
onek1k	520_521	76	69	NCBITaxon:9606	UBERON:0000178	EFO:0009899	PATO:0000461	CL:0000818	HANCESTRO:0005	HsapDv:0000163	PATO:0000384	TRUE	10x 3' v2	normal	Homo sapiens	male	blood	European	69-year-old human stage
onek1k	690_691	1	68	NCBITaxon:9606	UBERON:0000178	EFO:0009899	PATO:0000461	CL:0000787	HANCESTRO:0005	HsapDv:0000162	PATO:0000384	TRUE	10x 3' v2	normal	Homo sapiens	male	blood	European	68-year-old human stage
onek1k	997_998	11	68	NCBITaxon:9606	UBERON:0000178	EFO:0009899	PATO:0000461	CL:0000788	HANCESTRO:0005	HsapDv:0000162	PATO:0000384	TRUE	10x 3' v2	normal	Homo sapiens	male	blood	European	68-year-old human stage
onek1k	1016_1017	16	68	NCBITaxon:9606	UBERON:0000178	EFO:0009899	PATO:0000461	CL:0000818	HANCESTRO:0005	HsapDv:0000162	PATO:0000384	TRUE	10x 3' v2	normal	Homo sapiens	male	blood	European	68-year-old human stage
onek1k	887_888	21	68	NCBITaxon:9606	UBERON:0000178	EFO:0009899	PATO:0000461	CL:0000818	HANCESTRO:0005	HsapDv:0000162	PATO:0000384	TRUE	10x 3' v2	normal	Homo sapiens	male	blood	European	68-year-old human stage
onek1k	1056_1057	25	68	NCBITaxon:9606	UBERON:0000178	EFO:0009899	PATO:0000461	CL:0000788	HANCESTRO:0005	HsapDv:0000162	PATO:0000384	TRUE	10x 3' v2	normal	Homo sapiens	male	blood	European	68-year-old human stage
onek1k	1073_1074	34	68	NCBITaxon:9606	UBERON:0000178	EFO:0009899	PATO:0000461	CL:0000787	HANCESTRO:0005	HsapDv:0000162	PATO:0000384	TRUE	10x 3' v2	normal	Homo sapiens	male	blood	European	68-year-old human stage
onek1k	517_518	39	68	NCBITaxon:9606	UBERON:0000178	EFO:0009899	PATO:0000461	CL:0000818	HANCESTRO:0005	HsapDv:0000162	PATO:0000384	TRUE	10x 3' v2	normal	Homo sapiens	male	blood	European	68-year-old human stage
onek1k	478_479	41	68	NCBITaxon:9606	UBERON:0000178	EFO:0009899	PATO:0000461	CL:0000788	HANCESTRO:0005	HsapDv:0000162	PATO:0000384	TRUE	10x 3' v2	normal	Homo sapiens	male	blood	European	68-year-old human stage
onek1k	528_529	42	68	NCBITaxon:9606	UBERON:0000178	EFO:0009899	PATO:0000461	CL:0000788	HANCESTRO:0005	HsapDv:0000162	PATO:0000384	TRUE	10x 3' v2	normal	Homo sapiens	male	blood	European	68-year-old human stage
onek1k	544_545	43	68	NCBITaxon:9606	UBERON:0000178	EFO:0009899	PATO:0000461	CL:0000788	HANCESTRO:0005	HsapDv:0000162	PATO:0000384	TRUE	10x 3' v2	normal	Homo sapiens	male	blood	European	68-year-old human stage
onek1k	567_568	45	68	NCBITaxon:9606	UBERON:0000178	EFO:0009899	PATO:0000461	CL:0000788	HANCESTRO:0005	HsapDv:0000162	PATO:0000384	TRUE	10x 3' v2	normal	Homo sapiens	male	blood	European	68-year-old human stage
onek1k	592_593	52	68	NCBITaxon:9606	UBERON:0000178	EFO:0009899	PATO:0000461	CL:0000788	HANCESTRO:0005	HsapDv:0000162	PATO:0000384	TRUE	10x 3' v2	normal	Homo sapiens	male	blood	European	68-year-old human stage
onek1k	657_658	53	68	NCBITaxon:9606	UBERON:0000178	EFO:0009899	PATO:0000461	CL:0000787	HANCESTRO:0005	HsapDv:0000162	PATO:0000384	TRUE	10x 3' v2	normal	Homo sapiens	male	blood	European	68-year-old human stage
onek1k	173_174	58	68	NCBITaxon:9606	UBERON:0000178	EFO:0009899	PATO:0000461	CL:0000787	HANCESTRO:0005	HsapDv:0000162	PATO:0000384	TRUE	10x 3' v2	normal	Homo sapiens	male	blood	European	68-year-old human stage
onek1k	46_46	59	68	NCBITaxon:9606	UBERON:0000178	EFO:0009899	PATO:0000461	CL:0000788	HANCESTRO:0005	HsapDv:0000162	PATO:0000384	TRUE	10x 3' v2	normal	Homo sapiens	male	blood	European	68-year-old human stage
onek1k	152_152	60	68	NCBITaxon:9606	UBERON:0000178	EFO:0009899	PATO:0000461	CL:0000787	HANCESTRO:0005	HsapDv:0000162	PATO:0000384	TRUE	10x 3' v2	normal	Homo sapiens	male	blood	European	68-year-old human stage
onek1k	258_259	71	68	NCBITaxon:9606	UBERON:0000178	EFO:0009899	PATO:0000461	CL:0000787	HANCESTRO:0005	HsapDv:0000162	PATO:0000384	TRUE	10x 3' v2	normal	Homo sapiens	male	blood	European	68-year-old human stage
onek1k	1015_1016	16	67	NCBITaxon:9606	UBERON:0000178	EFO:0009899	PATO:0000461	CL:0000787	HANCESTRO:0005	HsapDv:0000161	PATO:0000384	TRUE	10x 3' v2	normal	Homo sapiens	male	blood	European	67-year-old human stage
onek1k	435_436	32	67	NCBITaxon:9606	UBERON:0000178	EFO:0009899	PATO:0000461	CL:0000787	HANCESTRO:0005	HsapDv:0000161	PATO:0000384	TRUE	10x 3' v2	normal	Homo sapiens	male	blood	European	67-year-old human stage
onek1k	427_428	33	67	NCBITaxon:9606	UBERON:0000178	EFO:0009899	PATO:0000461	CL:0000818	HANCESTRO:0005	HsapDv:0000161	PATO:0000384	TRUE	10x 3' v2	normal	Homo sapiens	male	blood	European	67-year-old human stage
onek1k	487_488	37	67	NCBITaxon:9606	UBERON:0000178	EFO:0009899	PATO:0000461	CL:0000818	HANCESTRO:0005	HsapDv:0000161	PATO:0000384	TRUE	10x 3' v2	normal	Homo sapiens	male	blood	European	67-year-old human stage
onek1k	536_537	43	67	NCBITaxon:9606	UBERON:0000178	EFO:0009899	PATO:0000461	CL:0000787	HANCESTRO:0005	HsapDv:0000161	PATO:0000384	TRUE	10x 3' v2	normal	Homo sapiens	male	blood	European	67-year-old human stage
onek1k	608_609	48	67	NCBITaxon:9606	UBERON:0000178	EFO:0009899	PATO:0000461	CL:0000788	HANCESTRO:0005	HsapDv:0000161	PATO:0000384	TRUE	10x 3' v2	normal	Homo sapiens	male	blood	European	67-year-old human stage
onek1k	113_113	54	67	NCBITaxon:9606	UBERON:0000178	EFO:0009899	PATO:0000461	CL:0000818	HANCESTRO:0005	HsapDv:0000161	PATO:0000384	TRUE	10x 3' v2	normal	Homo sapiens	male	blood	European	67-year-old human stage
onek1k	154_154	58	67	NCBITaxon:9606	UBERON:0000178	EFO:0009899	PATO:0000461	CL:0000788	HANCESTRO:0005	HsapDv:0000161	PATO:0000384	TRUE	10x 3' v2	normal	Homo sapiens	male	blood	European	67-year-old human stage
onek1k	219_220	70	67	NCBITaxon:9606	UBERON:0000178	EFO:0009899	PATO:0000461	CL:0000818	HANCESTRO:0005	HsapDv:0000161	PATO:0000384	TRUE	10x 3' v2	normal	Homo sapiens	male	blood	European	67-year-old human stage
onek1k	688_689	1	66	NCBITaxon:9606	UBERON:0000178	EFO:0009899	PATO:0000461	CL:0000787	HANCESTRO:0005	HsapDv:0000160	PATO:0000384	TRUE	10x 3' v2	normal	Homo sapiens	male	blood	European	66-year-old human stage
onek1k	691_692	1	66	NCBITaxon:9606	UBERON:0000178	EFO:0009899	PATO:0000461	CL:0000788	HANCESTRO:0005	HsapDv:0000160	PATO:0000384	TRUE	10x 3' v2	normal	Homo sapiens	male	blood	European	66-year-old human stage
onek1k	824_825	10	66	NCBITaxon:9606	UBERON:0000178	EFO:0009899	PATO:0000461	CL:0000788	HANCESTRO:0005	HsapDv:0000160	PATO:0000384	TRUE	10x 3' v2	normal	Homo sapiens	male	blood	European	66-year-old human stage
onek1k	829_830	10	66	NCBITaxon:9606	UBERON:0000178	EFO:0009899	PATO:0000461	CL:0000788	HANCESTRO:0005	HsapDv:0000160	PATO:0000384	TRUE	10x 3' v2	normal	Homo sapiens	male	blood	European	66-year-old human stage
onek1k	1005_1006	14	66	NCBITaxon:9606	UBERON:0000178	EFO:0009899	PATO:0000461	CL:0000788	HANCESTRO:0005	HsapDv:0000160	PATO:0000384	TRUE	10x 3' v2	normal	Homo sapiens	male	blood	European	66-year-old human stage
onek1k	326_327	24	66	NCBITaxon:9606	UBERON:0000178	EFO:0009899	PATO:0000461	CL:0000818	HANCESTRO:0005	HsapDv:0000160	PATO:0000384	TRUE	10x 3' v2	normal	Homo sapiens	male	blood	European	66-year-old human stage
onek1k	756_757	27	66	NCBITaxon:9606	UBERON:0000178	EFO:0009899	PATO:0000461	CL:0000787	HANCESTRO:0005	HsapDv:0000160	PATO:0000384	TRUE	10x 3' v2	normal	Homo sapiens	male	blood	European	66-year-old human stage
onek1k	771_772	28	66	NCBITaxon:9606	UBERON:0000178	EFO:0009899	PATO:0000461	CL:0000788	HANCESTRO:0005	HsapDv:0000160	PATO:0000384	TRUE	10x 3' v2	normal	Homo sapiens	male	blood	European	66-year-old human stage
onek1k	447_448	31	66	NCBITaxon:9606	UBERON:0000178	EFO:0009899	PATO:0000461	CL:0000788	HANCESTRO:0005	HsapDv:0000160	PATO:0000384	TRUE	10x 3' v2	normal	Homo sapiens	male	blood	European	66-year-old human stage
onek1k	395_396	34	66	NCBITaxon:9606	UBERON:0000178	EFO:0009899	PATO:0000461	CL:0000787	HANCESTRO:0005	HsapDv:0000160	PATO:0000384	TRUE	10x 3' v2	normal	Homo sapiens	male	blood	European	66-year-old human stage
onek1k	402_403	35	66	NCBITaxon:9606	UBERON:0000178	EFO:0009899	PATO:0000461	CL:0000788	HANCESTRO:0005	HsapDv:0000160	PATO:0000384	TRUE	10x 3' v2	normal	Homo sapiens	male	blood	European	66-year-old human stage
onek1k	507_508	43	66	NCBITaxon:9606	UBERON:0000178	EFO:0009899	PATO:0000461	CL:0000787	HANCESTRO:0005	HsapDv:0000160	PATO:0000384	TRUE	10x 3' v2	normal	Homo sapiens	male	blood	European	66-year-old human stage
onek1k	345_346	52	66	NCBITaxon:9606	UBERON:0000178	EFO:0009899	PATO:0000461	CL:0000787	HANCESTRO:0005	HsapDv:0000160	PATO:0000384	TRUE	10x 3' v2	normal	Homo sapiens	male	blood	European	66-year-old human stage
onek1k	89_89	55	66	NCBITaxon:9606	UBERON:0000178	EFO:0009899	PATO:0000461	CL:0000788	HANCESTRO:0005	HsapDv:0000160	PATO:0000384	TRUE	10x 3' v2	normal	Homo sapiens	male	blood	European	66-year-old human stage
onek1k	36_36	64	66	NCBITaxon:9606	UBERON:0000178	EFO:0009899	PATO:0000461	CL:0000788	HANCESTRO:0005	HsapDv:0000160	PATO:0000384	TRUE	10x 3' v2	normal	Homo sapiens	male	blood	European	66-year-old human stage
onek1k	274_275	72	66	NCBITaxon:9606	UBERON:0000178	EFO:0009899	PATO:0000461	CL:0000788	HANCESTRO:0005	HsapDv:0000160	PATO:0000384	TRUE	10x 3' v2	normal	Homo sapiens	male	blood	European	66-year-old human stage
onek1k	950_951	74	66	NCBITaxon:9606	UBERON:0000178	EFO:0009899	PATO:0000461	CL:0000980	HANCESTRO:0005	HsapDv:0000160	PATO:0000384	TRUE	10x 3' v2	normal	Homo sapiens	male	blood	European	66-year-old human stage
onek1k	387_388	35	65	NCBITaxon:9606	UBERON:0000178	EFO:0009899	PATO:0000461	CL:0000980	HANCESTRO:0005	HsapDv:0000159	PATO:0000384	TRUE	10x 3' v2	normal	Homo sapiens	male	blood	European	65-year-old human stage
onek1k	328_329	36	65	NCBITaxon:9606	UBERON:0000178	EFO:0009899	PATO:0000461	CL:0000980	HANCESTRO:0005	HsapDv:0000159	PATO:0000384	TRUE	10x 3' v2	normal	Homo sapiens	male	blood	European	65-year-old human stage
onek1k	407_408	39	65	NCBITaxon:9606	UBERON:0000178	EFO:0009899	PATO:0000461	CL:0000818	HANCESTRO:0005	HsapDv:0000159	PATO:0000384	TRUE	10x 3' v2	normal	Homo sapiens	male	blood	European	65-year-old human stage
onek1k	716_717	4	65	NCBITaxon:9606	UBERON:0000178	EFO:0009899	PATO:0000461	CL:0000788	HANCESTRO:0005	HsapDv:0000159	PATO:0000384	TRUE	10x 3' v2	normal	Homo sapiens	male	blood	European	65-year-old human stage
onek1k	531_532	42	65	NCBITaxon:9606	UBERON:0000178	EFO:0009899	PATO:0000461	CL:0000818	HANCESTRO:0005	HsapDv:0000159	PATO:0000384	TRUE	10x 3' v2	normal	Homo sapiens	male	blood	European	65-year-old human stage
onek1k	527_528	42	65	NCBITaxon:9606	UBERON:0000178	EFO:0009899	PATO:0000461	CL:0000788	HANCESTRO:0005	HsapDv:0000159	PATO:0000384	TRUE	10x 3' v2	normal	Homo sapiens	male	blood	European	65-year-old human stage
onek1k	1078_1079	57	65	NCBITaxon:9606	UBERON:0000178	EFO:0009899	PATO:0000461	CL:0000788	HANCESTRO:0005	HsapDv:0000159	PATO:0000384	TRUE	10x 3' v2	normal	Homo sapiens	male	blood	European	65-year-old human stage
onek1k	126_126	63	65	NCBITaxon:9606	UBERON:0000178	EFO:0009899	PATO:0000461	CL:0000788	HANCESTRO:0005	HsapDv:0000159	PATO:0000384	TRUE	10x 3' v2	normal	Homo sapiens	male	blood	European	65-year-old human stage
onek1k	953_954	75	65	NCBITaxon:9606	UBERON:0000178	EFO:0009899	PATO:0000461	CL:0000788	HANCESTRO:0005	HsapDv:0000159	PATO:0000384	TRUE	10x 3' v2	normal	Homo sapiens	male	blood	European	65-year-old human stage
onek1k	834_835	11	64	NCBITaxon:9606	UBERON:0000178	EFO:0009899	PATO:0000461	CL:0000788	HANCESTRO:0005	HsapDv:0000158	PATO:0000384	TRUE	10x 3' v2	normal	Homo sapiens	male	blood	European	64-year-old human stage
onek1k	850_851	11	64	NCBITaxon:9606	UBERON:0000178	EFO:0009899	PATO:0000461	CL:0000788	HANCESTRO:0005	HsapDv:0000158	PATO:0000384	TRUE	10x 3' v2	normal	Homo sapiens	male	blood	European	64-year-old human stage
onek1k	669_670	3	64	NCBITaxon:9606	UBERON:0000178	EFO:0009899	PATO:0000461	CL:0000788	HANCESTRO:0005	HsapDv:0000158	PATO:0000384	TRUE	10x 3' v2	normal	Homo sapiens	male	blood	European	64-year-old human stage
onek1k	490_491	37	64	NCBITaxon:9606	UBERON:0000178	EFO:0009899	PATO:0000461	CL:0000980	HANCESTRO:0005	HsapDv:0000158	PATO:0000384	TRUE	10x 3' v2	normal	Homo sapiens	male	blood	European	64-year-old human stage
onek1k	50_50	55	64	NCBITaxon:9606	UBERON:0000178	EFO:0009899	PATO:0000461	CL:0000788	HANCESTRO:0005	HsapDv:0000158	PATO:0000384	TRUE	10x 3' v2	normal	Homo sapiens	male	blood	European	64-year-old human stage
onek1k	96_96	56	64	NCBITaxon:9606	UBERON:0000178	EFO:0009899	PATO:0000461	CL:0000818	HANCESTRO:0005	HsapDv:0000158	PATO:0000384	TRUE	10x 3' v2	normal	Homo sapiens	male	blood	European	64-year-old human stage
onek1k	138_138	59	64	NCBITaxon:9606	UBERON:0000178	EFO:0009899	PATO:0000461	CL:0000787	HANCESTRO:0005	HsapDv:0000158	PATO:0000384	TRUE	10x 3' v2	normal	Homo sapiens	male	blood	European	64-year-old human stage
onek1k	25_25	59	64	NCBITaxon:9606	UBERON:0000178	EFO:0009899	PATO:0000461	CL:0000788	HANCESTRO:0005	HsapDv:0000158	PATO:0000384	TRUE	10x 3' v2	normal	Homo sapiens	male	blood	European	64-year-old human stage
onek1k	979_980	6	64	NCBITaxon:9606	UBERON:0000178	EFO:0009899	PATO:0000461	CL:0000788	HANCESTRO:0005	HsapDv:0000158	PATO:0000384	TRUE	10x 3' v2	normal	Homo sapiens	male	blood	European	64-year-old human stage
onek1k	82_82	61	64	NCBITaxon:9606	UBERON:0000178	EFO:0009899	PATO:0000461	CL:0000788	HANCESTRO:0005	HsapDv:0000158	PATO:0000384	TRUE	10x 3' v2	normal	Homo sapiens	male	blood	European	64-year-old human stage
onek1k	796_797	9	64	NCBITaxon:9606	UBERON:0000178	EFO:0009899	PATO:0000461	CL:0000787	HANCESTRO:0005	HsapDv:0000158	PATO:0000384	TRUE	10x 3' v2	normal	Homo sapiens	male	blood	European	64-year-old human stage
onek1k	416_417	34	63	NCBITaxon:9606	UBERON:0000178	EFO:0009899	PATO:0000461	CL:0000788	HANCESTRO:0005	HsapDv:0000157	PATO:0000384	TRUE	10x 3' v2	normal	Homo sapiens	male	blood	European	63-year-old human stage
onek1k	610_611	48	63	NCBITaxon:9606	UBERON:0000178	EFO:0009899	PATO:0000461	CL:0000788	HANCESTRO:0005	HsapDv:0000157	PATO:0000384	TRUE	10x 3' v2	normal	Homo sapiens	male	blood	European	63-year-old human stage
onek1k	87_87	57	63	NCBITaxon:9606	UBERON:0000178	EFO:0009899	PATO:0000461	CL:0000787	HANCESTRO:0005	HsapDv:0000157	PATO:0000384	TRUE	10x 3' v2	normal	Homo sapiens	male	blood	European	63-year-old human stage
onek1k	146_146	60	63	NCBITaxon:9606	UBERON:0000178	EFO:0009899	PATO:0000461	CL:0000787	HANCESTRO:0005	HsapDv:0000157	PATO:0000384	TRUE	10x 3' v2	normal	Homo sapiens	male	blood	European	63-year-old human stage
onek1k	159_159	65	63	NCBITaxon:9606	UBERON:0000178	EFO:0009899	PATO:0000461	CL:0000787	HANCESTRO:0005	HsapDv:0000157	PATO:0000384	TRUE	10x 3' v2	normal	Homo sapiens	male	blood	European	63-year-old human stage
onek1k	250_251	67	63	NCBITaxon:9606	UBERON:0000178	EFO:0009899	PATO:0000461	CL:0000818	HANCESTRO:0005	HsapDv:0000157	PATO:0000384	TRUE	10x 3' v2	normal	Homo sapiens	male	blood	European	63-year-old human stage
onek1k	744_745	8	63	NCBITaxon:9606	UBERON:0000178	EFO:0009899	PATO:0000461	CL:0000787	HANCESTRO:0005	HsapDv:0000157	PATO:0000384	TRUE	10x 3' v2	normal	Homo sapiens	male	blood	European	63-year-old human stage
onek1k	843_844	10	62	NCBITaxon:9606	UBERON:0000178	EFO:0009899	PATO:0000461	CL:0000980	HANCESTRO:0005	HsapDv:0000156	PATO:0000384	TRUE	10x 3' v2	normal	Homo sapiens	male	blood	European	62-year-old human stage
onek1k	539_540	42	62	NCBITaxon:9606	UBERON:0000178	EFO:0009899	PATO:0000461	CL:0000788	HANCESTRO:0005	HsapDv:0000156	PATO:0000384	TRUE	10x 3' v2	normal	Homo sapiens	male	blood	European	62-year-old human stage
onek1k	609_610	48	62	NCBITaxon:9606	UBERON:0000178	EFO:0009899	PATO:0000461	CL:0000788	HANCESTRO:0005	HsapDv:0000156	PATO:0000384	TRUE	10x 3' v2	normal	Homo sapiens	male	blood	European	62-year-old human stage
onek1k	148_148	60	62	NCBITaxon:9606	UBERON:0000178	EFO:0009899	PATO:0000461	CL:0000980	HANCESTRO:0005	HsapDv:0000156	PATO:0000384	TRUE	10x 3' v2	normal	Homo sapiens	male	blood	European	62-year-old human stage
onek1k	133_133	63	62	NCBITaxon:9606	UBERON:0000178	EFO:0009899	PATO:0000461	CL:0000788	HANCESTRO:0005	HsapDv:0000156	PATO:0000384	TRUE	10x 3' v2	normal	Homo sapiens	male	blood	European	62-year-old human stage
onek1k	185_186	64	62	NCBITaxon:9606	UBERON:0000178	EFO:0009899	PATO:0000461	CL:0000818	HANCESTRO:0005	HsapDv:0000156	PATO:0000384	TRUE	10x 3' v2	normal	Homo sapiens	male	blood	European	62-year-old human stage
onek1k	938_939	74	62	NCBITaxon:9606	UBERON:0000178	EFO:0009899	PATO:0000461	CL:0000818	HANCESTRO:0005	HsapDv:0000156	PATO:0000384	TRUE	10x 3' v2	normal	Homo sapiens	male	blood	European	62-year-old human stage
onek1k	989_990	11	61	NCBITaxon:9606	UBERON:0000178	EFO:0009899	PATO:0000461	CL:0000788	HANCESTRO:0005	HsapDv:0000155	PATO:0000384	TRUE	10x 3' v2	normal	Homo sapiens	male	blood	European	61-year-old human stage
onek1k	789_790	29	61	NCBITaxon:9606	UBERON:0000178	EFO:0009899	PATO:0000461	CL:0000787	HANCESTRO:0005	HsapDv:0000155	PATO:0000384	TRUE	10x 3' v2	normal	Homo sapiens	male	blood	European	61-year-old human stage
onek1k	410_411	35	61	NCBITaxon:9606	UBERON:0000178	EFO:0009899	PATO:0000461	CL:0000788	HANCESTRO:0005	HsapDv:0000155	PATO:0000384	TRUE	10x 3' v2	normal	Homo sapiens	male	blood	European	61-year-old human stage
onek1k	421_422	37	61	NCBITaxon:9606	UBERON:0000178	EFO:0009899	PATO:0000461	CL:0000788	HANCESTRO:0005	HsapDv:0000155	PATO:0000384	TRUE	10x 3' v2	normal	Homo sapiens	male	blood	European	61-year-old human stage
onek1k	344_345	52	61	NCBITaxon:9606	UBERON:0000178	EFO:0009899	PATO:0000461	CL:0000787	HANCESTRO:0005	HsapDv:0000155	PATO:0000384	TRUE	10x 3' v2	normal	Homo sapiens	male	blood	European	61-year-old human stage
onek1k	346_347	53	61	NCBITaxon:9606	UBERON:0000178	EFO:0009899	PATO:0000461	CL:0000788	HANCESTRO:0005	HsapDv:0000155	PATO:0000384	TRUE	10x 3' v2	normal	Homo sapiens	male	blood	European	61-year-old human stage
onek1k	1077_1078	56	61	NCBITaxon:9606	UBERON:0000178	EFO:0009899	PATO:0000461	CL:0000788	HANCESTRO:0005	HsapDv:0000155	PATO:0000384	TRUE	10x 3' v2	normal	Homo sapiens	male	blood	European	61-year-old human stage
onek1k	656_657	61	61	NCBITaxon:9606	UBERON:0000178	EFO:0009899	PATO:0000461	CL:0000787	HANCESTRO:0005	HsapDv:0000155	PATO:0000384	TRUE	10x 3' v2	normal	Homo sapiens	male	blood	European	61-year-old human stage
onek1k	190_191	65	61	NCBITaxon:9606	UBERON:0000178	EFO:0009899	PATO:0000461	CL:0000788	HANCESTRO:0005	HsapDv:0000155	PATO:0000384	TRUE	10x 3' v2	normal	Homo sapiens	male	blood	European	61-year-old human stage
onek1k	384_385	76	61	NCBITaxon:9606	UBERON:0000178	EFO:0009899	PATO:0000461	CL:0000818	HANCESTRO:0005	HsapDv:0000155	PATO:0000384	TRUE	10x 3' v2	normal	Homo sapiens	male	blood	European	61-year-old human stage
onek1k	1030_1031	17	60	NCBITaxon:9606	UBERON:0000178	EFO:0009899	PATO:0000461	CL:0000818	HANCESTRO:0005	HsapDv:0000154	PATO:0000384	TRUE	10x 3' v2	normal	Homo sapiens	male	blood	European	60-year-old human stage
onek1k	1058_1059	26	60	NCBITaxon:9606	UBERON:0000178	EFO:0009899	PATO:0000461	CL:0000980	HANCESTRO:0005	HsapDv:0000154	PATO:0000384	TRUE	10x 3' v2	normal	Homo sapiens	male	blood	European	60-year-old human stage
onek1k	968_969	5	60	NCBITaxon:9606	UBERON:0000178	EFO:0009899	PATO:0000461	CL:0000787	HANCESTRO:0005	HsapDv:0000154	PATO:0000384	TRUE	10x 3' v2	normal	Homo sapiens	male	blood	European	60-year-old human stage
onek1k	624_625	51	60	NCBITaxon:9606	UBERON:0000178	EFO:0009899	PATO:0000461	CL:0000788	HANCESTRO:0005	HsapDv:0000154	PATO:0000384	TRUE	10x 3' v2	normal	Homo sapiens	male	blood	European	60-year-old human stage
onek1k	655_656	53	60	NCBITaxon:9606	UBERON:0000178	EFO:0009899	PATO:0000461	CL:0000787	HANCESTRO:0005	HsapDv:0000154	PATO:0000384	TRUE	10x 3' v2	normal	Homo sapiens	male	blood	European	60-year-old human stage
onek1k	93_93	55	60	NCBITaxon:9606	UBERON:0000178	EFO:0009899	PATO:0000461	CL:0000788	HANCESTRO:0005	HsapDv:0000154	PATO:0000384	TRUE	10x 3' v2	normal	Homo sapiens	male	blood	European	60-year-old human stage
onek1k	140_140	59	60	NCBITaxon:9606	UBERON:0000178	EFO:0009899	PATO:0000461	CL:0000980	HANCESTRO:0005	HsapDv:0000154	PATO:0000384	TRUE	10x 3' v2	normal	Homo sapiens	male	blood	European	60-year-old human stage
onek1k	44_44	62	60	NCBITaxon:9606	UBERON:0000178	EFO:0009899	PATO:0000461	CL:0000787	HANCESTRO:0005	HsapDv:0000154	PATO:0000384	TRUE	10x 3' v2	normal	Homo sapiens	male	blood	European	60-year-old human stage
onek1k	197_198	77	60	NCBITaxon:9606	UBERON:0000178	EFO:0009899	PATO:0000461	CL:0000788	HANCESTRO:0005	HsapDv:0000154	PATO:0000384	TRUE	10x 3' v2	normal	Homo sapiens	male	blood	European	60-year-old human stage
onek1k	204_205	77	60	NCBITaxon:9606	UBERON:0000178	EFO:0009899	PATO:0000461	CL:0000787	HANCESTRO:0005	HsapDv:0000154	PATO:0000384	TRUE	10x 3' v2	normal	Homo sapiens	male	blood	European	60-year-old human stage
onek1k	798_799	9	60	NCBITaxon:9606	UBERON:0000178	EFO:0009899	PATO:0000461	CL:0000788	HANCESTRO:0005	HsapDv:0000154	PATO:0000384	TRUE	10x 3' v2	normal	Homo sapiens	male	blood	European	60-year-old human stage
onek1k	689_690	1	59	NCBITaxon:9606	UBERON:0000178	EFO:0009899	PATO:0000461	CL:0000788	HANCESTRO:0005	HsapDv:0000153	PATO:0000384	TRUE	10x 3' v2	normal	Homo sapiens	male	blood	European	59-year-old human stage
onek1k	1032_1033	17	59	NCBITaxon:9606	UBERON:0000178	EFO:0009899	PATO:0000461	CL:0000788	HANCESTRO:0005	HsapDv:0000153	PATO:0000384	TRUE	10x 3' v2	normal	Homo sapiens	male	blood	European	59-year-old human stage
onek1k	423_424	33	59	NCBITaxon:9606	UBERON:0000178	EFO:0009899	PATO:0000461	CL:0000787	HANCESTRO:0005	HsapDv:0000153	PATO:0000384	TRUE	10x 3' v2	normal	Homo sapiens	male	blood	European	59-year-old human stage
onek1k	570_571	45	59	NCBITaxon:9606	UBERON:0000178	EFO:0009899	PATO:0000461	CL:0000788	HANCESTRO:0005	HsapDv:0000153	PATO:0000384	TRUE	10x 3' v2	normal	Homo sapiens	male	blood	European	59-year-old human stage
onek1k	654_655	53	59	NCBITaxon:9606	UBERON:0000178	EFO:0009899	PATO:0000461	CL:0000788	HANCESTRO:0005	HsapDv:0000153	PATO:0000384	TRUE	10x 3' v2	normal	Homo sapiens	male	blood	European	59-year-old human stage
onek1k	465_466	54	59	NCBITaxon:9606	UBERON:0000178	EFO:0009899	PATO:0000461	CL:0000818	HANCESTRO:0005	HsapDv:0000153	PATO:0000384	TRUE	10x 3' v2	normal	Homo sapiens	male	blood	European	59-year-old human stage
onek1k	97_97	56	59	NCBITaxon:9606	UBERON:0000178	EFO:0009899	PATO:0000461	CL:0000787	HANCESTRO:0005	HsapDv:0000153	PATO:0000384	TRUE	10x 3' v2	normal	Homo sapiens	male	blood	European	59-year-old human stage
onek1k	158_158	65	59	NCBITaxon:9606	UBERON:0000178	EFO:0009899	PATO:0000461	CL:0000787	HANCESTRO:0005	HsapDv:0000153	PATO:0000384	TRUE	10x 3' v2	normal	Homo sapiens	male	blood	European	59-year-old human stage
onek1k	264_265	72	59	NCBITaxon:9606	UBERON:0000178	EFO:0009899	PATO:0000461	CL:0000787	HANCESTRO:0005	HsapDv:0000153	PATO:0000384	TRUE	10x 3' v2	normal	Homo sapiens	male	blood	European	59-year-old human stage
onek1k	500_501	76	59	NCBITaxon:9606	UBERON:0000178	EFO:0009899	PATO:0000461	CL:0000788	HANCESTRO:0005	HsapDv:0000153	PATO:0000384	TRUE	10x 3' v2	normal	Homo sapiens	male	blood	European	59-year-old human stage
onek1k	203_204	77	59	NCBITaxon:9606	UBERON:0000178	EFO:0009899	PATO:0000461	CL:0000788	HANCESTRO:0005	HsapDv:0000153	PATO:0000384	TRUE	10x 3' v2	normal	Homo sapiens	male	blood	European	59-year-old human stage
onek1k	1037_1038	18	58	NCBITaxon:9606	UBERON:0000178	EFO:0009899	PATO:0000461	CL:0000788	HANCESTRO:0005	HsapDv:0000152	PATO:0000384	TRUE	10x 3' v2	normal	Homo sapiens	male	blood	European	58-year-old human stage
onek1k	359_360	33	58	NCBITaxon:9606	UBERON:0000178	EFO:0009899	PATO:0000461	CL:0000818	HANCESTRO:0005	HsapDv:0000152	PATO:0000384	TRUE	10x 3' v2	normal	Homo sapiens	male	blood	European	58-year-old human stage
onek1k	442_443	34	58	NCBITaxon:9606	UBERON:0000178	EFO:0009899	PATO:0000461	CL:0000818	HANCESTRO:0005	HsapDv:0000152	PATO:0000384	TRUE	10x 3' v2	normal	Homo sapiens	male	blood	European	58-year-old human stage
onek1k	542_543	43	58	NCBITaxon:9606	UBERON:0000178	EFO:0009899	PATO:0000461	CL:0000818	HANCESTRO:0005	HsapDv:0000152	PATO:0000384	TRUE	10x 3' v2	normal	Homo sapiens	male	blood	European	58-year-old human stage
onek1k	566_567	45	58	NCBITaxon:9606	UBERON:0000178	EFO:0009899	PATO:0000461	CL:0000787	HANCESTRO:0005	HsapDv:0000152	PATO:0000384	TRUE	10x 3' v2	normal	Homo sapiens	male	blood	European	58-year-old human stage
onek1k	65_65	62	58	NCBITaxon:9606	UBERON:0000178	EFO:0009899	PATO:0000461	CL:0000787	HANCESTRO:0005	HsapDv:0000152	PATO:0000384	TRUE	10x 3' v2	normal	Homo sapiens	male	blood	European	58-year-old human stage
onek1k	805_806	15	57	NCBITaxon:9606	UBERON:0000178	EFO:0009899	PATO:0000461	CL:0000787	HANCESTRO:0005	HsapDv:0000151	PATO:0000384	TRUE	10x 3' v2	normal	Homo sapiens	male	blood	European	57-year-old human stage
onek1k	1050_1051	25	57	NCBITaxon:9606	UBERON:0000178	EFO:0009899	PATO:0000461	CL:0000788	HANCESTRO:0005	HsapDv:0000151	PATO:0000384	TRUE	10x 3' v2	normal	Homo sapiens	male	blood	European	57-year-old human stage
onek1k	336_337	37	57	NCBITaxon:9606	UBERON:0000178	EFO:0009899	PATO:0000461	CL:0000980	HANCESTRO:0005	HsapDv:0000151	PATO:0000384	TRUE	10x 3' v2	normal	Homo sapiens	male	blood	European	57-year-old human stage
onek1k	84_84	57	57	NCBITaxon:9606	UBERON:0000178	EFO:0009899	PATO:0000461	CL:0000818	HANCESTRO:0005	HsapDv:0000151	PATO:0000384	TRUE	10x 3' v2	normal	Homo sapiens	male	blood	European	57-year-old human stage
onek1k	725_726	6	57	NCBITaxon:9606	UBERON:0000178	EFO:0009899	PATO:0000461	CL:0000818	HANCESTRO:0005	HsapDv:0000151	PATO:0000384	TRUE	10x 3' v2	normal	Homo sapiens	male	blood	European	57-year-old human stage
onek1k	962_963	75	57	NCBITaxon:9606	UBERON:0000178	EFO:0009899	PATO:0000461	CL:0000818	HANCESTRO:0005	HsapDv:0000151	PATO:0000384	TRUE	10x 3' v2	normal	Homo sapiens	male	blood	European	57-year-old human stage
onek1k	565_566	76	57	NCBITaxon:9606	UBERON:0000178	EFO:0009899	PATO:0000461	CL:0000818	HANCESTRO:0005	HsapDv:0000151	PATO:0000384	TRUE	10x 3' v2	normal	Homo sapiens	male	blood	European	57-year-old human stage
onek1k	488_489	37	56	NCBITaxon:9606	UBERON:0000178	EFO:0009899	PATO:0000461	CL:0000818	HANCESTRO:0005	HsapDv:0000150	PATO:0000384	TRUE	10x 3' v2	normal	Homo sapiens	male	blood	European	56-year-old human stage
onek1k	393_394	38	56	NCBITaxon:9606	UBERON:0000178	EFO:0009899	PATO:0000461	CL:0000980	HANCESTRO:0005	HsapDv:0000150	PATO:0000384	TRUE	10x 3' v2	normal	Homo sapiens	male	blood	European	56-year-old human stage
onek1k	561_562	39	56	NCBITaxon:9606	UBERON:0000178	EFO:0009899	PATO:0000461	CL:0000818	HANCESTRO:0005	HsapDv:0000150	PATO:0000384	TRUE	10x 3' v2	normal	Homo sapiens	male	blood	European	56-year-old human stage
onek1k	155_155	58	56	NCBITaxon:9606	UBERON:0000178	EFO:0009899	PATO:0000461	CL:0000788	HANCESTRO:0005	HsapDv:0000150	PATO:0000384	TRUE	10x 3' v2	normal	Homo sapiens	male	blood	European	56-year-old human stage
onek1k	634_635	52	55	NCBITaxon:9606	UBERON:0000178	EFO:0009899	PATO:0000461	CL:0000980	HANCESTRO:0005	HsapDv:0000149	PATO:0000384	TRUE	10x 3' v2	normal	Homo sapiens	male	blood	European	55-year-old human stage
onek1k	752_753	38	54	NCBITaxon:9606	UBERON:0000178	EFO:0009899	PATO:0000461	CL:0000818	HANCESTRO:0005	HsapDv:0000148	PATO:0000384	TRUE	10x 3' v2	normal	Homo sapiens	male	blood	European	54-year-old human stage
onek1k	505_506	42	54	NCBITaxon:9606	UBERON:0000178	EFO:0009899	PATO:0000461	CL:0000788	HANCESTRO:0005	HsapDv:0000148	PATO:0000384	TRUE	10x 3' v2	normal	Homo sapiens	male	blood	European	54-year-old human stage
onek1k	804_805	14	53	NCBITaxon:9606	UBERON:0000178	EFO:0009899	PATO:0000461	CL:0000787	HANCESTRO:0005	HsapDv:0000147	PATO:0000384	TRUE	10x 3' v2	normal	Homo sapiens	male	blood	European	53-year-old human stage
onek1k	91_91	55	53	NCBITaxon:9606	UBERON:0000178	EFO:0009899	PATO:0000461	CL:0000788	HANCESTRO:0005	HsapDv:0000147	PATO:0000384	TRUE	10x 3' v2	normal	Homo sapiens	male	blood	European	53-year-old human stage
onek1k	476_477	76	53	NCBITaxon:9606	UBERON:0000178	EFO:0009899	PATO:0000461	CL:0000818	HANCESTRO:0005	HsapDv:0000147	PATO:0000384	TRUE	10x 3' v2	normal	Homo sapiens	male	blood	European	53-year-old human stage
onek1k	200_201	77	53	NCBITaxon:9606	UBERON:0000178	EFO:0009899	PATO:0000461	CL:0000788	HANCESTRO:0005	HsapDv:0000147	PATO:0000384	TRUE	10x 3' v2	normal	Homo sapiens	male	blood	European	53-year-old human stage
onek1k	779_780	29	52	NCBITaxon:9606	UBERON:0000178	EFO:0009899	PATO:0000461	CL:0000788	HANCESTRO:0005	HsapDv:0000146	PATO:0000384	TRUE	10x 3' v2	normal	Homo sapiens	male	blood	European	52-year-old human stage
onek1k	489_490	37	52	NCBITaxon:9606	UBERON:0000178	EFO:0009899	PATO:0000461	CL:0000788	HANCESTRO:0005	HsapDv:0000146	PATO:0000384	TRUE	10x 3' v2	normal	Homo sapiens	male	blood	European	52-year-old human stage
onek1k	597_598	54	52	NCBITaxon:9606	UBERON:0000178	EFO:0009899	PATO:0000461	CL:0000818	HANCESTRO:0005	HsapDv:0000146	PATO:0000384	TRUE	10x 3' v2	normal	Homo sapiens	male	blood	European	52-year-old human stage
onek1k	256_257	71	52	NCBITaxon:9606	UBERON:0000178	EFO:0009899	PATO:0000461	CL:0000818	HANCESTRO:0005	HsapDv:0000146	PATO:0000384	TRUE	10x 3' v2	normal	Homo sapiens	male	blood	European	52-year-old human stage
onek1k	333_334	25	51	NCBITaxon:9606	UBERON:0000178	EFO:0009899	PATO:0000461	CL:0000788	HANCESTRO:0005	HsapDv:0000145	PATO:0000384	TRUE	10x 3' v2	normal	Homo sapiens	male	blood	European	51-year-old human stage
[truncated: 84 more rows]
