# Supplementary material for: Loss of immune cell identity with age inferred from large atlases of single cell transcriptomes
Source: Aging Cell. 2024 Aug 14;23(12):e14306. doi: 10.1111/acel.14306 (PMC11634704; doi:10.1111/acel.14306)
Supplement: Supplementary file 8 — Table S7. [file ACEL-23-e14306-s007.xlsx]

## Sheet: Female_D1
gene	p_val	avg_log2FC	pct.1	pct.2	p_val_adj	cluster
CD8B	0	2.15271	0.837	0.085	0	CD8 Naive
ENSG00000256039	0	1.53268	0.45	0.03	0	CD8 Naive
CD8A	0	1.04204	0.423	0.064	0	CD8 Naive
CCR7	0	0.844822	0.569	0.225	0	CD8 Naive
S100B	0	0.83869	0.197	0.029	0	CD8 Naive
NELL2	0	0.812164	0.299	0.056	0	CD8 Naive
NUCB2	0	0.807062	0.48	0.171	0	CD8 Naive
PASK	0	0.768523	0.301	0.067	0	CD8 Naive
OXNAD1	0	0.758415	0.435	0.153	0	CD8 Naive
PIK3IP1	0	0.722746	0.68	0.348	0	CD8 Naive
PRKCQ-AS1	0	0.704298	0.509	0.212	0	CD8 Naive
RGS10	0	0.695726	0.637	0.335	0	CD8 Naive
LDHB	0	0.695394	0.885	0.553	0	CD8 Naive
LEF1	0	0.683541	0.443	0.171	0	CD8 Naive
NOSIP	0	0.665852	0.676	0.387	0	CD8 Naive
CD3D	0	0.655725	0.86	0.488	0	CD8 Naive
RPS6	0	0.61824	1	0.999	0	CD8 Naive
IL7R	0	0.6166	0.799	0.43	0	CD8 Naive
CARS1	0	0.616013	0.211	0.043	0	CD8 Naive
NPM1	0	0.614175	0.967	0.809	0	CD8 Naive
LEPROTL1	0	0.607077	0.708	0.418	0	CD8 Naive
RCAN3	0	0.595071	0.42	0.183	0	CD8 Naive
RPS12	0	0.582423	1	0.998	0	CD8 Naive
EEF1B2	0	0.581047	0.988	0.88	0	CD8 Naive
RPS5	0	0.555168	1	0.971	0	CD8 Naive
PDE3B	0	0.547348	0.252	0.075	0	CD8 Naive
CD3E	0	0.545845	0.743	0.423	0	CD8 Naive
RPL31	0	0.534174	1	0.997	0	CD8 Naive
RPL10A	0	0.512263	1	0.987	0	CD8 Naive
RPL32	0	0.500278	1	1	0	CD8 Naive
RPL5	0	0.500124	0.999	0.973	0	CD8 Naive
TXK	2.19101e-303	0.518852	0.368	0.151	3.30163e-299	CD8 Naive
CD3G	2.66793e-295	0.517368	0.593	0.308	4.02031e-291	CD8 Naive
LBH	7.58037e-259	0.531757	0.449	0.221	1.14229e-254	CD8 Naive
NDFIP1	7.87958e-259	0.560317	0.522	0.284	1.18737e-254	CD8 Naive
SNHG8	5.56442e-248	0.554236	0.716	0.479	8.38503e-244	CD8 Naive
CD27	1.25278e-243	0.504065	0.406	0.194	1.88781e-239	CD8 Naive
MGAT4A	2.20344e-242	0.532853	0.485	0.253	3.32037e-238	CD8 Naive
TCF7	7.52505e-242	0.523896	0.48	0.251	1.13395e-237	CD8 Naive
PRMT2	5.50903e-237	0.518517	0.536	0.301	8.30156e-233	CD8 Naive
GZMH	0	2.45256	0.572	0.097	0	CD8 TEM
NKG7	0	2.01886	0.94	0.397	0	CD8 TEM
CST7	0	1.92029	0.776	0.167	0	CD8 TEM
GZMK	0	1.88972	0.402	0.081	0	CD8 TEM
DUSP2	0	1.74974	0.64	0.213	0	CD8 TEM
CMC1	0	1.72201	0.467	0.135	0	CD8 TEM
IL32	0	1.70963	0.93	0.514	0	CD8 TEM
GZMA	0	1.70746	0.747	0.185	0	CD8 TEM
LYAR	0	1.58016	0.569	0.148	0	CD8 TEM
FGFBP2	0	1.52519	0.462	0.105	0	CD8 TEM
CTSW	0	1.51406	0.751	0.246	0	CD8 TEM
KLRD1	0	1.36905	0.487	0.106	0	CD8 TEM
CD3D	0	1.28742	0.856	0.5	0	CD8 TEM
GZMM	0	1.28723	0.582	0.211	0	CD8 TEM
CD8A	0	1.25655	0.353	0.08	0	CD8 TEM
PIK3R1	0	1.24104	0.485	0.227	0	CD8 TEM
PPP2R5C	0	1.20077	0.64	0.334	0	CD8 TEM
ENSG00000235576	0	1.18965	0.355	0.086	0	CD8 TEM
CD8B	0	1.17513	0.403	0.136	0	CD8 TEM
CD99	0	1.15835	0.653	0.334	0	CD8 TEM
C12orf75	0	1.14743	0.432	0.13	0	CD8 TEM
HCST	0	1.1414	0.912	0.653	0	CD8 TEM
KLRG1	0	1.12541	0.324	0.069	0	CD8 TEM
CD3G	0	1.04398	0.594	0.317	0	CD8 TEM
GNLY	0	1.02375	0.674	0.429	0	CD8 TEM
PYHIN1	0	1.0033	0.354	0.103	0	CD8 TEM
SYNE2	0	0.985807	0.43	0.187	0	CD8 TEM
HLA-C	0	0.970029	0.992	0.948	0	CD8 TEM
CD3E	0	0.897433	0.698	0.436	0	CD8 TEM
SAMD3	0	0.887203	0.329	0.108	0	CD8 TEM
B2M	0	0.883938	1	1	0	CD8 TEM
HLA-A	0	0.865638	0.991	0.946	0	CD8 TEM
GZMB	0	0.832518	0.415	0.155	0	CD8 TEM
PRF1	0	0.811596	0.38	0.138	0	CD8 TEM
FCRL6	0	0.706108	0.17	0.024	0	CD8 TEM
C1orf21	0	0.641586	0.158	0.03	0	CD8 TEM
HLA-B	0	0.639355	0.976	0.973	0	CD8 TEM
MALAT1	0	0.509071	1	1	0	CD8 TEM
HOPX	4.60674e-294	0.779094	0.359	0.131	6.94189e-290	CD8 TEM
CALM1	6.6024e-293	0.756011	0.851	0.705	9.94916e-289	CD8 TEM
PTPRC	2.00514e-288	0.745904	0.865	0.761	3.02154e-284	CD8 TEM
PFN1	5.25617e-285	0.599306	0.961	0.914	7.92052e-281	CD8 TEM
PTPRCAP	5.79029e-257	0.747876	0.745	0.539	8.72539e-253	CD8 TEM
MATK	4.81029e-244	0.697348	0.23	0.071	7.24863e-240	CD8 TEM
UBB	1.0304e-241	0.599699	0.888	0.786	1.55271e-237	CD8 TEM
IFITM1	2.54768e-235	0.800137	0.632	0.4	3.8391e-231	CD8 TEM
CD2	3.23608e-228	0.883153	0.511	0.292	4.87645e-224	CD8 TEM
LAIR2	7.90588e-206	0.654905	0.106	0.021	1.19134e-201	CD8 TEM
CXCR4	3.79446e-178	0.552545	0.82	0.702	5.71786e-174	CD8 TEM
APMAP	2.66254e-176	0.669912	0.251	0.1	4.01217e-172	CD8 TEM
LITAF	5.16248e-176	0.77313	0.518	0.341	7.77934e-172	CD8 TEM
IL2RG	8.04546e-174	0.717327	0.556	0.372	1.21237e-169	CD8 TEM
CYTOR	4.11799e-173	0.73914	0.26	0.108	6.20539e-169	CD8 TEM
SH2D1A	3.74877e-165	0.648485	0.206	0.077	5.64903e-161	CD8 TEM
S1PR5	4.36085e-165	0.516748	0.136	0.037	6.57136e-161	CD8 TEM
SYNE1	4.82092e-162	0.67568	0.246	0.103	7.26465e-158	CD8 TEM
CHST12	1.28996e-155	0.591715	0.18	0.063	1.94384e-151	CD8 TEM
PLAAT4	1.15133e-150	0.698818	0.522	0.357	1.73493e-146	CD8 TEM
PATL2	1.64484e-144	0.572712	0.138	0.043	2.47861e-140	CD8 TEM
MT2A	2.21186e-144	0.705525	0.516	0.344	3.33306e-140	CD8 TEM
MYL12A	5.30142e-144	0.51143	0.862	0.806	7.9887e-140	CD8 TEM
RUNX3	7.74721e-140	0.628142	0.24	0.106	1.16743e-135	CD8 TEM
SYTL3	7.88721e-132	0.565268	0.185	0.072	1.18852e-127	CD8 TEM
ATG2A	1.64842e-127	0.569568	0.17	0.065	2.48401e-123	CD8 TEM
ZFP36L2	2.20745e-127	0.550584	0.796	0.718	3.32641e-123	CD8 TEM
SEPTIN7	1.40262e-126	0.570824	0.668	0.547	2.11361e-122	CD8 TEM
RORA	1.5378e-121	0.644734	0.306	0.164	2.31731e-117	CD8 TEM
PRKCH	4.19607e-121	0.606225	0.249	0.12	6.32306e-117	CD8 TEM
ARL4C	4.29293e-120	0.660757	0.362	0.212	6.46902e-116	CD8 TEM
GUK1	1.69066e-118	0.595544	0.563	0.432	2.54765e-114	CD8 TEM
APOBEC3G	3.62387e-118	0.597091	0.194	0.083	5.46081e-114	CD8 TEM
MYO1F	3.43967e-116	0.611614	0.395	0.24	5.18324e-112	CD8 TEM
PAXX	6.57737e-115	0.623843	0.386	0.241	9.91144e-111	CD8 TEM
LCK	5.20805e-113	0.613269	0.417	0.27	7.84801e-109	CD8 TEM
HSP90AA1	1.97887e-112	0.549154	0.689	0.593	2.98196e-108	CD8 TEM
FYN	2.64598e-112	0.619899	0.304	0.17	3.98723e-108	CD8 TEM
CLEC2B	4.02284e-110	0.628164	0.434	0.292	6.06202e-106	CD8 TEM
CD247	2.65651e-109	0.628815	0.38	0.234	4.0031e-105	CD8 TEM
PIP4K2A	9.39409e-109	0.628781	0.331	0.195	1.4156e-104	CD8 TEM
SRSF7	8.02289e-106	0.619104	0.564	0.452	1.20897e-101	CD8 TEM
CEP78	1.23987e-101	0.515105	0.151	0.06	1.86836e-97	CD8 TEM
FKBP11	6.44507e-93	0.552985	0.253	0.136	9.71208e-89	CD8 TEM
ITGB2	1.8183e-92	0.505233	0.573	0.445	2.73999e-88	CD8 TEM
CALR	1.64596e-87	0.645196	0.413	0.297	2.4803e-83	CD8 TEM
PPIB	5.71139e-84	0.50156	0.517	0.406	8.6065e-80	CD8 TEM
RAP1B	1.41752e-74	0.511461	0.533	0.442	2.13607e-70	CD8 TEM
RNF213	4.65374e-73	0.534529	0.447	0.343	7.01272e-69	CD8 TEM
ITGB1	4.90844e-70	0.588887	0.326	0.216	7.39653e-66	CD8 TEM
LAT	1.14358e-69	0.512801	0.299	0.192	1.72325e-65	CD8 TEM
JUN	4.96607e-56	0.607833	0.607	0.542	7.48337e-52	CD8 TEM
HSPA5	1.07665e-55	0.500315	0.346	0.254	1.6224e-51	CD8 TEM
IL7R	0	1.13284	0.812	0.394	0	CD4 TCM
LTB	0	1.12474	0.947	0.641	0	CD4 TCM
LDHB	0	0.908259	0.843	0.531	0	CD4 TCM
IL32	0	0.829523	0.803	0.487	0	CD4 TCM
ITM2A	0	0.81358	0.396	0.157	0	CD4 TCM
CD2	0	0.795532	0.548	0.257	0	CD4 TCM
ITGB1	0	0.784411	0.369	0.194	0	CD4 TCM
TRAT1	0	0.77287	0.331	0.106	0	CD4 TCM
CD3D	0	0.771768	0.825	0.461	0	CD4 TCM
CD69	0	0.707091	0.583	0.328	0	CD4 TCM
NOSIP	0	0.698895	0.623	0.372	0	CD4 TCM
MAL	0	0.675314	0.319	0.125	0	CD4 TCM
CD3G	0	0.662189	0.57	0.287	0	CD4 TCM
LEPROTL1	0	0.661683	0.642	0.405	0	CD4 TCM
PRKCQ-AS1	0	0.5976	0.407	0.205	0	CD4 TCM
CD3E	0	0.576088	0.686	0.406	0	CD4 TCM
ZFP36L2	0	0.533299	0.845	0.699	0	CD4 TCM
AP3M2	0	0.525584	0.159	0.035	0	CD4 TCM
SARAF	0	0.50952	0.855	0.69	0	CD4 TCM
CD40LG	0	0.508221	0.156	0.035	0	CD4 TCM
TSHZ2	0	0.50109	0.141	0.035	0	CD4 TCM
RCAN3	3.2808e-307	0.510576	0.345	0.177	4.94384e-303	CD4 TCM
PASK	1.39752e-295	0.534598	0.184	0.069	2.10592e-291	CD4 TCM
TRADD	2.97535e-290	0.508386	0.227	0.097	4.48355e-286	CD4 TCM
GPR183	1.25977e-270	0.513826	0.332	0.175	1.89835e-266	CD4 TCM
JUNB	1.53471e-261	0.577373	0.881	0.805	2.31266e-257	CD4 TCM
S100A8	0	4.89626	0.997	0.604	0	CD14 Mono
LYZ	0	4.78902	1	0.511	0	CD14 Mono
S100A9	0	4.68788	0.999	0.717	0	CD14 Mono
S100A12	0	3.66292	0.844	0.077	0	CD14 Mono
ENSG00000257764	0	3.34632	0.689	0.096	0	CD14 Mono
VCAN	0	3.1975	0.861	0.088	0	CD14 Mono
MNDA	0	3.09603	0.868	0.096	0	CD14 Mono
CSTA	0	3.01258	0.881	0.083	0	CD14 Mono
FCN1	0	2.9845	0.926	0.181	0	CD14 Mono
CTSS	0	2.7458	0.988	0.417	0	CD14 Mono
CST3	0	2.72021	0.982	0.343	0	CD14 Mono
TYROBP	0	2.61298	0.998	0.445	0	CD14 Mono
FOS	0	2.58677	0.997	0.726	0	CD14 Mono
CD14	0	2.55436	0.723	0.063	0	CD14 Mono
MS4A6A	0	2.54991	0.757	0.063	0	CD14 Mono
LGALS2	0	2.53193	0.624	0.052	0	CD14 Mono
LGALS1	0	2.441	0.971	0.377	0	CD14 Mono
GPX1	0	2.44088	0.937	0.347	0	CD14 Mono
NEAT1	0	2.40494	0.984	0.574	0	CD14 Mono
CXCL8	0	2.37669	0.432	0.068	0	CD14 Mono
S100A6	0	2.37426	0.999	0.815	0	CD14 Mono
AP1S2	0	2.31094	0.831	0.2	0	CD14 Mono
NAMPT	0	2.18035	0.663	0.093	0	CD14 Mono
S100A11	0	2.17697	0.942	0.315	0	CD14 Mono
FTL	0	2.16529	1	0.986	0	CD14 Mono
AIF1	0	2.14154	0.972	0.363	0	CD14 Mono
FGL2	0	2.11369	0.675	0.074	0	CD14 Mono
G0S2	0	2.08179	0.352	0.051	0	CD14 Mono
TYMP	0	2.07616	0.796	0.194	0	CD14 Mono
SAT1	0	2.0322	0.966	0.498	0	CD14 Mono
PSAP	0	2.02474	0.95	0.421	0	CD14 Mono
CLEC7A	0	2.01738	0.654	0.083	0	CD14 Mono
LST1	0	1.93807	0.967	0.306	0	CD14 Mono
SRGN	0	1.93513	0.972	0.543	0	CD14 Mono
RGS2	0	1.92978	0.729	0.206	0	CD14 Mono
TSPO	0	1.9081	0.89	0.381	0	CD14 Mono
S100A4	0	1.894	1	0.815	0	CD14 Mono
CYBB	0	1.85616	0.629	0.1	0	CD14 Mono
SERPINA1	0	1.836	0.727	0.127	0	CD14 Mono
FTH1	0	1.83327	1	0.985	0	CD14 Mono
CEBPD	0	1.81556	0.587	0.083	0	CD14 Mono
TKT	0	1.81452	0.741	0.224	0	CD14 Mono
CFD	0	1.79984	0.652	0.1	0	CD14 Mono
CSF3R	0	1.78519	0.52	0.046	0	CD14 Mono
CD36	0	1.7747	0.51	0.039	0	CD14 Mono
GSTP1	0	1.76699	0.876	0.38	0	CD14 Mono
GRN	0	1.76437	0.628	0.117	0	CD14 Mono
VIM	0	1.75182	0.943	0.609	0	CD14 Mono
TNFSF13B	0	1.72323	0.522	0.052	0	CD14 Mono
FCER1G	0	1.7228	0.919	0.313	0	CD14 Mono
CLEC12A	0	1.72267	0.531	0.05	0	CD14 Mono
MCL1	0	1.70446	0.707	0.241	0	CD14 Mono
SPI1	0	1.65555	0.638	0.112	0	CD14 Mono
DUSP1	0	1.63481	0.965	0.622	0	CD14 Mono
KLF4	0	1.62383	0.484	0.062	0	CD14 Mono
BLVRB	0	1.60706	0.509	0.061	0	CD14 Mono
APLP2	0	1.57456	0.603	0.135	0	CD14 Mono
ATP2B1-AS1	0	1.57249	0.541	0.128	0	CD14 Mono
NPC2	0	1.55084	0.768	0.27	0	CD14 Mono
STXBP2	0	1.53239	0.611	0.166	0	CD14 Mono
COTL1	0	1.52551	0.908	0.428	0	CD14 Mono
PYCARD	0	1.52056	0.637	0.17	0	CD14 Mono
CFP	0	1.5158	0.526	0.088	0	CD14 Mono
PLAUR	0	1.5134	0.425	0.061	0	CD14 Mono
SOD2	0	1.51316	0.528	0.155	0	CD14 Mono
MPEG1	0	1.50983	0.479	0.062	0	CD14 Mono
CPVL	0	1.49866	0.447	0.044	0	CD14 Mono
FCGRT	0	1.49385	0.58	0.148	0	CD14 Mono
RBP7	0	1.49215	0.35	0.021	0	CD14 Mono
IL1B	0	1.48647	0.283	0.033	0	CD14 Mono
JUND	0	1.4851	0.672	0.25	0	CD14 Mono
FOSB	0	1.48126	0.686	0.31	0	CD14 Mono
DUSP6	0	1.48068	0.366	0.054	0	CD14 Mono
RNF130	0	1.47885	0.505	0.079	0	CD14 Mono
S100A10	0	1.47452	0.879	0.546	0	CD14 Mono
LGALS3	0	1.46896	0.459	0.064	0	CD14 Mono
GAPDH	0	1.46507	0.95	0.706	0	CD14 Mono
CD302	0	1.4646	0.426	0.036	0	CD14 Mono
TALDO1	0	1.46372	0.596	0.175	0	CD14 Mono
RETN	0	1.46149	0.287	0.021	0	CD14 Mono
ANXA1	0	1.45169	0.781	0.364	0	CD14 Mono
KCTD12	0	1.43324	0.404	0.03	0	CD14 Mono
NCF1	0	1.43223	0.592	0.231	0	CD14 Mono
THBS1	0	1.42393	0.242	0.016	0	CD14 Mono
CD68	0	1.38478	0.496	0.08	0	CD14 Mono
NCF2	0	1.37276	0.419	0.049	0	CD14 Mono
CEBPB	0	1.37193	0.618	0.193	0	CD14 Mono
KLF6	0	1.36488	0.723	0.36	0	CD14 Mono
FPR1	0	1.36346	0.375	0.029	0	CD14 Mono
ASAH1	0	1.34947	0.584	0.161	0	CD14 Mono
CTSD	0	1.3485	0.599	0.203	0	CD14 Mono
RAC1	0	1.34609	0.691	0.283	0	CD14 Mono
PTPRE	0	1.34556	0.483	0.103	0	CD14 Mono
MGST1	0	1.33643	0.331	0.012	0	CD14 Mono
RAB31	0	1.32832	0.389	0.043	0	CD14 Mono
NUP214	0	1.32642	0.431	0.075	0	CD14 Mono
BRI3	0	1.31043	0.471	0.095	0	CD14 Mono
ATP5MJ	0	1.3024	0.917	0.617	0	CD14 Mono
ANXA2	0	1.29979	0.611	0.2	0	CD14 Mono
NFKBIA	0	1.2911	0.8	0.531	0	CD14 Mono
LY96	0	1.28656	0.411	0.074	0	CD14 Mono
RNASE6	0	1.28383	0.391	0.049	0	CD14 Mono
SGK1	0	1.28109	0.335	0.047	0	CD14 Mono
AP2S1	0	1.27985	0.626	0.236	0	CD14 Mono
SDCBP	0	1.27737	0.59	0.207	0	CD14 Mono
OAZ1	0	1.27266	0.971	0.783	0	CD14 Mono
C4orf48	0	1.26082	0.544	0.169	0	CD14 Mono
MAFB	0	1.25646	0.325	0.052	0	CD14 Mono
ATP6V0B	0	1.24951	0.611	0.226	0	CD14 Mono
KLF10	0	1.23834	0.378	0.061	0	CD14 Mono
GABARAP	0	1.23493	0.455	0.141	0	CD14 Mono
ANXA5	0	1.23479	0.538	0.156	0	CD14 Mono
TMEM176B	0	1.23152	0.306	0.029	0	CD14 Mono
TNFAIP2	0	1.22357	0.348	0.034	0	CD14 Mono
CTSB	0	1.22008	0.448	0.105	0	CD14 Mono
FKBP1A	0	1.21879	0.683	0.302	0	CD14 Mono
JAML	0	1.19866	0.479	0.139	0	CD14 Mono
CYBA	0	1.19742	0.982	0.794	0	CD14 Mono
IGSF6	0	1.19713	0.329	0.032	0	CD14 Mono
SLC11A1	0	1.1896	0.369	0.058	0	CD14 Mono
CDA	0	1.18626	0.308	0.026	0	CD14 Mono
WDR74	0	1.18541	0.472	0.161	0	CD14 Mono
CAPG	0	1.18309	0.41	0.09	0	CD14 Mono
ASGR1	0	1.18211	0.31	0.019	0	CD14 Mono
EGR1	0	1.17766	0.247	0.037	0	CD14 Mono
GCA	0	1.17522	0.355	0.057	0	CD14 Mono
LRRK2	0	1.17266	0.315	0.037	0	CD14 Mono
FGR	0	1.17069	0.466	0.114	0	CD14 Mono
CLEC4E	0	1.16945	0.286	0.009	0	CD14 Mono
LY86	0	1.16672	0.417	0.087	0	CD14 Mono
HLA-DRB1	0	1.15164	0.824	0.406	0	CD14 Mono
MACROH2A1	0	1.14979	0.54	0.194	0	CD14 Mono
H3-3A	0	1.14412	0.98	0.848	0	CD14 Mono
CARD16	0	1.14382	0.589	0.236	0	CD14 Mono
OGFRL1	0	1.14234	0.349	0.05	0	CD14 Mono
TIMP1	0	1.14044	0.552	0.191	0	CD14 Mono
HLA-DRA	0	1.13493	0.949	0.549	0	CD14 Mono
ENSG00000273338	0	1.13484	0.339	0.116	0	CD14 Mono
GLIPR1	0	1.1333	0.488	0.152	0	CD14 Mono
CLEC4A	0	1.13236	0.318	0.03	0	CD14 Mono
LTA4H	0	1.12903	0.485	0.164	0	CD14 Mono
SH3BGRL3	0	1.12353	0.967	0.786	0	CD14 Mono
ZFP36L1	0	1.12024	0.566	0.291	0	CD14 Mono
SERPINB1	0	1.11295	0.522	0.201	0	CD14 Mono
IRAK3	0	1.1112	0.311	0.032	0	CD14 Mono
TGFBI	0	1.10929	0.32	0.036	0	CD14 Mono
PLBD1	0	1.10576	0.278	0.017	0	CD14 Mono
C1orf162	0	1.10546	0.628	0.272	0	CD14 Mono
GNAI2	0	1.1002	0.524	0.192	0	CD14 Mono
CTSZ	0	1.09655	0.369	0.073	0	CD14 Mono
AHNAK	0	1.08756	0.569	0.248	0	CD14 Mono
CALM2	0	1.08462	0.865	0.605	0	CD14 Mono
IQGAP1	0	1.08296	0.579	0.237	0	CD14 Mono
ZFP36	0	1.08158	0.739	0.398	0	CD14 Mono
CD93	0	1.07493	0.272	0.015	0	CD14 Mono
VSIR	0	1.06459	0.606	0.265	0	CD14 Mono
PRELID1	0	1.05982	0.656	0.323	0	CD14 Mono
SLC7A7	0	1.05725	0.332	0.048	0	CD14 Mono
IER3	0	1.0555	0.275	0.035	0	CD14 Mono
ELOB	0	1.05269	0.858	0.58	0	CD14 Mono
HNMT	0	1.05106	0.265	0.016	0	CD14 Mono
IFI30	0	1.04935	0.32	0.05	0	CD14 Mono
ZEB2	0	1.04307	0.464	0.145	0	CD14 Mono
DPYSL2	0	1.03942	0.314	0.049	0	CD14 Mono
VAMP8	0	1.03666	0.674	0.355	0	CD14 Mono
EVI2A	0	1.03555	0.463	0.172	0	CD14 Mono
IRS2	0	1.02966	0.306	0.059	0	CD14 Mono
ALDH2	0	1.02793	0.275	0.019	0	CD14 Mono
YBX3	0	1.02662	0.365	0.087	0	CD14 Mono
ENSG00000267519	0	1.0257	0.268	0.041	0	CD14 Mono
AGTRAP	0	1.02031	0.373	0.093	0	CD14 Mono
C5AR1	0	1.01799	0.284	0.041	0	CD14 Mono
LAMTOR4	0	1.0141	0.802	0.507	0	CD14 Mono
TREM1	0	1.00615	0.254	0.019	0	CD14 Mono
GLRX	0	1.00379	0.472	0.188	0	CD14 Mono
GLUL	0	1.00133	0.346	0.086	0	CD14 Mono
NOP10	0	1.00038	0.516	0.225	0	CD14 Mono
CTSH	0	1.0002	0.367	0.09	0	CD14 Mono
DMXL2	0	0.999878	0.269	0.03	0	CD14 Mono
CRTAP	0	0.998898	0.315	0.054	0	CD14 Mono
NFKBIZ	0	0.991717	0.398	0.152	0	CD14 Mono
HIF1A	0	0.991582	0.425	0.16	0	CD14 Mono
ADA2	0	0.982698	0.327	0.069	0	CD14 Mono
TNFRSF1B	0	0.982398	0.416	0.123	0	CD14 Mono
ACTB	0	0.97774	1	0.985	0	CD14 Mono
EREG	0	0.973834	0.142	0.009	0	CD14 Mono
ZFAND5	0	0.973683	0.448	0.168	0	CD14 Mono
GSTO1	0	0.967498	0.435	0.161	0	CD14 Mono
CYP1B1	0	0.965917	0.188	0.007	0	CD14 Mono
LILRA5	0	0.964448	0.289	0.044	0	CD14 Mono
CNPY3	0	0.962644	0.462	0.178	0	CD14 Mono
QKI	0	0.961618	0.313	0.061	0	CD14 Mono
NDUFB1	0	0.960189	0.705	0.413	0	CD14 Mono
PGD	0	0.95955	0.294	0.052	0	CD14 Mono
CD44	0	0.956268	0.697	0.441	0	CD14 Mono
RHOA	0	0.955134	0.735	0.437	0	CD14 Mono
HLA-DMA	0	0.954389	0.496	0.193	0	CD14 Mono
RAB32	0	0.952875	0.253	0.024	0	CD14 Mono
TMEM167A	0	0.950909	0.376	0.115	0	CD14 Mono
PPT1	0	0.94985	0.39	0.126	0	CD14 Mono
EVI2B	0	0.9495	0.691	0.4	0	CD14 Mono
MEGF9	0	0.936093	0.259	0.032	0	CD14 Mono
VMP1	0	0.930101	0.373	0.123	0	CD14 Mono
RILPL2	0	0.929254	0.339	0.092	0	CD14 Mono
CMTM6	0	0.928996	0.487	0.202	0	CD14 Mono
PLSCR1	0	0.927843	0.302	0.066	0	CD14 Mono
COX1	0	0.92781	1	0.999	0	CD14 Mono
ODF3B	0	0.926205	0.266	0.04	0	CD14 Mono
C19orf38	0	0.924576	0.278	0.045	0	CD14 Mono
CDKN1A	0	0.923995	0.238	0.034	0	CD14 Mono
ENSG00000262074	0	0.922155	0.23	0.026	0	CD14 Mono
ATP6V1F	0	0.921099	0.549	0.27	0	CD14 Mono
RTN3	0	0.919573	0.339	0.094	0	CD14 Mono
ARPC1B	0	0.914411	0.786	0.509	0	CD14 Mono
MIDN	0	0.908555	0.335	0.093	0	CD14 Mono
LCP1	0	0.904855	0.708	0.422	0	CD14 Mono
HSBP1	0	0.903755	0.365	0.108	0	CD14 Mono
NINJ1	0	0.902719	0.336	0.103	0	CD14 Mono
ACTR2	0	0.902165	0.559	0.285	0	CD14 Mono
ATP5F1E	0	0.901599	0.989	0.928	0	CD14 Mono
SNX10	0	0.89721	0.333	0.09	0	CD14 Mono
CASP1	0	0.896568	0.375	0.121	0	CD14 Mono
TMEM107	0	0.896345	0.283	0.083	0	CD14 Mono
EIF4EBP1	0	0.893013	0.286	0.06	0	CD14 Mono
PLEK	0	0.889712	0.444	0.171	0	CD14 Mono
TPP1	0	0.887934	0.338	0.101	0	CD14 Mono
ENTPD1	0	0.887491	0.246	0.032	0	CD14 Mono
LRP1	0	0.886335	0.242	0.025	0	CD14 Mono
TIMP2	0	0.879098	0.228	0.019	0	CD14 Mono
EMP3	0	0.875391	0.844	0.582	0	CD14 Mono
CKLF	0	0.863689	0.49	0.233	0	CD14 Mono
PCBP1	0	0.862956	0.663	0.402	0	CD14 Mono
METTL9	0	0.862442	0.423	0.181	0	CD14 Mono
PLXDC2	0	0.861348	0.229	0.02	0	CD14 Mono
PILRA	0	0.860354	0.281	0.048	0	CD14 Mono
PTP4A2	0	0.858293	0.574	0.301	0	CD14 Mono
MXD1	0	0.857367	0.236	0.038	0	CD14 Mono
FCGR2A	0	0.855152	0.239	0.029	0	CD14 Mono
CD63	0	0.853923	0.521	0.227	0	CD14 Mono
LGALS9	0	0.851865	0.324	0.089	0	CD14 Mono
SAMHD1	0	0.850223	0.511	0.26	0	CD14 Mono
ETS2	0	0.849652	0.24	0.039	0	CD14 Mono
SCPEP1	0	0.848627	0.299	0.075	0	CD14 Mono
PRAM1	0	0.848405	0.236	0.034	0	CD14 Mono
BNIP3L	0	0.844923	0.362	0.126	0	CD14 Mono
FBXL5	0	0.842904	0.349	0.121	0	CD14 Mono
STX11	0	0.841187	0.253	0.042	0	CD14 Mono
RHOB	0	0.841158	0.251	0.062	0	CD14 Mono
PTCH2	0	0.839838	0.202	0.028	0	CD14 Mono
TMEM170B	0	0.839662	0.206	0.015	0	CD14 Mono
POLR2L	0	0.834751	0.702	0.44	0	CD14 Mono
ALDOA	0	0.834658	0.764	0.524	0	CD14 Mono
PGLS	0	0.833777	0.452	0.202	0	CD14 Mono
LYN	0	0.83271	0.386	0.124	0	CD14 Mono
AHR	0	0.832696	0.219	0.028	0	CD14 Mono
CLIC1	0	0.82615	0.697	0.393	0	CD14 Mono
EIF4A1	0	0.82603	0.791	0.56	0	CD14 Mono
GPX4	0	0.824503	0.682	0.448	0	CD14 Mono
UBE2D1	0	0.823568	0.28	0.067	0	CD14 Mono
SEC11A	0	0.82106	0.51	0.254	0	CD14 Mono
CD300E	0	0.819927	0.222	0.03	0	CD14 Mono
ATOX1	0	0.816116	0.349	0.123	0	CD14 Mono
IRF2BP2	0	0.81588	0.357	0.141	0	CD14 Mono
MFSD1	0	0.813851	0.271	0.06	0	CD14 Mono
HCK	0	0.813764	0.282	0.057	0	CD14 Mono
LILRB2	0	0.81301	0.267	0.049	0	CD14 Mono
GLIPR2	0	0.810684	0.342	0.109	0	CD14 Mono
SERF2	0	0.808192	0.986	0.928	0	CD14 Mono
EFHD2	0	0.807789	0.412	0.143	0	CD14 Mono
DAZAP2	0	0.805476	0.688	0.446	0	CD14 Mono
BCL2A1	0	0.805386	0.284	0.096	0	CD14 Mono
GNAQ	0	0.804702	0.276	0.071	0	CD14 Mono
FOSL2	0	0.799209	0.244	0.052	0	CD14 Mono
CD86	0	0.797719	0.234	0.042	0	CD14 Mono
DPYD	0	0.797473	0.274	0.072	0	CD14 Mono
CAST	0	0.794681	0.536	0.289	0	CD14 Mono
WARS1	0	0.790965	0.267	0.072	0	CD14 Mono
PKM	0	0.78956	0.502	0.264	0	CD14 Mono
TMEM176A	0	0.786868	0.187	0.014	0	CD14 Mono
GRINA	0	0.785837	0.263	0.063	0	CD14 Mono
COX8A	0	0.785144	0.69	0.448	0	CD14 Mono
NUMB	0	0.781837	0.281	0.083	0	CD14 Mono
DENND10	0	0.77759	0.268	0.073	0	CD14 Mono
LAMTOR2	0	0.773196	0.365	0.147	0	CD14 Mono
MS4A7	0	0.772733	0.306	0.07	0	CD14 Mono
BST1	0	0.770991	0.191	0.014	0	CD14 Mono
LYST	0	0.767673	0.386	0.153	0	CD14 Mono
HLA-DRB5	0	0.767519	0.382	0.174	0	CD14 Mono
APOBEC3A	0	0.766277	0.184	0.025	0	CD14 Mono
CCNY	0	0.761969	0.237	0.054	0	CD14 Mono
IFNGR2	0	0.760558	0.269	0.076	0	CD14 Mono
HBEGF	0	0.760244	0.168	0.009	0	CD14 Mono
CLTA	0	0.760124	0.35	0.133	0	CD14 Mono
PELATON	0	0.760112	0.273	0.065	0	CD14 Mono
CAPNS1	0	0.759111	0.333	0.12	0	CD14 Mono
IFITM3	0	0.756753	0.425	0.191	0	CD14 Mono
FOLR3	0	0.756273	0.114	0.003	0	CD14 Mono
GNG5	0	0.755783	0.473	0.234	0	CD14 Mono
ARRB2	0	0.755768	0.428	0.198	0	CD14 Mono
CHP1	0	0.755284	0.257	0.067	0	CD14 Mono
TPI1	0	0.753907	0.604	0.356	0	CD14 Mono
ATP2B1	0	0.748145	0.359	0.173	0	CD14 Mono
SLC2A3	0	0.745264	0.375	0.196	0	CD14 Mono
ATP6V0D1	0	0.744247	0.303	0.1	0	CD14 Mono
CD4	0	0.743743	0.276	0.084	0	CD14 Mono
IFNGR1	0	0.742025	0.308	0.097	0	CD14 Mono
BLOC1S1	0	0.741275	0.52	0.282	0	CD14 Mono
PICALM	0	0.7397	0.246	0.062	0	CD14 Mono
COX6B1	0	0.738393	0.827	0.627	0	CD14 Mono
CYRIA	0	0.73761	0.22	0.043	0	CD14 Mono
ATP6V1B2	0	0.734335	0.227	0.05	0	CD14 Mono
PLEKHO1	0	0.734229	0.269	0.079	0	CD14 Mono
MYADM	0	0.73185	0.256	0.073	0	CD14 Mono
ZYX	0	0.731112	0.297	0.102	0	CD14 Mono
C9orf72	0	0.727029	0.238	0.06	0	CD14 Mono
NR4A2	0	0.725295	0.294	0.112	0	CD14 Mono
SKAP2	0	0.722231	0.306	0.103	0	CD14 Mono
ENSG00000268734	0	0.721563	0.165	0.009	0	CD14 Mono
ARPC5	0	0.720318	0.625	0.386	0	CD14 Mono
ATP5ME	0	0.719351	0.762	0.553	0	CD14 Mono
ANKRD28	0	0.718507	0.197	0.043	0	CD14 Mono
TMEM205	0	0.717095	0.244	0.067	0	CD14 Mono
RXRA	0	0.716167	0.198	0.028	0	CD14 Mono
BLVRA	0	0.71526	0.233	0.057	0	CD14 Mono
CPPED1	0	0.71467	0.21	0.038	0	CD14 Mono
FAM120A	0	0.713881	0.257	0.08	0	CD14 Mono
FLNA	0	0.711579	0.425	0.204	0	CD14 Mono
MSRB1	0	0.710015	0.198	0.031	0	CD14 Mono
IER2	0	0.709565	0.687	0.468	0	CD14 Mono
SLC43A2	0	0.706841	0.214	0.044	0	CD14 Mono
ATP5MC2	0	0.702509	0.885	0.744	0	CD14 Mono
BACH1	0	0.702265	0.252	0.074	0	CD14 Mono
PRDX3	0	0.701363	0.235	0.06	0	CD14 Mono
ARPC3	0	0.699821	0.845	0.657	0	CD14 Mono
LAPTM4A	0	0.697357	0.394	0.189	0	CD14 Mono
TLR2	0	0.696025	0.178	0.017	0	CD14 Mono
LRRFIP1	0	0.695797	0.573	0.361	0	CD14 Mono
HACD4	0	0.695341	0.275	0.095	0	CD14 Mono
GNS	0	0.693094	0.2	0.034	0	CD14 Mono
CSF2RA	0	0.69309	0.178	0.015	0	CD14 Mono
EMILIN2	0	0.691769	0.19	0.022	0	CD14 Mono
SAMSN1	0	0.691456	0.283	0.121	0	CD14 Mono
SPG21	0	0.691378	0.316	0.13	0	CD14 Mono
SHTN1	0	0.691055	0.171	0.013	0	CD14 Mono
MYL6	0	0.690371	0.943	0.806	0	CD14 Mono
ENY2	0	0.687383	0.424	0.22	0	CD14 Mono
ITGAM	0	0.687259	0.205	0.037	0	CD14 Mono
UQCR11	0	0.686855	0.827	0.657	0	CD14 Mono
GAS7	0	0.686261	0.194	0.025	0	CD14 Mono
SAT2	0	0.683867	0.306	0.119	0	CD14 Mono
CSTB	0	0.679872	0.521	0.292	0	CD14 Mono
MGAT1	0	0.677539	0.275	0.094	0	CD14 Mono
RAB11FIP1	0	0.677243	0.255	0.082	0	CD14 Mono
ND4L	0	0.677034	0.79	0.659	0	CD14 Mono
CREB5	0	0.675777	0.16	0.007	0	CD14 Mono
SULT1A1	0	0.675202	0.191	0.036	0	CD14 Mono
SMCO4	0	0.675044	0.184	0.026	0	CD14 Mono
SERP1	0	0.67452	0.713	0.521	0	CD14 Mono
TXN	0	0.673674	0.424	0.214	0	CD14 Mono
YWHAE	0	0.672286	0.349	0.155	0	CD14 Mono
MGST2	0	0.671068	0.188	0.028	0	CD14 Mono
ALDH1A1	0	0.671058	0.141	0.005	0	CD14 Mono
IL13RA1	0	0.670316	0.176	0.017	0	CD14 Mono
ZNF385A	0	0.667607	0.18	0.02	0	CD14 Mono
SH3BGRL	0	0.666132	0.557	0.346	0	CD14 Mono
MEF2C	0	0.665665	0.441	0.162	0	CD14 Mono
CCDC88A	0	0.664704	0.197	0.034	0	CD14 Mono
COX7B	0	0.664544	0.619	0.423	0	CD14 Mono
RNF144B	0	0.662955	0.191	0.036	0	CD14 Mono
STMP1	0	0.660375	0.391	0.199	0	CD14 Mono
DYNLL1	0	0.660337	0.367	0.182	0	CD14 Mono
ND1	0	0.659893	0.977	0.952	0	CD14 Mono
RTN4	0	0.659703	0.412	0.216	0	CD14 Mono
CREG1	0	0.658339	0.188	0.026	0	CD14 Mono
RASSF2	0	0.656356	0.194	0.038	0	CD14 Mono
POLE4	0	0.653174	0.372	0.193	0	CD14 Mono
NOTCH2	0	0.65192	0.226	0.065	0	CD14 Mono
LAMTOR1	0	0.651416	0.476	0.279	0	CD14 Mono
RHOG	0	0.650769	0.426	0.217	0	CD14 Mono
LAMP2	0	0.649611	0.222	0.063	0	CD14 Mono
CD163	0	0.649372	0.155	0.006	0	CD14 Mono
IER5	0	0.648054	0.206	0.055	0	CD14 Mono
UBE2R2	0	0.644356	0.218	0.062	0	CD14 Mono
HLA-DMB	0	0.643849	0.347	0.134	0	CD14 Mono
TRIB1	0	0.643351	0.157	0.019	0	CD14 Mono
MYO1F	0	0.643284	0.441	0.2	0	CD14 Mono
ARHGEF40	0	0.641542	0.147	0.014	0	CD14 Mono
PPP1R15A	0	0.641013	0.484	0.282	0	CD14 Mono
CD33	0	0.640805	0.167	0.014	0	CD14 Mono
CKAP4	0	0.640697	0.166	0.024	0	CD14 Mono
TMBIM4	0	0.640344	0.435	0.259	0	CD14 Mono
TRMT1	0	0.63852	0.236	0.078	0	CD14 Mono
ATP6V0E1	0	0.638165	0.607	0.41	0	CD14 Mono
QPCT	0	0.637356	0.138	0.005	0	CD14 Mono
LAP3	0	0.636895	0.227	0.074	0	CD14 Mono
IFI27L2	0	0.636655	0.353	0.166	0	CD14 Mono
PTGS2	0	0.636518	0.118	0.007	0	CD14 Mono
NAIP	0	0.633724	0.199	0.042	0	CD14 Mono
AOAH	0	0.632896	0.24	0.062	0	CD14 Mono
CDC42EP3	0	0.632719	0.225	0.073	0	CD14 Mono
CMIP	0	0.63179	0.213	0.056	0	CD14 Mono
RGS18	0	0.631562	0.186	0.039	0	CD14 Mono
NLRP3	0	0.631559	0.159	0.015	0	CD14 Mono
GPCPD1	0	0.63013	0.261	0.106	0	CD14 Mono
SLC31A2	0	0.628903	0.187	0.033	0	CD14 Mono
TBXAS1	0	0.627697	0.2	0.043	0	CD14 Mono
BRK1	0	0.627613	0.544	0.342	0	CD14 Mono
GABARAPL1	0	0.626891	0.21	0.061	0	CD14 Mono
COMT	0	0.626786	0.243	0.08	0	CD14 Mono
CCNL1	0	0.625721	0.637	0.479	0	CD14 Mono
UQCRQ	0	0.624751	0.6	0.401	0	CD14 Mono
STK17B	0	0.623881	0.592	0.422	0	CD14 Mono
THEMIS2	0	0.622685	0.27	0.093	0	CD14 Mono
ID2	0	0.621244	0.64	0.453	0	CD14 Mono
ZNF467	0	0.619885	0.158	0.016	0	CD14 Mono
ITGB2	0	0.619703	0.633	0.407	0	CD14 Mono
CCR1	0	0.618933	0.146	0.009	0	CD14 Mono
ACSL1	0	0.616371	0.149	0.016	0	CD14 Mono
ENSG00000263934	0	0.615747	0.176	0.03	0	CD14 Mono
C20orf27	0	0.615315	0.256	0.093	0	CD14 Mono
TNFSF10	0	0.615245	0.229	0.085	0	CD14 Mono
ATP5MF	0	0.613922	0.603	0.413	0	CD14 Mono
IL17RA	0	0.611609	0.202	0.053	0	CD14 Mono
IVNS1ABP	0	0.608998	0.219	0.074	0	CD14 Mono
RNF181	0	0.608423	0.334	0.166	0	CD14 Mono
PHACTR1	0	0.607419	0.189	0.049	0	CD14 Mono
PTEN	0	0.604519	0.221	0.074	0	CD14 Mono
CAPZA2	0	0.604409	0.39	0.212	0	CD14 Mono
HSD17B11	0	0.604327	0.42	0.253	0	CD14 Mono
FCGR1A	0	0.603559	0.145	0.007	0	CD14 Mono
MARCHF1	0	0.599511	0.301	0.113	0	CD14 Mono
CTNNB1	0	0.599013	0.254	0.109	0	CD14 Mono
NAA38	0	0.598665	0.392	0.217	0	CD14 Mono
RNF149	0	0.596708	0.279	0.126	0	CD14 Mono
RAB5IF	0	0.596292	0.32	0.137	0	CD14 Mono
KCNE3	0	0.595002	0.144	0.011	0	CD14 Mono
COX5B	0	0.594071	0.712	0.54	0	CD14 Mono
VNN2	0	0.593579	0.149	0.032	0	CD14 Mono
RAB3D	0	0.592906	0.145	0.013	0	CD14 Mono
ACAP2	0	0.591907	0.309	0.148	0	CD14 Mono
NRGN	0	0.590588	0.176	0.036	0	CD14 Mono
LACTB	0	0.590562	0.182	0.039	0	CD14 Mono
SUPT4H1	0	0.589505	0.371	0.196	0	CD14 Mono
DDX3X	0	0.588916	0.414	0.248	0	CD14 Mono
MOB1A	0	0.58888	0.376	0.204	0	CD14 Mono
LILRA2	0	0.587075	0.161	0.024	0	CD14 Mono
ATP6AP2	0	0.586912	0.388	0.219	0	CD14 Mono
RBM47	0	0.58583	0.145	0.015	0	CD14 Mono
GNB2	0	0.585219	0.354	0.174	0	CD14 Mono
CHMP2A	0	0.583992	0.343	0.175	0	CD14 Mono
TIMM8B	0	0.583839	0.278	0.121	0	CD14 Mono
RASSF4	0	0.583753	0.163	0.023	0	CD14 Mono
LILRB3	0	0.581991	0.153	0.019	0	CD14 Mono
LRRC25	0	0.581672	0.2	0.044	0	CD14 Mono
GASK1B	0	0.581196	0.135	0.009	0	CD14 Mono
CORO1C	0	0.580376	0.17	0.034	0	CD14 Mono
PAK1	0	0.577947	0.18	0.04	0	CD14 Mono
SH3BP2	0	0.577874	0.203	0.061	0	CD14 Mono
PER1	0	0.577607	0.202	0.064	0	CD14 Mono
PLP2	0	0.576708	0.391	0.222	0	CD14 Mono
NDUFA2	0	0.575371	0.455	0.286	0	CD14 Mono
VMA21	0	0.573917	0.245	0.099	0	CD14 Mono
HEXB	0	0.573575	0.201	0.06	0	CD14 Mono
EHBP1L1	0	0.569377	0.178	0.047	0	CD14 Mono
NAGK	0	0.569065	0.219	0.073	0	CD14 Mono
GMFG	0	0.56621	0.842	0.707	0	CD14 Mono
GRK2	0	0.566078	0.222	0.085	0	CD14 Mono
MAP3K1	0	0.56604	0.247	0.107	0	CD14 Mono
NDUFA11	0	0.564278	0.536	0.369	0	CD14 Mono
NDUFS6	0	0.562867	0.383	0.216	0	CD14 Mono
CARS2	0	0.561887	0.167	0.038	0	CD14 Mono
RBX1	0	0.55561	0.474	0.303	0	CD14 Mono
HOTAIRM1	0	0.555573	0.222	0.081	0	CD14 Mono
SEC61G	0	0.55277	0.631	0.453	0	CD14 Mono
RNASE2	0	0.552431	0.122	0.004	0	CD14 Mono
MBOAT7	0	0.551898	0.151	0.025	0	CD14 Mono
PTAFR	0	0.551562	0.136	0.008	0	CD14 Mono
POMP	0	0.550794	0.52	0.333	0	CD14 Mono
BID	0	0.550419	0.27	0.109	0	CD14 Mono
ATG3	0	0.550128	0.264	0.11	0	CD14 Mono
TMSB10	0	0.549699	1	1	0	CD14 Mono
NRG1	0	0.549607	0.106	0.003	0	CD14 Mono
ZNF106	0	0.549392	0.273	0.125	0	CD14 Mono
TMBIM6	0	0.548196	0.529	0.347	0	CD14 Mono
TET2	0	0.54568	0.186	0.053	0	CD14 Mono
NAPRT	0	0.545618	0.195	0.065	0	CD14 Mono
WDR83OS	0	0.542417	0.46	0.289	0	CD14 Mono
CARD19	0	0.541888	0.235	0.099	0	CD14 Mono
SYK	0	0.541397	0.198	0.059	0	CD14 Mono
SH2B3	0	0.540885	0.166	0.037	0	CD14 Mono
SEC61B	0	0.540308	0.535	0.339	0	CD14 Mono
OSCAR	0	0.539957	0.135	0.015	0	CD14 Mono
SLC8A1	0	0.538697	0.143	0.018	0	CD14 Mono
HLA-DQB1	0	0.538444	0.482	0.25	0	CD14 Mono
PID1	0	0.537439	0.138	0.008	0	CD14 Mono
NUDT16	0	0.536652	0.175	0.045	0	CD14 Mono
CANX	0	0.534821	0.341	0.179	0	CD14 Mono
TMSB4X	0	0.534146	1	1	0	CD14 Mono
CSGALNACT2	0	0.533969	0.221	0.087	0	CD14 Mono
HLA-DPB1	0	0.532424	0.692	0.439	0	CD14 Mono
MSN	0	0.530292	0.467	0.285	0	CD14 Mono
PGAM1	0	0.530158	0.335	0.18	0	CD14 Mono
TGFB1	0	0.52956	0.311	0.154	0	CD14 Mono
EIF4EBP2	0	0.528923	0.224	0.09	0	CD14 Mono
SPTSSA	0	0.527922	0.173	0.049	0	CD14 Mono
RHOQ	0	0.527571	0.155	0.031	0	CD14 Mono
CD1D	0	0.527317	0.131	0.011	0	CD14 Mono
VASP	0	0.527195	0.33	0.164	0	CD14 Mono
ENSG00000262202	0	0.526374	0.126	0.012	0	CD14 Mono
ZFHX3	0	0.526304	0.135	0.016	0	CD14 Mono
COX3	0	0.526007	1	0.999	0	CD14 Mono
CTSA	0	0.522381	0.211	0.08	0	CD14 Mono
TPM4	0	0.521513	0.244	0.104	0	CD14 Mono
CD300LF	0	0.521032	0.141	0.024	0	CD14 Mono
TM9SF2	0	0.518391	0.235	0.101	0	CD14 Mono
KIAA0930	0	0.518173	0.143	0.026	0	CD14 Mono
PFDN5	0	0.517557	0.99	0.966	0	CD14 Mono
H2AJ	0	0.516409	0.264	0.125	0	CD14 Mono
UQCRC1	0	0.515938	0.238	0.104	0	CD14 Mono
PLEC	0	0.515291	0.17	0.048	0	CD14 Mono
RNF13	0	0.514946	0.256	0.119	0	CD14 Mono
ANPEP	0	0.513262	0.115	0.012	0	CD14 Mono
TLR4	0	0.512977	0.128	0.013	0	CD14 Mono
LSP1	0	0.509502	0.648	0.492	0	CD14 Mono
HIPK3	0	0.507691	0.175	0.055	0	CD14 Mono
ATP6V1A	0	0.506004	0.148	0.03	0	CD14 Mono
GNB1	0	0.504523	0.215	0.088	0	CD14 Mono
KYNU	0	0.503415	0.137	0.027	0	CD14 Mono
MED13L	0	0.502052	0.184	0.064	0	CD14 Mono
CALHM6	0	0.501273	0.306	0.146	0	CD14 Mono
PYGL	0	0.500823	0.118	0.009	0	CD14 Mono
PRKCB	9.19117e-307	0.530731	0.379	0.216	1.38502e-302	CD14 Mono
ATP1B3	2.66369e-306	0.504647	0.252	0.117	4.01391e-302	CD14 Mono
GDI2	6.23194e-305	0.535629	0.425	0.26	9.3909e-301	CD14 Mono
MRPL23	2.54169e-302	0.544975	0.373	0.215	3.83007e-298	CD14 Mono
FMNL1	6.93353e-302	0.527262	0.308	0.161	1.04481e-297	CD14 Mono
REEP5	2.69962e-299	0.502999	0.293	0.148	4.06806e-295	CD14 Mono
ATP5F1D	1.51172e-298	0.501245	0.639	0.487	2.27801e-294	CD14 Mono
MTPN	2.44253e-298	0.518136	0.406	0.241	3.68065e-294	CD14 Mono
TMEM219	5.23929e-298	0.545177	0.373	0.217	7.89508e-294	CD14 Mono
CHMP4B	1.4183e-297	0.52332	0.28	0.141	2.13724e-293	CD14 Mono
COX5A	7.35945e-297	0.533609	0.411	0.25	1.109e-292	CD14 Mono
SSR3	1.9204e-293	0.506974	0.283	0.143	2.89385e-289	CD14 Mono
XRN2	9.67628e-289	0.540785	0.368	0.214	1.45812e-284	CD14 Mono
BST2	5.19884e-286	0.510075	0.384	0.225	7.83413e-282	CD14 Mono
PSMA4	2.6652e-275	0.527826	0.431	0.27	4.01619e-271	CD14 Mono
RNH1	1.05582e-269	0.508464	0.341	0.195	1.59102e-265	CD14 Mono
PGK1	6.79812e-268	0.512265	0.489	0.332	1.02441e-263	CD14 Mono
SEM1	5.56247e-263	0.511948	0.381	0.231	8.38209e-259	CD14 Mono
PET100	1.36606e-258	0.529996	0.475	0.322	2.05851e-254	CD14 Mono
NDUFS7	1.53848e-257	0.50471	0.363	0.218	2.31833e-253	CD14 Mono
NDUFB5	1.55379e-256	0.504112	0.314	0.177	2.34141e-252	CD14 Mono
IFI6	5.14876e-250	0.780552	0.311	0.185	7.75866e-246	CD14 Mono
DDX21	5.5055e-245	0.527071	0.421	0.277	8.29624e-241	CD14 Mono
MT2A	3.97419e-231	0.600282	0.47	0.325	5.98871e-227	CD14 Mono
VAMP5	3.15808e-229	0.571405	0.339	0.208	4.75892e-225	CD14 Mono
CRIP1	2.32861e-200	0.640992	0.529	0.408	3.50898e-196	CD14 Mono
ISG15	2.05555e-175	0.731838	0.332	0.22	3.09751e-171	CD14 Mono
CD79A	0	2.75652	0.896	0.131	0	B naive
TCL1A	0	2.58635	0.619	0.021	0	B naive
CD74	0	2.3413	1	0.781	0	B naive
MS4A1	0	2.31917	0.757	0.095	0	B naive
CD79B	0	2.26108	0.745	0.132	0	B naive
LINC00926	0	2.19422	0.614	0.05	0	B naive
IGLL5	0	2.15608	0.43	0.074	0	B naive
MEF2C	0	2.0691	0.749	0.178	0	B naive
HLA-DRA	0	1.99681	0.999	0.602	0	B naive
HLA-DQB1	0	1.96899	0.837	0.256	0	B naive
BANK1	0	1.86168	0.566	0.067	0	B naive
BIRC3	0	1.82192	0.648	0.218	0	B naive
HLA-DPB1	0	1.77015	0.958	0.455	0	B naive
CD37	0	1.76266	0.958	0.656	0	B naive
HLA-DPA1	0	1.75621	0.937	0.397	0	B naive
HLA-DQA1-ENSG00000196735	0	1.7508	0.662	0.156	0	B naive
IL4R	0	1.71824	0.473	0.081	0	B naive
HLA-DRB1	0	1.6767	0.955	0.456	0	B naive
FCER2	0	1.64743	0.393	0.021	0	B naive
PLPP5	0	1.61536	0.411	0.046	0	B naive
RALGPS2	0	1.5897	0.469	0.067	0	B naive
VPREB3	0	1.58615	0.376	0.031	0	B naive
ADAM28	0	1.56094	0.394	0.039	0	B naive
CXCR4	0	1.49916	0.958	0.69	0	B naive
CD22	0	1.43052	0.365	0.036	0	B naive
HLA-DMB	0	1.40276	0.521	0.151	0	B naive
HLA-DRB5	0	1.38	0.524	0.193	0	B naive
MARCHF1	0	1.34522	0.464	0.127	0	B naive
AFF3	0	1.31723	0.334	0.036	0	B naive
FCRL1	0	1.28834	0.301	0.02	0	B naive
HVCN1	0	1.28802	0.353	0.063	0	B naive
HLA-DMA	0	1.27478	0.598	0.229	0	B naive
BCL7A	0	1.19478	0.272	0.024	0	B naive
RCSD1	0	1.18291	0.56	0.275	0	B naive
BTG1	0	1.1696	0.987	0.883	0	B naive
IRF8	0	1.1453	0.374	0.092	0	B naive
P2RX5	0	1.13886	0.283	0.037	0	B naive
STX7	0	1.12223	0.341	0.094	0	B naive
ENSG00000205056	0	1.06454	0.226	0.013	0	B naive
NIBAN3	0	1.06151	0.257	0.027	0	B naive
REL	0	1.05957	0.481	0.229	0	B naive
ENSG00000198106	0	1.05723	0.282	0.06	0	B naive
TSPAN13	0	1.05485	0.238	0.018	0	B naive
HLA-DQA1-ENSG00000237541	0	1.03868	0.26	0.063	0	B naive
CALHM6	0	1.03808	0.43	0.16	0	B naive
CD83	0	1.01562	0.317	0.107	0	B naive
GNG7	0	1.01273	0.257	0.042	0	B naive
EZR	0	1.01134	0.484	0.245	0	B naive
HLA-DOB	0	1.00921	0.236	0.021	0	B naive
EAF2	0	1.00591	0.248	0.05	0	B naive
SWAP70	0	1.00096	0.26	0.049	0	B naive
ZCCHC7	0	0.989313	0.332	0.114	0	B naive
BCL11A	0	0.984714	0.251	0.045	0	B naive
ARHGAP24	0	0.98275	0.257	0.047	0	B naive
YBX3	0	0.959246	0.329	0.129	0	B naive
LAPTM5	0	0.958852	0.887	0.708	0	B naive
TPD52	0	0.944233	0.269	0.065	0	B naive
PKIG	0	0.923204	0.207	0.022	0	B naive
TSC22D3	0	0.918546	0.886	0.747	0	B naive
SNX2	0	0.916677	0.37	0.161	0	B naive
STRBP	0	0.90793	0.228	0.04	0	B naive
IFT57	0	0.890573	0.246	0.065	0	B naive
CDCA7L	0	0.888882	0.222	0.043	0	B naive
FAM30A	0	0.850949	0.18	0.024	0	B naive
COBLL1	0	0.821829	0.199	0.03	0	B naive
PAX5	0	0.821808	0.187	0.016	0	B naive
ORAI2	0	0.8211	0.245	0.072	0	B naive
TMEM156	0	0.815287	0.24	0.069	0	B naive
BACH2	0	0.806081	0.217	0.059	0	B naive
BLK	0	0.787817	0.206	0.039	0	B naive
PDLIM1	0	0.755216	0.19	0.035	0	B naive
FCRLA	0	0.754866	0.164	0.022	0	B naive
SNX29	0	0.751208	0.197	0.05	0	B naive
SEL1L3	0	0.744762	0.194	0.044	0	B naive
CD19	0	0.741635	0.166	0.021	0	B naive
CD40	0	0.735527	0.168	0.026	0	B naive
RAB30	0	0.731876	0.171	0.025	0	B naive
CD72	0	0.723663	0.149	0.013	0	B naive
STAG3	0	0.703298	0.126	0.019	0	B naive
TLE1	0	0.702112	0.167	0.029	0	B naive
TNFRSF13C	0	0.699162	0.15	0.014	0	B naive
BLNK	0	0.68574	0.148	0.02	0	B naive
RPS11	0	0.683845	0.998	0.982	0	B naive
FCRL5	0	0.680302	0.138	0.015	0	B naive
PCDH9	0	0.670432	0.124	0.005	0	B naive
CD52	0	0.658926	0.99	0.923	0	B naive
COL19A1	0	0.652985	0.121	0.004	0	B naive
STAP1	0	0.634917	0.132	0.014	0	B naive
SNX22	0	0.593398	0.133	0.024	0	B naive
RPL18A	0	0.592094	1	0.999	0	B naive
PNOC	0	0.581278	0.123	0.018	0	B naive
FCRL2	0	0.571322	0.126	0.018	0	B naive
MACROD2	0	0.564882	0.102	0.003	0	B naive
RPS5	0	0.564834	0.998	0.971	0	B naive
EBF1	0	0.558193	0.12	0.014	0	B naive
RUBCNL	0	0.537114	0.112	0.017	0	B naive
BTLA	0	0.53204	0.113	0.015	0	B naive
JCHAIN	0	0.523025	0.27	0.086	0	B naive
ADK	3.49182e-282	0.814616	0.241	0.082	5.26182e-278	B naive
NFKBID	3.25903e-277	0.708715	0.187	0.052	4.91103e-273	B naive
HHEX	3.61372e-275	0.71194	0.197	0.057	5.44551e-271	B naive
TCF4	8.22314e-264	0.586381	0.169	0.044	1.23914e-259	B naive
LINC01781	1.09413e-260	0.632925	0.136	0.03	1.64874e-256	B naive
ISG20	4.03266e-254	0.814913	0.572	0.368	6.07682e-250	B naive
PDE4B	1.07189e-252	0.81353	0.272	0.106	1.61523e-248	B naive
QRSL1	1.22095e-250	0.615429	0.164	0.044	1.83984e-246	B naive
PMAIP1	3.84507e-250	0.864527	0.308	0.13	5.79413e-246	B naive
P2RY10	8.19701e-249	0.677958	0.194	0.06	1.23521e-244	B naive
CYB561A3	2.62124e-246	0.701652	0.214	0.072	3.94994e-242	B naive
ATF7IP	7.51282e-245	0.823122	0.29	0.121	1.13211e-240	B naive
CHPT1	1.46406e-232	0.6797	0.204	0.068	2.20619e-228	B naive
SP100	8.21577e-231	0.827264	0.474	0.283	1.23803e-226	B naive
C16orf74	2.38934e-227	0.594195	0.147	0.039	3.6005e-223	B naive
TCOF1	8.47263e-227	0.779493	0.252	0.1	1.27674e-222	B naive
MZB1	1.05133e-226	0.515026	0.136	0.034	1.58425e-222	B naive
CAMK2D	3.05103e-218	0.624987	0.174	0.054	4.5976e-214	B naive
FAM3C	2.2599e-216	0.619251	0.159	0.046	3.40545e-212	B naive
LINC01215	5.04606e-211	0.661784	0.198	0.069	7.60391e-207	B naive
ADAM19	2.68115e-210	0.544035	0.125	0.031	4.04023e-206	B naive
MTSS1	1.08478e-209	0.693436	0.227	0.087	1.63465e-205	B naive
NCF1	4.41378e-206	0.650922	0.488	0.291	6.65113e-202	B naive
SEC62	3.14567e-197	0.72532	0.608	0.454	4.74021e-193	B naive
SMIM14	1.1068e-195	0.702657	0.224	0.089	1.66784e-191	B naive
AIDA	1.11724e-190	0.703723	0.237	0.099	1.68357e-186	B naive
PLEKHA2	6.606e-190	0.644931	0.204	0.077	9.95458e-186	B naive
RRAS2	2.00415e-189	0.502177	0.138	0.04	3.02005e-185	B naive
GAPT	1.28717e-186	0.602861	0.163	0.053	1.93964e-182	B naive
CXXC5	1.0565e-180	0.605496	0.187	0.068	1.59203e-176	B naive
PPM1K	3.84499e-179	0.696664	0.251	0.112	5.79401e-175	B naive
ARID5B	2.14767e-173	0.741312	0.322	0.165	3.23632e-169	B naive
CSNK1G3	4.99452e-172	0.642444	0.231	0.099	7.52624e-168	B naive
CD69	2.69145e-170	0.853237	0.524	0.358	4.05575e-166	B naive
PRDM2	5.90803e-168	0.730089	0.298	0.152	8.90281e-164	B naive
JUN	8.86529e-164	0.600795	0.702	0.534	1.33591e-159	B naive
PHACTR1	3.8775e-163	0.607122	0.183	0.07	5.843e-159	B naive
BTK	1.18867e-161	0.566205	0.167	0.061	1.79121e-157	B naive
PTPRCAP	5.58484e-161	0.517412	0.699	0.54	8.4158e-157	B naive
POU2F2	3.18776e-156	0.661131	0.302	0.157	4.80363e-152	B naive
TRAF5	5.44492e-154	0.524149	0.163	0.06	8.20495e-150	B naive
HSPA4	2.10697e-150	0.592057	0.16	0.059	3.17499e-146	B naive
GGA2	7.3536e-146	0.515367	0.15	0.054	1.10811e-141	B naive
FCMR	1.32519e-140	0.678885	0.317	0.179	1.99693e-136	B naive
FOXP1	3.55477e-140	0.641154	0.539	0.399	5.35668e-136	B naive
IFI16	2.98475e-136	0.648614	0.46	0.313	4.49772e-132	B naive
STK17A	2.61796e-135	0.652837	0.408	0.26	3.945e-131	B naive
TAGAP	6.19415e-134	0.624489	0.234	0.114	9.33396e-130	B naive
SMC6	3.61804e-130	0.502761	0.134	0.048	5.45202e-126	B naive
SESN1	2.39784e-126	0.532894	0.138	0.051	3.6133e-122	B naive
APPL1	8.18504e-124	0.59186	0.218	0.106	1.2334e-119	B naive
NSD3	7.22122e-123	0.625258	0.362	0.229	1.08817e-118	B naive
SNX3	4.86197e-122	0.560561	0.517	0.386	7.3265e-118	B naive
BLOC1S2	1.7824e-120	0.631346	0.276	0.154	2.6859e-116	B naive
PLEKHF2	2.49845e-114	0.550132	0.175	0.078	3.76492e-110	B naive
SNHG7	9.40407e-113	0.620568	0.303	0.181	1.4171e-108	B naive
SP110	2.32502e-112	0.622516	0.383	0.258	3.50357e-108	B naive
UVRAG	2.79811e-109	0.515826	0.184	0.086	4.21647e-105	B naive
DNAJC10	3.00419e-109	0.505393	0.183	0.085	4.52702e-105	B naive
SYPL1	4.20801e-108	0.571481	0.243	0.132	6.34106e-104	B naive
SMCHD1	1.25799e-107	0.601386	0.463	0.342	1.89566e-103	B naive
DRAM2	1.70965e-105	0.578916	0.276	0.161	2.57627e-101	B naive
EIF1B	1.42682e-103	0.608826	0.333	0.215	2.15008e-99	B naive
RB1	3.72775e-102	0.543913	0.213	0.111	5.61735e-98	B naive
ZCCHC10	9.70885e-97	0.521806	0.177	0.085	1.46303e-92	B naive
SMAP2	3.96034e-96	0.591231	0.409	0.297	5.96784e-92	B naive
RHOH	3.9839e-89	0.553825	0.302	0.193	6.00335e-85	B naive
PARP1	4.14678e-89	0.543748	0.251	0.148	6.24878e-85	B naive
MTPN	7.26411e-89	0.534051	0.379	0.267	1.09463e-84	B naive
SP140L	6.15503e-88	0.507757	0.197	0.104	9.27501e-84	B naive
PRKCB	1.27903e-87	0.561354	0.352	0.241	1.92737e-83	B naive
PARP14	1.00901e-84	0.52845	0.234	0.135	1.52047e-80	B naive
TMEM154	1.04198e-84	0.500724	0.199	0.107	1.57016e-80	B naive
NT5C3A	1.40876e-84	0.52709	0.232	0.135	2.12286e-80	B naive
TSTD1	2.9886e-84	0.544055	0.418	0.312	4.50353e-80	B naive
POLD4	2.68293e-83	0.548315	0.364	0.26	4.04291e-79	B naive
ELOVL5	1.38883e-80	0.519124	0.232	0.137	2.09283e-76	B naive
TAF1D	4.96545e-80	0.552456	0.362	0.259	7.48244e-76	B naive
PPP3CA	2.37185e-79	0.511942	0.232	0.136	3.57414e-75	B naive
GLO1	7.82972e-78	0.507021	0.188	0.102	1.17986e-73	B naive
TAF7	2.29183e-75	0.514627	0.353	0.253	3.45356e-71	B naive
TMEM243	3.29448e-75	0.516385	0.293	0.196	4.96445e-71	B naive
MDM4	8.66752e-58	0.535148	0.34	0.256	1.30611e-53	B naive
LST1	0	3.19588	1	0.416	0	CD16 Mono
FCGR3A	0	2.96565	0.922	0.101	0	CD16 Mono
AIF1	0	2.77303	0.999	0.465	0	CD16 Mono
IFITM3	0	2.71333	0.884	0.211	0	CD16 Mono
SAT1	0	2.50554	0.999	0.576	0	CD16 Mono
MS4A7	0	2.43987	0.831	0.087	0	CD16 Mono
COTL1	0	2.41639	0.992	0.506	0	CD16 Mono
FCER1G	0	2.39983	0.995	0.412	0	CD16 Mono
PELATON	0	2.27588	0.805	0.077	0	CD16 Mono
SERPINA1	0	2.14517	0.926	0.22	0	CD16 Mono
CFD	0	2.12121	0.874	0.184	0	CD16 Mono
S100A11	0	2.11482	0.989	0.419	0	CD16 Mono
FTL	0	2.11389	1	0.988	0	CD16 Mono
FTH1	0	2.0369	1	0.988	0	CD16 Mono
PSAP	0	1.98643	0.992	0.509	0	CD16 Mono
CST3	0	1.9415	0.997	0.45	0	CD16 Mono
RHOC	0	1.91729	0.742	0.107	0	CD16 Mono
SPI1	0	1.9017	0.88	0.19	0	CD16 Mono
STXBP2	0	1.85548	0.863	0.231	0	CD16 Mono
IFITM2	0	1.8391	0.962	0.55	0	CD16 Mono
CDKN1C	0	1.83795	0.575	0.008	0	CD16 Mono
CD68	0	1.83059	0.805	0.137	0	CD16 Mono
CTSS	0	1.78144	0.997	0.513	0	CD16 Mono
LYPD2	0	1.74092	0.23	0.007	0	CD16 Mono
NPC2	0	1.69486	0.954	0.346	0	CD16 Mono
TIMP1	0	1.67612	0.813	0.241	0	CD16 Mono
TYROBP	0	1.67218	1	0.539	0	CD16 Mono
CALHM6	0	1.65543	0.756	0.154	0	CD16 Mono
LYN	0	1.61009	0.735	0.153	0	CD16 Mono
HES4	0	1.60638	0.516	0.012	0	CD16 Mono
S100A4	0	1.56967	0.999	0.846	0	CD16 Mono
PILRA	0	1.56417	0.64	0.072	0	CD16 Mono
LRRC25	0	1.55985	0.602	0.053	0	CD16 Mono
BID	0	1.52439	0.678	0.119	0	CD16 Mono
TCF7L2	0	1.52239	0.542	0.026	0	CD16 Mono
HCK	0	1.50651	0.634	0.08	0	CD16 Mono
HLA-DPA1	0	1.50644	0.94	0.414	0	CD16 Mono
IFI30	0	1.47505	0.595	0.084	0	CD16 Mono
NEAT1	0	1.4453	0.983	0.644	0	CD16 Mono
VSIR	0	1.43859	0.842	0.313	0	CD16 Mono
ASAH1	0	1.42851	0.783	0.224	0	CD16 Mono
NAP1L1	0	1.42505	0.968	0.726	0	CD16 Mono
TYMP	0	1.41844	0.878	0.292	0	CD16 Mono
C1QA	0	1.41461	0.257	0.008	0	CD16 Mono
PYCARD	0	1.40231	0.828	0.241	0	CD16 Mono
CALM2	0	1.40037	0.973	0.644	0	CD16 Mono
LILRB2	0	1.40015	0.588	0.072	0	CD16 Mono
CSTB	0	1.39949	0.814	0.319	0	CD16 Mono
MAFB	0	1.39901	0.584	0.087	0	CD16 Mono
CSF1R	0	1.38988	0.526	0.039	0	CD16 Mono
FKBP1A	0	1.3876	0.892	0.358	0	CD16 Mono
CEBPB	0	1.38231	0.814	0.257	0	CD16 Mono
LILRA5	0	1.35602	0.558	0.074	0	CD16 Mono
OAZ1	0	1.35189	0.993	0.814	0	CD16 Mono
PRELID1	0	1.34126	0.874	0.37	0	CD16 Mono
ACTB	0	1.33803	1	0.987	0	CD16 Mono
CLEC12A	0	1.3359	0.641	0.127	0	CD16 Mono
RNASET2	0	1.33522	0.882	0.397	0	CD16 Mono
WARS1	0	1.32759	0.553	0.093	0	CD16 Mono
TESC	0	1.32547	0.486	0.047	0	CD16 Mono
TNFRSF1B	0	1.32547	0.695	0.161	0	CD16 Mono
HSBP1	0	1.31725	0.661	0.139	0	CD16 Mono
BCL2A1	0	1.31054	0.576	0.115	0	CD16 Mono
HMOX1	0	1.29916	0.482	0.044	0	CD16 Mono
LGALS1	0	1.29814	0.976	0.478	0	CD16 Mono
S100A6	0	1.28123	1	0.846	0	CD16 Mono
VASP	0	1.2657	0.691	0.177	0	CD16 Mono
LYST	0	1.26419	0.691	0.179	0	CD16 Mono
DRAP1	0	1.24634	0.825	0.339	0	CD16 Mono
CFP	0	1.24301	0.674	0.156	0	CD16 Mono
ANXA5	0	1.23591	0.738	0.212	0	CD16 Mono
MYL6	0	1.22963	0.996	0.827	0	CD16 Mono
NFKBIZ	0	1.22651	0.656	0.183	0	CD16 Mono
ZFAND5	0	1.20152	0.675	0.206	0	CD16 Mono
ARPC1B	0	1.1968	0.929	0.549	0	CD16 Mono
ARPC3	0	1.19383	0.97	0.683	0	CD16 Mono
ANXA2	0	1.18897	0.765	0.263	0	CD16 Mono
MT2A	0	1.17906	0.727	0.339	0	CD16 Mono
TUBA1B	0	1.16949	0.708	0.284	0	CD16 Mono
RHOG	0	1.16196	0.735	0.239	0	CD16 Mono
FCN1	0	1.1532	0.85	0.31	0	CD16 Mono
CASP1	0	1.14908	0.636	0.153	0	CD16 Mono
MTSS1	0	1.14656	0.508	0.079	0	CD16 Mono
CLEC7A	0	1.14405	0.716	0.177	0	CD16 Mono
JPT1	0	1.14142	0.556	0.126	0	CD16 Mono
POU2F2	0	1.12209	0.589	0.149	0	CD16 Mono
CARD16	0	1.12086	0.792	0.287	0	CD16 Mono
ABI3	0	1.1189	0.478	0.062	0	CD16 Mono
CMTM6	0	1.11658	0.72	0.24	0	CD16 Mono
BRI3	0	1.11005	0.613	0.152	0	CD16 Mono
PTPN6	0	1.10409	0.653	0.198	0	CD16 Mono
NAAA	0	1.10039	0.573	0.142	0	CD16 Mono
CTSC	0	1.09973	0.596	0.163	0	CD16 Mono
SLC7A7	0	1.09234	0.518	0.088	0	CD16 Mono
HLA-DRB1	0	1.07617	0.915	0.473	0	CD16 Mono
GNG5	0	1.07286	0.738	0.263	0	CD16 Mono
C5AR1	0	1.0722	0.466	0.074	0	CD16 Mono
CXCL16	0	1.06915	0.419	0.043	0	CD16 Mono
EMP3	0	1.0542	0.953	0.622	0	CD16 Mono
FGL2	0	1.05334	0.688	0.175	0	CD16 Mono
ARPC5	0	1.05234	0.843	0.417	0	CD16 Mono
C19orf38	0	1.04064	0.501	0.075	0	CD16 Mono
YBX1	0	1.04044	0.973	0.806	0	CD16 Mono
ARPC2	0	1.03667	0.955	0.687	0	CD16 Mono
TKT	0	1.02979	0.794	0.309	0	CD16 Mono
SIGLEC10	0	1.02974	0.369	0.021	0	CD16 Mono
DUSP1	0	1.02569	0.976	0.679	0	CD16 Mono
FGR	0	1.02168	0.623	0.167	0	CD16 Mono
PTP4A2	0	1.01043	0.784	0.338	0	CD16 Mono
SH3BGRL	0	1.00886	0.788	0.372	0	CD16 Mono
MAPKAPK3	0	1.00359	0.468	0.073	0	CD16 Mono
MTPN	0	0.982383	0.686	0.257	0	CD16 Mono
UNC119	0	0.975981	0.439	0.073	0	CD16 Mono
CKB	0	0.973698	0.289	0.004	0	CD16 Mono
RGS19	0	0.969968	0.525	0.126	0	CD16 Mono
HLA-DPB1	0	0.969885	0.889	0.473	0	CD16 Mono
LY6E	0	0.969519	0.801	0.433	0	CD16 Mono
LGALS9	0	0.962418	0.529	0.12	0	CD16 Mono
PFN1	0	0.962051	0.997	0.914	0	CD16 Mono
SPN	0	0.959777	0.502	0.116	0	CD16 Mono
VAMP5	0	0.95123	0.588	0.22	0	CD16 Mono
LILRB1	0	0.950445	0.375	0.041	0	CD16 Mono
NINJ1	0	0.949508	0.515	0.135	0	CD16 Mono
ZEB2	0	0.945029	0.63	0.192	0	CD16 Mono
ATG3	0	0.938493	0.506	0.126	0	CD16 Mono
RNH1	0	0.935565	0.623	0.207	0	CD16 Mono
TMSB4X	0	0.929363	1	1	0	CD16 Mono
PLEK	0	0.926093	0.621	0.21	0	CD16 Mono
C1orf162	0	0.925625	0.776	0.326	0	CD16 Mono
LGALS3	0	0.924188	0.522	0.128	0	CD16 Mono
BLOC1S1	0	0.917771	0.732	0.313	0	CD16 Mono
CYBB	0	0.912089	0.626	0.19	0	CD16 Mono
SLC31A2	0	0.911296	0.354	0.052	0	CD16 Mono
GSTP1	0	0.906734	0.863	0.465	0	CD16 Mono
CAMK1	0	0.906363	0.355	0.032	0	CD16 Mono
HLA-DRB5	0	0.905451	0.536	0.203	0	CD16 Mono
PGK1	0	0.90369	0.74	0.348	0	CD16 Mono
NAMPT	0	0.90344	0.652	0.19	0	CD16 Mono
ALDOA	0	0.901724	0.897	0.559	0	CD16 Mono
TPI1	0	0.901314	0.811	0.389	0	CD16 Mono
OAS1	0	0.89906	0.336	0.037	0	CD16 Mono
ARRB2	0	0.891536	0.65	0.228	0	CD16 Mono
IGSF6	0	0.890746	0.408	0.079	0	CD16 Mono
SH3BGRL3	0	0.890491	0.99	0.816	0	CD16 Mono
CAPZA2	0	0.889331	0.634	0.232	0	CD16 Mono
ATP1B3	0	0.886458	0.495	0.13	0	CD16 Mono
TBXAS1	0	0.883398	0.401	0.061	0	CD16 Mono
HOTAIRM1	0	0.883264	0.44	0.095	0	CD16 Mono
CYBA	0	0.875179	0.989	0.825	0	CD16 Mono
STX11	0	0.873587	0.41	0.071	0	CD16 Mono
RHOA	0	0.87346	0.86	0.482	0	CD16 Mono
TPM3	0	0.87277	0.88	0.568	0	CD16 Mono
LTA4H	0	0.866697	0.583	0.214	0	CD16 Mono
PSMA4	0	0.864465	0.678	0.287	0	CD16 Mono
C20orf27	0	0.864296	0.458	0.112	0	CD16 Mono
SOD2	0	0.863202	0.601	0.215	0	CD16 Mono
RNF144B	0	0.861783	0.355	0.056	0	CD16 Mono
NCF2	0	0.86133	0.494	0.108	0	CD16 Mono
INSIG1	0	0.856771	0.37	0.062	0	CD16 Mono
THEMIS2	0	0.856326	0.473	0.115	0	CD16 Mono
H3-3A	0	0.851238	0.99	0.87	0	CD16 Mono
SNX10	0	0.850958	0.474	0.125	0	CD16 Mono
CUX1	0	0.845913	0.422	0.094	0	CD16 Mono
SLC2A6	0	0.844805	0.323	0.033	0	CD16 Mono
GNAI2	0	0.834718	0.638	0.243	0	CD16 Mono
CPPED1	0	0.830629	0.382	0.059	0	CD16 Mono
SRGN	0	0.826254	0.965	0.616	0	CD16 Mono
CHCHD10	0	0.824711	0.612	0.241	0	CD16 Mono
GPBAR1	0	0.823335	0.315	0.027	0	CD16 Mono
SLC11A1	0	0.820769	0.455	0.107	0	CD16 Mono
CDKN2D	0	0.817543	0.541	0.183	0	CD16 Mono
CD86	0	0.815631	0.375	0.068	0	CD16 Mono
GDI2	0	0.812832	0.662	0.278	0	CD16 Mono
SYNGR2	0	0.812076	0.486	0.136	0	CD16 Mono
CFL1	0	0.80893	0.978	0.849	0	CD16 Mono
GNB2	0	0.808261	0.566	0.195	0	CD16 Mono
ATP6V0B	0	0.807974	0.692	0.288	0	CD16 Mono
SLC25A6	0	0.806056	0.966	0.807	0	CD16 Mono
PLAUR	0	0.804936	0.478	0.121	0	CD16 Mono
COX8A	0	0.804417	0.855	0.482	0	CD16 Mono
VMO1	0	0.799868	0.15	0.003	0	CD16 Mono
APOBEC3A	0	0.798003	0.249	0.049	0	CD16 Mono
SNX18	0	0.794113	0.325	0.045	0	CD16 Mono
FAM110A	0	0.793001	0.283	0.029	0	CD16 Mono
RGS2	0	0.791172	0.723	0.295	0	CD16 Mono
CTSL	0	0.790498	0.26	0.014	0	CD16 Mono
HLA-DRA	0	0.782043	0.981	0.615	0	CD16 Mono
SAMSN1	0	0.781237	0.461	0.141	0	CD16 Mono
TPPP3	0	0.781042	0.243	0.024	0	CD16 Mono
RHOB	0	0.779996	0.388	0.088	0	CD16 Mono
CNIH4	0	0.776476	0.363	0.081	0	CD16 Mono
PIK3AP1	0	0.775424	0.371	0.067	0	CD16 Mono
PGLS	0	0.771842	0.622	0.237	0	CD16 Mono
MIDN	0	0.7557	0.453	0.129	0	CD16 Mono
BLVRA	0	0.751917	0.379	0.08	0	CD16 Mono
SCIMP	0	0.751914	0.341	0.059	0	CD16 Mono
FCGRT	0	0.751803	0.617	0.219	0	CD16 Mono
TNFSF10	0	0.750831	0.375	0.103	0	CD16 Mono
RNF130	0	0.749381	0.528	0.15	0	CD16 Mono
DENND10	0	0.749206	0.406	0.1	0	CD16 Mono
BATF3	0	0.747939	0.255	0.012	0	CD16 Mono
MYO1G	0	0.747479	0.519	0.167	0	CD16 Mono
RNF149	0	0.740918	0.467	0.144	0	CD16 Mono
TMEM176B	0	0.740909	0.323	0.075	0	CD16 Mono
CSK	0	0.738438	0.47	0.149	0	CD16 Mono
MS4A4A	0	0.734153	0.232	0.008	0	CD16 Mono
ADGRE5	0	0.731914	0.502	0.172	0	CD16 Mono
ARL4A	0	0.724266	0.436	0.137	0	CD16 Mono
LILRA2	0	0.715791	0.302	0.041	0	CD16 Mono
OAZ2	0	0.715563	0.405	0.1	0	CD16 Mono
SEC14L1	0	0.709969	0.362	0.086	0	CD16 Mono
ADGRE2	0	0.699742	0.276	0.031	0	CD16 Mono
SH3BP2	0	0.698696	0.355	0.078	0	CD16 Mono
PPM1N	0	0.697553	0.225	0.024	0	CD16 Mono
CYRIA	0	0.696616	0.344	0.067	0	CD16 Mono
RAB10	0	0.694593	0.374	0.082	0	CD16 Mono
PAK1	0	0.690912	0.323	0.057	0	CD16 Mono
RABGAP1L	0	0.690382	0.375	0.108	0	CD16 Mono
KLF4	0	0.682679	0.459	0.135	0	CD16 Mono
CD300A	0	0.680605	0.348	0.065	0	CD16 Mono
CD300LF	0	0.677603	0.29	0.038	0	CD16 Mono
NUDT16	0	0.674755	0.323	0.06	0	CD16 Mono
IFNGR2	0	0.665601	0.383	0.104	0	CD16 Mono
TCIRG1	0	0.661935	0.382	0.09	0	CD16 Mono
C9orf72	0	0.6592	0.35	0.085	0	CD16 Mono
FCGR2A	0	0.657774	0.313	0.061	0	CD16 Mono
DUSP6	0	0.655875	0.395	0.106	0	CD16 Mono
ETS2	0	0.651951	0.315	0.069	0	CD16 Mono
AP1S2	0	0.648216	0.743	0.311	0	CD16 Mono
MBD2	0	0.62987	0.303	0.065	0	CD16 Mono
CSTA	0	0.628937	0.735	0.224	0	CD16 Mono
CDH23	0	0.627994	0.22	0.014	0	CD16 Mono
FGD2	0	0.623959	0.243	0.044	0	CD16 Mono
CPVL	0	0.622065	0.413	0.113	0	CD16 Mono
GRK2	0	0.621735	0.377	0.101	0	CD16 Mono
ICAM4	0	0.621465	0.192	0.006	0	CD16 Mono
LYL1	0	0.620004	0.271	0.045	0	CD16 Mono
RXRA	0	0.617553	0.291	0.053	0	CD16 Mono
AP2A1	0	0.606943	0.285	0.049	0	CD16 Mono
ZNF703	0	0.60643	0.217	0.014	0	CD16 Mono
UNC93B1	0	0.602712	0.283	0.055	0	CD16 Mono
IRAK3	0	0.599717	0.331	0.079	0	CD16 Mono
PRAM1	0	0.595763	0.308	0.065	0	CD16 Mono
ATP5F1E	0	0.595302	0.992	0.938	0	CD16 Mono
CD302	0	0.586924	0.386	0.104	0	CD16 Mono
DOCK5	0	0.586565	0.236	0.029	0	CD16 Mono
MYD88	0	0.580552	0.308	0.063	0	CD16 Mono
ADA	0	0.578167	0.272	0.051	0	CD16 Mono
BTK	0	0.564966	0.295	0.059	0	CD16 Mono
SMCO4	0	0.563662	0.263	0.049	0	CD16 Mono
RAB31	0	0.56356	0.369	0.102	0	CD16 Mono
CX3CR1	0	0.561631	0.22	0.03	0	CD16 Mono
LPCAT2	0	0.558717	0.224	0.028	0	CD16 Mono
PLXNB2	0	0.555585	0.237	0.039	0	CD16 Mono
RALB	0	0.553214	0.28	0.056	0	CD16 Mono
CD300E	0	0.544475	0.27	0.06	0	CD16 Mono
SLC8A1	0	0.540105	0.231	0.035	0	CD16 Mono
PHF19	0	0.53867	0.205	0.025	0	CD16 Mono
GCH1	0	0.53027	0.246	0.047	0	CD16 Mono
LILRA1	0	0.528351	0.22	0.025	0	CD16 Mono
ITGAX	0	0.522042	0.258	0.052	0	CD16 Mono
ADGRE1	0	0.518348	0.189	0.013	0	CD16 Mono
RRAS	0	0.51802	0.194	0.017	0	CD16 Mono
PDLIM5	0	0.515337	0.238	0.048	0	CD16 Mono
PTP4A3	0	0.512687	0.189	0.016	0	CD16 Mono
KDM1B	0	0.509281	0.219	0.034	0	CD16 Mono
C3AR1	0	0.509058	0.184	0.014	0	CD16 Mono
P2RX1	0	0.504521	0.188	0.02	0	CD16 Mono
CKS1B	0	0.501602	0.216	0.036	0	CD16 Mono
TSPO	4.52882e-308	0.722921	0.868	0.468	6.82448e-304	CD16 Mono
COX7B	9.97211e-308	0.81409	0.827	0.447	1.5027e-303	CD16 Mono
H2AZ1	2.03595e-305	0.801429	0.71	0.324	3.06797e-301	CD16 Mono
SERF2	3.81966e-305	0.566311	0.996	0.938	5.75584e-301	CD16 Mono
SUPT4H1	8.51689e-305	0.728222	0.573	0.217	1.28341e-300	CD16 Mono
VPS35	1.43663e-303	0.629401	0.413	0.127	2.16486e-299	CD16 Mono
GLUL	5.1991e-303	0.667721	0.412	0.127	7.83452e-299	CD16 Mono
MAP2K3	2.56296e-302	0.568837	0.336	0.09	3.86212e-298	CD16 Mono
LY96	9.51572e-301	0.599742	0.422	0.13	1.43392e-296	CD16 Mono
RNF13	3.47492e-300	0.648875	0.429	0.135	5.23636e-296	CD16 Mono
RBX1	2.3027e-299	0.792444	0.71	0.322	3.46994e-295	CD16 Mono
RILPL2	3.05549e-299	0.626246	0.418	0.13	4.60431e-295	CD16 Mono
ACAA1	3.64589e-297	0.614788	0.356	0.102	5.49399e-293	CD16 Mono
LRRFIP1	4.37949e-297	0.841375	0.758	0.389	6.59945e-293	CD16 Mono
SKAP2	6.02852e-295	0.62185	0.422	0.132	9.08438e-291	CD16 Mono
DOK2	1.51901e-294	0.639034	0.455	0.15	2.28899e-290	CD16 Mono
NOP10	3.49436e-293	0.764309	0.639	0.269	5.26565e-289	CD16 Mono
CEBPD	3.66722e-293	0.57255	0.506	0.172	5.52614e-289	CD16 Mono
HIGD2A	2.11286e-292	0.793616	0.814	0.453	3.18387e-288	CD16 Mono
RGS18	4.55967e-291	0.528402	0.261	0.061	6.87097e-287	CD16 Mono
CDA	6.09962e-288	0.557643	0.293	0.074	9.19152e-284	CD16 Mono
AP2S1	1.2448e-287	0.726952	0.683	0.3	1.8758e-283	CD16 Mono
MSN	1.44874e-287	0.755234	0.681	0.307	2.18311e-283	CD16 Mono
SLC43A2	1.58665e-286	0.516994	0.281	0.07	2.39092e-282	CD16 Mono
CTSZ	1.94176e-286	0.606457	0.396	0.122	2.92604e-282	CD16 Mono
SEC11A	1.9738e-286	0.735584	0.667	0.291	2.97432e-282	CD16 Mono
TNFSF13B	2.27268e-285	0.607668	0.425	0.135	3.42471e-281	CD16 Mono
COX6B1	3.31663e-282	0.709487	0.933	0.657	4.99784e-278	CD16 Mono
VMP1	3.42628e-280	0.655757	0.465	0.161	5.16306e-276	CD16 Mono
GSTO1	9.06498e-279	0.649273	0.54	0.203	1.366e-274	CD16 Mono
UTRN	5.22788e-276	0.702534	0.525	0.199	7.8779e-272	CD16 Mono
CLIC1	1.1691e-274	0.719683	0.821	0.439	1.76172e-270	CD16 Mono
SLC25A5	2.71233e-273	0.796559	0.736	0.371	4.08721e-269	CD16 Mono
ZNF706	2.97714e-273	0.714063	0.524	0.199	4.48625e-269	CD16 Mono
CAPZA1	4.09387e-273	0.722125	0.6	0.248	6.16905e-269	CD16 Mono
ZFP36	6.42475e-273	0.728962	0.825	0.452	9.68146e-269	CD16 Mono
NAGK	1.86741e-272	0.560134	0.328	0.093	2.814e-268	CD16 Mono
NAPRT	2.70153e-271	0.530334	0.304	0.082	4.07094e-267	CD16 Mono
LAPTM4A	4.10788e-271	0.688658	0.557	0.217	6.19016e-267	CD16 Mono
CAPNS1	5.72811e-270	0.628965	0.443	0.152	8.6317e-266	CD16 Mono
MPEG1	5.17929e-269	0.526297	0.419	0.135	7.80468e-265	CD16 Mono
COX5B	1.04513e-266	0.736015	0.882	0.562	1.5749e-262	CD16 Mono
MIS18BP1	4.65435e-265	0.64494	0.416	0.14	7.01364e-261	CD16 Mono
TUBA1A	8.3239e-264	0.782595	0.652	0.302	1.25433e-259	CD16 Mono
PSME2	9.73108e-264	0.833537	0.762	0.406	1.46638e-259	CD16 Mono
CAT	9.59412e-262	0.550118	0.349	0.105	1.44574e-257	CD16 Mono
RTN4	1.06708e-261	0.676294	0.586	0.242	1.60798e-257	CD16 Mono
ATP6V0D1	4.68107e-259	0.56629	0.4	0.13	7.05391e-255	CD16 Mono
LCP1	3.55869e-258	0.718878	0.827	0.465	5.36258e-254	CD16 Mono
C4orf48	1.06217e-255	0.628065	0.573	0.231	1.60059e-251	CD16 Mono
TMBIM4	2.22995e-253	0.728811	0.633	0.28	3.36031e-249	CD16 Mono
ITGAL	4.90469e-253	0.524953	0.346	0.105	7.39088e-249	CD16 Mono
GABARAP	5.60169e-252	0.682107	0.502	0.193	8.44119e-248	CD16 Mono
PPP1CA	3.6163e-251	0.701271	0.706	0.344	5.4494e-247	CD16 Mono
NOTCH2	8.1984e-251	0.524973	0.31	0.089	1.23542e-246	CD16 Mono
CAP1	4.3418e-249	0.733176	0.712	0.361	6.54265e-245	CD16 Mono
RIN3	1.23415e-248	0.543371	0.371	0.118	1.85975e-244	CD16 Mono
MPC1	8.18327e-248	0.567858	0.361	0.114	1.23314e-243	CD16 Mono
ATP5F1B	2.33623e-247	0.689685	0.616	0.271	3.52046e-243	CD16 Mono
ZNF106	1.65573e-246	0.59876	0.416	0.144	2.49502e-242	CD16 Mono
RAC1	3.21016e-243	0.653226	0.728	0.351	4.8374e-239	CD16 Mono
ELOB	6.78026e-243	0.670682	0.913	0.625	1.02172e-238	CD16 Mono
ZYX	8.3355e-243	0.567425	0.391	0.131	1.25608e-238	CD16 Mono
MYO1F	1.10332e-241	0.584034	0.576	0.235	1.66259e-237	CD16 Mono
CHMP4B	1.62548e-241	0.588363	0.439	0.157	2.44943e-237	CD16 Mono
UBE2J1	2.37633e-241	0.545347	0.385	0.128	3.5809e-237	CD16 Mono
PGAM1	3.75509e-241	0.615859	0.507	0.199	5.65854e-237	CD16 Mono
ATP2B1-AS1	1.0213e-240	0.596323	0.511	0.199	1.539e-236	CD16 Mono
LSP1	1.63465e-239	0.768218	0.82	0.511	2.46325e-235	CD16 Mono
VPS29	1.67721e-238	0.654666	0.53	0.215	2.52739e-234	CD16 Mono
GMFG	1.30894e-237	0.641794	0.94	0.726	1.97245e-233	CD16 Mono
SDCBP	1.42255e-237	0.606864	0.623	0.271	2.14364e-233	CD16 Mono
MACROH2A1	2.04299e-235	0.627759	0.587	0.251	3.07858e-231	CD16 Mono
ENSG00000265206	2.05733e-235	0.576521	0.468	0.176	3.10019e-231	CD16 Mono
CTSB	2.09191e-235	0.542151	0.45	0.163	3.15229e-231	CD16 Mono
MEF2C	6.64112e-235	0.527568	0.526	0.205	1.00075e-230	CD16 Mono
PPT1	8.32123e-234	0.575333	0.454	0.168	1.25393e-229	CD16 Mono
MARCKSL1	1.02682e-233	0.71415	0.381	0.133	1.54732e-229	CD16 Mono
IER5	2.19142e-233	0.520334	0.277	0.077	3.30224e-229	CD16 Mono
RAB8A	3.81501e-233	0.521146	0.357	0.115	5.74884e-229	CD16 Mono
SLIRP	6.50352e-232	0.624868	0.517	0.207	9.80015e-228	CD16 Mono
ZBTB7A	1.46602e-230	0.530559	0.298	0.088	2.20915e-226	CD16 Mono
TNFAIP2	7.15177e-228	0.509921	0.301	0.089	1.0777e-223	CD16 Mono
EVI2B	3.73101e-225	0.698462	0.777	0.446	5.62225e-221	CD16 Mono
ITGB2	1.42065e-224	0.633841	0.777	0.439	2.14078e-220	CD16 Mono
WSB1	2.2185e-224	0.602183	0.489	0.193	3.34306e-220	CD16 Mono
ATP5MF	3.22403e-223	0.661847	0.79	0.438	4.85829e-219	CD16 Mono
ARPC4	1.87035e-222	0.657159	0.653	0.32	2.81843e-218	CD16 Mono
POMP	1.7219e-220	0.670424	0.706	0.356	2.59473e-216	CD16 Mono
PCGF5	3.55754e-220	0.541706	0.375	0.129	5.36086e-216	CD16 Mono
CAPZB	1.98062e-218	0.670099	0.76	0.421	2.9846e-214	CD16 Mono
COX6A1	7.21428e-215	0.661819	0.783	0.44	1.08712e-210	CD16 Mono
LAMTOR4	8.6154e-215	0.624405	0.867	0.554	1.29825e-210	CD16 Mono
REEP5	4.83697e-214	0.549738	0.441	0.166	7.28882e-210	CD16 Mono
SNAP23	4.99318e-213	0.543737	0.374	0.131	7.52422e-209	CD16 Mono
EIF4A1	1.476e-212	0.640169	0.885	0.595	2.22418e-208	CD16 Mono
RAP1B	1.17222e-209	0.643287	0.764	0.434	1.76642e-205	CD16 Mono
NDUFB5	1.04486e-207	0.559528	0.48	0.193	1.5745e-203	CD16 Mono
LSM6	8.91418e-207	0.580049	0.441	0.171	1.34328e-202	CD16 Mono
ENY2	7.54801e-205	0.595492	0.564	0.248	1.13741e-200	CD16 Mono
FLNA	8.7781e-205	0.5659	0.548	0.236	1.32277e-200	CD16 Mono
COX5A	6.37797e-204	0.59905	0.593	0.269	9.61097e-200	CD16 Mono
DOCK2	1.90171e-203	0.527107	0.372	0.133	2.86569e-199	CD16 Mono
TUBB	8.13133e-202	0.585576	0.463	0.187	1.22531e-197	CD16 Mono
MOB1A	5.59211e-199	0.585708	0.523	0.226	8.42676e-195	CD16 Mono
PABPC4	3.5629e-198	0.558079	0.419	0.162	5.36893e-194	CD16 Mono
ACTR3	5.77436e-197	0.625411	0.636	0.315	8.70139e-193	CD16 Mono
PARVG	9.63961e-197	0.507078	0.361	0.129	1.45259e-192	CD16 Mono
PTGES3	7.3567e-195	0.704112	0.662	0.35	1.10858e-190	CD16 Mono
CORO1A	3.05809e-193	0.58218	0.906	0.703	4.60823e-189	CD16 Mono
HCLS1	2.44396e-189	0.597989	0.662	0.335	3.6828e-185	CD16 Mono
ACTG1	5.60873e-188	0.550541	0.913	0.73	8.45179e-184	CD16 Mono
LAMTOR2	5.81769e-188	0.500924	0.448	0.18	8.76668e-184	CD16 Mono
ISG15	6.24148e-188	0.678696	0.516	0.231	9.40529e-184	CD16 Mono
UBC	1.26404e-186	0.556878	0.946	0.811	1.90478e-182	CD16 Mono
PSMB9	3.23445e-186	0.635229	0.708	0.388	4.87399e-182	CD16 Mono
POLD4	9.6683e-186	0.612046	0.551	0.256	1.45692e-181	CD16 Mono
TBCB	2.07564e-184	0.52747	0.455	0.187	3.12778e-180	CD16 Mono
PRDX1	4.8186e-184	0.573345	0.503	0.221	7.26115e-180	CD16 Mono
M6PR	1.32675e-183	0.511882	0.446	0.183	1.99927e-179	CD16 Mono
WDR83OS	2.41043e-181	0.551847	0.634	0.31	3.63227e-177	CD16 Mono
WASF2	3.92962e-181	0.583809	0.553	0.258	5.92155e-177	CD16 Mono
CDC42	4.34547e-180	0.632963	0.907	0.677	6.54819e-176	CD16 Mono
ACTR2	2.35013e-177	0.581626	0.639	0.328	3.54141e-173	CD16 Mono
NAA38	1.46454e-174	0.529493	0.533	0.241	2.20692e-170	CD16 Mono
ENSG00000272211	4.24987e-171	0.586408	0.421	0.175	6.40413e-167	CD16 Mono
BST2	6.31668e-171	0.511309	0.537	0.245	9.5186e-167	CD16 Mono
BRK1	8.15804e-171	0.546385	0.696	0.37	1.22934e-166	CD16 Mono
GBP2	2.49567e-170	0.516557	0.348	0.131	3.76073e-166	CD16 Mono
PRR13	7.19368e-170	0.5769	0.721	0.393	1.08402e-165	CD16 Mono
ATP5MK	4.00024e-165	0.592857	0.79	0.474	6.02797e-161	CD16 Mono
NDUFA13	3.55838e-161	0.554883	0.754	0.437	5.36212e-157	CD16 Mono
SMAP2	2.88638e-160	0.564385	0.583	0.293	4.34949e-156	CD16 Mono
KLF6	5.93236e-156	0.506585	0.734	0.421	8.93947e-152	CD16 Mono
ARL6IP4	9.81816e-156	0.559461	0.787	0.496	1.4795e-151	CD16 Mono
KLF3	1.76518e-155	0.576087	0.566	0.283	2.65995e-151	CD16 Mono
MYL12B	1.36795e-154	0.558092	0.827	0.546	2.06136e-150	CD16 Mono
SNX3	1.85691e-153	0.519101	0.7	0.383	2.79818e-149	CD16 Mono
CRIP1	1.65134e-151	0.613387	0.7	0.421	2.4884e-147	CD16 Mono
GRB2	2.72e-146	0.501121	0.521	0.253	4.09877e-142	CD16 Mono
MICOS10	1.27701e-141	0.521186	0.648	0.352	1.92433e-137	CD16 Mono
RPS27L	6.44561e-133	0.523803	0.597	0.319	9.71289e-129	CD16 Mono
UQCR10	2.79921e-129	0.506539	0.716	0.426	4.21814e-125	CD16 Mono
NDUFA4	1.81181e-119	0.517834	0.845	0.628	2.73021e-115	CD16 Mono
STK17B	7.10373e-119	0.510177	0.707	0.446	1.07046e-114	CD16 Mono
G0S2	1.11009e-107	0.59996	0.256	0.106	1.67279e-103	CD16 Mono
GNLY	0	4.2175	0.993	0.399	0	NK
NKG7	0	3.63853	1	0.383	0	NK
GZMB	0	3.45524	0.898	0.111	0	NK
GZMA	0	3.0686	0.921	0.161	0	NK
PRF1	0	3.01309	0.789	0.1	0	NK
FGFBP2	0	2.99912	0.743	0.076	0	NK
KLRF1	0	2.96622	0.766	0.045	0	NK
CST7	0	2.80834	0.889	0.147	0	NK
SPON2	0	2.76686	0.649	0.056	0	NK
CLIC3	0	2.73569	0.645	0.054	0	NK
CTSW	0	2.67514	0.893	0.225	0	NK
HOPX	0	2.66496	0.74	0.096	0	NK
CMC1	0	2.50919	0.655	0.114	0	NK
KLRD1	0	2.42317	0.696	0.082	0	NK
KLRB1	0	2.35085	0.901	0.22	0	NK
CD7	0	2.17416	0.851	0.344	0	NK
GZMH	0	1.99414	0.54	0.091	0	NK
CD247	0	1.8699	0.646	0.21	0	NK
GZMM	0	1.855	0.643	0.2	0	NK
FCGR3A	0	1.73781	0.559	0.1	0	NK
CD160	0	1.69149	0.334	0.02	0	NK
IFITM2	0	1.65511	0.878	0.541	0	NK
PYHIN1	0	1.60917	0.445	0.092	0	NK
MYOM2	0	1.60813	0.191	0.018	0	NK
IL2RB	0	1.6015	0.368	0.041	0	NK
IFITM1	0	1.58488	0.738	0.387	0	NK
APMAP	0	1.55348	0.41	0.085	0	NK
HCST	0	1.54932	0.911	0.649	0	NK
MATK	0	1.51725	0.37	0.057	0	NK
IGFBP7	0	1.45048	0.277	0.026	0	NK
SAMD3	0	1.40829	0.391	0.099	0	NK
RHOC	0	1.37297	0.409	0.111	0	NK
PLAC8	0	1.37083	0.71	0.432	0	NK
JAK1	0	1.36682	0.666	0.423	0	NK
KLRC1	0	1.36381	0.246	0.027	0	NK
S1PR5	0	1.35695	0.283	0.024	0	NK
CD63	0	1.34517	0.577	0.264	0	NK
MAP3K8	0	1.32374	0.387	0.15	0	NK
CD99	0	1.31353	0.62	0.331	0	NK
UBB	0	1.28786	0.931	0.781	0	NK
XCL2	0	1.27711	0.248	0.019	0	NK
C12orf75	0	1.27566	0.413	0.127	0	NK
CEP78	0	1.27153	0.293	0.047	0	NK
ITGB2	0	1.27012	0.701	0.433	0	NK
AKR1C3	0	1.24528	0.223	0.01	0	NK
PFN1	0	1.23096	0.983	0.912	0	NK
ID2	0	1.22585	0.747	0.471	0	NK
PRSS23	0	1.207	0.237	0.015	0	NK
NCR3	0	1.18588	0.284	0.059	0	NK
C1orf21	0	1.17572	0.241	0.021	0	NK
EFHD2	0	1.1712	0.42	0.18	0	NK
LITAF	0	1.16446	0.562	0.334	0	NK
SYTL3	0	1.1635	0.274	0.063	0	NK
GPR65	0	1.15842	0.352	0.133	0	NK
CALM1	0	1.14033	0.856	0.702	0	NK
IL2RG	0	1.13237	0.585	0.367	0	NK
MYO1F	0	1.10994	0.469	0.232	0	NK
PLAAT4	0	1.10194	0.561	0.351	0	NK
ALOX5AP	0	1.09935	0.378	0.171	0	NK
RAP1B	0	1.0948	0.629	0.433	0	NK
TTC38	0	1.08562	0.203	0.018	0	NK
ARL4C	0	1.08483	0.417	0.205	0	NK
PTPRCAP	0	1.07592	0.751	0.535	0	NK
PDIA3	0	1.07433	0.511	0.312	0	NK
BIN2	0	1.07392	0.519	0.321	0	NK
CHST12	0	1.07064	0.255	0.055	0	NK
HLA-C	0	1.06524	0.987	0.948	0	NK
DBI	0	1.0643	0.565	0.37	0	NK
GNG2	0	1.05711	0.334	0.138	0	NK
SEPTIN7	0	1.04922	0.719	0.541	0	NK
HLA-A	0	1.02185	0.988	0.946	0	NK
B2M	0	1.0105	1	1	0	NK
FCER1G	0	1.00629	0.791	0.408	0	NK
SYNE1	0	1.0006	0.277	0.098	0	NK
MYL12A	0	1.00036	0.897	0.802	0	NK
FCRL6	0	0.993453	0.192	0.02	0	NK
ABHD17A	0	0.990525	0.262	0.083	0	NK
RAC2	0	0.987005	0.595	0.43	0	NK
GNPTAB	0	0.959574	0.242	0.076	0	NK
CFL1	0	0.959532	0.932	0.848	0	NK
ADGRG1	0	0.948987	0.182	0.019	0	NK
SH2D1B	0	0.942804	0.168	0.011	0	NK
HSH2D	0	0.930632	0.207	0.06	0	NK
ARPC2	0	0.929133	0.822	0.688	0	NK
TPST2	0	0.92158	0.214	0.059	0	NK
HLA-B	0	0.915196	0.978	0.973	0	NK
LAIR2	0	0.897172	0.134	0.017	0	NK
PTGDR	0	0.838314	0.155	0.014	0	NK
MYBL1	0	0.823567	0.168	0.032	0	NK
CYBA	0	0.818048	0.951	0.822	0	NK
TBX21	0	0.805473	0.159	0.023	0	NK
H3-3B	0	0.773585	0.978	0.953	0	NK
CHST2	0	0.763318	0.138	0.02	0	NK
ACTB	0	0.733772	0.997	0.987	0	NK
SRGN	0	0.694733	0.867	0.611	0	NK
IL18RAP	0	0.691387	0.122	0.012	0	NK
HLA-E	0	0.665664	0.909	0.868	0	NK
TGFBR3	0	0.664903	0.136	0.027	0	NK
TYROBP	0	0.637946	0.946	0.526	0	NK
MYL6	0	0.62816	0.903	0.828	0	NK
PLEKHF1	0	0.610941	0.109	0.015	0	NK
SERF2	0	0.542884	0.964	0.938	0	NK
MALAT1	0	0.541151	1	1	0	NK
ENSG00000197536	2.05212e-304	0.981921	0.257	0.091	3.09234e-300	NK
PIP4K2A	2.84564e-300	1.06751	0.381	0.188	4.28809e-296	NK
SH2D2A	6.30959e-297	0.688096	0.134	0.028	9.50792e-293	NK
SYNE2	8.17326e-295	1.05998	0.385	0.186	1.23163e-290	NK
CLIC1	2.19276e-293	0.887757	0.625	0.441	3.30427e-289	NK
APOBEC3G	1.00486e-292	0.908948	0.232	0.078	1.51423e-288	NK
YPEL1	1.50846e-287	0.565053	0.107	0.019	2.2731e-283	NK
RUNX3	3.0695e-279	0.943656	0.266	0.102	4.62543e-275	NK
DUSP2	3.93678e-277	1.00276	0.427	0.223	5.93234e-273	NK
CD38	1.40894e-276	0.627939	0.115	0.022	2.12313e-272	NK
FKBP11	1.30044e-270	0.958848	0.302	0.13	1.95963e-266	NK
ARPC5L	1.48961e-266	0.973965	0.304	0.134	2.2447e-262	NK
RBM39	1.92301e-263	0.821094	0.687	0.591	2.89778e-259	NK
MCTP2	7.47854e-256	0.554366	0.109	0.021	1.12694e-251	NK
STAT4	5.96304e-254	0.86046	0.23	0.084	8.9857e-250	NK
PSME1	8.23264e-253	0.73894	0.727	0.639	1.24058e-248	NK
DOK2	1.02238e-252	0.97794	0.32	0.149	1.54063e-248	NK
PRKCH	2.68064e-242	0.870837	0.273	0.116	4.03946e-238	NK
AREG	1.57346e-233	0.570225	0.1	0.02	2.37105e-229	NK
PTPN12	5.73832e-225	0.793637	0.198	0.07	8.64707e-221	NK
HAVCR2	5.3872e-224	0.575818	0.105	0.022	8.11796e-220	NK
TXK	1.50229e-223	0.886397	0.319	0.158	2.26381e-219	NK
ARHGDIB	1.95452e-217	0.564728	0.847	0.827	2.94527e-213	NK
TFDP2	1.38855e-215	0.78688	0.183	0.063	2.09241e-211	NK
MIB2	5.31758e-212	0.807107	0.192	0.068	8.01306e-208	NK
PPIB	5.16301e-210	0.855062	0.534	0.403	7.78014e-206	NK
CALR	1.57696e-205	0.943937	0.444	0.293	2.37632e-201	NK
DDIT4	8.09016e-204	0.934704	0.408	0.248	1.21911e-199	NK
HMGB1	3.40528e-202	0.56347	0.813	0.789	5.13141e-198	NK
ZAP70	2.70502e-201	0.846674	0.251	0.112	4.07619e-197	NK
LYAR	3.20628e-199	0.849734	0.322	0.161	4.83154e-195	NK
DHRS7	3.26454e-198	0.875619	0.315	0.165	4.91934e-194	NK
CD300A	4.24544e-193	0.749276	0.185	0.068	6.39746e-189	NK
PPP2R5C	9.01814e-193	0.832026	0.489	0.341	1.35894e-188	NK
NDUFB2	2.50335e-192	0.822801	0.544	0.425	3.7723e-188	NK
CYRIB	3.3106e-192	0.857373	0.449	0.307	4.98874e-188	NK
ACTG1	9.25471e-191	0.663762	0.77	0.735	1.39459e-186	NK
EIF3G	2.43479e-190	0.880408	0.557	0.457	3.66899e-186	NK
OSTF1	2.40614e-189	0.875068	0.373	0.224	3.62581e-185	NK
LY6E	1.53866e-187	0.81487	0.56	0.439	2.3186e-183	NK
PLEK	3.2102e-181	0.797951	0.373	0.215	4.83745e-177	NK
STOM	6.12192e-179	0.63722	0.154	0.052	9.22512e-175	NK
CEMIP2	6.14998e-178	0.816444	0.24	0.109	9.26741e-174	NK
ZBTB16	1.48458e-176	0.599361	0.13	0.039	2.23711e-172	NK
NDUFB7	1.73433e-174	0.799799	0.479	0.354	2.61346e-170	NK
TSEN54	1.44028e-173	0.650723	0.154	0.053	2.17036e-169	NK
PAXX	1.72299e-173	0.869884	0.38	0.239	2.59637e-169	NK
MVD	3.67723e-172	0.63881	0.141	0.046	5.54122e-168	NK
EVL	6.39117e-166	0.719429	0.59	0.491	9.63086e-162	NK
CREM	4.97592e-165	0.803314	0.18	0.071	7.49821e-161	NK
PPP1CA	3.6116e-164	0.800533	0.473	0.35	5.44232e-160	NK
CTSC	2.96382e-157	0.814415	0.306	0.171	4.46618e-153	NK
RNF213	4.58149e-154	0.780826	0.459	0.34	6.90385e-150	NK
RAB5IF	1.18461e-152	0.847502	0.294	0.164	1.78509e-148	NK
UBE2F	1.65353e-151	0.752296	0.204	0.092	2.49171e-147	NK
RNF125	4.19547e-151	0.782468	0.281	0.153	6.32216e-147	NK
PLAAT3	6.58526e-150	0.610315	0.143	0.051	9.92333e-146	NK
PTPN4	1.08229e-149	0.759159	0.247	0.124	1.6309e-145	NK
CCND3	2.63149e-148	0.767337	0.489	0.385	3.96539e-144	NK
LPCAT1	9.48444e-147	0.552926	0.124	0.04	1.42921e-142	NK
ZBP1	3.40112e-146	0.595296	0.13	0.044	5.12515e-142	NK
PIK3R1	2.77091e-145	0.873326	0.365	0.233	4.17548e-141	NK
PTPN7	1.63006e-143	0.66934	0.17	0.069	2.45634e-139	NK
MBP	6.55511e-143	0.813816	0.34	0.214	9.8779e-139	NK
KLRG1	8.6352e-143	0.649823	0.182	0.076	1.30124e-138	NK
ZFP36	3.42729e-142	0.733956	0.573	0.459	5.16459e-138	NK
SKAP1	6.11683e-141	0.73723	0.269	0.146	9.21745e-137	NK
CLEC2B	1.09414e-139	0.815136	0.412	0.291	1.64877e-135	NK
ARF6	2.20301e-134	0.775403	0.423	0.31	3.31971e-130	NK
PPP1R18	2.71475e-134	0.775674	0.278	0.158	4.09086e-130	NK
ABI3	1.0502e-133	0.657089	0.169	0.072	1.58255e-129	NK
CORO1A	3.25161e-132	0.541859	0.728	0.71	4.89986e-128	NK
BSG	6.81743e-132	0.784376	0.317	0.198	1.02732e-127	NK
LCP1	1.26223e-131	0.641044	0.565	0.473	1.90205e-127	NK
TMIGD2	1.58176e-131	0.68439	0.167	0.071	2.38356e-127	NK
ANXA6	7.53568e-131	0.767567	0.327	0.206	1.13555e-126	NK
HSPA5	1.65816e-129	0.81155	0.367	0.25	2.49868e-125	NK
ENSG00000239636	1.3416e-125	0.501718	0.102	0.032	2.02166e-121	NK
MAPK1	6.02384e-123	0.712737	0.216	0.11	9.07733e-119	NK
SUN2	1.25811e-122	0.751352	0.306	0.192	1.89585e-118	NK
IER2	1.43847e-121	0.669545	0.589	0.506	2.16763e-117	NK
SDF2L1	2.51612e-120	0.73213	0.222	0.116	3.79155e-116	NK
RORA	3.25566e-119	0.686707	0.281	0.164	4.90595e-115	NK
TLN1	3.09602e-117	0.75559	0.354	0.243	4.6654e-113	NK
MYL12B	3.08265e-116	0.600142	0.604	0.554	4.64525e-112	NK
APOBEC3C	4.01453e-116	0.727739	0.209	0.107	6.04949e-112	NK
CD53	5.9786e-114	0.714653	0.476	0.394	9.00915e-110	NK
SYNGR1	8.17738e-113	0.547617	0.1	0.034	1.23225e-108	NK
FYN	1.95859e-112	0.717926	0.279	0.169	2.9514e-108	NK
ARHGAP9	2.13537e-112	0.723433	0.237	0.132	3.21779e-108	NK
PSMB9	1.82742e-110	0.654686	0.481	0.394	2.75374e-106	NK
TMED9	2.12918e-110	0.740275	0.271	0.165	3.20847e-106	NK
DIP2A	3.44673e-108	0.691381	0.177	0.086	5.19388e-104	NK
XBP1	4.18181e-108	0.718027	0.312	0.204	6.30157e-104	NK
RASSF1	1.06696e-107	0.629221	0.178	0.086	1.6078e-103	NK
PTPN22	1.09659e-107	0.581327	0.149	0.065	1.65245e-103	NK
CD320	8.7091e-107	0.579898	0.132	0.054	1.31237e-102	NK
POLR2L	2.00132e-106	0.598499	0.551	0.488	3.01579e-102	NK
MSN	2.37532e-105	0.688008	0.412	0.315	3.57936e-101	NK
GUK1	2.45929e-105	0.648701	0.504	0.435	3.7059e-101	NK
CDC42	4.33438e-105	0.518313	0.697	0.686	6.53148e-101	NK
CFLAR	1.29702e-104	0.718778	0.339	0.236	1.95447e-100	NK
ACTN4	1.57795e-104	0.621436	0.183	0.091	2.37781e-100	NK
SPN	4.31385e-103	0.679421	0.223	0.124	6.50054e-99	NK
ENSG00000235576	1.57187e-102	0.598716	0.191	0.094	2.36865e-98	NK
LAT2	2.24196e-102	0.582419	0.165	0.078	3.37841e-98	NK
GCHFR	3.68616e-102	0.711371	0.191	0.098	5.55467e-98	NK
DSTN	9.18242e-102	0.758397	0.328	0.226	1.3837e-97	NK
SH2D1A	1.19726e-100	0.587782	0.164	0.078	1.80416e-96	NK
TCF25	7.31695e-99	0.722182	0.425	0.343	1.10259e-94	NK
CBLB	2.22794e-98	0.569298	0.158	0.074	3.35729e-94	NK
PRMT2	4.38931e-98	0.682459	0.405	0.315	6.61426e-94	NK
IDI1	1.05457e-96	0.629866	0.211	0.117	1.58913e-92	NK
MANF	2.50854e-96	0.622427	0.169	0.083	3.78011e-92	NK
PDE4D	7.94598e-95	0.544496	0.134	0.059	1.19738e-90	NK
SYAP1	2.98186e-94	0.687297	0.243	0.147	4.49336e-90	NK
ADAM8	8.74653e-94	0.526775	0.119	0.049	1.31801e-89	NK
CD164	1.97448e-93	0.711727	0.369	0.28	2.97534e-89	NK
PRDM1	6.43769e-91	0.524256	0.141	0.064	9.70096e-87	NK
IRF1	3.08928e-89	0.659158	0.413	0.321	4.65523e-85	NK
CTSD	1.26337e-88	0.575602	0.378	0.276	1.90377e-84	NK
SCP2	2.17297e-88	0.679662	0.324	0.232	3.27444e-84	NK
UTRN	3.87979e-87	0.66342	0.3	0.205	5.84646e-83	NK
AOAH	6.31967e-87	0.611012	0.176	0.092	9.52311e-83	NK
BBLN	1.25401e-86	0.6182	0.46	0.397	1.88966e-82	NK
PILRB	2.45637e-86	0.515088	0.137	0.064	3.70151e-82	NK
DNAJC1	7.96138e-86	0.556565	0.148	0.071	1.1997e-81	NK
WIPF1	3.4958e-85	0.695293	0.335	0.248	5.26782e-81	NK
OPTN	2.94223e-84	0.572109	0.185	0.1	4.43365e-80	NK
DNAJB6	4.71527e-84	0.709948	0.328	0.241	7.10544e-80	NK
P4HB	9.35945e-84	0.664497	0.294	0.204	1.41038e-79	NK
VPS37B	4.62259e-83	0.516024	0.128	0.058	6.96578e-79	NK
HDDC2	1.00657e-81	0.655626	0.206	0.121	1.5168e-77	NK
PRDX5	2.51324e-81	0.65539	0.385	0.309	3.7872e-77	NK
AKNA	1.17291e-80	0.632106	0.235	0.147	1.76746e-76	NK
YWHAZ	1.28207e-80	0.502891	0.593	0.575	1.93195e-76	NK
ATP5IF1	2.76846e-80	0.618257	0.454	0.395	4.17179e-76	NK
STX8	3.60179e-80	0.627161	0.182	0.101	5.42754e-76	NK
HSP90B1	7.09083e-80	0.618246	0.418	0.343	1.06852e-75	NK
MT2A	1.78315e-75	0.648154	0.432	0.348	2.68703e-71	NK
ARPC4	2.95098e-75	0.612025	0.399	0.328	4.44683e-71	NK
CDK2AP2	4.57467e-75	0.591146	0.165	0.089	6.89357e-71	NK
GSAP	7.22285e-75	0.51119	0.132	0.064	1.08841e-70	NK
STK17A	8.39917e-75	0.605683	0.35	0.265	1.26567e-70	NK
TRAPPC1	2.17259e-74	0.598855	0.418	0.353	3.27387e-70	NK
SYTL1	1.87687e-73	0.624494	0.22	0.138	2.82826e-69	NK
TMED2	5.66457e-73	0.64438	0.345	0.269	8.53594e-69	NK
GLIPR2	1.42868e-72	0.590129	0.236	0.15	2.15288e-68	NK
BZW1	2.83449e-72	0.645718	0.316	0.236	4.27129e-68	NK
SIRT2	1.53404e-70	0.514098	0.133	0.067	2.31164e-66	NK
EBP	2.10295e-70	0.525455	0.14	0.072	3.16893e-66	NK
SELENOT	4.6251e-70	0.621093	0.303	0.224	6.96957e-66	NK
SCLT1	2.89064e-69	0.517376	0.12	0.058	4.3559e-65	NK
HMOX2	3.6055e-69	0.563761	0.181	0.106	5.43313e-65	NK
PSME2	6.29412e-69	0.562675	0.47	0.417	9.48461e-65	NK
POLR2G	2.45449e-68	0.643203	0.269	0.19	3.69867e-64	NK
MRPL10	4.85687e-68	0.500623	0.123	0.06	7.31882e-64	NK
CDC42SE1	1.83015e-67	0.714911	0.368	0.295	2.75785e-63	NK
SLC9A3R1	6.32395e-67	0.559155	0.197	0.12	9.52955e-63	NK
SELENOK	1.78836e-64	0.615712	0.358	0.289	2.69488e-60	NK
ITGB7	3.54735e-64	0.572718	0.173	0.101	5.34551e-60	NK
DRAP1	6.96545e-64	0.539129	0.415	0.354	1.04962e-59	NK
PDIA6	1.23299e-61	0.598888	0.26	0.185	1.85799e-57	NK
POMP	1.36173e-61	0.559128	0.424	0.366	2.052e-57	NK
PARP8	1.83329e-61	0.551268	0.2	0.126	2.76258e-57	NK
ITGAL	2.11655e-59	0.530203	0.18	0.11	3.18944e-55	NK
CYB5B	3.47885e-59	0.512572	0.137	0.074	5.24228e-55	NK
MYDGF	4.11062e-59	0.57655	0.247	0.174	6.19429e-55	NK
SDF4	4.18162e-59	0.561575	0.185	0.115	6.30129e-55	NK
IQGAP2	5.45e-59	0.554894	0.195	0.122	8.21261e-55	NK
RPA2	2.04354e-58	0.543767	0.173	0.105	3.07941e-54	NK
COX6A1	2.16455e-58	0.510253	0.484	0.452	3.26176e-54	NK
UCP2	2.69246e-58	0.560478	0.417	0.367	4.05727e-54	NK
SPCS2	1.39334e-57	0.579771	0.352	0.291	2.09962e-53	NK
CYCS	2.75108e-56	0.590287	0.344	0.283	4.14561e-52	NK
PCSK7	5.85798e-55	0.574446	0.322	0.256	8.82739e-51	NK
H1-4	1.46026e-54	0.592182	0.189	0.12	2.20047e-50	NK
BST2	2.11228e-54	0.559115	0.318	0.252	3.18299e-50	NK
PTPRA	2.11374e-54	0.574474	0.212	0.143	3.1852e-50	NK
HLA-F	1.64407e-53	0.575119	0.375	0.325	2.47744e-49	NK
MACF1	5.01539e-53	0.532248	0.202	0.134	7.5577e-49	NK
IFI16	2.55576e-52	0.542543	0.376	0.319	3.85127e-48	NK
HELZ	3.45512e-52	0.532895	0.182	0.116	5.20653e-48	NK
CD47	1.3764e-51	0.569219	0.342	0.286	2.0741e-47	NK
LMAN2	6.48953e-51	0.564704	0.236	0.169	9.77907e-47	NK
FLNA	8.27375e-51	0.512622	0.311	0.244	1.24677e-46	NK
POLR3GL	1.46636e-50	0.569467	0.251	0.185	2.20966e-46	NK
SUMO1	2.27272e-50	0.535937	0.369	0.321	3.42476e-46	NK
SAR1A	5.22984e-50	0.566072	0.188	0.123	7.88085e-46	NK
LCK	1.36464e-49	0.533413	0.335	0.274	2.05637e-45	NK
LDHA	1.83736e-49	0.543688	0.353	0.3	2.76871e-45	NK
TBCB	5.67487e-49	0.552571	0.257	0.193	8.55147e-45	NK
YWHAQ	7.747e-49	0.564651	0.276	0.213	1.1674e-44	NK
PSMB10	2.21627e-48	0.558276	0.279	0.218	3.3397e-44	NK
TGFB1	2.58433e-48	0.532449	0.247	0.181	3.89432e-44	NK
ARF1	5.22021e-48	0.552998	0.359	0.312	7.86634e-44	NK
GPATCH8	1.38416e-47	0.545178	0.229	0.165	2.0858e-43	NK
C1orf56	6.11868e-47	0.747214	0.26	0.194	9.22025e-43	NK
TBC1D10C	7.82441e-47	0.561083	0.299	0.24	1.17906e-42	NK
CASP8	1.27458e-45	0.506189	0.19	0.127	1.92067e-41	NK
DNAJC8	1.74991e-45	0.554974	0.326	0.274	2.63693e-41	NK
PAIP2	9.22875e-45	0.511022	0.431	0.405	1.39068e-40	NK
CAST	8.45792e-44	0.500416	0.385	0.335	1.27452e-39	NK
TLE4	2.18022e-42	0.557788	0.315	0.262	3.28537e-38	NK
FAM107B	8.05249e-42	0.516179	0.307	0.253	1.21343e-37	NK
TES	1.21641e-41	0.510821	0.212	0.153	1.833e-37	NK
CNOT6L	2.10539e-41	0.516672	0.192	0.134	3.17261e-37	NK
BTN3A2	1.67961e-40	0.530139	0.208	0.151	2.53101e-36	NK
UBE2L3	4.00071e-40	0.502211	0.325	0.279	6.02867e-36	NK
PIN1	4.22916e-40	0.538335	0.227	0.171	6.37292e-36	NK
RSRP1	7.49977e-40	0.502718	0.381	0.344	1.13014e-35	NK
RNF166	9.06461e-40	0.532827	0.198	0.141	1.36595e-35	NK
H1-3	1.90858e-39	0.507261	0.146	0.093	2.87603e-35	NK
CCDC12	2.51676e-39	0.507411	0.303	0.255	3.79251e-35	NK
SNRPB	6.15684e-39	0.51531	0.361	0.328	9.27775e-35	NK
CCDC85B	1.83614e-38	0.536601	0.309	0.265	2.76688e-34	NK
SIGIRR	8.09472e-37	0.524335	0.24	0.188	1.21979e-32	NK
HMGN3	8.55909e-37	0.528061	0.322	0.28	1.28977e-32	NK
DDX6	1.48009e-33	0.511588	0.253	0.204	2.23034e-29	NK
LAMP1	2.28525e-33	0.503827	0.225	0.176	3.44365e-29	NK
MAP1LC3B	1.02613e-28	0.503342	0.269	0.23	1.54627e-24	NK
CCR7	0	1.12401	0.584	0.193	0	CD4 Naive
FHIT	0	1.11433	0.394	0.076	0	CD4 Naive
PRKCQ-AS1	0	1.03651	0.528	0.184	0	CD4 Naive
NOSIP	0	0.926154	0.705	0.358	0	CD4 Naive
PIK3IP1	0	0.914106	0.673	0.322	0	CD4 Naive
LEF1	0	0.873994	0.434	0.15	0	CD4 Naive
LDHB	0	0.841824	0.864	0.53	0	CD4 Naive
IL7R	0	0.823487	0.796	0.4	0	CD4 Naive
LINC00861	0	0.82262	0.491	0.203	0	CD4 Naive
MAL	0	0.78443	0.359	0.119	0	CD4 Naive
CAMK4	0	0.737497	0.35	0.126	0	CD4 Naive
RCAN3	0	0.731338	0.402	0.167	0	CD4 Naive
BCL11B	0	0.726309	0.383	0.146	0	CD4 Naive
IL6ST	0	0.705679	0.319	0.11	0	CD4 Naive
TCF7	0	0.700534	0.479	0.232	0	CD4 Naive
OXNAD1	0	0.686499	0.364	0.143	0	CD4 Naive
GIMAP7	0	0.659293	0.485	0.243	0	CD4 Naive
TRAT1	0	0.654816	0.304	0.113	0	CD4 Naive
CD3G	0	0.63245	0.578	0.288	0	CD4 Naive
ENSG00000264443	0	0.619273	0.265	0.086	0	CD4 Naive
RGS10	0	0.608729	0.557	0.325	0	CD4 Naive
RPL31	0	0.606132	1	0.997	0	CD4 Naive
RPS6	0	0.603134	1	0.999	0	CD4 Naive
SATB1	0	0.601686	0.336	0.148	0	CD4 Naive
CD3D	0	0.600256	0.823	0.464	0	CD4 Naive
RPS25	0	0.59923	1	0.996	0	CD4 Naive
LTB	0	0.596544	0.937	0.645	0	CD4 Naive
TRABD2A	0	0.592416	0.239	0.072	0	CD4 Naive
NPM1	0	0.590676	0.955	0.798	0	CD4 Naive
SNHG32	0	0.588239	0.702	0.479	0	CD4 Naive
EEF1B2	0	0.587885	0.981	0.872	0	CD4 Naive
CD3E	0	0.586565	0.704	0.404	0	CD4 Naive
RPL30	0	0.576248	1	0.996	0	CD4 Naive
RPL5	0	0.573223	0.999	0.971	0	CD4 Naive
SNHG8	0	0.572731	0.677	0.466	0	CD4 Naive
RPS12	0	0.571466	1	0.998	0	CD4 Naive
RPS3A	0	0.569025	1	0.998	0	CD4 Naive
EIF3E	0	0.56841	0.926	0.763	0	CD4 Naive
RPL21	0	0.564432	1	1	0	CD4 Naive
ETS1	0	0.558414	0.559	0.331	0	CD4 Naive
RPL9	0	0.548421	1	0.994	0	CD4 Naive
RPS29	0	0.545955	1	1	0	CD4 Naive
CD27	0	0.540033	0.377	0.182	0	CD4 Naive
RPS15A	0	0.53779	1	0.999	0	CD4 Naive
RPL32	0	0.536284	1	1	0	CD4 Naive
SARAF	0	0.536156	0.885	0.685	0	CD4 Naive
NOP53	0	0.531126	0.916	0.751	0	CD4 Naive
RPS27	0	0.529358	1	1	0	CD4 Naive
RPL22	0	0.527351	0.999	0.973	0	CD4 Naive
RPS27A	0	0.52464	1	1	0	CD4 Naive
AAK1	0	0.522865	0.49	0.272	0	CD4 Naive
RPL35A	0	0.514498	1	0.998	0	CD4 Naive
RPS20	0	0.512045	1	0.991	0	CD4 Naive
ADTRP	0	0.510748	0.135	0.018	0	CD4 Naive
RPL34	0	0.508309	1	1	0	CD4 Naive
FOXP1	1.82331e-299	0.500019	0.582	0.377	2.74755e-295	CD4 Naive
CD8B	0	1.54675	0.713	0.146	0	CD8 TCM
CD8A	2.02187e-153	1.00406	0.407	0.092	3.04676e-149	CD8 TCM
ENSG00000256039	1.11098e-117	0.931091	0.299	0.065	1.67414e-113	CD8 TCM
IL7R	2.85601e-102	0.985969	0.844	0.459	4.30372e-98	CD8 TCM
IL32	2.67879e-62	0.573722	0.87	0.535	4.03667e-58	CD8 TCM
NELL2	8.12657e-55	0.595935	0.245	0.076	1.22459e-50	CD8 TCM
JUNB	8.51855e-53	0.81208	0.933	0.816	1.28366e-48	CD8 TCM
PASK	9.29391e-42	0.565885	0.241	0.086	1.4005e-37	CD8 TCM
LDHB	6.22463e-40	0.546688	0.811	0.58	9.3799e-36	CD8 TCM
ZFP36L2	1.62198e-33	0.505573	0.878	0.721	2.44416e-29	CD8 TCM
CD3G	2.61607e-31	0.5227	0.557	0.331	3.94215e-27	CD8 TCM
LEPROTL1	2.0841e-27	0.606577	0.637	0.442	3.14053e-23	CD8 TCM
LYAR	2.66188e-27	0.667599	0.332	0.171	4.01119e-23	CD8 TCM
ENSG00000235576	4.70716e-26	0.5749	0.23	0.1	7.09321e-22	CD8 TCM
TOB1	1.02311e-23	0.548872	0.32	0.173	1.54173e-19	CD8 TCM
JUN	8.68115e-21	0.531916	0.695	0.544	1.30816e-16	CD8 TCM
MGAT4A	7.91254e-20	0.534752	0.425	0.272	1.19234e-15	CD8 TCM
LINC01781	0	2.42124	0.539	0.019	0	B memory
MS4A1	0	2.16034	0.843	0.117	0	B memory
CD79A	0	2.11991	0.908	0.159	0	B memory
JCHAIN	0	1.96625	0.588	0.081	0	B memory
BANK1	0	1.87792	0.705	0.08	0	B memory
CD74	0	1.87124	1	0.789	0	B memory
HLA-DRA	0	1.83608	1	0.617	0	B memory
HLA-DPB1	0	1.75534	0.978	0.472	0	B memory
CD79B	0	1.6313	0.731	0.155	0	B memory
HLA-DPA1	0	1.6073	0.955	0.417	0	B memory
HLA-DQA1-ENSG00000196735	0	1.56648	0.705	0.173	0	B memory
HLA-DQB1	0	1.53219	0.841	0.277	0	B memory
RALGPS2	0	1.3843	0.531	0.08	0	B memory
VPREB3	0	1.35469	0.412	0.043	0	B memory
BLK	0	1.2846	0.422	0.037	0	B memory
LINC00926	0	1.21768	0.509	0.074	0	B memory
HLA-DRB1	0	1.20943	0.95	0.475	0	B memory
EZR	0	1.14854	0.625	0.248	0	B memory
CD37	0	1.13809	0.938	0.668	0	B memory
GNG7	0	1.0437	0.369	0.046	0	B memory
ADAM28	0	1.03674	0.356	0.054	0	B memory
FAM30A	0	1.00296	0.25	0.027	0	B memory
HLA-DQA1-ENSG00000237541	0	0.996336	0.317	0.068	0	B memory
LTB	0	0.98775	0.962	0.682	0	B memory
COBLL1	0	0.974911	0.314	0.032	0	B memory
HLA-DMA	0	0.965116	0.626	0.241	0	B memory
MEF2C	0	0.940663	0.595	0.205	0	B memory
CLECL1	0	0.934219	0.293	0.029	0	B memory
P2RX5	0	0.901022	0.31	0.045	0	B memory
SWAP70	0	0.886177	0.328	0.055	0	B memory
TNFRSF13B	0	0.884676	0.243	0.012	0	B memory
TMEM156	0	0.877394	0.327	0.073	0	B memory
PDLIM1	0	0.868186	0.295	0.036	0	B memory
ARHGAP24	0	0.849647	0.305	0.053	0	B memory
SMARCB1	0	0.846997	0.356	0.096	0	B memory
SEL1L3	0	0.828073	0.291	0.046	0	B memory
SPIB	0	0.81583	0.26	0.025	0	B memory
CD82	0	0.801572	0.291	0.051	0	B memory
POU2AF1	0	0.779443	0.234	0.018	0	B memory
PPP1R14A	0	0.756162	0.187	0.017	0	B memory
CXXC5	0	0.737577	0.302	0.068	0	B memory
LYPLAL1	0	0.713299	0.218	0.04	0	B memory
CPNE5	0	0.703189	0.193	0.011	0	B memory
AIM2	0	0.697096	0.194	0.008	0	B memory
CD22	0	0.694819	0.271	0.052	0	B memory
HLA-DOB	0	0.686884	0.225	0.029	0	B memory
EBF1	0	0.658438	0.193	0.016	0	B memory
TCF4	0	0.646762	0.241	0.046	0	B memory
FCRLA	0	0.624954	0.197	0.026	0	B memory
PNOC	0	0.608285	0.187	0.02	0	B memory
RPS11	0	0.588164	0.997	0.982	0	B memory
TNFRSF13C	0	0.588109	0.177	0.018	0	B memory
CD40	0	0.582512	0.19	0.03	0	B memory
BLNK	0	0.553139	0.18	0.024	0	B memory
TLR10	0	0.52737	0.148	0.01	0	B memory
COCH	0	0.524206	0.131	0.008	0	B memory
ENSG00000205056	5.73941e-303	0.502116	0.165	0.023	8.64872e-299	B memory
CD19	2.65904e-301	0.508666	0.174	0.026	4.0069e-297	B memory
IGLL5	3.29021e-301	2.01226	0.332	0.09	4.95802e-297	B memory
IFT57	5.96814e-299	0.758283	0.296	0.07	8.99339e-295	B memory
HLA-DMB	4.62507e-297	0.949311	0.481	0.166	6.96953e-293	B memory
CD52	1.27764e-292	0.710853	0.993	0.926	1.92527e-288	B memory
PKIG	4.00597e-287	0.541715	0.181	0.03	6.0366e-283	B memory
ARID5B	2.53698e-285	0.976191	0.474	0.165	3.82298e-281	B memory
BCL11A	1.29831e-261	0.617323	0.241	0.053	1.95642e-257	B memory
TPD52	3.93115e-259	0.655937	0.286	0.072	5.92385e-255	B memory
MARCHF1	2.45066e-258	0.812919	0.421	0.141	3.6929e-254	B memory
CCDC50	1.63908e-257	0.65281	0.257	0.061	2.46992e-253	B memory
IRF8	4.18503e-254	0.71093	0.35	0.103	6.30642e-250	B memory
SCIMP	8.89724e-254	0.681217	0.261	0.064	1.34072e-249	B memory
SP140	4.40975e-249	0.669985	0.272	0.069	6.64505e-245	B memory
GPR183	1.05607e-245	0.852139	0.495	0.191	1.59139e-241	B memory
HLA-DRB5	1.55305e-234	0.912296	0.508	0.206	2.3403e-230	B memory
DAAM1	2.74155e-217	0.589064	0.196	0.043	4.13124e-213	B memory
SNX2	7.80854e-216	0.747413	0.438	0.167	1.17667e-211	B memory
LY86	2.51484e-214	0.742336	0.403	0.145	3.78961e-210	B memory
GAPT	4.04918e-210	0.569021	0.224	0.055	6.10172e-206	B memory
UBE2J1	5.45665e-187	0.722146	0.357	0.131	8.22263e-183	B memory
HVCN1	8.13366e-186	0.592513	0.262	0.077	1.22566e-181	B memory
SYPL1	9.11913e-184	0.711238	0.357	0.132	1.37416e-179	B memory
QRSL1	1.98676e-181	0.506244	0.194	0.047	2.99384e-177	B memory
PMAIP1	7.5546e-171	0.731597	0.356	0.135	1.1384e-166	B memory
EAF2	1.84201e-163	0.590367	0.211	0.059	2.77573e-159	B memory
TMEM154	8.27969e-161	0.627008	0.302	0.107	1.24767e-156	B memory
DDAH2	7.50339e-157	0.510121	0.211	0.06	1.13069e-152	B memory
HERPUD1	2.181e-149	0.774224	0.522	0.266	3.28655e-145	B memory
DRAM2	5.02983e-145	0.631717	0.38	0.162	7.57945e-141	B memory
ODC1	4.32644e-142	0.557842	0.293	0.108	6.51951e-138	B memory
SP110	9.7016e-131	0.639929	0.5	0.258	1.46193e-126	B memory
PTPRCAP	6.94035e-128	0.549798	0.794	0.542	1.04584e-123	B memory
EVI2B	1.58164e-127	0.615789	0.711	0.45	2.38337e-123	B memory
TSC22D3	2.21901e-125	0.603734	0.906	0.751	3.34383e-121	B memory
PRDM2	9.22767e-120	0.564841	0.353	0.155	1.39052e-115	B memory
ATP2B1	1.00845e-108	0.546003	0.413	0.204	1.51963e-104	B memory
PARP1	5.2637e-106	0.506652	0.331	0.149	7.93187e-102	B memory
BIRC3	1.41665e-105	0.533657	0.458	0.24	2.13474e-101	B memory
MIS18BP1	6.18032e-105	0.536888	0.324	0.145	9.31312e-101	B memory
POU2F2	1.39736e-104	0.532094	0.347	0.161	2.10567e-100	B memory
PRKCB	4.25748e-104	0.580246	0.452	0.241	6.41559e-100	B memory
CHCHD10	8.13376e-104	0.57691	0.462	0.249	1.22568e-99	B memory
TCEA1	4.52687e-98	0.54566	0.517	0.299	6.82155e-94	B memory
SMIM14	1.70601e-91	0.507706	0.23	0.093	2.57078e-87	B memory
CRIP1	6.25674e-75	0.7364	0.609	0.426	9.42828e-71	B memory
TAGLN2	4.82607e-70	0.523364	0.591	0.41	7.27241e-66	B memory
CD79A	0	2.55858	0.968	0.169	0	B intermediate
MS4A1	0	2.39169	0.883	0.127	0	B intermediate
RALGPS2	0	2.05226	0.721	0.082	0	B intermediate
CD79B	0	2.03451	0.809	0.162	0	B intermediate
BANK1	0	1.94841	0.763	0.088	0	B intermediate
CD74	0	1.89894	1	0.793	0	B intermediate
HLA-DPB1	0	1.70702	0.957	0.48	0	B intermediate
HLA-DPA1	0	1.68841	0.969	0.424	0	B intermediate
HLA-DRA	0	1.66287	0.995	0.622	0	B intermediate
LINC01857	0	1.64702	0.48	0.018	0	B intermediate
HLA-DQA1-ENSG00000196735	0	1.64441	0.741	0.181	0	B intermediate
HLA-DQB1	0	1.58301	0.863	0.285	0	B intermediate
HLA-DRB1	0	1.41758	0.946	0.482	0	B intermediate
ARHGAP24	0	1.39249	0.482	0.053	0	B intermediate
FCRL2	0	1.36928	0.414	0.018	0	B intermediate
LINC00926	0	1.26446	0.523	0.08	0	B intermediate
CD37	0	1.24561	0.964	0.671	0	B intermediate
COBLL1	0	1.22182	0.386	0.035	0	B intermediate
JCHAIN	0	1.13	0.435	0.092	0	B intermediate
FCRLA	0	1.12278	0.361	0.025	0	B intermediate
CLECL1	0	1.11479	0.35	0.032	0	B intermediate
CD22	0	1.05235	0.38	0.053	0	B intermediate
FCRL5	0	1.04188	0.267	0.018	0	B intermediate
TCF4	0	1.01828	0.353	0.047	0	B intermediate
IFT57	0	1.01211	0.386	0.071	0	B intermediate
P2RX5	0	1.00708	0.352	0.048	0	B intermediate
VPREB3	0	1.00666	0.311	0.05	0	B intermediate
CCDC50	0	1.00279	0.36	0.061	0	B intermediate
ADAM28	0	1.00261	0.346	0.058	0	B intermediate
TNFRSF13B	0	0.995639	0.299	0.014	0	B intermediate
SWAP70	0	0.93627	0.362	0.058	0	B intermediate
CD1C	0	0.914865	0.245	0.019	0	B intermediate
CD19	0	0.911459	0.27	0.026	0	B intermediate
PPP1R14A	0	0.881526	0.222	0.019	0	B intermediate
PDLIM1	0	0.85598	0.301	0.04	0	B intermediate
AFF3	0	0.831936	0.319	0.052	0	B intermediate
SPIB	0	0.824792	0.288	0.028	0	B intermediate
BLK	0	0.811536	0.292	0.045	0	B intermediate
NIBAN3	0	0.785171	0.272	0.038	0	B intermediate
PKIG	0	0.747074	0.25	0.03	0	B intermediate
FCGR2B	0	0.742257	0.22	0.02	0	B intermediate
PAX5	0	0.711965	0.224	0.024	0	B intermediate
BLNK	0	0.689147	0.222	0.025	0	B intermediate
EBF1	1.95557e-305	0.558575	0.179	0.018	2.94685e-301	B intermediate
POU2AF1	4.66329e-299	0.589794	0.193	0.022	7.02712e-295	B intermediate
BCL11A	8.66511e-279	0.810452	0.305	0.055	1.30575e-274	B intermediate
HLA-DOB	1.2138e-278	0.693143	0.228	0.032	1.82907e-274	B intermediate
FAM30A	5.83694e-275	0.777975	0.223	0.031	8.79569e-271	B intermediate
RPS11	2.05174e-272	0.695894	0.997	0.982	3.09176e-268	B intermediate
PNOC	5.82431e-265	0.574321	0.185	0.022	8.77666e-261	B intermediate
MARCHF1	8.23661e-264	1.01764	0.508	0.144	1.24117e-259	B intermediate
ENSG00000205056	2.06519e-247	0.579132	0.19	0.025	3.11203e-243	B intermediate
IGLL5	4.32411e-247	2.0046	0.377	0.093	6.51601e-243	B intermediate
CXXC5	4.17518e-239	0.784751	0.331	0.071	6.29159e-235	B intermediate
TNFRSF13C	6.19575e-233	0.533017	0.168	0.021	9.33638e-229	B intermediate
CD82	8.98117e-231	0.74002	0.279	0.054	1.35337e-226	B intermediate
GPR183	1.01338e-225	1.06552	0.562	0.194	1.52706e-221	B intermediate
MEF2C	1.24099e-223	0.918925	0.614	0.21	1.87006e-219	B intermediate
ORAI2	2.0031e-220	0.80272	0.339	0.079	3.01847e-216	B intermediate
SMIM14	4.52597e-219	0.924873	0.366	0.092	6.82018e-215	B intermediate
HLA-DMA	5.17127e-214	0.93659	0.652	0.246	7.79259e-210	B intermediate
SP140	2.2434e-211	0.774722	0.313	0.071	3.38058e-207	B intermediate
CD72	2.84103e-209	0.591056	0.154	0.02	4.28115e-205	B intermediate
MZB1	1.54801e-207	0.554791	0.218	0.037	2.33269e-203	B intermediate
HLA-DQA1-ENSG00000237541	2.23505e-206	0.958402	0.311	0.072	3.368e-202	B intermediate
HLA-DMB	8.21408e-192	0.859704	0.506	0.17	1.23778e-187	B intermediate
EZR	1.23902e-189	1.0509	0.611	0.254	1.86707e-185	B intermediate
GNG7	2.94021e-189	0.684005	0.255	0.053	4.43061e-185	B intermediate
POU2F2	2.2661e-184	0.915049	0.474	0.161	3.41478e-180	B intermediate
HLA-DRB5	2.95593e-176	1.22453	0.535	0.21	4.4543e-172	B intermediate
STRBP	4.95541e-171	0.614328	0.235	0.049	7.46731e-167	B intermediate
TPD52	4.14026e-168	0.690565	0.297	0.075	6.23896e-164	B intermediate
SEL1L3	4.65165e-166	0.593912	0.237	0.051	7.00957e-162	B intermediate
FCRL1	1.52113e-165	0.521979	0.195	0.036	2.29219e-161	B intermediate
IRF8	5.38997e-159	0.708997	0.36	0.107	8.12215e-155	B intermediate
FCRL3	3.61182e-158	0.524776	0.163	0.028	5.44265e-154	B intermediate
SMC6	4.16941e-158	0.603412	0.229	0.05	6.28289e-154	B intermediate
SMARCB1	9.22471e-158	0.762498	0.341	0.1	1.39007e-153	B intermediate
CYB561A3	1.02464e-156	0.680503	0.293	0.077	1.54403e-152	B intermediate
PRDM2	1.06473e-156	0.766682	0.448	0.156	1.60443e-152	B intermediate
CD52	2.36543e-153	0.649527	0.996	0.927	3.56446e-149	B intermediate
PDE4B	2.59078e-143	0.790666	0.354	0.113	3.90405e-139	B intermediate
GAPT	7.32382e-139	0.61311	0.235	0.058	1.10363e-134	B intermediate
SYK	1.24141e-138	0.673584	0.29	0.083	1.87069e-134	B intermediate
HERPUD1	6.31186e-132	0.864079	0.581	0.268	9.51134e-128	B intermediate
TMEM156	5.41397e-129	0.626761	0.274	0.077	8.15831e-125	B intermediate
GGA2	7.64372e-126	0.540848	0.226	0.057	1.15183e-121	B intermediate
NCOA3	3.38639e-124	0.678763	0.335	0.111	5.10295e-120	B intermediate
PTPN1	6.00853e-119	0.715807	0.393	0.148	9.05425e-115	B intermediate
STX7	1.11993e-117	0.660899	0.322	0.107	1.68762e-113	B intermediate
QRSL1	8.23117e-117	0.509786	0.201	0.049	1.24036e-112	B intermediate
TTN	1.30134e-116	0.71484	0.205	0.052	1.96099e-112	B intermediate
SNX2	1.11246e-113	0.677359	0.428	0.171	1.67637e-109	B intermediate
PPM1K	9.14175e-112	0.673495	0.334	0.117	1.37757e-107	B intermediate
NFKBID	3.13265e-110	0.591206	0.216	0.058	4.72059e-106	B intermediate
SP110	2.92328e-106	0.734422	0.54	0.261	4.4051e-102	B intermediate
BIRC3	3.38875e-105	0.78137	0.513	0.242	5.10651e-101	B intermediate
SYPL1	1.41979e-103	0.642318	0.357	0.135	2.13948e-99	B intermediate
RIC3	6.24852e-103	0.550371	0.233	0.069	9.41589e-99	B intermediate
EAF2	3.74127e-101	0.532137	0.215	0.061	5.63771e-97	B intermediate
PMAIP1	1.64811e-100	0.839949	0.354	0.138	2.48354e-96	B intermediate
DAPP1	2.31902e-97	0.534685	0.208	0.059	3.49453e-93	B intermediate
ODC1	5.98848e-97	0.596072	0.308	0.111	9.02404e-93	B intermediate
ENSG00000198106	2.16456e-95	0.597088	0.233	0.072	3.26178e-91	B intermediate
REL	1.01118e-94	0.729811	0.503	0.241	1.52375e-90	B intermediate
SNX3	1.47851e-88	0.636593	0.668	0.39	2.22797e-84	B intermediate
PHACTR1	8.29075e-85	0.573717	0.228	0.075	1.24933e-80	B intermediate
FCMR	3.5593e-83	0.572152	0.413	0.184	5.36351e-79	B intermediate
SMCHD1	1.96654e-82	0.728068	0.592	0.346	2.96337e-78	B intermediate
LY86	3.22158e-82	0.539439	0.361	0.15	4.8546e-78	B intermediate
PTPRCAP	4.16346e-82	0.580821	0.807	0.546	6.27392e-78	B intermediate
VOPP1	3.05813e-76	0.506683	0.254	0.093	4.60829e-72	B intermediate
MTSS1	8.11144e-70	0.513239	0.248	0.093	1.22231e-65	B intermediate
RCSD1	8.60363e-70	0.545583	0.535	0.29	1.29648e-65	B intermediate
CD83	8.1358e-69	0.606795	0.285	0.118	1.22598e-64	B intermediate
PLAC8	1.7767e-68	0.556066	0.687	0.448	2.67731e-64	B intermediate
PPP3CA	2.47584e-68	0.509778	0.324	0.139	3.73085e-64	B intermediate
PARP1	3.4464e-68	0.528388	0.339	0.152	5.19339e-64	B intermediate
TCOF1	5.71212e-65	0.50278	0.266	0.107	8.60759e-61	B intermediate
UPF2	1.99162e-64	0.50933	0.453	0.231	3.00117e-60	B intermediate
LTB	1.2955e-63	0.505988	0.884	0.688	1.95219e-59	B intermediate
DRAM2	9.63839e-63	0.509224	0.353	0.165	1.45241e-58	B intermediate
TCEA1	4.25139e-61	0.543852	0.526	0.302	6.40642e-57	B intermediate
SP100	7.80711e-61	0.564744	0.508	0.292	1.17645e-56	B intermediate
LAPTM5	1.21995e-60	0.561056	0.875	0.718	1.83834e-56	B intermediate
ISG20	7.42184e-58	0.537376	0.621	0.377	1.1184e-53	B intermediate
GZMH	0	2.39593	0.813	0.118	0	CD4 CTL
FGFBP2	0	1.87495	0.715	0.12	0	CD4 CTL
NKG7	4.15218e-290	2.03662	1	0.424	6.25692e-286	CD4 CTL
GNLY	1.43275e-285	2.05801	0.985	0.439	2.159e-281	CD4 CTL
CST7	1.50058e-257	1.55025	0.773	0.197	2.26122e-253	CD4 CTL
GZMA	1.12249e-249	1.57557	0.793	0.212	1.69148e-245	CD4 CTL
B2M	1.56428e-205	0.869547	1	1	2.35721e-201	CD4 CTL
IL32	6.67344e-190	1.60254	0.947	0.535	1.00562e-185	CD4 CTL
KLRB1	1.33842e-188	1.69675	0.764	0.266	2.01687e-184	CD4 CTL
KLRG1	1.17618e-164	1.36932	0.394	0.081	1.77239e-160	CD4 CTL
ZNF683	5.49352e-164	0.692821	0.132	0.01	8.27819e-160	CD4 CTL
HLA-C	2.87886e-157	1.01902	0.995	0.95	4.33815e-153	CD4 CTL
KLRD1	6.98448e-150	1.18807	0.497	0.125	1.05249e-145	CD4 CTL
LYAR	1.98524e-146	1.39802	0.559	0.169	2.99156e-142	CD4 CTL
HOPX	1.20339e-143	1.21106	0.517	0.141	1.81338e-139	CD4 CTL
C12orf75	1.32257e-127	1.31424	0.486	0.145	1.99299e-123	CD4 CTL
MALAT1	6.12871e-120	0.532781	1	1	9.23535e-116	CD4 CTL
CTSW	1.66022e-109	0.98646	0.666	0.272	2.50178e-105	CD4 CTL
CD3D	2.01263e-108	1.1673	0.855	0.518	3.03284e-104	CD4 CTL
HLA-A	4.12373e-108	0.765556	0.989	0.948	6.21404e-104	CD4 CTL
ENSG00000235576	9.58954e-105	1.2051	0.37	0.099	1.44505e-100	CD4 CTL
GZMM	3.39982e-104	1.15492	0.583	0.23	5.12318e-100	CD4 CTL
CD52	1.71012e-102	0.857433	0.973	0.928	2.57698e-98	CD4 CTL
GZMB	2.56767e-102	0.796396	0.514	0.167	3.86922e-98	CD4 CTL
HLA-B	3.93311e-96	0.756427	0.969	0.974	5.9268e-92	CD4 CTL
TGFBR3	6.9546e-95	0.84501	0.194	0.034	1.04799e-90	CD4 CTL
HCST	1.31952e-88	1.00104	0.887	0.666	1.98838e-84	CD4 CTL
PYHIN1	3.10554e-86	1.09002	0.377	0.116	4.67974e-82	CD4 CTL
SYNE2	4.17554e-85	1.19249	0.499	0.198	6.29213e-81	CD4 CTL
CD99	6.83918e-85	1.11222	0.666	0.349	1.0306e-80	CD4 CTL
PPP2R5C	5.55532e-84	1.15241	0.652	0.35	8.37131e-80	CD4 CTL
C1orf21	4.83755e-83	0.786686	0.192	0.036	7.2897e-79	CD4 CTL
DUSP2	2.55929e-81	1.07471	0.548	0.235	3.85659e-77	CD4 CTL
KLRC1	4.82126e-81	0.89381	0.207	0.041	7.26516e-77	CD4 CTL
RORA	5.00643e-79	1.16075	0.441	0.17	7.54419e-75	CD4 CTL
PRF1	1.46826e-74	0.826271	0.426	0.149	2.21252e-70	CD4 CTL
SAMD3	3.34022e-68	0.976564	0.35	0.119	5.03338e-64	CD4 CTL
PTPRC	1.18824e-65	0.819429	0.878	0.766	1.79056e-61	CD4 CTL
A2M-AS1	2.95606e-65	0.693719	0.142	0.026	4.45448e-61	CD4 CTL
SYTL3	2.37913e-64	0.900906	0.265	0.077	3.58511e-60	CD4 CTL
CD3G	1.85087e-58	0.972505	0.592	0.331	2.78907e-54	CD4 CTL
LAG3	8.5754e-58	0.559514	0.111	0.018	1.29223e-53	CD4 CTL
TBX21	2.54959e-57	0.644846	0.152	0.032	3.84198e-53	CD4 CTL
CALM1	3.28805e-55	0.79594	0.857	0.712	4.95476e-51	CD4 CTL
CD3E	4.35189e-51	0.850315	0.688	0.449	6.55786e-47	CD4 CTL
UBB	7.06807e-51	0.647009	0.898	0.791	1.06509e-46	CD4 CTL
SH3BGRL3	2.25826e-49	0.659957	0.907	0.822	3.40297e-45	CD4 CTL
S1PR5	1.19277e-48	0.633889	0.169	0.042	1.79739e-44	CD4 CTL
PRSS23	6.83651e-48	0.51682	0.14	0.031	1.03019e-43	CD4 CTL
MATK	1.60244e-46	0.746806	0.241	0.079	2.41472e-42	CD4 CTL
MYO1F	4.75954e-46	0.915721	0.472	0.247	7.17215e-42	CD4 CTL
CD247	7.40923e-46	0.885177	0.463	0.24	1.1165e-41	CD4 CTL
SPON2	3.26876e-44	0.589895	0.278	0.098	4.92569e-40	CD4 CTL
PTPRCAP	4.61209e-44	0.748839	0.74	0.549	6.94996e-40	CD4 CTL
MYBL1	7.6142e-42	0.578053	0.156	0.041	1.14738e-37	CD4 CTL
SYNE1	6.5495e-40	0.801704	0.276	0.11	9.86944e-36	CD4 CTL
PTMS	5.56389e-36	0.553246	0.118	0.029	8.38423e-32	CD4 CTL
SPOCK2	8.36862e-32	0.755442	0.328	0.164	1.26107e-27	CD4 CTL
PIK3R1	1.80907e-30	0.87438	0.412	0.241	2.72608e-26	CD4 CTL
ID2	2.34047e-30	0.680697	0.666	0.49	3.52685e-26	CD4 CTL
GTF3C1	3.73733e-29	0.592951	0.134	0.041	5.63178e-25	CD4 CTL
[truncated: 1,654 more rows]

## Sheet: Female_D2
gene	p_val	avg_log2FC	pct.1	pct.2	p_val_adj	cluster
CMTM6	1.28518e-06	0.808128	0.429	0.139	0.0470004	pDC
ELOF1	1.28428e-06	0.536037	0.4	0.119	0.0469672	pDC
SDR39U1	1.20431e-06	0.54272	0.314	0.082	0.0440428	pDC
COMMD3	1.17391e-06	0.510525	0.343	0.093	0.0429311	pDC
STAT4	1.16871e-06	0.607	0.226	0.113	0.0427408	CD4 CTL
BST2	1.1319e-06	0.908033	0.571	0.237	0.0413947	pDC
GABARAPL2	1.07511e-06	0.66129	0.657	0.264	0.0393178	pDC
BLOC1S6	1.05223e-06	0.598246	0.257	0.06	0.0384813	pDC
RPL22L1	1.04914e-06	0.529881	0.397	0.261	0.0383681	NK_CD56bright
SIVA1	9.99019e-07	0.816784	0.571	0.232	0.0365351	pDC
SAMD3	9.8408e-07	0.580406	0.202	0.096	0.0359888	CD4 CTL
UBE2I	9.02939e-07	0.540004	0.412	0.276	0.0330214	NK_CD56bright
SLC35C2	8.68103e-07	0.518895	0.314	0.079	0.0317474	pDC
SEPTIN2	8.33216e-07	0.50178	0.232	0.122	0.0304715	NK_CD56bright
RAC1	8.31207e-07	0.727858	0.657	0.269	0.0303981	pDC
IDH2	7.60324e-07	0.523446	0.262	0.137	0.0278058	CD4 CTL
ADPGK	7.51249e-07	0.554361	0.343	0.093	0.0274739	pDC
UBE2S	7.33553e-07	0.830594	0.229	0.049	0.0268268	pDC
DSTN	7.08501e-07	0.679278	0.345	0.212	0.0259106	CD4 CTL
NDUFC2	6.5288e-07	0.763975	0.6	0.235	0.0238765	pDC
SUB1	6.31895e-07	0.835257	0.857	0.49	0.023109	pDC
ADD1	6.22904e-07	0.563682	0.371	0.102	0.0227802	pDC
OSTC	5.88077e-07	0.57497	0.543	0.184	0.0215066	pDC
COQ7	5.69901e-07	0.509082	0.343	0.09	0.0208419	pDC
SNF8	5.58412e-07	0.62629	0.457	0.144	0.0204217	pDC
PRPF19	5.41482e-07	0.53039	0.286	0.068	0.0198025	pDC
HMGB2	5.39247e-07	0.584276	0.624	0.306	0.0197208	Plasmablast
C1orf162	5.00814e-07	0.511081	0.412	0.259	0.0183153	NK_CD56bright
REPS1	4.99435e-07	0.603178	0.171	0.029	0.0182648	pDC
HMGN3	4.75615e-07	0.522377	0.397	0.258	0.0173937	NK_CD56bright
TRAPPC1	4.32241e-07	0.511942	0.49	0.359	0.0158075	NK_CD56bright
ABI2	4.06474e-07	0.513989	0.229	0.046	0.0148652	pDC
IFI35	3.89773e-07	0.596971	0.286	0.067	0.0142544	pDC
EIF4EBP1	3.53518e-07	0.663879	0.229	0.046	0.0129285	pDC
TMED10	3.50351e-07	0.716992	0.486	0.159	0.0128127	pDC
DR1	3.36543e-07	0.649535	0.343	0.091	0.0123077	pDC
TTC17	3.36248e-07	0.553742	0.343	0.087	0.0122969	pDC
SEL1L3	3.15164e-07	0.6111	0.257	0.056	0.0115259	pDC
STX7	3.09145e-07	0.61518	0.286	0.066	0.0113058	pDC
COX16	3.08267e-07	0.777174	0.514	0.174	0.0112736	pDC
MTDH	3.07747e-07	0.741593	0.8	0.336	0.0112546	pDC
MYL6	3.05755e-07	0.878731	0.943	0.726	0.0111818	pDC
HECTD1	3.02565e-07	0.536495	0.206	0.1	0.0110651	NK_CD56bright
ACTG1	2.97608e-07	0.69083	0.982	0.748	0.0108838	Plasmablast
DNAJC4	2.75508e-07	0.705794	0.4	0.116	0.0100756	pDC
TMEM179B	2.73028e-07	0.714438	0.371	0.103	0.0099849	pDC
CHD9	2.66165e-07	0.681264	0.343	0.09	0.00973391	pDC
TYK2	2.55388e-07	0.507861	0.171	0.028	0.00933979	pDC
PRDM1	2.50744e-07	0.532009	0.137	0.051	0.00916997	CD4 CTL
H3-3B	2.47262e-07	0.678111	1	0.89	0.00904263	pDC
N4BP2L1	2.41386e-07	0.883436	0.4	0.12	0.00882772	pDC
SSR1	2.18049e-07	0.629124	0.457	0.138	0.00797425	pDC
KDELR2	2.13395e-07	0.528855	0.429	0.122	0.00780406	pDC
VIM	2.09246e-07	0.792625	0.971	0.648	0.00765235	pDC
NEDD8	2.09191e-07	0.798948	0.829	0.414	0.00765032	pDC
RPS11	1.9202e-07	0.518669	1	0.983	0.00702238	pDC
OS9	1.88389e-07	0.632849	0.4	0.113	0.00688959	pDC
NAGK	1.79694e-07	0.5077	0.257	0.054	0.00657159	pDC
PDIA6	1.68133e-07	0.765915	0.486	0.153	0.00614878	pDC
ERP29	1.65134e-07	1.10136	0.8	0.507	0.00603912	pDC
SP3	1.57476e-07	0.625111	0.286	0.064	0.00575905	pDC
ANKRD11	1.56878e-07	0.645536	0.514	0.166	0.00573718	pDC
FLNA	1.5552e-07	0.74939	0.321	0.184	0.00568753	CD4 CTL
NDUFA7	1.46663e-07	0.544153	0.514	0.159	0.00536362	pDC
GUK1	1.45949e-07	0.618515	0.565	0.442	0.00533749	CD4 CTL
RAB29	1.41718e-07	0.512604	0.186	0.084	0.00518276	NK_CD56bright
CLIC1	1.39795e-07	0.603763	0.542	0.379	0.00511243	CD4 CTL
PCMTD1	1.39467e-07	0.68808	0.371	0.099	0.00510046	pDC
LGALS1	1.38205e-07	0.705717	0.629	0.228	0.00505431	pDC
EIF4EBP3	1.35125e-07	0.750201	0.229	0.044	0.00494167	pDC
TMX1	1.3458e-07	0.585777	0.343	0.085	0.00492171	pDC
SUPT4H1	1.34054e-07	0.800286	0.514	0.17	0.0049025	pDC
MATK	1.29099e-07	0.510172	0.25	0.118	0.00472129	CD4 CTL
SH2D3C	1.24495e-07	0.561975	0.171	0.027	0.00455292	pDC
SAMHD1	1.24145e-07	0.949666	0.6	0.225	0.00454012	pDC
CMTM3	1.2207e-07	0.725992	0.429	0.126	0.00446421	pDC
UVRAG	1.21043e-07	0.732523	0.257	0.053	0.00442667	pDC
DYNLL1	1.17401e-07	0.731678	0.571	0.194	0.00429347	pDC
SEC11C	1.15724e-07	0.740589	0.486	0.153	0.00423213	pDC
SNX3	1.12572e-07	0.933037	0.743	0.343	0.00411688	pDC
PABPN1	1.09604e-07	0.510404	0.2	0.034	0.00400831	pDC
MDFIC	1.0638e-07	0.560153	0.257	0.053	0.00389041	pDC
FERMT3	1.03566e-07	0.797517	0.4	0.114	0.00378753	pDC
SELENOH	9.65242e-08	0.879509	0.829	0.433	0.00352999	pDC
PPP3CA	8.87547e-08	0.529903	0.201	0.093	0.00324585	NK_CD56bright
DNAJB11	8.59115e-08	0.654417	0.286	0.064	0.00314187	pDC
PPM1G	7.84062e-08	0.776096	0.486	0.149	0.00286739	pDC
NARF	7.72028e-08	0.500885	0.206	0.096	0.00282338	NK_CD56bright
EIF5A	7.47163e-08	0.534315	0.536	0.384	0.00273245	NK_CD56bright
LINC02611	7.36268e-08	0.512903	0.171	0.026	0.00269261	pDC
IQGAP2	7.26202e-08	0.572823	0.343	0.083	0.00265579	pDC
NHP2	7.22337e-08	0.763127	0.657	0.24	0.00264166	pDC
PNOC	6.95268e-08	0.616309	0.171	0.026	0.00254266	pDC
GNAS	6.93089e-08	0.857558	0.771	0.36	0.0025347	pDC
ZNF652	6.83631e-08	0.515071	0.343	0.081	0.00250011	pDC
CDC42SE1	6.64784e-08	0.790068	0.476	0.34	0.00243118	CD4 CTL
GNB1	6.48484e-08	0.566432	0.343	0.081	0.00237157	pDC
STXBP2	6.13348e-08	0.59739	0.457	0.129	0.00224307	pDC
GZMM	5.43997e-08	0.569215	0.476	0.309	0.00198945	CD4 CTL
MAP4K1	4.75817e-08	0.561623	0.314	0.071	0.00174011	pDC
SUPT5H	4.75426e-08	0.736508	0.371	0.095	0.00173868	pDC
PSME2	4.70262e-08	0.571247	0.495	0.343	0.00171979	NK_CD56bright
CDC42SE1	4.44983e-08	0.542167	0.51	0.34	0.00162735	NK_CD56bright
TLN1	4.29471e-08	0.554127	0.278	0.145	0.00157062	NK_CD56bright
PATL2	4.18106e-08	0.684016	0.161	0.062	0.00152906	CD4 CTL
MANF	3.86049e-08	0.70773	0.4	0.106	0.00141182	pDC
ARGLU1	3.64971e-08	0.535122	0.619	0.469	0.00133473	NK_CD56bright
MAD2L2	3.38125e-08	0.747391	0.314	0.072	0.00123656	pDC
GNAQ	3.29435e-08	0.50373	0.257	0.049	0.00120478	pDC
MAP2K1	3.20269e-08	0.526038	0.343	0.079	0.00117125	pDC
RBX1	2.68101e-08	0.917215	0.657	0.244	0.000980473	pDC
TRAM1	2.66778e-08	0.834577	0.6	0.214	0.000975634	pDC
TFPT	2.61639e-08	0.520222	0.257	0.049	0.00095684	pDC
FAM228B	2.33735e-08	0.659039	0.2	0.032	0.000854791	pDC
CCDC12	2.32298e-08	0.581695	0.392	0.242	0.000849539	NK_CD56bright
DGKZ	2.29541e-08	0.513325	0.278	0.144	0.000839456	NK_CD56bright
CD3G	2.23224e-08	0.651717	0.583	0.415	0.000816354	CD4 CTL
MOB1A	2.13756e-08	0.63949	0.457	0.127	0.000781726	pDC
A1BG	2.12312e-08	0.758221	0.4	0.105	0.000776446	pDC
NCKAP1L	2.11421e-08	0.638499	0.4	0.101	0.000773189	pDC
NFATC2IP	1.91555e-08	0.654735	0.4	0.103	0.000700535	pDC
ORMDL2	1.88897e-08	0.523212	0.314	0.067	0.000690817	pDC
TARBP1	1.8036e-08	0.596485	0.229	0.04	0.000659594	pDC
SRSF9	1.77891e-08	0.94522	0.6	0.219	0.000650564	pDC
ITGB1	1.77588e-08	0.728151	0.369	0.212	0.000649458	CD4 CTL
MIB2	1.6972e-08	0.594506	0.237	0.114	0.000620684	NK_CD56bright
ZDHHC4	1.67398e-08	0.589399	0.286	0.059	0.00061219	pDC
GNG5	1.67253e-08	0.846992	0.657	0.236	0.000611659	pDC
GLRX5	1.61043e-08	0.652291	0.371	0.088	0.000588949	pDC
CIAO2A	1.51345e-08	0.736274	0.4	0.101	0.000553486	pDC
SSR4	1.50413e-08	0.533205	0.696	0.549	0.000550074	NK_CD56bright
IFI44L	1.44969e-08	0.639395	0.257	0.049	0.000530166	pDC
DUSP2	1.38195e-08	0.564844	0.363	0.197	0.000505393	CD4 CTL
ARPC1B	1.37133e-08	1.01228	0.857	0.515	0.00050151	pDC
AHNAK	1.29105e-08	0.501771	0.304	0.158	0.000472151	NK_CD56bright
NRDC	1.22654e-08	0.76217	0.371	0.091	0.000448558	pDC
MXD4	1.21902e-08	0.612836	0.286	0.056	0.000445809	pDC
NEAT1	9.33436e-09	0.651217	0.673	0.52	0.000341367	CD4 CTL
CHCHD2	9.06399e-09	0.990505	0.886	0.602	0.000331479	pDC
AP1S2	8.5855e-09	0.839733	0.514	0.153	0.00031398	pDC
PFDN2	8.31993e-09	0.674879	0.486	0.133	0.000304268	pDC
AHNAK	7.70101e-09	0.692553	0.31	0.158	0.000281634	CD4 CTL
DEF8	7.1828e-09	0.581736	0.229	0.038	0.000262682	pDC
CD300A	7.10067e-09	0.531737	0.314	0.065	0.000259679	pDC
CHMP5	6.44501e-09	0.576269	0.4	0.095	0.000235701	pDC
SEPTIN7	6.27158e-09	0.645982	0.557	0.431	0.000229358	NK_CD56bright
NDUFS8	6.13243e-09	0.580635	0.371	0.215	0.000224269	NK_CD56bright
CIAO2B	6.04105e-09	0.773594	0.571	0.182	0.000220927	pDC
CTSS	5.90351e-09	0.641158	0.714	0.258	0.000215897	pDC
MIDN	5.4316e-09	0.548687	0.206	0.089	0.000198639	NK_CD56bright
ITGAL	5.29744e-09	0.628139	0.274	0.128	0.000193733	CD4 CTL
FOS	5.28569e-09	0.569917	0.789	0.655	0.000193303	NK_CD56bright
DCTN3	5.04603e-09	0.515029	0.325	0.172	0.000184538	NK_CD56bright
PPIA	4.79134e-09	0.565739	0.982	0.696	0.000175224	Plasmablast
ARAP2	4.65424e-09	0.525802	0.144	0.052	0.00017021	NK_CD56bright
DCK	4.36298e-09	0.771691	0.543	0.159	0.000159559	pDC
AHCY	4.25447e-09	0.626651	0.257	0.047	0.00015559	pDC
NME2	3.87371e-09	0.965637	0.971	0.557	0.000141665	pDC
ND5	3.46912e-09	0.510112	0.857	0.787	0.000126869	CD4 CTL
MACROH2A1	3.30597e-09	0.920324	0.543	0.169	0.000120903	pDC
MDP1	2.89172e-09	0.633403	0.257	0.045	0.000105753	pDC
BAG1	2.36651e-09	0.837935	0.457	0.122	8.65455e-05	pDC
TRIM22	2.36612e-09	0.695876	0.429	0.106	8.65315e-05	pDC
LIME1	2.10456e-09	1.07583	0.857	0.443	7.69657e-05	pDC
ID2	2.00966e-09	0.781546	0.506	0.326	7.34953e-05	CD4 CTL
SRGN	1.98219e-09	1.10214	0.8	0.369	7.24905e-05	pDC
CYTH4	1.97518e-09	1.15973	0.457	0.129	7.22342e-05	pDC
GPAA1	1.93862e-09	0.669138	0.4	0.093	7.08974e-05	pDC
MAP3K2	1.79774e-09	0.634978	0.314	0.062	6.57452e-05	pDC
PTBP3	1.78681e-09	0.827108	0.371	0.085	6.53456e-05	pDC
MLF2	1.62116e-09	0.660579	0.457	0.116	5.92874e-05	pDC
IER2	1.59697e-09	0.559895	0.634	0.466	5.8403e-05	NK_CD56bright
HLA-DQB1	1.5945e-09	0.902953	0.429	0.105	5.83126e-05	pDC
EMC7	1.56846e-09	0.718745	0.4	0.094	5.736e-05	pDC
LDLRAD4	1.56741e-09	0.576894	0.229	0.036	5.73217e-05	pDC
RGS1	1.44616e-09	0.818891	0.314	0.063	5.28874e-05	pDC
PPM1K	1.41818e-09	0.93829	0.486	0.135	5.18641e-05	pDC
CYTOR	1.3945e-09	0.657991	0.208	0.083	5.09982e-05	CD4 CTL
AGPAT2	1.33051e-09	0.728114	0.229	0.036	4.86581e-05	pDC
PPIB	1.24722e-09	1.07702	0.8	0.389	4.56119e-05	pDC
SSR4	1.18203e-09	1.04161	0.886	0.55	4.32282e-05	pDC
NR3C1	1.08681e-09	0.772433	0.486	0.126	3.97456e-05	pDC
SNX14	1.04563e-09	0.515448	0.206	0.085	3.82398e-05	NK_CD56bright
PARP10	8.93202e-10	0.579052	0.343	0.07	3.26653e-05	pDC
RSRP1	8.58008e-10	0.615712	0.515	0.347	3.13782e-05	NK_CD56bright
RNASEK	7.30126e-10	1.06225	0.886	0.519	2.67014e-05	pDC
PHPT1	7.25329e-10	0.733834	0.514	0.139	2.6526e-05	pDC
PPBP	6.34106e-10	1.12653	0.114	0.01	2.31899e-05	pDC
UBE2W	6.08818e-10	0.509492	0.257	0.042	2.22651e-05	pDC
ADA	5.97461e-10	0.736673	0.343	0.071	2.18497e-05	pDC
PYHIN1	5.77599e-10	0.645896	0.244	0.102	2.11234e-05	CD4 CTL
IFIT2	5.75899e-10	0.662777	0.143	0.015	2.10612e-05	pDC
MGAT1	5.61741e-10	0.561498	0.429	0.098	2.05434e-05	pDC
CTSC	4.46519e-10	0.546731	0.335	0.169	1.63296e-05	NK_CD56bright
B4GALT1	4.43376e-10	0.646339	0.196	0.077	1.62147e-05	NK_CD56bright
IFNAR2	4.35577e-10	0.719595	0.429	0.1	1.59295e-05	pDC
ARL1	4.26259e-10	0.670287	0.229	0.035	1.55887e-05	pDC
YWHAQ	4.06008e-10	0.599831	0.371	0.205	1.48481e-05	NK_CD56bright
SRP14	3.53489e-10	1.02448	0.971	0.696	1.29274e-05	pDC
DRAP1	3.5162e-10	0.616655	0.536	0.361	1.28591e-05	NK_CD56bright
SMARCB1	3.23871e-10	0.627967	0.514	0.131	1.18443e-05	pDC
CTBP1	3.22718e-10	1.03527	0.371	0.081	1.18021e-05	pDC
TUBA1B	3.20912e-10	0.765835	0.615	0.269	1.17361e-05	Plasmablast
SNX9	3.14044e-10	0.776256	0.314	0.06	1.14849e-05	pDC
OTULINL	3.0649e-10	0.732828	0.314	0.059	1.12087e-05	pDC
KIF5B	2.63271e-10	0.708322	0.514	0.133	9.6281e-06	pDC
PSMB3	2.53763e-10	0.923976	0.686	0.232	9.28037e-06	pDC
FCRL6	2.38057e-10	0.518166	0.149	0.046	8.706e-06	CD4 CTL
CYP51A1	2.34162e-10	0.559795	0.143	0.014	8.56353e-06	pDC
CALM2	1.92524e-10	1.12513	0.857	0.468	7.0408e-06	pDC
ARHGAP17	1.82574e-10	0.51398	0.2	0.026	6.67691e-06	pDC
RABGAP1L	1.69827e-10	0.616467	0.191	0.074	6.21073e-06	NK_CD56bright
TSC22D3	1.6181e-10	0.514814	0.874	0.609	5.91755e-06	CD16 Mono
DNAJC7	1.42409e-10	1.10222	0.6	0.185	5.20804e-06	pDC
CFL1	1.37825e-10	0.537202	0.857	0.8	5.04038e-06	CD4 CTL
SERF2	1.23459e-10	0.757977	1	0.897	4.51503e-06	pDC
DDAH2	1.23133e-10	0.65334	0.314	0.057	4.50308e-06	pDC
GTF2I	1.1505e-10	0.703575	0.457	0.106	4.20748e-06	pDC
GLIPR1	1.14521e-10	0.873883	0.486	0.122	4.18815e-06	pDC
TMED9	1.13929e-10	1.05044	0.6	0.18	4.1665e-06	pDC
RNASEH2B	1.13127e-10	0.977861	0.543	0.152	4.13715e-06	pDC
STK17A	1.11031e-10	0.702454	0.443	0.266	4.0605e-06	NK_CD56bright
SLC39A10	8.82256e-11	0.536318	0.165	0.057	3.2265e-06	NK_CD56bright
GPX7	7.73825e-11	0.531765	0.229	0.032	2.82996e-06	pDC
PRELID1	7.23529e-11	0.606537	0.5	0.321	2.64602e-06	NK_CD56bright
LGALS1	6.66857e-11	0.967579	0.423	0.227	2.43876e-06	CD4 CTL
QKI	5.76697e-11	0.801528	0.257	0.04	2.10904e-06	pDC
MIF	5.65156e-11	0.509559	0.825	0.716	2.06683e-06	NK_CD56bright
DNAJC1	5.557e-11	0.557979	0.211	0.083	2.03225e-06	NK_CD56bright
NME4	4.40383e-11	0.666971	0.371	0.073	1.61053e-06	pDC
SNRPE	3.83972e-11	1.03857	0.8	0.309	1.40422e-06	pDC
ANTKMT	3.72039e-11	0.562352	0.268	0.12	1.36059e-06	NK_CD56bright
SERPINB6	3.52783e-11	0.508474	0.247	0.103	1.29016e-06	NK_CD56bright
KLRB1	0	3.38356	1	0.245	0	MAIT
GPR65	3.44189e-11	0.589504	0.222	0.088	1.25873e-06	NK_CD56bright
ZNF791	2.9815e-11	0.65256	0.343	0.062	1.09036e-06	pDC
TUBA1B	2.76677e-11	1.45957	0.714	0.27	1.01184e-06	pDC
LAIR1	2.6413e-11	0.693391	0.343	0.062	9.65948e-07	pDC
OGT	2.517e-11	0.638868	0.237	0.099	9.20492e-07	NK_CD56bright
S100A10	2.45221e-11	0.722375	0.667	0.506	8.96798e-07	CD4 CTL
CRIP1	2.42032e-11	0.616951	0.804	0.632	8.85136e-07	CD4 CTL
P4HB	2.41873e-11	1.11187	0.714	0.242	8.84554e-07	pDC
CRTAP	2.1784e-11	0.640525	0.286	0.045	7.96663e-07	pDC
TAGLN2	2.00823e-11	0.799582	0.557	0.385	7.34431e-07	NK_CD56bright
ZDHHC2	1.95625e-11	0.505141	0.229	0.03	7.1542e-07	pDC
NENF	1.83363e-11	0.903089	0.543	0.14	6.70576e-07	pDC
TACC1	1.65197e-11	0.968783	0.4	0.083	6.04141e-07	pDC
RAP1B	1.60903e-11	0.589826	0.593	0.401	5.88437e-07	NK_CD56bright
NFKBIA	1.48178e-11	0.509317	0.629	0.357	5.41903e-07	CD16 Mono
SPCS3	1.18089e-11	1.05539	0.457	0.106	4.31862e-07	pDC
GGA2	1.17017e-11	0.639755	0.343	0.061	4.27942e-07	pDC
ATP5F1E	1.13588e-11	0.878223	0.971	0.918	4.15402e-07	pDC
MBP	1.13297e-11	0.698451	0.376	0.197	4.14339e-07	NK_CD56bright
VEZF1	1.09314e-11	0.536741	0.257	0.037	3.9977e-07	pDC
CCS	1.00989e-11	0.850822	0.429	0.09	3.69328e-07	pDC
ENSG00000267519	9.27929e-12	0.607583	0.237	0.096	3.39353e-07	NK_CD56bright
SLC37A1	7.76288e-12	0.596654	0.171	0.018	2.83896e-07	pDC
UBE2E3	7.50536e-12	0.881204	0.457	0.101	2.74479e-07	pDC
GABARAP	7.12007e-12	1.33254	0.857	0.506	2.60388e-07	pDC
ITGB2	7.04773e-12	0.652558	0.582	0.392	2.57742e-07	NK_CD56bright
SMIM14	6.90468e-12	0.59665	0.371	0.068	2.52511e-07	pDC
GZMK	0	2.37917	0.797	0.074	0	MAIT
RREB1	5.28691e-12	0.613495	0.257	0.036	1.93348e-07	pDC
USF2	5.23846e-12	1.0679	0.429	0.092	1.91576e-07	pDC
FXYD7	5.12044e-12	0.568917	0.134	0.039	1.8726e-07	NK_CD56bright
CNDP2	4.54563e-12	0.688277	0.4	0.077	1.66238e-07	pDC
ICAM3	4.52134e-12	0.522867	0.689	0.394	1.6535e-07	CD16 Mono
ARID5B	3.96942e-12	0.518111	0.26	0.165	1.45166e-07	Treg
CD164	3.92339e-12	1.11162	0.743	0.231	1.43482e-07	pDC
MIAT	3.80194e-12	0.599762	0.161	0.047	1.39041e-07	CD4 CTL
LYST	3.64897e-12	0.576737	0.211	0.078	1.33447e-07	NK_CD56bright
PPP1R14A	3.59631e-12	0.622068	0.171	0.017	1.31521e-07	pDC
CFLAR	3.27804e-12	0.64413	0.381	0.19	1.19881e-07	NK_CD56bright
H4C3	2.74569e-12	1.75454	0.578	0.228	1.00413e-07	Plasmablast
ENSG00000273338	2.69937e-12	1.26429	0.457	0.102	9.87188e-08	pDC
HSP90B1	2.67953e-12	1.21575	0.771	0.269	9.79932e-08	pDC
OGT	2.62225e-12	1.08359	0.457	0.1	9.58982e-08	pDC
MED13L	2.58512e-12	0.666518	0.371	0.067	9.45405e-08	pDC
SPINT2	2.49413e-12	0.956211	0.486	0.114	9.12129e-08	pDC
HCST	2.44905e-12	0.669142	0.786	0.633	8.95643e-08	CD4 CTL
TATDN3	2.3345e-12	0.517807	0.2	0.022	8.5375e-08	pDC
MARS1	2.33249e-12	0.709393	0.257	0.036	8.53014e-08	pDC
NCR3	4.5957e-243	1.77662	0.572	0.085	1.68069e-238	MAIT
REPIN1	1.95452e-12	0.686338	0.371	0.067	7.14786e-08	pDC
WDR81	1.77321e-12	0.506015	0.114	0.008	6.4848e-08	pDC
PPP2R5C	1.68353e-12	0.84479	0.56	0.35	6.15684e-08	CD4 CTL
RASSF1	1.3796e-12	0.563135	0.273	0.112	5.04535e-08	NK_CD56bright
KLRG1	2.89367e-222	1.69936	0.578	0.093	1.05824e-217	MAIT
IL32	1.1904e-12	0.572818	0.734	0.646	4.35342e-08	Treg
TXK	1.17337e-12	0.710983	0.366	0.18	4.29112e-08	NK_CD56bright
MYDGF	1.11857e-12	1.07495	0.6	0.155	4.09074e-08	pDC
DHFR	1.08252e-12	0.582698	0.2	0.022	3.95888e-08	pDC
ATP6V1F	1.07046e-12	0.503052	0.539	0.263	3.91477e-08	CD16 Mono
WDR83OS	1.02901e-12	0.731155	0.479	0.274	3.76321e-08	NK_CD56bright
HLA-A	1.02851e-12	0.656201	0.804	0.679	3.76136e-08	NK_CD56bright
PRKCB	9.90799e-13	1.07768	0.629	0.168	3.62345e-08	pDC
B4GALT1	9.03823e-13	1.24138	0.4	0.077	3.30537e-08	pDC
HLA-C	8.50571e-13	0.570352	0.923	0.892	3.11062e-08	CD4 CTL
TIMM13	7.59173e-13	0.937459	0.629	0.163	2.77637e-08	pDC
CYBA	7.49487e-13	1.39717	0.971	0.728	2.74095e-08	pDC
RORA	7.06516e-13	0.827306	0.405	0.205	2.5838e-08	CD4 CTL
GZMA	1.68985e-208	1.52876	0.864	0.201	6.17996e-204	MAIT
ERN1	6.76538e-13	1.08642	0.457	0.098	2.47417e-08	pDC
ADGRE5	5.79541e-13	0.646913	0.325	0.149	2.11944e-08	NK_CD56bright
MRPL14	4.66272e-13	0.668384	0.273	0.115	1.7052e-08	NK_CD56bright
SEC61G	4.3727e-13	1.41694	0.886	0.392	1.59914e-08	pDC
CD52	4.35748e-13	0.530859	0.94	0.923	1.59357e-08	CD4 CTL
ZFP36	4.27379e-13	0.779527	0.619	0.399	1.56297e-08	NK_CD56bright
SULF2	3.93345e-13	0.637263	0.343	0.055	1.4385e-08	pDC
CRIP1	3.73697e-13	0.60195	0.75	0.631	1.36665e-08	CD14 Mono
TRMT10A	3.34363e-13	0.631985	0.143	0.011	1.2228e-08	pDC
ANKRD28	3.10574e-13	0.50311	0.286	0.039	1.1358e-08	pDC
FMNL1-DT	2.58438e-13	0.519482	0.16	0.048	9.45134e-09	NK_CD56bright
LPGAT1	2.36028e-13	0.567922	0.129	0.034	8.63177e-09	NK_CD56bright
SFT2D1	2.34527e-13	0.861155	0.514	0.112	8.5769e-09	pDC
ARL4C	2.31773e-13	0.734824	0.49	0.279	8.47618e-09	NK_CD56bright
ENSG00000284634	2.24814e-13	0.726519	0.345	0.162	8.22166e-09	NK_CD56bright
CXXC5	2.19106e-13	0.986021	0.4	0.072	8.01291e-09	pDC
HNRNPAB	2.16364e-13	0.705997	0.4	0.071	7.91263e-09	pDC
UCP2	2.16274e-13	1.32875	0.914	0.395	7.90935e-09	pDC
EFHD2	2.09356e-13	0.500712	0.314	0.131	7.65635e-09	NK_CD56bright
ATP6V0B	1.85515e-13	1.09156	0.657	0.183	6.78447e-09	pDC
DAAM1	1.65734e-13	0.567168	0.286	0.039	6.06106e-09	pDC
TPI1	1.6436e-13	0.743394	0.536	0.335	6.0108e-09	NK_CD56bright
RNASET2	1.30365e-13	1.56873	0.8	0.373	4.76758e-09	pDC
OAZ1	1.27163e-13	1.0972	1	0.767	4.65049e-09	pDC
CD2AP	1.18494e-13	0.524327	0.286	0.039	4.33344e-09	pDC
TCL1A	1.08991e-13	1.53954	0.314	0.046	3.98591e-09	pDC
UNC119	8.8937e-14	1.01506	0.4	0.071	3.25251e-09	pDC
PRMT9	8.3939e-14	0.916964	0.457	0.091	3.06973e-09	pDC
ABHD15	7.54227e-14	0.59055	0.171	0.015	2.75828e-09	pDC
CRIP1	7.29275e-14	0.721419	0.789	0.632	2.66703e-09	NK_CD56bright
SSR3	7.02134e-14	1.04193	0.6	0.143	2.56777e-09	pDC
POLR2L	6.83239e-14	0.609849	0.665	0.434	2.49867e-09	NK_CD56bright
OST4	6.28982e-14	0.521601	0.991	0.726	2.30025e-09	Plasmablast
NEAT1	6.21004e-14	0.627281	0.727	0.519	2.27107e-09	NK_CD56bright
LYAR	6.22548e-140	1.506	0.636	0.164	2.27672e-135	MAIT
DUSP2	1.42254e-81	1.48953	0.556	0.192	5.20238e-77	MAIT
TRGC2	1.30911e-177	1.45255	0.457	0.069	4.78756e-173	MAIT
KLF2	2.91331e-14	0.554288	0.683	0.374	1.06543e-09	CD16 Mono
PARK7	2.65636e-14	1.59846	0.857	0.367	9.71456e-10	pDC
PAXX	2.61122e-14	1.22098	0.829	0.275	9.5495e-10	pDC
ANXA1	2.49328e-14	0.691802	0.647	0.338	9.11818e-10	CD16 Mono
CTSD	2.35538e-14	0.745299	0.392	0.191	8.61385e-10	NK_CD56bright
LYPLA1	2.17088e-14	0.950863	0.514	0.108	7.93913e-10	pDC
FXYD5	1.99539e-14	0.627953	0.84	0.698	7.29735e-10	NK_CD56bright
ENSG00000235576	1.93674e-14	0.608223	0.289	0.112	7.08283e-10	NK_CD56bright
ARL6IP4	1.77238e-14	0.588194	0.808	0.499	6.48178e-10	CD16 Mono
H3-3A	1.65351e-14	0.605812	0.991	0.762	6.04704e-10	Plasmablast
PLEK	1.62967e-14	0.727635	0.262	0.091	5.95987e-10	CD4 CTL
RGS1	1.54644e-14	0.628506	0.138	0.062	5.65548e-10	Treg
CD99	1.35246e-14	0.916202	0.583	0.364	4.94607e-10	CD4 CTL
MIF4GD	1.32194e-14	0.928617	0.429	0.077	4.83446e-10	pDC
GATA3	1.31369e-14	0.649222	0.242	0.088	4.8043e-10	NK_CD56bright
MAP1LC3B	1.29504e-14	0.511172	0.425	0.18	4.73609e-10	CD16 Mono
PGD	1.0924e-14	0.868395	0.314	0.043	3.99501e-10	pDC
ODC1	9.46492e-15	0.912409	0.571	0.125	3.46142e-10	pDC
S100A4	1.09188e-120	1.34778	0.981	0.651	3.99313e-116	MAIT
CBX6	8.14341e-15	0.869774	0.486	0.093	2.97812e-10	pDC
IRF1	8.02039e-15	0.703828	0.531	0.305	2.93314e-10	NK_CD56bright
ENSG00000235576	1.32172e-120	1.30678	0.487	0.108	4.83365e-116	MAIT
SYTL3	5.94452e-15	0.532282	0.201	0.063	2.17397e-10	NK_CD56bright
NME2	5.58384e-15	0.68001	0.737	0.556	2.04207e-10	NK_CD56bright
TAGLN2	5.56108e-15	1.63004	0.886	0.385	2.03374e-10	pDC
TRGC2	5.43747e-15	0.83228	0.232	0.074	1.98854e-10	CD4 CTL
PHB	5.3823e-15	1.10778	0.629	0.151	1.96836e-10	pDC
CHD9	4.67833e-15	0.663583	0.247	0.089	1.71091e-10	NK_CD56bright
LDHA	4.10871e-15	0.560421	0.761	0.316	1.5026e-10	Plasmablast
PDIA4	4.00571e-15	0.68168	0.486	0.088	1.46493e-10	pDC
TMEM141	3.83632e-15	0.843161	0.486	0.092	1.40298e-10	pDC
MFSD12	3.47625e-15	0.542774	0.257	0.029	1.2713e-10	pDC
N4BP2	3.46352e-15	0.607826	0.286	0.035	1.26664e-10	pDC
CNP	2.82956e-15	0.844999	0.286	0.036	1.0348e-10	pDC
BAX	2.36586e-15	0.523042	0.551	0.254	8.65219e-11	CD16 Mono
MIF	2.30477e-15	0.731891	0.991	0.716	8.42877e-11	Plasmablast
PSAP	2.21667e-15	1.50169	0.714	0.218	8.1066e-11	pDC
CCDC186	1.97083e-15	1.09391	0.457	0.084	7.20754e-11	pDC
PSENEN	1.95564e-15	0.929682	0.543	0.11	7.15196e-11	pDC
SCAMP4	1.65843e-15	0.666832	0.371	0.055	6.06504e-11	pDC
CGAS	1.59479e-15	0.509686	0.2	0.018	5.83229e-11	pDC
ENSG00000262202	1.5806e-15	0.673233	0.343	0.048	5.7804e-11	pDC
BST2	1.54918e-15	0.864554	0.454	0.236	5.66552e-11	NK_CD56bright
FES	1.38599e-15	0.701904	0.171	0.014	5.06872e-11	pDC
NAGA	1.26389e-15	0.806765	0.171	0.014	4.62216e-11	pDC
PTGES3	1.13439e-15	0.616327	0.671	0.347	4.14859e-11	CD16 Mono
TLE1	1.10612e-15	0.525954	0.144	0.036	4.04519e-11	NK_CD56bright
FGR	1.00567e-15	0.503065	0.227	0.073	3.67782e-11	NK_CD56bright
ARPC5L	9.60999e-16	0.675482	0.371	0.163	3.51447e-11	NK_CD56bright
PSMB8	9.58749e-16	0.518095	0.623	0.298	3.50624e-11	CD16 Mono
CERS6	9.39828e-16	0.62587	0.229	0.023	3.43705e-11	pDC
ENSG00000235576	8.82861e-16	0.894493	0.304	0.112	3.22871e-11	CD4 CTL
SLC4A10	0	1.25281	0.318	0.002	0	MAIT
XBP1	8.28251e-16	0.845597	0.428	0.214	3.029e-11	NK_CD56bright
IL32	6.61087e-93	1.22125	0.955	0.644	2.41766e-88	MAIT
CHCHD2	7.00093e-16	0.530683	0.904	0.6	2.56031e-11	CD16 Mono
S100A6	4.90324e-16	0.596012	0.875	0.743	1.79316e-11	CD4 CTL
IL10RA	4.74313e-16	0.736336	0.361	0.16	1.73461e-11	NK_CD56bright
PABPC4	4.523e-16	0.548439	0.377	0.145	1.65411e-11	CD16 Mono
MAN2B1	4.49149e-16	1.14851	0.514	0.102	1.64258e-11	pDC
ENSG00000287979	4.07564e-16	1.34562	0.457	0.077	1.4905e-11	pDC
UQCRQ	3.89096e-16	0.558845	0.731	0.377	1.42296e-11	CD16 Mono
NCF1	3.68709e-16	1.22912	0.771	0.211	1.3484e-11	pDC
ATP5MF	2.4609e-16	0.591026	0.725	0.38	8.99976e-12	CD16 Mono
ATOX1	2.23453e-16	0.843631	0.543	0.101	8.1719e-12	pDC
ST3GAL2	2.05412e-16	0.731991	0.343	0.046	7.51212e-12	pDC
MRPL23	1.83833e-16	0.513808	0.509	0.216	6.72295e-12	CD16 Mono
TUBA1C	1.83742e-16	0.613601	0.257	0.027	6.71965e-12	pDC
LDHA	1.69565e-16	0.559726	0.647	0.316	6.20117e-12	CD16 Mono
CD2	1.67563e-16	0.525896	0.478	0.343	6.12793e-12	CD4 TEM
ENSG00000273338	1.64028e-16	0.515816	0.305	0.102	5.99867e-12	CD16 Mono
HDAC9	1.32412e-16	0.584704	0.2	0.017	4.84245e-12	pDC
MYL6B	1.29637e-16	0.664372	0.257	0.027	4.74097e-12	pDC
SPCS1	1.26697e-16	1.66716	0.914	0.386	4.63344e-12	pDC
ATP5MG	1.19671e-16	0.62013	0.991	0.815	4.37651e-12	Plasmablast
STMN1	8.46823e-17	0.629131	0.284	0.073	3.09692e-12	Plasmablast
VIM	7.03296e-17	0.928355	0.982	0.647	2.57203e-12	Plasmablast
TOMM6	7.00336e-17	0.559525	0.778	0.421	2.5612e-12	CD16 Mono
AHI1	4.62103e-17	0.767248	0.371	0.052	1.68996e-12	pDC
OFD1	4.37332e-17	1.6152	0.714	0.185	1.59937e-12	pDC
NFKBIA	3.56673e-17	1.08628	0.588	0.357	1.30439e-12	NK_CD56bright
MYL12B	3.36442e-17	0.572539	0.838	0.483	1.2304e-12	CD16 Mono
PFN1	3.13403e-17	0.544364	0.946	0.879	1.14615e-12	CD4 CTL
CLIC1	3.07326e-17	0.741044	0.619	0.379	1.12392e-12	NK_CD56bright
NAA38	2.75872e-17	0.547403	0.515	0.214	1.00889e-12	CD16 Mono
LY6E	2.69192e-17	0.856839	0.655	0.443	9.84462e-13	NK_CD56bright
FIBP	2.53517e-17	0.502957	0.341	0.118	9.27139e-13	CD16 Mono
ITPR2	2.44181e-17	0.618024	0.343	0.043	8.92994e-13	pDC
NME2	2.12816e-17	0.595084	0.904	0.555	7.78289e-13	CD16 Mono
ERCC1	2.05491e-17	0.810559	0.457	0.073	7.515e-13	pDC
GPX4	2.00467e-17	0.657651	0.82	0.486	7.33128e-13	CD16 Mono
ARF1	1.98971e-17	0.513635	0.623	0.286	7.27656e-13	CD16 Mono
HOPX	1.85872e-17	0.66691	0.399	0.155	6.79753e-13	CD4 CTL
ENO1	1.56818e-17	0.542545	0.749	0.384	5.73498e-13	CD16 Mono
ATP6V0E1	1.55217e-17	0.554899	0.778	0.402	5.67644e-13	CD16 Mono
EIF4A3	1.43996e-17	0.954985	0.343	0.044	5.26607e-13	pDC
ZEB2	1.40708e-17	0.987344	0.298	0.102	5.14584e-13	CD4 CTL
CCL5	4.3293e-147	1.17776	0.947	0.322	1.58327e-142	MAIT
TP53I13	1.23729e-17	0.663789	0.371	0.049	4.52489e-13	pDC
LINC00877	1.13323e-17	0.507224	0.143	0.009	4.14433e-13	pDC
CAT	1.03731e-17	1.09461	0.457	0.075	3.79354e-13	pDC
EFHD2	9.39937e-18	0.838111	0.351	0.131	3.43744e-13	CD4 CTL
RUBCN	9.38538e-18	1.16623	0.371	0.051	3.43233e-13	pDC
MAP3K8	7.28458e-18	0.790915	0.4	0.056	2.66404e-13	pDC
HLA-DRB1	6.9128e-18	1.194	0.6	0.118	2.52808e-13	pDC
MLEC	6.84849e-18	0.92365	0.429	0.066	2.50456e-13	pDC
GABARAPL1	6.34019e-18	0.620039	0.18	0.048	2.31867e-13	NK_CD56bright
ZBTB16	3.34939e-150	1.07291	0.307	0.037	1.2249e-145	MAIT
TBC1D9	5.84799e-18	0.613762	0.171	0.012	2.13867e-13	pDC
CYSTM1	5.61569e-18	0.794911	0.229	0.02	2.05372e-13	pDC
FGD2	5.02876e-18	0.98443	0.257	0.025	1.83907e-13	pDC
DEDD2	4.77822e-18	0.506077	0.323	0.107	1.74744e-13	CD16 Mono
CLDND1	4.46998e-18	0.5298	0.216	0.109	1.63472e-13	CD4 TEM
PPP1R9B	4.46205e-18	0.68739	0.286	0.03	1.63182e-13	pDC
BCAP31	4.26809e-18	0.510203	0.473	0.187	1.56088e-13	CD16 Mono
WDR83OS	4.12288e-18	0.514697	0.611	0.274	1.50778e-13	CD16 Mono
DAZAP2	3.91095e-18	0.522977	0.731	0.357	1.43027e-13	CD16 Mono
TNFSF13B	3.76424e-18	0.59592	0.286	0.03	1.37662e-13	pDC
STK17B	3.70532e-18	0.568034	0.611	0.271	1.35507e-13	CD16 Mono
CDKN2D	2.17413e-18	1.30517	0.714	0.174	7.95103e-14	pDC
FKBP11	8.82394e-69	1.04405	0.519	0.18	3.227e-64	MAIT
SNX16	2.02934e-18	0.596774	0.143	0.008	7.42148e-14	pDC
OAZ1	1.87142e-18	0.619954	1	0.766	6.84399e-14	Plasmablast
C12orf75	1.54228e-18	0.959943	0.411	0.166	5.64027e-14	CD4 CTL
EIF2AK4	1.53666e-18	0.893455	0.286	0.03	5.61972e-14	pDC
ZNHIT1	1.51801e-18	0.516618	0.479	0.188	5.55151e-14	CD16 Mono
CDKN2D	1.46898e-18	0.849033	0.397	0.173	5.37222e-14	NK_CD56bright
APMAP	1.45514e-18	0.673049	0.314	0.114	5.3216e-14	NK_CD56bright
SELENOW	1.34161e-18	0.507036	0.329	0.282	4.90641e-14	NK
CUX1	1.31907e-18	1.05867	0.371	0.049	4.82396e-14	pDC
TM9SF3	1.18071e-18	0.974561	0.457	0.07	4.31798e-14	pDC
NDUFB11	1.16133e-18	0.525184	0.963	0.401	4.24711e-14	Plasmablast
UQCR10	1.09003e-18	0.574479	0.76	0.393	3.98634e-14	CD16 Mono
SAMD3	9.93147e-19	0.648752	0.284	0.095	3.63204e-14	NK_CD56bright
TUBB	8.76291e-19	0.581415	0.521	0.217	3.20468e-14	CD16 Mono
RORA	1.31147e-52	1.02857	0.5	0.202	4.79616e-48	MAIT
CST7	2.08552e-119	1.01595	0.733	0.206	7.62696e-115	MAIT
HCST	7.65679e-75	0.993285	0.92	0.63	2.80017e-70	MAIT
LSP1	4.83026e-19	0.639069	0.963	0.461	1.76647e-14	Plasmablast
H2AZ1	4.75257e-19	0.828792	0.798	0.297	1.73806e-14	Plasmablast
UBB	4.40916e-19	0.660521	0.835	0.699	1.61248e-14	NK_CD56bright
LIME1	4.18538e-19	0.638821	0.945	0.441	1.53064e-14	Plasmablast
CYRIB	3.57343e-19	0.551315	0.623	0.28	1.30684e-14	CD16 Mono
FTH1	3.16524e-19	1.28299	1	0.938	1.15756e-14	pDC
PLP2	2.66532e-19	1.8997	0.829	0.281	9.74733e-15	pDC
IL7R	5.83478e-53	0.991579	0.813	0.501	2.13384e-48	MAIT
HSH2D	2.49837e-19	0.715174	0.227	0.066	9.13681e-15	NK_CD56bright
SYNE2	2.28003e-19	0.501834	0.272	0.146	8.33831e-15	CD4 TEM
NDUFA1	2.13151e-19	0.652317	0.972	0.475	7.79513e-15	Plasmablast
SLC39A1	1.87726e-19	0.603038	0.314	0.033	6.86532e-15	pDC
CTSB	1.70702e-19	0.937578	0.514	0.083	6.24276e-15	pDC
CEBPD	4.23944e-133	0.98874	0.31	0.042	1.55041e-128	MAIT
CLTB	1.36882e-19	0.503127	0.395	0.137	5.00593e-15	CD16 Mono
UBE2E2	1.35053e-19	0.531862	0.257	0.023	4.93901e-15	pDC
SNRPG	1.21341e-19	0.523431	0.593	0.248	4.43757e-15	CD16 Mono
GSTP1	1.15341e-19	0.875881	0.572	0.308	4.21815e-15	NK_CD56bright
SEPTIN11	1.13983e-19	0.816618	0.343	0.039	4.16847e-15	pDC
SELPLG	1.13966e-19	1.12807	0.629	0.122	4.16786e-15	pDC
NDUFA2	1.06932e-19	0.574801	0.629	0.273	3.91062e-15	CD16 Mono
COX17	9.61759e-20	0.521272	0.467	0.174	3.51725e-15	CD16 Mono
ID2	3.27513e-43	0.984092	0.626	0.323	1.19775e-38	MAIT
TAGLN2	5.46449e-20	0.6296	0.945	0.384	1.99842e-15	Plasmablast
COMT	5.14757e-20	1.17252	0.514	0.084	1.88252e-15	pDC
GRINA	4.45004e-20	0.6495	0.371	0.044	1.62742e-15	pDC
NEK8	4.23692e-20	0.651354	0.229	0.018	1.54948e-15	pDC
JUNB	3.79844e-20	0.643398	0.988	0.827	1.38913e-15	CD16 Mono
NKG7	7.08041e-157	0.983885	0.989	0.336	2.58938e-152	MAIT
CCDC12	3.30194e-20	0.516364	0.593	0.241	1.20755e-15	CD16 Mono
ATP5MK	3.03666e-20	0.627628	0.82	0.436	1.11054e-15	CD16 Mono
SIDT1	2.47404e-20	0.759115	0.257	0.023	9.04782e-16	pDC
STAM2	2.29271e-20	0.521139	0.143	0.007	8.38468e-16	pDC
IRF2BP2	2.02374e-20	1.27479	0.657	0.134	7.40102e-16	pDC
IL32	1.90341e-20	0.971589	0.875	0.647	6.96097e-16	CD4 CTL
HLA-DMA	1.83269e-20	0.998682	0.629	0.112	6.70233e-16	pDC
GPR65	5.88098e-82	0.97659	0.366	0.085	2.15073e-77	MAIT
CRIP1	1.73504e-20	0.924234	0.904	0.632	6.34522e-16	CD16 Mono
ARL4C	2.86404e-43	0.931083	0.564	0.276	1.04741e-38	MAIT
NCR3	1.67129e-20	0.692261	0.284	0.091	6.11209e-16	NK_CD56bright
PPP1CB	1.65519e-20	0.562078	0.485	0.179	6.05318e-16	CD16 Mono
NDUFA13	1.63392e-20	0.697173	0.936	0.465	5.97541e-16	Plasmablast
CTSW	4.77804e-65	0.894506	0.682	0.287	1.74738e-60	MAIT
PSMB10	1.52527e-20	0.59116	0.659	0.296	5.57805e-16	CD16 Mono
CD74	1.38418e-20	2.4232	1	0.509	5.0621e-16	pDC
CTSC	1.35825e-20	1.2656	0.771	0.169	4.96726e-16	pDC
JAK1	1.31731e-20	0.920818	0.582	0.339	4.81753e-16	NK_CD56bright
CD44	1.21368e-20	0.848701	0.711	0.47	4.43855e-16	NK_CD56bright
POLE4	1.16998e-20	0.516855	0.485	0.18	4.27873e-16	CD16 Mono
NDUFB8	1.15392e-20	0.532778	0.927	0.362	4.22001e-16	Plasmablast
ADAM8	8.83346e-21	0.684335	0.211	0.057	3.23049e-16	NK_CD56bright
TMEM50A	8.61347e-21	0.514489	0.509	0.192	3.15003e-16	CD16 Mono
GZMA	8.20836e-21	0.697557	0.5	0.208	3.00188e-16	NK_CD56bright
ACTR3	5.60605e-21	0.623999	0.659	0.293	2.05019e-16	CD16 Mono
SLC25A3	5.11056e-21	0.650156	0.917	0.381	1.86898e-16	Plasmablast
SPOCK2	5.88126e-34	0.884319	0.441	0.207	2.15083e-29	MAIT
ZEB2	4.74821e-21	1.16957	0.6	0.102	1.73647e-16	pDC
MMP24OS	3.95376e-21	0.510871	0.407	0.137	1.44593e-16	CD16 Mono
ND1	3.79342e-21	0.539571	1	0.948	1.38729e-16	CD16 Mono
PYCARD	3.73115e-21	1.24595	0.714	0.144	1.36452e-16	pDC
YPEL5	3.23714e-21	0.660645	0.539	0.214	1.18385e-16	CD16 Mono
CDC42	3.01256e-21	0.849682	0.898	0.548	1.10172e-16	CD16 Mono
LAPTM5	2.87852e-21	0.692625	0.946	0.687	1.0527e-16	CD16 Mono
TMEM59	2.58263e-21	0.517621	0.353	0.303	9.44494e-17	NK
BRK1	2.57677e-21	0.669449	0.713	0.327	9.42352e-17	CD16 Mono
ARPC4	2.38544e-21	0.77037	0.665	0.324	8.7238e-17	CD16 Mono
VEGFB	1.62723e-21	0.567524	0.257	0.021	5.95093e-17	pDC
TSPOAP1-AS1	1.38798e-21	0.608691	0.17	0.038	5.07597e-17	NK_CD56bright
MEF2D	1.37739e-21	0.602565	0.286	0.026	5.03724e-17	pDC
PSMD4	1.33556e-21	0.524924	0.509	0.19	4.88426e-17	CD16 Mono
CD55	1.32196e-21	0.504095	0.431	0.148	4.83455e-17	CD16 Mono
SLC25A3	1.1354e-21	0.660447	0.772	0.381	4.15229e-17	CD16 Mono
PPP4C	1.00988e-21	0.523138	0.473	0.168	3.69323e-17	CD16 Mono
ALOX5AP	1.85265e-46	0.87418	0.463	0.184	6.77533e-42	MAIT
IGLC1	6.09227e-22	1.27252	0.183	0.09	2.22801e-17	B memory
HLA-DPA1	5.87569e-22	1.59825	0.886	0.224	2.1488e-17	pDC
JAML	5.66239e-22	1.39711	0.571	0.099	2.07079e-17	pDC
UBE2L6	4.63062e-22	0.630805	0.455	0.164	1.69346e-17	CD16 Mono
RAN	4.06855e-22	0.703559	0.844	0.319	1.48791e-17	Plasmablast
ENSG00000287979	1.66132e-37	0.847449	0.251	0.075	6.07561e-33	MAIT
RAP1B	3.96966e-22	0.709665	0.796	0.4	1.45174e-17	CD16 Mono
CIAO2B	3.73085e-22	0.525291	0.497	0.18	1.36441e-17	CD16 Mono
EIF4A1	3.02586e-22	0.669277	0.886	0.507	1.10659e-17	CD16 Mono
IGFLR1	2.67424e-22	1.62429	0.657	0.132	9.77996e-18	pDC
PLEK	2.55496e-22	1.28781	0.571	0.092	9.34374e-18	pDC
ARHGDIB	2.27301e-22	0.64503	0.958	0.772	8.31264e-18	CD16 Mono
HLA-DMB	2.16853e-22	1.19671	0.543	0.082	7.93054e-18	pDC
YPEL3	2.11308e-22	0.527813	0.283	0.22	7.72776e-18	NK
PHACTR2	2.09737e-63	0.794277	0.227	0.044	7.67028e-59	MAIT
KRTCAP2	2.06851e-22	0.644708	0.945	0.39	7.56474e-18	Plasmablast
CDK2AP2	1.97707e-22	1.10726	0.686	0.124	7.23035e-18	pDC
LSM3	1.8816e-22	0.514825	0.271	0.208	6.8812e-18	NK
TMEM219	1.67261e-22	0.551327	0.575	0.222	6.11691e-18	CD16 Mono
GNG2	1.63173e-22	0.562849	0.377	0.119	5.96742e-18	CD16 Mono
SLC25A5	1.29894e-22	0.742586	0.908	0.358	4.75035e-18	Plasmablast
GLRX	1.05575e-22	0.604228	0.521	0.193	3.86098e-18	CD16 Mono
DDX3X	7.03889e-23	0.546572	0.369	0.317	2.57419e-18	NK
A2M-AS1	7.92581e-91	0.768201	0.235	0.035	2.89855e-86	MAIT
HLA-DPB1	5.48731e-23	1.62465	0.943	0.255	2.00676e-18	pDC
ATP5MF	5.43536e-23	0.673118	0.945	0.38	1.98776e-18	Plasmablast
SHKBP1	5.31729e-23	0.537498	0.389	0.124	1.94459e-18	CD16 Mono
KLF3	4.38802e-23	0.645053	0.509	0.189	1.60474e-18	CD16 Mono
PIK3AP1	4.28812e-23	0.532367	0.286	0.024	1.56821e-18	pDC
PSMA7	4.21728e-23	0.749342	0.826	0.448	1.5423e-18	CD16 Mono
RHOC	3.82581e-23	0.669271	0.335	0.109	1.39914e-18	NK_CD56bright
FMNL1	3.17743e-23	0.604972	0.557	0.216	1.16202e-18	CD16 Mono
MYO1F	2.79474e-23	1.01077	0.506	0.209	1.02207e-18	CD4 CTL
TAOK3	2.69401e-23	0.503209	0.242	0.174	9.85226e-19	NK
RNASET2	2.58492e-23	0.502369	0.578	0.37	9.45331e-19	CD14 Mono
CNPY3	2.47901e-23	1.55962	0.771	0.173	9.06597e-19	pDC
CXCR4	8.54493e-31	0.766586	0.751	0.533	3.12496e-26	MAIT
UBE2J1	2.36093e-23	1.14667	0.6	0.095	8.63417e-19	pDC
PRDX1	2.27115e-23	0.695292	0.521	0.195	8.30583e-19	CD16 Mono
ACTG1	1.90745e-23	0.698368	0.97	0.748	6.97575e-19	CD16 Mono
PSMB1	1.51234e-23	0.511859	0.927	0.325	5.53077e-19	Plasmablast
ENSG00000273338	1.19681e-23	0.541045	0.175	0.099	4.37686e-19	B naive
TIGIT	1.03345e-23	0.512216	0.131	0.044	3.77943e-19	Treg
KLF6	9.74712e-24	0.721423	0.826	0.44	3.56462e-19	CD16 Mono
HMGN2	9.16527e-24	0.741263	0.898	0.531	3.35183e-19	CD16 Mono
GPR171	3.36685e-58	0.749503	0.243	0.053	1.23129e-53	MAIT
CLTA	8.42836e-24	0.519193	0.401	0.126	3.08234e-19	CD16 Mono
C7orf50	7.4482e-24	0.597954	0.377	0.115	2.72388e-19	CD16 Mono
NHLRC3	6.75729e-24	0.838785	0.325	0.107	2.47121e-19	NK_CD56bright
ENSG00000266378	6.5345e-24	0.75714	0.171	0.009	2.38973e-19	pDC
LYAR	6.4648e-24	1.0248	0.452	0.169	2.36424e-19	CD4 CTL
TMEM59	4.60886e-24	0.511165	0.899	0.305	1.68551e-19	Plasmablast
CHCHD2	4.32647e-24	0.966668	0.991	0.601	1.58223e-19	Plasmablast
NDUFB4	3.56292e-24	0.631262	0.899	0.333	1.303e-19	Plasmablast
VAMP8	3.48681e-24	2.0033	0.971	0.339	1.27516e-19	pDC
PSME2	3.29054e-24	0.763152	0.737	0.342	1.20338e-19	CD16 Mono
SSR2	3.22981e-24	0.80884	1	0.571	1.18117e-19	Plasmablast
COX6A1	3.22883e-24	0.817764	0.982	0.449	1.18082e-19	Plasmablast
ENSG00000276216	1.69543e-36	0.742991	0.225	0.063	6.20036e-32	MAIT
RNF181	3.06409e-24	0.5768	0.443	0.145	1.12057e-19	CD16 Mono
COX7A2	2.62734e-24	0.834885	0.982	0.582	9.60843e-20	Plasmablast
FCHSD2	2.36015e-24	0.725485	0.257	0.019	8.6313e-20	pDC
PSMB1	2.31826e-24	0.504794	0.379	0.323	8.4781e-20	NK
CKLF	5.61927e-31	0.738048	0.479	0.238	2.05502e-26	MAIT
PRR13	1.47541e-24	0.695312	0.82	0.41	5.39573e-20	CD16 Mono
TMEM154	1.46055e-24	0.518554	0.299	0.077	5.34139e-20	CD16 Mono
SFT2D2	1.29504e-24	1.06873	0.429	0.049	4.7361e-20	pDC
COBLL1	1.26788e-24	0.782898	0.257	0.019	4.63678e-20	pDC
SLC25A5	1.23297e-24	0.790769	0.743	0.357	4.50909e-20	CD16 Mono
NDUFS6	1.00846e-24	0.574662	0.569	0.211	3.68804e-20	CD16 Mono
SF3B2	9.65651e-25	0.519113	0.33	0.268	3.53148e-20	NK
ARHGAP30	9.09591e-25	0.523841	0.298	0.231	3.32647e-20	NK
ATG101	9.05803e-25	0.823019	0.371	0.037	3.31261e-20	pDC
GAPDH	8.19709e-25	1.41161	0.972	0.733	2.99776e-20	Plasmablast
POLD4	7.57795e-25	0.733223	0.647	0.273	2.77133e-20	CD16 Mono
XBP1	4.85611e-27	0.726235	0.43	0.212	1.77593e-22	MAIT
FDPS	6.73866e-25	0.500916	0.192	0.127	2.4644e-20	NK
RUNX2	6.59227e-25	0.638164	0.343	0.032	2.41086e-20	pDC
SF3B5	4.88748e-25	0.595703	0.936	0.333	1.7874e-20	Plasmablast
PLAC8	4.35782e-25	2.28912	1	0.415	1.5937e-20	pDC
SH3BGRL3	3.38051e-25	0.900293	0.899	0.775	1.23629e-20	CD4 CTL
NDUFS7	3.22176e-25	0.616481	0.593	0.224	1.17823e-20	CD16 Mono
CYTIP	3.18733e-25	0.736533	0.581	0.223	1.16564e-20	CD16 Mono
NFKBIA	6.2246e-20	0.722839	0.543	0.356	2.2764e-15	MAIT
TRMT112	2.79571e-25	0.608489	0.963	0.339	1.02242e-20	Plasmablast
KLRB1	1.92243e-25	1.10036	0.595	0.254	7.0305e-21	CD4 CTL
NDUFB5	1.76303e-25	0.65422	0.485	0.168	6.44757e-21	CD16 Mono
UBC	1.67708e-25	0.920308	0.922	0.7	6.13325e-21	CD16 Mono
CASP4	1.66246e-25	0.510625	0.27	0.201	6.07979e-21	NK
TRIP6	1.53376e-25	0.52338	0.171	0.008	5.60911e-21	pDC
EIF1B	1.38839e-25	0.529046	0.274	0.182	5.07747e-21	B naive
PSMB6	1.35769e-25	0.501981	0.252	0.183	4.9652e-21	NK
AP2M1	1.34594e-25	0.508228	0.315	0.25	4.92222e-21	NK
HERPUD1	1.12609e-25	1.74691	0.743	0.149	4.11822e-21	pDC
WDR1	1.03897e-25	0.58057	0.533	0.187	3.79962e-21	CD16 Mono
COMMD7	1.03838e-25	0.512428	0.211	0.143	3.79746e-21	NK
PTPN2	9.15885e-26	0.505227	0.261	0.19	3.34948e-21	NK
ITGB1	9.05056e-26	0.646512	0.679	0.211	3.30988e-21	Plasmablast
ORAI3	8.89636e-26	0.670913	0.343	0.031	3.25349e-21	pDC
PTPN12	7.7718e-26	0.592823	0.186	0.038	2.84223e-21	NK_CD56bright
FKBP11	7.60556e-26	0.568675	0.34	0.182	2.78143e-21	CD4 TEM
CYB561A3	6.88268e-26	1.55122	0.571	0.086	2.51707e-21	pDC
SUPT4H1	6.62178e-26	0.511043	0.236	0.164	2.42165e-21	NK
MYO1F	1.02919e-34	0.705173	0.471	0.207	3.76386e-30	MAIT
COX7B	5.22972e-26	0.68296	0.784	0.357	1.91256e-21	CD16 Mono
GSTP1	3.80729e-26	0.69043	0.862	0.308	1.39236e-21	Plasmablast
LAMTOR5	3.71594e-26	0.628063	0.575	0.211	1.35896e-21	CD16 Mono
BRI3	3.70652e-26	1.1704	0.571	0.079	1.35551e-21	pDC
PFKL	3.59129e-26	0.528766	0.293	0.073	1.31337e-21	CD16 Mono
RAB7A	3.56566e-26	0.513801	0.25	0.18	1.304e-21	NK
ERGIC1	3.45052e-26	0.517807	0.251	0.056	1.26189e-21	CD16 Mono
COX7B	2.97231e-26	0.811289	0.89	0.358	1.087e-21	Plasmablast
NME2	2.86465e-26	0.527341	0.746	0.553	1.04763e-21	CD14 Mono
RBM47	2.5513e-26	0.627443	0.171	0.008	9.33037e-22	pDC
SLC44A1	2.3872e-26	0.578846	0.155	0.028	8.73023e-22	NK_CD56bright
SERP1	2.02513e-26	0.792651	0.88	0.519	7.40609e-22	CD16 Mono
UQCRH	1.98389e-26	0.99452	0.982	0.543	7.2553e-22	Plasmablast
NDUFA12	1.69306e-26	0.519523	0.326	0.26	6.19169e-22	NK
CDC42EP3	1.66386e-26	0.602986	0.299	0.075	6.08489e-22	CD16 Mono
PRF1	1.51764e-26	0.530469	0.407	0.131	5.55015e-22	NK_CD56bright
LAPTM5	1.49126e-26	0.530537	0.834	0.685	5.4537e-22	B intermediate
HERPUD1	1.4828e-26	0.666948	0.455	0.147	5.42275e-22	CD16 Mono
ACTR3	1.32313e-26	0.501163	0.357	0.29	4.83883e-22	NK
VDAC1	1.3104e-26	0.524598	0.425	0.128	4.79225e-22	CD16 Mono
SELENOS	1.30029e-26	1.86876	0.686	0.123	4.75529e-22	pDC
PRKAR1A	1.20078e-26	0.541974	0.395	0.114	4.39138e-22	CD16 Mono
NDUFA13	1.13511e-26	0.523938	0.683	0.462	4.15123e-22	CD14 Mono
PRELID1	1.0837e-26	0.616539	0.936	0.32	3.96321e-22	Plasmablast
DDX3X	1.07499e-26	0.505886	0.543	0.317	3.93135e-22	CD14 Mono
GMFG	1.05089e-26	0.740958	0.94	0.63	3.84322e-22	CD16 Mono
ENSG00000265206	9.85662e-27	0.701728	0.617	0.237	3.60466e-22	CD16 Mono
FCGRT	9.76043e-27	1.16286	0.629	0.094	3.56949e-22	pDC
ATP5F1B	9.56854e-27	0.763751	0.635	0.253	3.49931e-22	CD16 Mono
PSMB3	8.08308e-27	0.680499	0.605	0.23	2.95606e-22	CD16 Mono
GPX1	6.9742e-27	0.81806	0.617	0.254	2.55053e-22	CD16 Mono
BAX	6.7099e-27	0.53401	0.32	0.25	2.45388e-22	NK
PLA2G6	6.00139e-27	0.510357	0.103	0.013	2.19477e-22	NK_CD56bright
PSMB3	4.97207e-27	0.533202	0.428	0.229	1.81834e-22	CD14 Mono
ERN1	9.15754e-32	0.698713	0.273	0.096	3.34901e-27	MAIT
KLF6	4.81369e-27	0.732615	0.601	0.438	1.76041e-22	CD4 TEM
PAK2	4.43009e-27	0.502166	0.346	0.167	1.62013e-22	CD14 Mono
RSRP1	3.9306e-27	0.530447	0.403	0.343	1.43746e-22	NK
ITGA4	3.87724e-27	0.613415	0.503	0.164	1.41794e-22	CD16 Mono
ZNHIT1	3.52569e-27	0.53204	0.256	0.184	1.28938e-22	NK
TGFBR3	3.35606e-27	0.713429	0.179	0.031	1.22734e-22	CD4 CTL
MCRIP1	2.83787e-27	0.509319	0.21	0.139	1.03784e-22	NK
PARVG	2.65086e-27	0.534123	0.335	0.087	9.69445e-23	CD16 Mono
CAPG	2.62734e-27	1.10745	0.514	0.063	9.60845e-23	pDC
GRB2	2.55664e-27	0.657403	0.527	0.183	9.3499e-23	CD16 Mono
GNB2	2.37925e-27	0.508925	0.254	0.18	8.70114e-23	NK
IDH3G	1.72037e-27	0.57099	0.425	0.128	6.29158e-23	CD16 Mono
TMED2	1.54496e-27	0.525031	0.336	0.265	5.65008e-23	NK
AKAP13	1.53053e-27	0.519023	0.283	0.207	5.5973e-23	NK
MGST2	1.51388e-27	1.06666	0.286	0.021	5.53642e-23	pDC
GNG10	1.36329e-27	0.604836	0.401	0.116	4.98569e-23	CD16 Mono
PFN1	1.34393e-27	0.661716	0.959	0.879	4.9149e-23	NK_CD56bright
BST2	1.3256e-27	0.710354	0.617	0.235	4.84787e-23	CD16 Mono
FMNL3	1.14858e-27	0.798174	0.286	0.021	4.20048e-23	pDC
C1orf21	1.09138e-27	0.769221	0.22	0.044	3.9913e-23	CD4 CTL
SQSTM1	1.0878e-27	0.52726	0.248	0.174	3.97818e-23	NK
CD8A	1.68174e-24	0.697787	0.302	0.127	6.15029e-20	MAIT
PSMA7	1.00372e-27	0.544873	0.68	0.446	3.67069e-23	CD14 Mono
CCL4	9.22963e-28	1.07404	0.452	0.149	3.37537e-23	CD4 CTL
C17orf49	8.53411e-28	1.04943	0.526	0.233	3.12101e-23	NK_CD56bright
ENSG00000265206	8.50202e-28	0.511218	0.42	0.234	3.10927e-23	B intermediate
LYN	7.4867e-28	1.18792	0.486	0.055	2.73796e-23	pDC
CORO1A	6.66833e-28	0.744942	0.952	0.724	2.43867e-23	CD16 Mono
SELENOS	5.97984e-28	0.610178	0.419	0.122	2.18689e-23	CD16 Mono
NOP10	5.09131e-28	0.558508	0.29	0.217	1.86194e-23	NK
TNFAIP3	4.89779e-28	0.694372	0.316	0.161	1.79117e-23	CD4 TEM
RASSF5	4.81834e-28	0.536489	0.238	0.166	1.76211e-23	NK
IFI6	4.67408e-28	0.722738	0.419	0.126	1.70936e-23	CD16 Mono
COX6A1	4.59361e-28	0.810855	0.856	0.449	1.67993e-23	CD16 Mono
ACTN4	4.14124e-28	0.797135	0.278	0.073	1.51449e-23	NK_CD56bright
MYDGF	3.79198e-28	0.533618	0.497	0.154	1.38677e-23	CD16 Mono
HLA-DRA	3.69204e-28	1.55422	0.971	0.195	1.35022e-23	pDC
SNRPG	3.40518e-28	0.506332	0.826	0.247	1.24531e-23	Plasmablast
C18orf32	2.93097e-28	0.659198	0.605	0.216	1.07189e-23	CD16 Mono
PPP1R15A	2.85173e-28	0.504339	0.415	0.308	1.04291e-23	B naive
HIGD2A	2.68248e-28	0.865654	0.862	0.452	9.81009e-24	CD16 Mono
GBP2	2.67615e-28	0.814076	0.419	0.127	9.78693e-24	CD16 Mono
SRSF2	2.29581e-28	0.522205	0.438	0.386	8.39602e-24	NK
PPIB	2.80717e-31	0.697138	0.642	0.385	1.02661e-26	MAIT
SPG21	1.90852e-28	0.555964	0.383	0.105	6.97965e-24	CD16 Mono
COPS9	1.6189e-28	0.529795	0.395	0.333	5.92049e-24	NK
TPP1	1.57265e-28	0.503792	0.311	0.075	5.75133e-24	CD16 Mono
ITM2B	1.55043e-28	0.883415	0.988	0.731	5.67007e-24	CD16 Mono
GSN	1.35139e-28	0.66758	0.286	0.02	4.94216e-24	pDC
M6PR	1.23972e-28	0.603519	0.515	0.167	4.5338e-24	CD16 Mono
CTNNBIP1	1.03458e-28	0.653499	0.196	0.039	3.78355e-24	NK_CD56bright
PSME2	7.40971e-29	0.810216	0.936	0.342	2.7098e-24	Plasmablast
SAMHD1	7.03907e-29	0.685725	0.611	0.223	2.57426e-24	CD16 Mono
ATP5PF	6.86054e-29	0.777843	0.927	0.342	2.50897e-24	Plasmablast
UBL5	4.69995e-29	0.526222	0.75	0.521	1.71882e-24	CD14 Mono
SEC61G	4.02885e-29	0.532747	0.639	0.387	1.47339e-24	CD14 Mono
IDH3A	3.58971e-29	0.904265	0.343	0.028	1.31279e-24	pDC
PGAM1	3.24388e-29	0.51527	0.241	0.166	1.18632e-24	NK
CD2	3.16728e-29	1.17466	0.644	0.344	1.15831e-24	NK_CD56bright
RNF122	3.06155e-29	0.584524	0.114	0.003	1.11964e-24	pDC
NDUFB10	2.96969e-29	0.560998	0.881	0.272	1.08605e-24	Plasmablast
VTI1B	2.91719e-29	0.526337	0.347	0.088	1.06684e-24	CD16 Mono
LINC00299	2.26946e-29	0.55306	0.149	0.024	8.29964e-25	NK_CD56bright
TPM3	1.92706e-29	0.510512	0.676	0.437	7.04744e-25	CD14 Mono
TM9SF2	1.91426e-29	1.0259	0.514	0.059	7.00064e-25	pDC
PSMA6	1.74188e-29	0.503042	0.263	0.186	6.37022e-25	NK
ATP5MC3	1.73091e-29	0.52049	0.393	0.33	6.33012e-25	NK
PTP4A2	1.62094e-29	0.533464	0.395	0.325	5.92795e-25	NK
LCP1	6.51041e-23	0.665998	0.439	0.234	2.38092e-18	MAIT
RUNX3	1.34388e-29	1.00783	0.381	0.122	4.91472e-25	NK_CD56bright
CHST12	1.25188e-29	0.889618	0.397	0.13	4.57824e-25	NK_CD56bright
MICOS10	1.16719e-29	0.508343	0.578	0.334	4.26855e-25	CD14 Mono
POLD4	1.16475e-29	0.569454	0.465	0.271	4.2596e-25	B intermediate
IGHM	1.1623e-29	5.26626	0.578	0.167	4.25064e-25	Plasmablast
RPL22L1	1.03542e-29	0.555788	0.448	0.257	3.78664e-25	B intermediate
ENSG00000272009	9.12717e-30	0.550912	0.274	0.124	3.3379e-25	B intermediate
BRD2	8.89513e-30	0.549059	0.222	0.147	3.25304e-25	NK
SERP1	8.32279e-30	0.964136	0.991	0.52	3.04373e-25	Plasmablast
B2M	7.69755e-30	0.551333	1	1	2.81507e-25	CD4 CTL
SEC61B	7.13867e-30	2.65603	0.971	0.324	2.61068e-25	pDC
COX6B1	6.47216e-30	0.825282	0.91	0.597	2.36693e-25	CD16 Mono
HM13	6.14653e-30	0.560758	0.383	0.102	2.24785e-25	CD16 Mono
NR4A2	6.00707e-30	0.570408	0.217	0.141	2.19685e-25	NK
LSP1	5.39323e-30	0.902699	0.868	0.461	1.97236e-25	CD16 Mono
PSMA4	5.05184e-30	0.699173	0.599	0.209	1.84751e-25	CD16 Mono
SKAP2	5.03097e-30	1.10235	0.486	0.052	1.83988e-25	pDC
CYC1	4.74656e-30	0.507506	0.214	0.138	1.73587e-25	NK
ATP5F1D	4.21789e-30	0.557798	0.737	0.506	1.54253e-25	CD14 Mono
FKBP2	3.90783e-30	0.84724	0.429	0.04	1.42913e-25	pDC
TAPBP	3.83034e-30	0.536904	0.35	0.275	1.40079e-25	NK
PKN1	3.3359e-30	0.527421	0.407	0.11	1.21997e-25	CD16 Mono
RPS19BP1	2.83527e-30	0.538703	0.287	0.209	1.03689e-25	NK
UQCRH	2.60466e-30	0.535767	0.759	0.54	9.52552e-26	CD14 Mono
ISG15	2.52358e-30	0.910134	0.394	0.202	9.22897e-26	CD14 Mono
PPP1CA	2.17531e-30	0.783539	0.796	0.36	7.95534e-26	CD16 Mono
SMAP2	1.95698e-30	0.676602	0.497	0.153	7.15686e-26	CD16 Mono
RAB5C	1.75917e-30	0.627871	0.557	0.181	6.43344e-26	CD16 Mono
GPM6B	1.6275e-30	1.04103	0.371	0.031	5.95194e-26	pDC
S100A6	5.3368e-53	0.662643	0.944	0.741	1.95172e-48	MAIT
LMBRD1	1.43325e-30	0.534995	0.239	0.14	5.24153e-26	B naive
CAPZB	1.36383e-30	0.875587	0.85	0.415	4.98768e-26	CD16 Mono
CDKN2D	1.03956e-30	0.704795	0.533	0.172	3.80179e-26	CD16 Mono
ATP5F1A	1.02175e-30	0.806442	0.899	0.323	3.73665e-26	Plasmablast
RNF167	9.93018e-31	0.524255	0.238	0.159	3.63157e-26	NK
HNRNPA3	9.67996e-31	0.547182	0.407	0.341	3.54006e-26	NK
CMTM3	8.96569e-31	0.516966	0.194	0.12	3.27884e-26	NK
ODF2L	9.09228e-22	0.662302	0.337	0.162	3.32514e-17	MAIT
ARL6IP1	7.99262e-31	0.516939	0.761	0.211	2.92298e-26	Plasmablast
CALR	7.8466e-31	0.53059	0.402	0.312	2.86958e-26	CD8 TEM
SNRNP25	7.23652e-31	1.15498	0.457	0.046	2.64647e-26	pDC
POLR3GL	7.0982e-31	0.530509	0.274	0.194	2.59588e-26	NK
NME2	6.83419e-31	1.04984	0.982	0.556	2.49933e-26	Plasmablast
JUND	6.40155e-31	0.536096	0.327	0.218	2.34111e-26	B naive
AREG	6.18788e-31	0.90973	0.206	0.041	2.26297e-26	NK_CD56bright
RAB18	1.45047e-30	0.66071	0.27	0.097	5.30453e-26	MAIT
IRF1	5.48109e-31	0.534036	0.395	0.3	2.00449e-26	CD8 TEM
CHMP2A	5.05922e-31	0.518856	0.242	0.164	1.85021e-26	NK
SNHG7	4.56333e-31	0.566202	0.485	0.281	1.66886e-26	B intermediate
TIMM8B	4.54266e-31	0.52864	0.377	0.096	1.66129e-26	CD16 Mono
ERN1	3.55116e-31	0.538965	0.233	0.095	1.2987e-26	CD4 TEM
SLIRP	3.5451e-31	0.716818	0.509	0.16	1.29648e-26	CD16 Mono
GNG7	3.47503e-31	1.03087	0.486	0.05	1.27085e-26	pDC
BIRC3	3.33466e-31	0.59091	0.362	0.184	1.21952e-26	B intermediate
EIF4A1	5.88716e-26	0.657859	0.719	0.506	2.15299e-21	MAIT
COTL1	2.81712e-31	1.04977	0.701	0.379	1.03025e-26	NK_CD56bright
SEC61G	8.96806e-24	0.657533	0.612	0.389	3.27971e-19	MAIT
ZNF706	2.45448e-31	0.709756	0.605	0.207	8.97628e-27	CD16 Mono
TMPO	2.35769e-31	0.587336	0.347	0.085	8.62233e-27	CD16 Mono
OSTF1	1.79079e-31	0.666887	0.629	0.217	6.54908e-27	CD16 Mono
ENY2	1.70025e-31	0.790455	0.563	0.189	6.21797e-27	CD16 Mono
PSMB9	1.54225e-31	0.865488	0.796	0.38	5.64017e-27	CD16 Mono
H2AZ2	1.45355e-31	0.656807	0.881	0.266	5.31577e-27	Plasmablast
YWHAZ	1.45199e-31	0.568128	0.652	0.406	5.31008e-27	CD14 Mono
ATOX1	1.40714e-31	0.521505	0.166	0.095	5.14604e-27	NK
UQCR10	1.23127e-31	0.544183	0.639	0.39	4.50287e-27	CD14 Mono
H2AZ1	1.14316e-31	0.526735	0.535	0.295	4.18065e-27	CD14 Mono
HCLS1	1.06419e-31	0.887308	0.653	0.258	3.89185e-27	CD16 Mono
ISG15	1.04511e-31	1.10218	0.569	0.203	3.82206e-27	CD16 Mono
FLNB	9.23833e-32	0.936022	0.371	0.03	3.37855e-27	pDC
ZFP36L2	7.04225e-25	0.657145	0.834	0.663	2.57542e-20	MAIT
CYCS	8.69717e-32	0.586893	0.872	0.258	3.18064e-27	Plasmablast
MACF1	8.65089e-32	0.519077	0.188	0.113	3.16372e-27	NK
SCAND1	8.04462e-32	0.527403	0.537	0.291	2.942e-27	CD14 Mono
MCL1	7.88776e-32	0.784966	0.647	0.236	2.88463e-27	CD16 Mono
CD4	7.40558e-32	1.39501	0.571	0.069	2.70829e-27	pDC
ANXA1	1.98027e-32	0.653274	0.623	0.336	7.24206e-28	MAIT
MTDH	6.80038e-32	0.928228	0.927	0.334	2.48697e-27	Plasmablast
TYROBP	6.63782e-32	1.71914	0.971	0.186	2.42752e-27	pDC
HLA-DRB5	6.41474e-32	0.909017	0.186	0.03	2.34593e-27	CD16 Mono
CHCHD10	5.63608e-32	0.806031	0.647	0.235	2.06117e-27	CD16 Mono
DUSP2	4.82298e-32	1.12875	0.505	0.195	1.76381e-27	NK_CD56bright
NAA38	4.49754e-32	0.59997	0.29	0.209	1.64479e-27	NK
GUSB	4.40044e-32	0.521318	0.251	0.049	1.60929e-27	CD16 Mono
ENSG00000261971	3.80416e-32	0.757295	0.206	0.039	1.39122e-27	NK_CD56bright
IFI16	3.76718e-32	0.56395	0.306	0.197	1.3777e-27	B naive
CKLF	3.51995e-32	0.508573	0.331	0.234	1.28728e-27	CD8 TEM
ERH	3.30817e-32	0.619086	0.899	0.271	1.20983e-27	Plasmablast
ENSG00000265206	3.08951e-32	1.3089	0.562	0.237	1.12986e-27	NK_CD56bright
SAR1A	3.02127e-32	0.543164	0.177	0.103	1.10491e-27	NK
JUN	2.83437e-32	0.55761	0.8	0.581	1.03656e-27	CD14 Mono
TSC22D3	2.70962e-32	0.606977	0.764	0.607	9.90935e-28	B intermediate
TRIM38	2.6906e-32	0.528878	0.201	0.108	9.83981e-28	B naive
TLE4	2.5717e-32	0.62776	0.587	0.189	9.40495e-28	CD16 Mono
JTB	2.305e-32	0.517894	0.433	0.368	8.42963e-28	NK
RRBP1	2.20758e-32	1.50366	0.514	0.056	8.07335e-28	pDC
NDUFB7	2.11042e-32	0.526172	0.563	0.312	7.71801e-28	CD14 Mono
COX6A1	2.05922e-32	0.536836	0.702	0.446	7.53076e-28	CD14 Mono
TCP10L	2.23833e-73	0.647481	0.182	0.026	8.1858e-69	MAIT
SERF2	1.94565e-32	0.653444	1	0.896	7.11545e-28	CD16 Mono
CTSD	1.7697e-32	0.713994	0.581	0.19	6.47198e-28	CD16 Mono
ARF1	1.53938e-32	0.652685	0.927	0.285	5.62968e-28	Plasmablast
WDR1	1.05506e-32	0.582839	0.263	0.182	3.85848e-28	NK
CCT5	9.70283e-33	0.631696	0.389	0.1	3.54842e-28	CD16 Mono
SELPLG	8.92415e-33	0.576574	0.443	0.12	3.26365e-28	CD16 Mono
IGLC1	8.66599e-33	1.6879	0.222	0.09	3.16924e-28	B intermediate
SEC11A	8.31277e-33	1.1065	0.567	0.24	3.04006e-28	NK_CD56bright
ID2	8.19234e-33	0.591864	0.565	0.322	2.99602e-28	CD14 Mono
BHLHE40	8.04447e-33	0.613511	0.186	0.032	2.94194e-28	NK_CD56bright
ANAPC11	7.679e-33	0.563891	0.298	0.217	2.80829e-28	NK
CORO1C	7.03982e-33	0.735296	0.257	0.014	2.57453e-28	pDC
CTBP2	5.68017e-33	0.542612	0.139	0.019	2.07729e-28	NK_CD56bright
RABAC1	4.82074e-33	0.553566	0.365	0.285	1.76299e-28	NK
SDHB	4.7355e-33	0.584101	0.419	0.112	1.73182e-28	CD16 Mono
IQGAP1	4.35788e-33	0.708831	0.569	0.178	1.59372e-28	CD16 Mono
MRPL23	4.06905e-33	0.547636	0.433	0.213	1.48809e-28	CD14 Mono
TPI1	4.05641e-33	1.00102	0.749	0.333	1.48347e-28	CD16 Mono
ANAPC11	3.77302e-33	0.529716	0.444	0.219	1.37983e-28	CD14 Mono
UBE2L3	3.64924e-33	0.562369	0.318	0.236	1.33456e-28	NK
ITGAM	3.28841e-33	0.658019	0.175	0.028	1.2026e-28	NK_CD56bright
CXCR3	3.265e-33	0.611549	0.17	0.027	1.19404e-28	NK_CD56bright
CXCR3	3.17941e-33	0.576795	0.371	0.028	1.16274e-28	pDC
CEBPB	2.93519e-33	0.533885	0.222	0.141	1.07343e-28	NK
EZR	2.82742e-33	0.542595	0.277	0.169	1.03402e-28	B naive
MTPN	2.69851e-33	0.521228	0.323	0.15	9.86871e-29	B intermediate
TUFM	2.49706e-33	0.578744	0.872	0.248	9.13201e-29	Plasmablast
MAN1A1	2.38976e-33	0.837883	0.286	0.017	8.7396e-29	pDC
PTP4A2	2.32695e-33	0.55086	0.58	0.326	8.5099e-29	CD14 Mono
GAPDH	2.2057e-33	0.811953	0.976	0.733	8.06647e-29	CD16 Mono
RHOG	1.99005e-33	0.532945	0.293	0.209	7.27781e-29	NK
ARPC3	1.96176e-33	0.527798	0.779	0.599	7.17437e-29	B intermediate
WDR11	1.83404e-33	0.508551	0.246	0.045	6.70727e-29	CD16 Mono
SAT1	1.78131e-33	0.538361	0.575	0.363	6.51443e-29	B intermediate
S100A4	1.77236e-33	1.11914	0.935	0.654	6.48169e-29	CD4 CTL
NDUFA6	1.62095e-33	0.694715	0.569	0.178	5.92797e-29	CD16 Mono
CCDC69	1.44001e-33	0.529928	0.226	0.144	5.26627e-29	NK
JUND	1.42931e-33	0.577457	0.418	0.219	5.22713e-29	B intermediate
SSH2	1.35133e-33	0.568212	0.383	0.094	4.94193e-29	CD16 Mono
RPS27L	1.05242e-33	0.78099	0.945	0.311	3.84882e-29	Plasmablast
ANXA6	8.17029e-34	0.51402	0.371	0.271	2.98796e-29	CD8 TEM
ATP2B1	7.96721e-34	0.611724	0.407	0.104	2.91369e-29	CD16 Mono
NDUFS7	7.67717e-34	0.518032	0.452	0.221	2.80762e-29	CD14 Mono
CALCOCO2	7.66875e-34	0.515078	0.335	0.075	2.80454e-29	CD16 Mono
NDUFC2	7.43362e-34	0.602944	0.826	0.233	2.71855e-29	Plasmablast
RPL22L1	6.72889e-34	0.624279	0.89	0.26	2.46082e-29	Plasmablast
PSMB3	6.6359e-34	0.609491	0.826	0.23	2.42681e-29	Plasmablast
PPP2R5C	2.14578e-18	0.642295	0.543	0.349	7.84732e-14	MAIT
PPP1R15A	5.27471e-34	0.5492	0.57	0.308	1.92901e-29	CD14 Mono
HLA-C	2.78069e-50	0.641214	0.963	0.891	1.01693e-45	MAIT
RUBCNL	5.06998e-34	1.15113	0.4	0.032	1.85414e-29	pDC
MPC1	4.87795e-34	0.691594	0.395	0.101	1.78392e-29	CD16 Mono
UQCR10	4.52745e-34	0.528078	0.458	0.39	1.65573e-29	NK
ICAM1	4.40799e-34	0.577258	0.171	0.006	1.61205e-29	pDC
ASPH	4.36791e-34	0.570805	0.257	0.014	1.59739e-29	pDC
PTP4A2	4.31879e-34	0.515825	0.419	0.324	1.57942e-29	CD8 TEM
ATP5F1E	4.18625e-34	0.714737	0.994	0.917	1.53095e-29	CD16 Mono
CIAO2A	3.92496e-34	0.506202	0.188	0.096	1.4354e-29	B naive
PPP1R15A	3.81085e-34	0.580366	0.527	0.308	1.39367e-29	B intermediate
TMEM160	3.45373e-34	0.55412	0.31	0.227	1.26306e-29	NK
SNX3	3.28683e-34	0.858853	0.796	0.34	1.20203e-29	CD16 Mono
CLEC2B	1.61481e-19	0.63945	0.428	0.237	5.90552e-15	MAIT
SRSF9	2.85593e-34	0.553558	0.295	0.212	1.04444e-29	NK
CCDC107	2.47496e-23	0.638056	0.326	0.148	9.05118e-19	MAIT
MT2A	2.55452e-34	0.807998	0.476	0.253	9.34212e-30	CD14 Mono
LAMTOR4	2.50208e-34	0.852459	0.886	0.463	9.15036e-30	CD16 Mono
ZDHHC17	2.39242e-34	0.859538	0.343	0.024	8.74932e-30	pDC
TXNDC5	2.2121e-34	0.728146	0.286	0.017	8.08985e-30	pDC
HIGD1A	2.12611e-34	1.63222	0.6	0.073	7.77539e-30	pDC
ERICH1	1.78161e-34	0.665977	0.521	0.153	6.51553e-30	CD16 Mono
PSMA4	1.68565e-34	0.506896	0.798	0.209	6.16459e-30	Plasmablast
SYK	1.56295e-34	0.676212	0.371	0.027	5.71586e-30	pDC
FAM89B	1.55274e-34	0.544006	0.359	0.083	5.67852e-30	CD16 Mono
PPM1K	1.43673e-34	0.524207	0.233	0.13	5.25425e-30	B naive
LY6E	1.33811e-34	1.0726	0.832	0.442	4.89362e-30	CD16 Mono
PPP3CA	1.31579e-34	0.545695	0.233	0.09	4.81196e-30	B intermediate
PRDX5	1.28681e-34	0.808168	0.872	0.274	4.70598e-30	Plasmablast
PCSK7	1.11851e-34	0.597899	0.4	0.321	4.09049e-30	NK
GPX1	1.04673e-34	2.80991	0.971	0.256	3.828e-30	pDC
HLA-B	2.37791e-50	0.635085	0.981	0.935	8.69624e-46	MAIT
COX5B	9.48116e-35	0.876843	0.904	0.496	3.46736e-30	CD16 Mono
TPST2	9.3339e-35	0.996618	0.366	0.102	3.4135e-30	NK_CD56bright
UNC93B1	8.26504e-35	1.08492	0.4	0.032	3.02261e-30	pDC
RAB5C	8.20617e-35	0.548676	0.261	0.176	3.00108e-30	NK
ATP5MF	7.64672e-35	0.570081	0.633	0.377	2.79648e-30	CD14 Mono
POMP	7.41809e-35	0.771893	0.671	0.237	2.71287e-30	CD16 Mono
ZFP36	7.18878e-35	0.534775	0.514	0.394	2.62901e-30	B naive
HLA-F	6.48024e-35	0.580619	0.385	0.311	2.36989e-30	NK
ELOB	5.85832e-35	0.914587	0.952	0.559	2.14245e-30	CD16 Mono
PTPRA	4.83485e-35	0.525425	0.193	0.114	1.76815e-30	NK
MAP3K8	4.78788e-35	0.862279	0.258	0.055	1.75098e-30	NK_CD56bright
YWHAQ	4.19176e-35	0.517778	0.298	0.198	1.53297e-30	CD8 TEM
COX2	4.15545e-35	0.56847	1	0.993	1.51969e-30	CD16 Mono
ARHGDIA	3.47556e-35	0.562609	0.326	0.241	1.27105e-30	NK
SSNA1	2.68887e-35	0.569946	0.281	0.195	9.83347e-31	NK
NUMB	2.57394e-35	0.555447	0.281	0.055	9.41314e-31	CD16 Mono
MYO1F	2.51893e-35	0.953105	0.572	0.208	9.21198e-31	NK_CD56bright
JAML	1.54379e-29	0.631231	0.27	0.098	5.6458e-25	MAIT
AKIRIN2	2.29931e-35	0.581583	0.359	0.082	8.40881e-31	CD16 Mono
DPYSL2	1.88663e-35	0.896427	0.343	0.023	6.89958e-31	pDC
CAPZA1	1.74246e-35	0.708063	0.605	0.19	6.37237e-31	CD16 Mono
GNB2	1.73379e-35	0.544688	0.394	0.182	6.34065e-31	CD14 Mono
SELENOK	1.70883e-35	0.57275	0.314	0.228	6.24935e-31	NK
CSNK2B	1.54962e-35	0.535354	0.448	0.216	5.6671e-31	CD14 Mono
RAC1	1.51712e-35	0.554447	0.352	0.261	5.54826e-31	NK
NDUFA6	1.41993e-35	0.552357	0.259	0.173	5.19281e-31	NK
ATP5MF	1.37782e-35	0.555492	0.441	0.377	5.03881e-31	NK
CAP1	1.34118e-35	0.954032	0.76	0.309	4.90483e-31	CD16 Mono
PTPN18	1.32176e-35	0.725752	0.401	0.1	4.83381e-31	CD16 Mono
HLA-DMA	1.25875e-35	0.736078	0.431	0.111	4.60339e-31	CD16 Mono
LSM6	1.11816e-35	0.728719	0.479	0.134	4.08924e-31	CD16 Mono
PSMA7	1.0716e-35	0.543408	0.498	0.446	3.91893e-31	NK
PTGDR	1.01084e-35	0.709094	0.216	0.039	3.69674e-31	NK_CD56bright
CHCHD10	9.71913e-36	0.538046	0.872	0.235	3.55438e-31	Plasmablast
PIP4K2A	8.66556e-36	0.504468	0.273	0.172	3.16908e-31	CD8 TEM
ZFP36L2	8.54382e-36	0.715324	0.794	0.662	3.12456e-31	CD4 TEM
TXN	8.38355e-36	2.70469	0.943	0.205	3.06595e-31	pDC
LRRFIP1	7.92249e-36	0.574646	0.583	0.32	2.89733e-31	CD14 Mono
UQCRQ	7.81934e-36	1.07285	0.954	0.377	2.85961e-31	Plasmablast
CNIH4	5.71952e-36	0.595556	0.287	0.057	2.09169e-31	CD16 Mono
CSK	4.75945e-36	0.71752	0.563	0.169	1.74058e-31	CD16 Mono
TAX1BP3	4.5339e-36	1.15176	0.486	0.044	1.65809e-31	pDC
WASF2	4.51342e-36	0.798116	0.671	0.231	1.6506e-31	CD16 Mono
WAS	3.56736e-36	0.556473	0.406	0.187	1.30462e-31	CD14 Mono
TRG-AS1	3.07206e-36	0.521186	0.191	0.109	1.12348e-31	NK
NDUFA2	2.93031e-36	0.600367	0.513	0.27	1.07164e-31	CD14 Mono
ERGIC3	2.89517e-36	0.547717	0.862	0.229	1.05879e-31	Plasmablast
TLN1	2.75426e-36	0.733783	0.503	0.144	1.00726e-31	CD16 Mono
WDR74	2.42433e-36	0.572431	0.304	0.121	8.86603e-32	CD14 Mono
MSN	2.42413e-36	0.52383	0.446	0.211	8.86528e-32	CD14 Mono
RORA	2.11739e-36	0.638276	0.399	0.202	7.74352e-32	CD4 TEM
HSP90AA1	6.56208e-19	0.623079	0.701	0.548	2.39982e-14	MAIT
PLP2	1.68763e-36	0.551526	0.466	0.276	6.17183e-32	B memory
ILK	1.6627e-36	0.560373	0.329	0.069	6.08066e-32	CD16 Mono
TES	1.53453e-36	0.549058	0.183	0.104	5.61193e-32	NK
BSG	1.37706e-36	0.560716	0.844	0.224	5.03604e-32	Plasmablast
PHPT1	1.183e-36	0.552025	0.217	0.132	4.32633e-32	NK
VIM	9.74417e-37	1.04302	0.952	0.646	3.56354e-32	CD16 Mono
NDUFC2	9.60356e-37	0.577136	0.315	0.228	3.51212e-32	NK
POLB	9.25427e-37	0.765114	0.286	0.016	3.38438e-32	pDC
TSC22D4	8.88373e-37	0.554624	0.297	0.208	3.24887e-32	NK
ZFYVE26	7.30753e-37	0.742193	0.171	0.006	2.67244e-32	pDC
ST3GAL5	6.82052e-37	0.540375	0.275	0.051	2.49433e-32	CD16 Mono
CAT	6.43189e-37	0.568143	0.341	0.074	2.35221e-32	CD16 Mono
PARP1	5.63556e-37	0.545687	0.261	0.15	2.06098e-32	B naive
FCER1G	4.96059e-37	2.11005	0.914	0.154	1.81414e-32	pDC
KLRG1	3.8852e-37	0.568865	0.252	0.096	1.42086e-32	CD4 TEM
CACUL1	3.11425e-37	0.594927	0.299	0.059	1.13891e-32	CD16 Mono
PRMT9	3.00286e-37	0.529156	0.25	0.088	1.09817e-32	CD14 Mono
CARHSP1	2.90844e-37	0.509376	0.19	0.108	1.06365e-32	NK
ACAP2	2.76086e-37	0.523678	0.315	0.125	1.00967e-32	CD14 Mono
PSMB8	2.54033e-37	0.591421	0.374	0.293	9.29024e-33	NK
LAMTOR2	2.35611e-37	0.621027	0.527	0.146	8.61652e-33	CD16 Mono
MATK	2.9972e-31	0.622789	0.316	0.116	1.09611e-26	MAIT
YWHAE	1.55322e-37	0.611572	0.437	0.109	5.68028e-33	CD16 Mono
SSR1	1.47645e-37	0.523048	0.33	0.134	5.39954e-33	CD14 Mono
CDC42	1.42453e-37	0.561836	0.811	0.545	5.20963e-33	CD14 Mono
PSMA2	1.291e-37	0.744941	0.899	0.259	4.72131e-33	Plasmablast
VOPP1	1.0909e-37	0.517519	0.277	0.113	3.98953e-33	B intermediate
NANS	1.03815e-37	0.510068	0.329	0.068	3.79662e-33	CD16 Mono
RPL22L1	9.41834e-38	0.597198	0.377	0.255	3.44438e-33	B naive
CLN8	7.97407e-38	1.06288	0.457	0.038	2.9162e-33	pDC
VAMP5	6.12575e-38	0.651444	0.402	0.184	2.24025e-33	CD14 Mono
EIF1	4.38298e-38	0.671544	1	0.965	1.6029e-33	CD16 Mono
SRSF3	4.25542e-38	0.610626	0.465	0.401	1.55625e-33	NK
PRKCB	4.23106e-38	0.573023	0.28	0.162	1.54734e-33	B naive
DYNLL1	3.39568e-38	0.925321	0.599	0.192	1.24183e-33	CD16 Mono
PTPRE	3.1933e-38	1.45724	0.571	0.058	1.16782e-33	pDC
EVI2B	2.80228e-38	0.559884	0.454	0.329	1.02482e-33	B naive
WSB1	2.73505e-38	0.745279	0.545	0.154	1.00023e-33	CD16 Mono
SEC11A	2.54839e-38	0.574808	0.899	0.239	9.31971e-34	Plasmablast
ENSA	2.51321e-38	0.583177	0.338	0.248	9.19107e-34	NK
DHTKD1	2.47384e-38	0.908132	0.286	0.015	9.04709e-34	pDC
ANP32A	2.34303e-38	0.533706	0.385	0.167	8.56868e-34	CD14 Mono
RNASET2	1.93597e-38	0.615696	0.594	0.368	7.08005e-34	B intermediate
PPP1R15A	1.85266e-38	0.543842	0.509	0.307	6.77536e-34	B memory
SEC61B	1.83998e-38	0.540766	0.593	0.319	6.72898e-34	CD14 Mono
YWHAQ	5.01669e-21	0.621928	0.39	0.203	1.83465e-16	MAIT
MYO9B	1.62677e-38	0.575829	0.323	0.065	5.94926e-34	CD16 Mono
UQCRQ	1.38219e-38	0.535788	0.451	0.372	5.0548e-34	NK
CYBB	1.37501e-38	1.0831	0.429	0.032	5.02855e-34	pDC
TUBA1A	1.01047e-38	0.710333	0.561	0.309	3.69539e-34	CD14 Mono
FCMR	1.00336e-38	0.636603	0.46	0.243	3.66939e-34	B intermediate
CCNL1	9.69265e-39	0.671267	0.661	0.402	3.5447e-34	CD14 Mono
IDH2	9.19265e-39	0.5441	0.217	0.131	3.36184e-34	NK
PGAM1	9.17766e-39	0.827977	0.563	0.17	3.35636e-34	CD16 Mono
ARID3A	8.49631e-39	1.08153	0.371	0.025	3.10719e-34	pDC
KLRG1	7.83484e-39	1.01821	0.399	0.098	2.86528e-34	CD4 CTL
TMEM256	6.89884e-39	0.530981	0.862	0.218	2.52297e-34	Plasmablast
LMAN2	6.86831e-39	0.570434	0.26	0.169	2.51181e-34	NK
IRF7	6.21586e-39	0.633845	0.347	0.073	2.2732e-34	CD16 Mono
IL10RA	4.74285e-39	0.513333	0.256	0.153	1.73451e-34	CD8 TEM
ATP5F1C	4.71575e-39	0.616286	0.862	0.224	1.7246e-34	Plasmablast
DIAPH1	4.02625e-39	0.508666	0.167	0.088	1.47244e-34	NK
GRB2	3.91441e-39	0.547741	0.409	0.18	1.43154e-34	CD14 Mono
MBD4	3.44616e-39	0.530746	0.216	0.11	1.26029e-34	B naive
RNH1	3.22818e-39	0.574181	0.443	0.207	1.18058e-34	CD14 Mono
ALOX5AP	2.89333e-39	2.59644	0.943	0.187	1.05812e-34	pDC
NADK	2.30111e-39	1.07219	0.457	0.036	8.41539e-35	pDC
SRGN	2.06909e-39	1.00569	0.972	0.367	7.56685e-35	Plasmablast
H2AZ1	1.88991e-39	1.02073	0.76	0.297	6.91161e-35	CD16 Mono
COX5A	1.8046e-39	0.582617	0.507	0.255	6.5996e-35	CD14 Mono
NPC2	1.64028e-39	3.21657	0.943	0.208	5.99867e-35	pDC
FAM200B	1.5871e-39	0.512898	0.3	0.112	5.80418e-35	CD14 Mono
SPCS2	1.22916e-39	0.602314	0.348	0.258	4.49516e-35	NK
EPN1	1.13785e-39	0.566226	0.305	0.058	4.16123e-35	CD16 Mono
CLIC3	1.0488e-39	1.91655	0.743	0.092	3.83557e-35	pDC
HSP90AA1	8.04287e-40	0.508678	0.583	0.547	2.94136e-35	NK
PAXX	1.78515e-20	0.620267	0.468	0.272	6.52847e-16	MAIT
ITGAL	5.94242e-40	0.629336	0.497	0.127	2.1732e-35	CD16 Mono
SMAP2	5.36176e-40	0.524687	0.365	0.151	1.96085e-35	CD14 Mono
IDS	5.19752e-40	0.560346	0.308	0.211	1.90078e-35	NK
PCGF5	4.92421e-40	0.749305	0.413	0.098	1.80083e-35	CD16 Mono
HLA-DQB1	4.68502e-40	0.661311	0.437	0.103	1.71336e-35	CD16 Mono
PPP1R18	4.52977e-40	0.528331	0.297	0.189	1.65658e-35	CD8 TEM
ANXA1	3.59169e-40	0.710297	0.564	0.334	1.31352e-35	CD4 TEM
DPEP2	3.39097e-40	0.685959	0.341	0.07	1.24011e-35	CD16 Mono
RPA2	3.35068e-40	0.536387	0.209	0.122	1.22538e-35	NK
YPEL5	2.99075e-40	0.687574	0.448	0.211	1.09375e-35	CD14 Mono
PARK7	2.79086e-40	0.577009	0.436	0.361	1.02065e-35	NK
CSNK1E	2.5583e-40	0.955427	0.4	0.027	9.35596e-36	pDC
UBE2J1	2.24555e-40	0.520537	0.249	0.092	8.21222e-36	B intermediate
NCKAP1L	1.77482e-40	0.674287	0.425	0.1	6.49071e-36	CD16 Mono
DUSP2	1.54684e-40	0.786945	0.395	0.193	5.65695e-36	CD4 TEM
COPE	1.46397e-40	0.586269	0.388	0.303	5.35388e-36	NK
BLOC1S1	1.39088e-40	0.553704	0.383	0.292	5.08657e-36	NK
UBE2E3	1.37382e-40	0.545446	0.175	0.094	5.02421e-36	NK
PTPN4	1.3382e-40	0.558009	0.238	0.145	4.89394e-36	NK
PGAM1	1.3237e-40	0.542411	0.394	0.167	4.84091e-36	CD14 Mono
HERPUD1	1.31647e-40	0.540714	0.309	0.144	4.81446e-36	B memory
SEC11A	1.18699e-40	0.599193	0.327	0.234	4.34092e-36	NK
UBE2R2	1.18067e-40	0.617096	0.329	0.065	4.31783e-36	CD16 Mono
RTN3	1.05915e-40	0.614342	0.359	0.075	3.87343e-36	CD16 Mono
UBE2A	9.86178e-41	0.535315	0.311	0.058	3.60655e-36	CD16 Mono
ATP1B3	8.55466e-41	0.516777	0.269	0.093	3.12852e-36	CD14 Mono
MYADM	6.95949e-41	0.816835	0.425	0.103	2.54515e-36	CD16 Mono
CHMP4B	6.77739e-41	0.551187	0.348	0.14	2.47856e-36	CD14 Mono
MYO1G	6.23888e-41	0.549097	0.286	0.179	2.28162e-36	CD8 TEM
STMN1	5.52579e-41	1.70668	0.657	0.073	2.02084e-36	pDC
BLNK	5.42378e-41	1.12435	0.4	0.027	1.98353e-36	pDC
TLE4	4.83195e-41	0.626453	0.279	0.183	1.76709e-36	NK
UBE2J1	4.59133e-41	0.668915	0.413	0.094	1.67909e-36	CD16 Mono
AGPAT2	4.1973e-41	0.509137	0.234	0.035	1.53499e-36	CD16 Mono
SLC25A6	3.85379e-41	0.928799	0.994	0.79	1.40937e-36	CD16 Mono
DOCK2	3.60143e-41	0.637716	0.329	0.064	1.31708e-36	CD16 Mono
HCST	3.3803e-41	1.06036	0.918	0.632	1.23621e-36	NK_CD56bright
VPS35	3.05421e-41	0.670056	0.425	0.099	1.11696e-36	CD16 Mono
H3-3B	3.03407e-41	0.881455	0.995	0.89	1.10959e-36	NK_CD56bright
ISG15	2.9764e-41	0.529056	0.844	0.203	1.0885e-36	Plasmablast
EIF2S2	2.84474e-41	0.590688	0.881	0.223	1.04035e-36	Plasmablast
VASP	2.45454e-41	0.558604	0.385	0.162	8.97649e-37	CD14 Mono
ACTR2	2.30604e-41	0.852941	0.731	0.246	8.43342e-37	CD16 Mono
HIGD2A	2.20244e-41	0.654376	0.706	0.449	8.05454e-37	CD14 Mono
CD4	1.94359e-41	0.62389	0.341	0.068	7.1079e-37	CD16 Mono
ATP6V0E1	1.86669e-41	0.536414	0.474	0.398	6.82667e-37	NK
ROMO1	1.44103e-41	0.596227	0.881	0.221	5.26999e-37	Plasmablast
IKZF3	1.32139e-41	0.513416	0.267	0.1	4.83244e-37	B intermediate
DUSP1	1.28246e-41	0.620401	0.719	0.476	4.6901e-37	B intermediate
SNAP29	1.2711e-41	0.501098	0.275	0.046	4.64852e-37	CD16 Mono
CYBA	1.26998e-41	1.25392	1	0.727	4.64444e-37	Plasmablast
TBC1D10C	1.11744e-41	0.586933	0.435	0.351	4.08659e-37	NK
LY86	1.10205e-41	0.508566	0.311	0.056	4.03032e-37	CD16 Mono
ATP5MC1	9.55133e-42	0.662035	0.835	0.208	3.49302e-37	Plasmablast
SLC38A2	8.53172e-42	0.710075	0.314	0.219	3.12013e-37	NK
IL7R	7.49105e-42	0.771722	0.823	0.501	2.73955e-37	CD8 TCM
EVI2B	6.89614e-42	1.1104	0.802	0.333	2.52199e-37	CD16 Mono
DGKZ	6.6763e-42	0.595939	0.227	0.137	2.44159e-37	NK
TMBIM4	5.83608e-42	0.979517	0.689	0.236	2.13431e-37	CD16 Mono
BRK1	4.87664e-42	0.578916	0.409	0.322	1.78343e-37	NK
CTNNB1	4.59413e-42	0.60761	0.291	0.103	1.68012e-37	CD14 Mono
AURKAIP1	4.45668e-42	0.671147	0.908	0.237	1.62985e-37	Plasmablast
NDUFS6	3.99206e-42	0.611471	0.853	0.21	1.45994e-37	Plasmablast
CAPZA1	3.85264e-42	0.572411	0.431	0.187	1.40895e-37	CD14 Mono
SELL	3.33678e-42	1.43128	0.763	0.42	1.22029e-37	NK_CD56bright
CAPNS1	3.08235e-42	0.580879	0.193	0.107	1.12725e-37	NK
ATP13A2	2.75583e-42	0.821861	0.371	0.023	1.00783e-37	pDC
MRPL23	2.62916e-42	0.652266	0.862	0.215	9.61512e-38	Plasmablast
CFL1	2.46369e-42	0.939255	0.988	0.799	9.00996e-38	CD16 Mono
ITGA4	2.35039e-42	0.563398	0.725	0.164	8.5956e-38	Plasmablast
ZNF106	2.21172e-42	0.615223	0.365	0.074	8.08849e-38	CD16 Mono
SFT2D1	1.65576e-42	0.551762	0.3	0.109	6.05527e-38	CD14 Mono
TUBA1A	1.61684e-42	1.13698	0.778	0.311	5.91295e-38	CD16 Mono
RNF13	1.58356e-42	0.502858	0.246	0.08	5.79122e-38	CD14 Mono
LSP1	1.53954e-42	0.647554	0.726	0.458	5.63026e-38	CD14 Mono
AHNAK	1.26303e-42	0.536728	0.259	0.151	4.61902e-38	CD8 TEM
CD44	1.11949e-42	0.689911	0.726	0.466	4.09408e-38	CD14 Mono
BLOC1S1	9.91544e-43	0.999837	0.766	0.297	3.62618e-38	CD16 Mono
TRAPPC5	8.43272e-43	1.00731	0.737	0.273	3.08393e-38	CD16 Mono
S100A10	6.60345e-43	1.28001	0.934	0.505	2.41495e-38	CD16 Mono
ATP5MG	6.05243e-43	0.511789	0.948	0.813	2.21343e-38	CD14 Mono
KCNAB2	5.93379e-43	0.563823	0.209	0.118	2.17005e-38	NK
PGAM1	5.1844e-43	0.521959	0.752	0.17	1.89599e-38	Plasmablast
SYNE2	5.15089e-43	0.544872	0.248	0.141	1.88373e-38	CD8 TEM
ATP5MC3	4.48019e-43	1.13432	0.963	0.333	1.63845e-38	Plasmablast
LCP1	4.29642e-43	0.858609	0.719	0.234	1.57125e-38	CD16 Mono
NDUFB3	4.16517e-43	0.503724	0.743	0.165	1.52324e-38	Plasmablast
CD36	4.07965e-43	0.769525	0.286	0.013	1.49197e-38	pDC
STK17B	3.52052e-43	0.697627	0.533	0.267	1.28749e-38	CD14 Mono
TMED2	3.28883e-43	0.837926	0.954	0.268	1.20276e-38	Plasmablast
MYBL1	1.88506e-52	0.614379	0.201	0.04	6.89386e-48	MAIT
MYDGF	2.95163e-43	0.553737	0.243	0.148	1.07944e-38	NK
PRDM1	1.07433e-27	0.605877	0.174	0.049	3.92894e-23	MAIT
MFSD1	2.67272e-43	0.536487	0.24	0.035	9.7744e-39	CD16 Mono
TGFB1	2.66971e-43	0.533538	0.337	0.219	9.7634e-39	CD8 TEM
KLRK1	2.57483e-43	1.21639	0.567	0.19	9.4164e-39	NK_CD56bright
NDUFA11	2.4897e-43	0.688433	0.67	0.385	9.10509e-39	CD14 Mono
SP110	2.24166e-43	0.636449	0.512	0.267	8.19798e-39	B intermediate
SEC11A	1.94565e-43	0.989075	0.701	0.239	7.11543e-39	CD16 Mono
SETBP1	1.36453e-43	0.651536	0.257	0.011	4.99021e-39	pDC
PPT1	1.26438e-43	0.681211	0.449	0.104	4.62395e-39	CD16 Mono
NOPCHAP1	1.19775e-43	1.39774	0.571	0.052	4.3803e-39	pDC
BUD31	1.12373e-43	0.577417	0.235	0.141	4.10958e-39	NK
ATP6V1F	1.05202e-43	0.578559	0.353	0.256	3.84735e-39	NK
AKNA	9.10567e-44	0.523151	0.265	0.155	3.33003e-39	CD8 TEM
OPN3	9.07383e-44	1.02226	0.371	0.022	3.31839e-39	pDC
ARHGAP9	8.88857e-44	0.599287	0.251	0.155	3.25064e-39	NK
ATF4	8.36969e-44	0.992925	0.927	0.263	3.06088e-39	Plasmablast
COTL1	8.30412e-44	0.562832	0.624	0.375	3.0369e-39	B intermediate
HOPX	4.87921e-52	0.605272	0.46	0.152	1.78438e-47	MAIT
HNRNPU	6.25985e-44	0.80039	0.65	0.39	2.28929e-39	CD14 Mono
TRGC1	5.89095e-44	0.785486	0.232	0.038	2.15438e-39	NK_CD56bright
RBM8A	5.18293e-44	0.632347	0.329	0.231	1.89545e-39	NK
CLIC1	4.88992e-44	1.1971	0.982	0.378	1.78829e-39	Plasmablast
MAP1LC3B	4.86146e-44	0.569594	0.272	0.173	1.77788e-39	NK
ADGRE5	4.7752e-44	0.532142	0.369	0.145	1.74634e-39	CD14 Mono
LAP3	4.14819e-44	0.613752	0.299	0.052	1.51703e-39	CD16 Mono
PARP14	3.62269e-44	0.517018	0.166	0.07	1.32485e-39	B naive
STX10	3.4915e-44	0.667727	0.467	0.109	1.27688e-39	CD16 Mono
PGK1	3.09262e-44	1.11795	0.76	0.29	1.131e-39	CD16 Mono
ZBTB7A	2.98793e-44	0.877832	0.515	0.134	1.09271e-39	CD16 Mono
UQCRQ	2.88038e-44	0.650289	0.667	0.373	1.05338e-39	CD14 Mono
CD27	2.84629e-44	1.30872	0.917	0.321	1.04092e-39	Plasmablast
MTMR1	2.36693e-44	0.883365	0.286	0.013	8.65611e-40	pDC
GZMB	2.16624e-44	3.26675	0.914	0.148	7.92214e-40	pDC
BANF1	1.72853e-44	0.627234	0.302	0.203	6.32143e-40	NK
COQ7	1.68908e-44	0.526306	0.263	0.086	6.17712e-40	CD14 Mono
ATP5F1B	1.35984e-44	0.910077	0.899	0.253	4.97305e-40	Plasmablast
ENY2	7.58049e-45	0.640521	0.43	0.187	2.77226e-40	CD14 Mono
ARL4A	7.01607e-45	0.798333	0.437	0.099	2.56585e-40	CD16 Mono
MARCKSL1	6.31465e-45	0.901466	0.527	0.137	2.30933e-40	CD16 Mono
TMEM167A	5.12251e-45	0.702513	0.413	0.089	1.87335e-40	CD16 Mono
NDUFS6	4.92901e-45	0.634916	0.463	0.208	1.80259e-40	CD14 Mono
LSP1	4.82665e-45	0.523182	0.55	0.457	1.76515e-40	CD8 TEM
NAA38	4.735e-45	0.599694	0.47	0.21	1.73164e-40	CD14 Mono
RPS6KA4	4.44387e-45	1.27449	0.429	0.029	1.62517e-40	pDC
CD47	3.90889e-45	0.639921	0.346	0.244	1.42952e-40	NK
RAP2B	3.49239e-45	0.515248	0.257	0.082	1.2772e-40	CD14 Mono
LTA4H	2.65445e-45	0.948707	0.485	0.122	9.7076e-41	CD16 Mono
DNAJB6	2.34677e-45	0.632808	0.285	0.185	8.58236e-41	NK
CDC42SE1	2.20733e-45	0.690349	0.434	0.332	8.07242e-41	NK
RNF213	2.18642e-45	0.569741	0.434	0.315	7.99595e-41	CD8 TEM
PLAAT3	1.94526e-45	1.34543	0.543	0.044	7.114e-41	pDC
IER5	1.87191e-45	0.565381	0.299	0.05	6.84576e-41	CD16 Mono
COX7B	1.79924e-45	0.704857	0.631	0.354	6.58e-41	CD14 Mono
PRKCH	1.5844e-45	0.538182	0.259	0.149	5.79431e-41	CD8 TEM
GLIPR1	1.51375e-45	0.786797	0.497	0.12	5.53593e-41	CD16 Mono
MBP	1.43795e-45	0.55897	0.308	0.189	5.25874e-41	CD8 TEM
CNPY3	1.1091e-45	0.874428	0.611	0.171	4.05608e-41	CD16 Mono
EZR	1.01815e-45	0.666156	0.381	0.17	3.72347e-41	B intermediate
PSEN1	9.91923e-46	0.557461	0.251	0.037	3.62756e-41	CD16 Mono
SEPTIN7	9.59401e-46	0.530987	0.528	0.424	3.50862e-41	CD8 TEM
CTDSP1	8.9578e-46	0.56926	0.223	0.127	3.27596e-41	NK
CLIC1	8.33498e-46	0.529449	0.614	0.372	3.04819e-41	B memory
TAX1BP3	7.39902e-46	0.529765	0.275	0.043	2.70589e-41	CD16 Mono
EIF4E2	5.75545e-46	0.686563	0.371	0.073	2.10482e-41	CD16 Mono
MRPL33	5.25712e-46	0.619083	0.502	0.231	1.92258e-41	CD14 Mono
SH3BGRL	5.00019e-46	1.18596	0.766	0.281	1.82862e-41	CD16 Mono
GZMA	4.92684e-46	1.10756	0.673	0.207	1.8018e-41	CD4 CTL
CNPY2	4.89737e-46	0.620332	0.853	0.201	1.79102e-41	Plasmablast
SLIRP	4.35782e-46	0.551892	0.393	0.157	1.5937e-41	CD14 Mono
CHAF1A	4.20481e-46	0.660934	0.286	0.013	1.53774e-41	pDC
MACROH2A1	3.55565e-46	0.894202	0.593	0.167	1.30034e-41	CD16 Mono
SNX2	3.41442e-46	0.733533	0.473	0.109	1.24869e-41	CD16 Mono
CIB2	2.89805e-46	0.514946	0.143	0.003	1.05985e-41	pDC
GBP5	2.68745e-50	0.603926	0.211	0.045	9.82827e-46	MAIT
SELENOK	1.78414e-46	0.831487	0.899	0.233	6.52478e-42	Plasmablast
BTF3L4	1.78066e-46	0.521451	0.291	0.098	6.51205e-42	CD14 Mono
POMP	1.39636e-46	0.63472	0.511	0.234	5.10662e-42	CD14 Mono
PDIA3	1.2458e-46	0.932749	0.899	0.246	4.55602e-42	Plasmablast
TMBIM6	1.23138e-46	1.19817	0.963	0.338	4.50328e-42	Plasmablast
SLC25A5	1.12594e-46	0.717645	0.63	0.354	4.11768e-42	CD14 Mono
SH2D1A	9.8537e-47	0.552024	0.185	0.095	3.6036e-42	NK
ATP5ME	9.57573e-47	0.568219	0.575	0.516	3.50194e-42	NK
COX8A	9.37733e-47	1.08175	0.928	0.42	3.42938e-42	CD16 Mono
MPST	8.69616e-47	0.827794	0.216	0.032	3.18027e-42	NK_CD56bright
ITGB2	7.86787e-47	1.05852	0.88	0.39	2.87736e-42	CD16 Mono
ANXA2	6.46573e-47	0.510442	0.261	0.145	2.36458e-42	CD8 TEM
SDCBP	6.30272e-47	0.822816	0.539	0.136	2.30497e-42	CD16 Mono
MEF2C	5.90838e-47	1.52468	0.8	0.089	2.16075e-42	pDC
ENSG00000244879	5.47972e-47	0.686327	0.409	0.267	2.00399e-42	B naive
CAPNS1	5.33131e-47	0.817157	0.479	0.112	1.94971e-42	CD16 Mono
RAB5IF	4.34059e-47	0.887804	0.569	0.152	1.5874e-42	CD16 Mono
TPM4	4.18147e-47	0.562495	0.179	0.091	1.52921e-42	NK
SKAP1	3.29826e-47	0.617499	0.281	0.179	1.20621e-42	NK
RASSF1	3.0909e-47	0.530361	0.208	0.106	1.13037e-42	CD8 TEM
LTA4H	2.91463e-47	0.587319	0.236	0.117	1.06591e-42	B naive
ECH1	2.52133e-47	0.537143	0.844	0.188	9.22077e-43	Plasmablast
ARL4C	2.51702e-47	0.559586	0.399	0.27	9.205e-43	CD8 TEM
EMP3	2.01056e-47	1.24579	0.958	0.538	7.35282e-43	CD16 Mono
NT5C	2.00624e-47	0.522662	0.297	0.127	7.33704e-43	B memory
ZDHHC14	1.92801e-47	0.511045	0.2	0.006	7.05093e-43	pDC
MTPN	1.72007e-47	0.601686	0.276	0.147	6.29048e-43	B naive
PIM2	1.68572e-47	0.801091	0.817	0.191	6.16486e-43	Plasmablast
HSPA5	1.63561e-47	0.633887	0.249	0.15	5.98159e-43	NK
NCF1	1.61309e-47	0.714692	0.872	0.209	5.89922e-43	Plasmablast
COTL1	1.48299e-47	0.521001	0.602	0.373	5.42346e-43	B memory
SNRPB	1.16164e-47	0.624929	0.392	0.293	4.24824e-43	NK
YWHAH	1.11359e-47	0.520773	0.259	0.081	4.07251e-43	CD14 Mono
C12orf75	1.00437e-47	2.87208	0.971	0.167	3.67309e-43	pDC
ST6GALNAC4	9.5968e-48	0.963189	0.4	0.023	3.50965e-43	pDC
ENSG00000236213	6.06735e-63	0.597018	0.187	0.031	2.21889e-58	MAIT
FAM30A	8.70473e-48	0.676479	0.275	0.03	3.18341e-43	Plasmablast
NOP10	8.42563e-48	0.945102	0.707	0.22	3.08134e-43	CD16 Mono
ATOX1	7.95444e-48	0.781273	0.455	0.099	2.90902e-43	CD16 Mono
CD83	7.15612e-48	0.535861	0.246	0.034	2.61707e-43	CD16 Mono
PRKAR1A	5.87418e-48	0.54532	0.32	0.112	2.14825e-43	CD14 Mono
RNF181	5.52007e-48	0.619826	0.369	0.142	2.01874e-43	CD14 Mono
PRKCB	5.4505e-48	0.649505	0.379	0.163	1.9933e-43	B intermediate
GSTO1	4.06209e-48	0.883805	0.575	0.154	1.48555e-43	CD16 Mono
HERPUD1	3.98465e-48	0.66745	0.35	0.144	1.45723e-43	B intermediate
CD2	3.67891e-48	0.576342	0.46	0.337	1.34541e-43	CD8 TEM
IMPDH1	3.13757e-48	0.582982	0.281	0.043	1.14744e-43	CD16 Mono
CLIC1	2.65652e-48	1.10268	0.892	0.377	9.71517e-44	CD16 Mono
TMEM179B	2.52861e-48	0.520738	0.298	0.1	9.24736e-44	CD14 Mono
POMP	2.37992e-48	0.846131	0.927	0.237	8.7036e-44	Plasmablast
MAFF	2.35616e-48	0.712801	0.155	0.017	8.61671e-44	NK_CD56bright
RBX1	2.34814e-48	0.684113	0.513	0.239	8.58737e-44	CD14 Mono
SUPT4H1	1.77506e-48	0.958459	0.605	0.168	6.49158e-44	CD16 Mono
DSTN	1.41956e-48	0.648827	0.308	0.204	5.19147e-44	NK
PEBP1	1.41513e-48	1.39502	0.963	0.338	5.17527e-44	Plasmablast
NEDD8	1.30714e-48	0.607689	0.49	0.407	4.78033e-44	NK
UBE2J1	1.27584e-48	0.563243	0.2	0.089	4.66587e-44	B naive
IDI1	1.11077e-48	0.596218	0.191	0.099	4.0622e-44	NK
PYROXD2	1.02496e-48	0.706882	0.144	0.014	3.7484e-44	NK_CD56bright
DBI	9.9675e-49	0.626317	0.609	0.313	3.64521e-44	CD14 Mono
TP53I11	8.74296e-49	0.596082	0.2	0.006	3.19739e-44	pDC
RTN4	8.71221e-49	0.910073	0.641	0.181	3.18614e-44	CD16 Mono
SRSF9	6.57701e-49	0.704922	0.908	0.216	2.40528e-44	Plasmablast
NDUFA6	5.38856e-49	0.503663	0.835	0.178	1.97065e-44	Plasmablast
UCP2	5.34072e-49	0.635127	0.475	0.388	1.95315e-44	NK
VAMP3	5.13307e-49	0.564376	0.257	0.036	1.87721e-44	CD16 Mono
AP2S1	5.05131e-49	1.03383	0.665	0.203	1.84731e-44	CD16 Mono
GSTP1	4.30921e-49	1.19765	0.808	0.307	1.57592e-44	CD16 Mono
MRPS24	4.12074e-49	0.799961	0.899	0.22	1.507e-44	Plasmablast
RBX1	3.69053e-49	1.02985	0.737	0.241	1.34966e-44	CD16 Mono
CXCL8	3.55267e-49	0.730994	0.168	0.017	1.29925e-44	CD16 Mono
MAP3K8	3.44092e-49	0.501239	0.329	0.055	1.25838e-44	CD16 Mono
NOP10	2.65316e-49	0.848812	0.89	0.22	9.70288e-45	Plasmablast
CALM2	2.14941e-49	0.512991	0.567	0.46	7.8606e-45	CD8 TEM
SRGN	1.64038e-49	1.31465	0.794	0.366	5.99903e-45	NK_CD56bright
TMEM154	1.47039e-49	0.512523	0.252	0.075	5.37736e-45	CD14 Mono
SIGIRR	1.40069e-49	0.649218	0.358	0.252	5.12245e-45	NK
PLAC8	1.39341e-49	1.58871	0.799	0.412	5.09585e-45	NK_CD56bright
ABHD17A	1.30503e-49	0.555078	0.284	0.162	4.77264e-45	CD8 TEM
ARL4A	1.2595e-49	0.569157	0.208	0.095	4.60612e-45	B naive
YWHAH	1.22373e-49	0.696479	0.413	0.083	4.47531e-45	CD16 Mono
MARCHF1	1.17573e-49	0.628926	0.335	0.057	4.29978e-45	CD16 Mono
PRMT1	1.12328e-49	0.511202	0.734	0.147	4.10795e-45	Plasmablast
HEBP2	1.11545e-49	0.546798	0.335	0.118	4.07932e-45	CD14 Mono
UBE2L6	7.11281e-50	0.623379	0.26	0.157	2.60122e-45	NK
TAGLN2	6.88032e-50	0.724936	0.596	0.379	2.5162e-45	B memory
PARP1	5.83599e-50	0.568769	0.752	0.154	2.13428e-45	Plasmablast
DAD1	4.99032e-50	1.20513	0.972	0.331	1.82501e-45	Plasmablast
SUMO2	3.69514e-50	0.525822	0.601	0.553	1.35135e-45	NK
AGTRAP	3.38085e-50	0.671835	0.419	0.083	1.23641e-45	CD16 Mono
RNH1	3.36346e-50	1.06777	0.665	0.209	1.23005e-45	CD16 Mono
TMIGD2	3.26012e-50	0.612791	0.189	0.097	1.19226e-45	NK
SRGN	6.8558e-32	0.59583	0.644	0.365	2.50723e-27	MAIT
ENSG00000197536	2.74281e-50	0.556023	0.227	0.117	1.00307e-45	CD8 TEM
IFNGR1	2.32514e-35	0.587262	0.19	0.049	8.50328e-31	MAIT
IGKC	2.63989e-50	7.5718	0.908	0.359	9.65434e-46	Plasmablast
EVI2B	2.6356e-50	0.700361	0.589	0.33	9.63867e-46	B intermediate
CLIC1	3.08063e-24	0.586946	0.626	0.377	1.12662e-19	MAIT
AKIRIN2	2.32624e-50	0.551313	0.261	0.08	8.50728e-46	CD14 Mono
PHF19	1.9745e-50	0.570214	0.234	0.03	7.22095e-46	CD16 Mono
IL18RAP	1.70063e-50	0.547798	0.144	0.014	6.21938e-46	NK_CD56bright
DPP4	7.6802e-44	0.583256	0.174	0.036	2.80873e-39	MAIT
PDE4B	1.29356e-50	0.514963	0.19	0.052	4.73066e-46	B intermediate
RUNX3	1.26229e-50	0.577912	0.225	0.116	4.61633e-46	CD8 TEM
VPS29	1.16041e-50	0.940896	0.599	0.158	4.24375e-46	CD16 Mono
BZW1	1.14266e-50	0.6173	0.265	0.159	4.17883e-46	NK
FLNA	1.06817e-50	0.812589	0.665	0.182	3.9064e-46	CD16 Mono
TIMM13	1.01974e-50	0.561841	0.409	0.159	3.7293e-46	CD14 Mono
CYCS	1.00095e-50	0.618278	0.36	0.252	3.66058e-46	NK
OAZ2	9.37775e-51	0.518381	0.27	0.083	3.42954e-46	CD14 Mono
MGAT1	8.52528e-51	0.7504	0.455	0.096	3.11778e-46	CD16 Mono
PSMB7	7.53021e-51	0.534114	0.872	0.187	2.75387e-46	Plasmablast
MANF	7.09158e-51	0.56929	0.191	0.098	2.59346e-46	NK
TUBA1B	6.93173e-51	1.34456	0.754	0.268	2.535e-46	CD16 Mono
SUMO2	6.17845e-51	0.657436	0.817	0.552	2.25952e-46	CD14 Mono
YWHAQ	6.13294e-51	0.6192	0.305	0.196	2.24288e-46	NK
SOX4	4.19052e-51	1.29175	0.486	0.032	1.53251e-46	pDC
IFITM1	3.9749e-51	1.1517	0.974	0.818	1.45366e-46	NK_CD56bright
VAMP5	3.78625e-51	1.20384	0.623	0.185	1.38467e-46	CD16 Mono
PSMB3	2.57492e-51	0.632891	0.332	0.223	9.41672e-47	NK
CHMP4B	2.10158e-51	0.934614	0.563	0.141	7.68568e-47	CD16 Mono
NCF1	1.90828e-51	0.532336	0.422	0.204	6.97877e-47	B memory
CXXC5	1.63607e-51	1.029	0.351	0.071	5.98327e-47	NK_CD56bright
TSPAN32	1.54258e-51	0.521201	0.154	0.07	5.64139e-47	NK
MAP2K3	1.49749e-51	0.752861	0.395	0.075	5.47648e-47	CD16 Mono
PARVG	1.39303e-51	0.503793	0.276	0.085	5.09445e-47	CD14 Mono
RGS19	1.18929e-51	0.575886	0.398	0.151	4.34934e-47	CD14 Mono
FMNL1	1.07726e-51	0.646809	0.318	0.209	3.93964e-47	NK
CYBA	1.05433e-51	1.21781	0.982	0.726	3.85579e-47	CD16 Mono
SH3BGRL	1.04638e-51	0.742032	0.569	0.278	3.82673e-47	CD14 Mono
CKLF	9.62159e-52	0.669817	0.343	0.232	3.51871e-47	NK
CIAO2A	9.59464e-52	0.561594	0.28	0.097	3.50886e-47	B intermediate
MT2A	9.49566e-52	1.44585	0.731	0.255	3.47266e-47	CD16 Mono
SNX2	9.49338e-52	0.613176	0.295	0.106	3.47182e-47	B intermediate
PTPN18	9.05043e-52	0.586494	0.187	0.094	3.30983e-47	NK
FOS	8.80171e-52	1.40928	0.97	0.654	3.21887e-47	CD16 Mono
SEC61G	8.55264e-52	0.604281	0.477	0.384	3.12779e-47	NK
PSMB9	7.79571e-52	0.61583	0.49	0.373	2.85097e-47	CD8 TEM
SYNGR2	6.32999e-52	0.553795	0.298	0.097	2.31494e-47	CD14 Mono
CST7	5.73808e-52	1.08232	0.714	0.21	2.09847e-47	CD4 CTL
EOMES	7.50763e-91	0.576461	0.163	0.017	2.74562e-86	MAIT
DOK2	4.79754e-52	0.984009	0.623	0.166	1.75451e-47	CD16 Mono
ATP5ME	4.77545e-52	0.667428	0.813	0.515	1.74643e-47	CD14 Mono
TMEM219	4.30833e-52	0.661388	0.5	0.218	1.5756e-47	CD14 Mono
CAP1	3.23154e-52	0.670132	0.404	0.303	1.18181e-47	NK
RAP1B	2.9184e-52	0.577639	0.51	0.393	1.06729e-47	CD8 TEM
RHOF	2.47763e-52	0.663405	0.302	0.191	9.06093e-48	NK
TPI1	2.36543e-52	0.740185	0.631	0.33	8.65061e-48	CD14 Mono
COPE	2.06701e-52	1.23932	0.963	0.308	7.55925e-48	Plasmablast
GUK1	6.81912e-19	0.572381	0.626	0.44	2.49382e-14	MAIT
SNX3	1.8095e-52	0.628131	0.573	0.335	6.61752e-48	B memory
PRMT2	1.58727e-52	0.655589	0.449	0.349	5.80482e-48	NK
YWHAZ	1.46677e-52	0.632228	0.494	0.403	5.36412e-48	NK
EEF2	1.36454e-52	0.539563	0.938	0.849	4.99027e-48	B intermediate
DUSP1	1.39618e-17	0.569982	0.666	0.479	5.10598e-13	MAIT
ENSG00000235576	1.14925e-52	0.915571	0.36	0.11	4.20291e-48	CD8 TCM
FLNA	8.52829e-53	0.570871	0.45	0.179	3.11888e-48	CD14 Mono
MAD2L2	8.19382e-53	0.50373	0.148	0.065	2.99656e-48	NK
BACH2	7.16643e-53	0.533669	0.149	0.055	2.62084e-48	B naive
DOK2	5.99941e-53	0.560756	0.285	0.159	2.19405e-48	CD8 TEM
TRGC1	2.90249e-34	0.568538	0.16	0.037	1.06147e-29	MAIT
CCDC85B	5.73393e-53	0.667189	0.416	0.317	2.09695e-48	NK
COX1	5.46756e-53	0.800971	1	0.994	1.99954e-48	CD16 Mono
COLQ	4.54997e-87	0.568175	0.152	0.016	1.66397e-82	MAIT
CYB5B	3.99328e-53	0.534302	0.163	0.075	1.46038e-48	NK
HIF1A	3.78801e-53	0.590263	0.215	0.056	1.38531e-48	CD14 Mono
GPR183	3.70562e-53	0.667484	0.333	0.126	1.35518e-48	B intermediate
ZFP36	3.39474e-53	1.38251	0.886	0.398	1.24149e-48	CD16 Mono
P2RY10	3.24318e-53	0.573061	0.185	0.076	1.18606e-48	B naive
COX5A	2.62177e-53	1.04189	0.954	0.257	9.58808e-49	Plasmablast
DRAM2	2.34669e-53	0.643402	0.267	0.136	8.58208e-49	B naive
ENSG00000235576	1.61585e-53	0.610694	0.206	0.104	5.90933e-49	NK
IRF2BP2	1.36841e-53	0.679532	0.359	0.13	5.0044e-49	CD14 Mono
SELENOT	1.25012e-53	0.590445	0.844	0.175	4.5718e-49	Plasmablast
RAB27A	1.17403e-53	0.515224	0.147	0.063	4.29354e-49	NK
REEP5	1.1244e-53	0.577696	0.356	0.126	4.11205e-49	CD14 Mono
IGLC3	9.22571e-54	6.8552	0.56	0.103	3.37393e-49	Plasmablast
RAB8A	8.04463e-54	0.772561	0.479	0.101	2.942e-49	CD16 Mono
PTP4A2	7.71582e-54	1.24565	0.844	0.328	2.82175e-49	CD16 Mono
HELZ	5.95837e-54	0.550446	0.155	0.069	2.17903e-49	NK
GSN	5.75946e-54	0.674972	0.175	0.019	2.10629e-49	NK_CD56bright
NUCB1	5.55732e-54	0.56197	0.761	0.148	2.03237e-49	Plasmablast
SIRT2	3.55231e-54	0.541394	0.15	0.066	1.29912e-49	NK
EIF4A1	3.14392e-54	0.58105	0.575	0.503	1.14976e-49	NK
SYPL1	2.56123e-54	0.633427	0.296	0.12	9.36668e-50	B memory
TMEM154	2.34582e-54	0.60237	0.241	0.075	8.5789e-50	B intermediate
NDUFA7	1.99993e-54	0.517882	0.798	0.157	7.31394e-50	Plasmablast
RNASEK	1.66116e-54	1.25666	0.946	0.517	6.07502e-50	CD16 Mono
PSMD8	1.47698e-54	0.768479	0.872	0.189	5.40145e-50	Plasmablast
ITM2B	1.07455e-54	0.826806	0.904	0.729	3.92973e-50	CD14 Mono
MSN	9.49168e-55	1.02286	0.713	0.213	3.4712e-50	CD16 Mono
ADA2	7.41787e-55	0.673592	0.311	0.047	2.71279e-50	CD16 Mono
VPS37B	6.76884e-55	0.503777	0.127	0.05	2.47543e-50	NK
PGLS	5.79648e-55	1.12939	0.701	0.212	2.11983e-50	CD16 Mono
WAS	5.48379e-55	0.972719	0.683	0.188	2.00548e-50	CD16 Mono
ARPC2	4.09827e-55	0.64364	0.867	0.637	1.49878e-50	CD14 Mono
SP110	3.41547e-55	0.628025	0.5	0.266	1.24907e-50	B memory
CCDC12	2.76932e-55	0.634016	0.348	0.233	1.01277e-50	NK
SH2D1B	2.44327e-55	0.673425	0.186	0.02	8.9353e-51	NK_CD56bright
SP140	2.33044e-55	0.542595	0.229	0.068	8.52263e-51	B intermediate
TMEM258	1.72941e-55	1.51768	0.991	0.443	6.32461e-51	Plasmablast
RNASET2	1.62245e-55	0.601577	0.615	0.366	5.93347e-51	B memory
ZNF706	1.61281e-55	0.830966	0.908	0.207	5.8982e-51	Plasmablast
RHOA	1.31158e-55	1.2305	0.898	0.392	4.7966e-51	CD16 Mono
MYO1F	1.27296e-55	0.939249	0.737	0.208	4.65535e-51	CD16 Mono
SEC62	1.14463e-55	0.675212	0.538	0.398	4.18604e-51	B naive
WDR83OS	1.02919e-55	0.716221	0.576	0.269	3.76385e-51	CD14 Mono
CHCHD10	1.00044e-55	0.744805	0.479	0.232	3.6587e-51	B intermediate
HDDC2	9.06636e-56	0.637473	0.248	0.14	3.31566e-51	NK
PSMB6	8.28443e-56	0.745309	0.872	0.186	3.0297e-51	Plasmablast
RER1	7.68672e-56	0.541261	0.743	0.139	2.81111e-51	Plasmablast
MGAT1	4.55141e-56	0.510106	0.304	0.094	1.6645e-51	CD14 Mono
SCARB2	4.12534e-56	1.20714	0.514	0.033	1.50868e-51	pDC
EVA1B	3.67425e-56	0.525494	0.113	0.008	1.34371e-51	NK_CD56bright
TMSB4X	3.438e-56	0.783948	1	1	1.25731e-51	CD16 Mono
C4orf48	3.2199e-56	0.919198	0.617	0.155	1.17755e-51	CD16 Mono
SLC1A5	3.0893e-56	0.690733	0.286	0.01	1.12979e-51	pDC
PMAIP1	2.87925e-56	0.510034	0.235	0.08	1.05297e-51	B memory
ARF3	2.73467e-56	0.519473	0.211	0.052	1.0001e-51	CD14 Mono
PLSCR1	2.14058e-56	0.597334	0.275	0.037	7.82833e-52	CD16 Mono
GDI2	1.81573e-56	1.16319	0.754	0.237	6.6403e-52	CD16 Mono
ARPC5	1.55187e-56	1.26353	0.85	0.321	5.67536e-52	CD16 Mono
IFI27L2	1.51206e-56	0.526013	0.826	0.161	5.52974e-52	Plasmablast
NAPRT	1.34046e-56	0.806524	0.395	0.07	4.9022e-52	CD16 Mono
IGLC2	1.28767e-56	7.12603	0.697	0.147	4.70913e-52	Plasmablast
MYO9B	1.27917e-56	0.545706	0.237	0.063	4.67804e-52	CD14 Mono
MOB1A	1.11945e-56	0.851732	0.551	0.125	4.09395e-52	CD16 Mono
KLRC2	8.81774e-57	0.807761	0.17	0.017	3.22474e-52	NK_CD56bright
DYNLL1	8.58816e-57	0.774994	0.459	0.189	3.14077e-52	CD14 Mono
ITGAL	7.97671e-57	0.581275	0.239	0.12	2.91716e-52	CD8 TEM
PRKCB	7.04481e-57	0.66607	0.431	0.163	2.57636e-52	CD14 Mono
PSMA5	6.91815e-57	0.55195	0.743	0.138	2.53004e-52	Plasmablast
RYBP	4.94122e-57	0.563457	0.222	0.024	1.80705e-52	CD16 Mono
ATP6V0B	4.73013e-57	0.789207	0.853	0.181	1.72985e-52	Plasmablast
MYO1G	3.50953e-57	0.969792	0.689	0.184	1.28347e-52	CD16 Mono
ENSG00000226067	3.17853e-57	0.682553	0.315	0.2	1.16242e-52	NK
SEC61B	3.05269e-57	0.648772	0.426	0.315	1.1164e-52	NK
ZBP1	3.04358e-57	0.529951	0.14	0.056	1.11307e-52	NK
EIF4A1	2.51811e-57	0.778858	0.785	0.503	9.20899e-53	CD14 Mono
MRPL52	2.17169e-57	0.675667	0.881	0.181	7.9421e-53	Plasmablast
RABAC1	1.87901e-57	1.25774	0.982	0.289	6.87174e-53	Plasmablast
WDR83OS	1.74398e-57	0.677966	0.379	0.266	6.37791e-53	NK
H2AJ	1.67145e-57	0.60678	0.344	0.115	6.11265e-53	CD14 Mono
HNRNPA2B1	1.21517e-57	0.544129	0.65	0.603	4.44401e-53	NK
PFN1	1.09801e-57	1.13968	1	0.879	4.01552e-53	CD16 Mono
RPS6KA1	1.00495e-57	0.551428	0.167	0.075	3.6752e-53	NK
SEC61G	9.49082e-58	1.64207	0.991	0.39	3.47089e-53	Plasmablast
ARF5	9.07584e-58	0.675357	0.469	0.186	3.31912e-53	CD14 Mono
SKAP2	6.57445e-58	0.509825	0.141	0.047	2.40434e-53	B naive
EHBP1L1	5.84208e-58	0.637818	0.275	0.036	2.13651e-53	CD16 Mono
GNG5	5.52918e-58	0.644895	0.345	0.226	2.02207e-53	NK
SAMHD1	5.36563e-58	0.762856	0.511	0.219	1.96226e-53	CD14 Mono
MTSS1	3.87343e-58	0.516688	0.179	0.043	1.41655e-53	B intermediate
PTPRC	3.70961e-58	0.530585	0.641	0.574	1.35664e-53	NK
LAPTM5	3.66664e-58	0.674574	0.838	0.684	1.34093e-53	B memory
BRK1	3.64114e-58	0.762443	0.637	0.323	1.3316e-53	CD14 Mono
MYL12A	3.1479e-25	0.565272	0.88	0.757	1.15122e-20	MAIT
ATG2A	3.13088e-58	0.562539	0.148	0.062	1.14499e-53	NK
DUSP5	3.03428e-58	0.798759	0.286	0.01	1.10967e-53	pDC
TAP1	2.53881e-58	0.541433	0.743	0.135	9.28468e-54	Plasmablast
TENT5A	2.52696e-58	0.602671	0.299	0.041	9.24134e-54	CD16 Mono
ADRM1	2.36245e-58	0.516902	0.734	0.132	8.63972e-54	Plasmablast
COX5B	2.13707e-58	0.807171	0.783	0.493	7.81546e-54	CD14 Mono
C1orf162	1.98885e-58	1.27789	0.778	0.257	7.27342e-54	CD16 Mono
IFNGR2	1.75486e-58	0.500094	0.143	0.048	6.41768e-54	B naive
IFNGR1	1.68038e-58	0.638833	0.329	0.049	6.14531e-54	CD16 Mono
ITGB2	1.5455e-58	0.796647	0.7	0.386	5.65204e-54	CD14 Mono
STX10	1.48072e-58	0.640213	0.33	0.106	5.41514e-54	CD14 Mono
CKS1B	1.35751e-58	0.601974	0.293	0.04	4.96455e-54	CD16 Mono
BBLN	1.27175e-58	0.631942	0.506	0.412	4.6509e-54	NK
SEC61B	2.07659e-22	0.563973	0.543	0.321	7.5943e-18	MAIT
GRN	5.96692e-59	2.17669	0.743	0.069	2.18216e-54	pDC
NDUFV2	5.57551e-59	0.821346	0.881	0.186	2.03902e-54	Plasmablast
ATP5IF1	5.18946e-59	0.641769	0.496	0.396	1.89784e-54	NK
EFHD2	4.83173e-59	0.717291	0.593	0.13	1.76701e-54	CD16 Mono
TPM3	4.80467e-59	1.30785	0.94	0.439	1.75712e-54	CD16 Mono
TSEN54	3.40511e-59	0.551248	0.216	0.102	1.24528e-54	CD8 TEM
SERPINB6	3.21411e-59	0.60571	0.196	0.095	1.17543e-54	NK
CANX	2.97043e-59	0.689026	0.378	0.132	1.08631e-54	CD14 Mono
TSPO	2.5475e-59	1.30571	0.862	0.329	9.31647e-55	CD16 Mono
RIN3	2.39713e-59	0.78561	0.419	0.075	8.76653e-55	CD16 Mono
PRXL2A	1.93577e-59	0.926099	0.429	0.021	7.07931e-55	pDC
ODC1	1.81647e-59	0.729327	0.331	0.12	6.64301e-55	B intermediate
ADA	1.59637e-59	0.508012	0.152	0.064	5.83807e-55	NK
TCTN1	1.54943e-59	0.60673	0.213	0.057	5.66643e-55	B intermediate
CDC42	1.31379e-59	0.63377	0.618	0.544	4.80467e-55	NK
RAC1	1.10929e-59	1.23122	0.802	0.266	4.05679e-55	CD16 Mono
ARPC5	9.41398e-60	0.67764	0.43	0.314	3.44279e-55	NK
MRPS15	6.75012e-60	0.531203	0.752	0.135	2.46859e-55	Plasmablast
LRRFIP1	6.50758e-60	1.2485	0.862	0.322	2.37989e-55	CD16 Mono
TRAM1	6.31837e-60	0.853222	0.954	0.211	2.31069e-55	Plasmablast
ATP6AP2	6.30487e-60	0.693303	0.448	0.172	2.30575e-55	CD14 Mono
SH3BGRL3	5.51021e-60	1.2734	0.994	0.774	2.01514e-55	CD16 Mono
PRDX1	5.39731e-60	1.04648	0.872	0.194	1.97385e-55	Plasmablast
DANCR	5.36396e-60	0.904676	0.881	0.189	1.96165e-55	Plasmablast
ENSG00000273338	4.63359e-60	0.871401	0.311	0.098	1.69455e-55	CD14 Mono
LRPAP1	4.54893e-60	0.595892	0.789	0.147	1.66359e-55	Plasmablast
EAF2	3.22199e-60	0.504099	0.179	0.042	1.17831e-55	B intermediate
TXN	3.03351e-60	1.15264	0.881	0.203	1.10938e-55	Plasmablast
LSM6	2.67559e-60	0.731879	0.374	0.131	9.78491e-56	CD14 Mono
BCL2A1	2.10579e-60	0.506095	0.212	0.066	7.70108e-56	B memory
SELPLG	1.97591e-60	0.64363	0.221	0.113	7.2261e-56	NK
PLP2	1.95304e-60	0.753419	0.593	0.275	7.14245e-56	CD14 Mono
CD69	1.58988e-60	0.904391	0.491	0.34	5.81436e-56	B naive
PPP1CA	1.39179e-60	0.623796	0.486	0.353	5.0899e-56	CD8 TEM
RARA	1.26293e-60	0.658444	0.275	0.035	4.61865e-56	CD16 Mono
CTSZ	8.56148e-61	1.52082	0.714	0.058	3.13102e-56	pDC
STK10	6.84227e-61	0.665573	0.231	0.121	2.50229e-56	NK
FOXP1	5.87501e-61	0.634812	0.67	0.523	2.14855e-56	B naive
RNASET2	4.78384e-61	1.46966	0.874	0.371	1.7495e-56	CD16 Mono
SYNE1	4.73099e-61	0.572718	0.203	0.091	1.73017e-56	CD8 TEM
GNB1	4.72866e-61	0.540196	0.276	0.077	1.72932e-56	CD14 Mono
TADA3	4.49543e-61	0.630343	0.214	0.108	1.64402e-56	NK
TMEM154	4.12687e-61	0.61253	0.186	0.072	1.50924e-56	B naive
VASP	4.10854e-61	0.664202	0.274	0.157	1.50253e-56	NK
RRBP1	3.4836e-61	0.508134	0.131	0.049	1.27399e-56	NK
MSRB1	2.66758e-61	0.521213	0.246	0.028	9.75562e-57	CD16 Mono
PFDN5	2.47883e-61	0.51124	0.987	0.935	9.06534e-57	CD14 Mono
RALY	2.01054e-61	0.69622	0.33	0.21	7.35273e-57	NK
MIS18BP1	1.89676e-61	0.815043	0.437	0.079	6.93662e-57	CD16 Mono
EVL	1.44873e-61	0.531967	0.675	0.61	5.29816e-57	NK
CRIP1	1.15451e-61	0.520105	0.746	0.624	4.22217e-57	CD8 TEM
ARID3A	7.97071e-62	0.584451	0.228	0.024	2.91497e-57	CD16 Mono
BLVRB	7.89194e-62	0.557056	0.311	0.042	2.88616e-57	CD16 Mono
CASP1	7.43814e-62	0.685	0.284	0.164	2.7202e-57	NK
SRP19	6.94728e-62	0.539229	0.853	0.16	2.54069e-57	Plasmablast
EIF4E2	4.79677e-62	0.56688	0.263	0.071	1.75423e-57	CD14 Mono
RORA	4.75285e-62	0.672311	0.322	0.195	1.73816e-57	NK
LGMN	3.91501e-62	0.751767	0.314	0.011	1.43176e-57	pDC
INPP5D	3.89554e-62	0.672826	0.248	0.133	1.42464e-57	NK
ISG20	3.12724e-62	1.72619	0.991	0.405	1.14366e-57	Plasmablast
ID2	3.03588e-62	1.55584	0.799	0.323	1.11025e-57	NK_CD56bright
TMEM147	3.03299e-62	0.50579	0.853	0.157	1.1092e-57	Plasmablast
NDUFAB1	2.9648e-62	0.559681	0.826	0.151	1.08426e-57	Plasmablast
SDF2L1	2.68229e-62	0.660217	0.229	0.118	9.80941e-58	NK
ZNF106	2.43586e-62	0.605999	0.265	0.072	8.90817e-58	CD14 Mono
FGFBP2	2.39935e-62	1.26581	0.571	0.127	8.77468e-58	CD4 CTL
SSR3	2.00667e-62	0.674266	0.398	0.138	7.33859e-58	CD14 Mono
ACAA1	1.93274e-62	0.819457	0.509	0.101	7.06821e-58	CD16 Mono
TOX2	1.8813e-62	0.63962	0.2	0.005	6.8801e-58	pDC
RNF13	1.77239e-62	0.887588	0.443	0.081	6.48181e-58	CD16 Mono
RNF130	1.70624e-62	1.50106	0.657	0.048	6.23987e-58	pDC
YBX3	1.50639e-62	0.880337	0.383	0.062	5.509e-58	CD16 Mono
ZYX	1.27078e-62	1.01313	0.485	0.097	4.64738e-58	CD16 Mono
PSTPIP2	1.15402e-62	0.560022	0.216	0.021	4.22038e-58	CD16 Mono
TNFSF10	1.128e-62	0.674166	0.272	0.075	4.12519e-58	CD14 Mono
SRGAP2B	1.03669e-62	0.588397	0.204	0.019	3.79128e-58	CD16 Mono
ENSG00000272009	7.82017e-63	0.718206	0.259	0.12	2.85991e-58	B naive
UQCR11	6.95501e-63	0.53552	0.695	0.648	2.54352e-58	NK
GRAMD1B	6.81961e-63	0.816089	0.286	0.009	2.494e-58	pDC
GZMM	4.03806e-22	0.555051	0.529	0.307	1.47676e-17	MAIT
C17orf49	5.93539e-63	0.714664	0.346	0.225	2.17063e-58	NK
RAB10	5.03674e-63	0.514792	0.23	0.056	1.84199e-58	CD14 Mono
MYO1G	4.40385e-63	0.718705	0.298	0.177	1.61053e-58	NK
SULT1A1	4.21466e-63	0.638478	0.263	0.031	1.54134e-58	CD16 Mono
IQGAP2	3.77453e-63	0.591134	0.172	0.075	1.38038e-58	NK
FBP1	3.32408e-63	0.502431	0.192	0.017	1.21565e-58	CD16 Mono
DNAJC15	2.74634e-63	0.520647	0.771	0.134	1.00437e-58	Plasmablast
TMED9	2.63529e-63	0.662564	0.291	0.17	9.63753e-59	NK
LYAR	2.57309e-63	1.06155	0.489	0.166	9.41006e-59	CD8 TCM
FYN	2.24697e-63	0.680277	0.323	0.184	8.21741e-59	CD8 TEM
GYG1	5.1333e-34	0.552935	0.187	0.049	1.8773e-29	MAIT
WDFY4	1.91672e-63	0.692591	0.286	0.009	7.00965e-59	pDC
IFT57	1.02039e-63	0.570829	0.178	0.065	3.73168e-59	B naive
BUD23	9.85601e-64	0.557581	0.761	0.132	3.60444e-59	Plasmablast
CYC1	9.43394e-64	0.625611	0.789	0.142	3.45009e-59	Plasmablast
APOL6	9.05671e-64	0.5701	0.16	0.067	3.31213e-59	NK
JPT1	7.45007e-64	0.649783	0.35	0.111	2.72456e-59	CD14 Mono
LEPROT	7.03319e-64	0.514259	0.244	0.061	2.57211e-59	CD14 Mono
CD74	6.08132e-64	1.21049	0.982	0.506	2.224e-59	CD16 Mono
SKAP2	5.3602e-64	0.772823	0.347	0.051	1.96028e-59	CD16 Mono
POLR2L	5.16164e-64	0.792359	0.757	0.429	1.88766e-59	CD14 Mono
TALDO1	4.64253e-64	1.02119	0.677	0.169	1.69782e-59	CD16 Mono
TCIRG1	4.21926e-64	0.557415	0.241	0.059	1.54303e-59	CD14 Mono
SH2D1A	4.00809e-64	0.613298	0.21	0.094	1.4658e-59	CD8 TEM
RTN4	3.61636e-64	0.782078	0.461	0.178	1.32254e-59	CD14 Mono
DRAP1	3.46705e-64	1.34147	0.898	0.358	1.26793e-59	CD16 Mono
ANXA6	3.02207e-64	0.692656	0.39	0.268	1.1052e-59	NK
STOML2	2.99183e-64	0.557395	0.697	0.115	1.09414e-59	Plasmablast
TBCB	2.22747e-64	0.721387	0.315	0.192	8.14607e-60	NK
C11orf21	2.15824e-64	0.638032	0.317	0.042	7.89292e-60	CD16 Mono
MILR1	2.03376e-64	0.786036	0.257	0.007	7.43767e-60	pDC
COX6A1	2.01592e-64	0.634433	0.538	0.443	7.37241e-60	NK
ENSG00000257764	2.00421e-64	0.568841	0.263	0.03	7.32959e-60	CD16 Mono
ATG3	1.99186e-64	0.633697	0.294	0.084	7.28444e-60	CD14 Mono
IGHG2	1.85906e-64	4.83423	0.22	0.015	6.79876e-60	Plasmablast
DUSP2	1.7734e-64	0.726207	0.316	0.186	6.48549e-60	NK
UQCR11	1.67431e-64	0.751451	0.894	0.647	6.12311e-60	CD14 Mono
ADGRE5	1.66825e-64	1.07716	0.623	0.147	6.10095e-60	CD16 Mono
RNF166	1.28345e-64	0.656802	0.249	0.132	4.69372e-60	NK
SSR4	1.20729e-64	2.18132	1	0.548	4.41516e-60	Plasmablast
PTMS	1.08255e-64	0.859514	0.4	0.017	3.95901e-60	pDC
CLEC2B	9.32914e-65	0.639881	0.374	0.228	3.41176e-60	CD8 TEM
PHACTR1	9.26044e-65	1.23805	0.543	0.031	3.38664e-60	pDC
IQGAP1	7.45142e-65	0.694315	0.295	0.17	2.72506e-60	NK
ENSG00000256039	6.57083e-65	0.886974	0.379	0.1	2.40302e-60	CD8 TCM
MRPL51	6.50451e-65	0.765218	0.826	0.155	2.37876e-60	Plasmablast
POLD4	5.10359e-65	0.7318	0.432	0.266	1.86643e-60	B naive
RNPEP	5.0587e-65	0.58893	0.293	0.037	1.85002e-60	CD16 Mono
HSPA5	7.68203e-16	0.548876	0.305	0.157	2.80939e-11	MAIT
SELENOT	3.95291e-65	0.716456	0.289	0.168	1.44562e-60	NK
TXN	3.21319e-65	0.798113	0.496	0.199	1.1751e-60	CD14 Mono
SEL1L3	3.15367e-65	0.624156	0.21	0.053	1.15333e-60	B intermediate
ZFP36	3.00956e-65	0.845367	0.698	0.393	1.10063e-60	B intermediate
SLC25A6	2.22831e-65	0.565975	0.904	0.788	8.14916e-61	B memory
JPT1	1.34044e-65	0.681056	0.688	0.113	4.90211e-61	Plasmablast
ND5	1.26226e-65	0.503794	0.818	0.785	4.6162e-61	CD8 TEM
SRP72	7.95004e-66	0.596238	0.826	0.148	2.90741e-61	Plasmablast
ATP2B1	6.5969e-66	0.642525	0.282	0.1	2.41255e-61	B memory
GZMA	6.42545e-66	0.523137	0.516	0.203	2.34985e-61	CD4 TEM
CALR	5.21816e-66	1.89844	0.982	0.316	1.90833e-61	Plasmablast
DNAJC1	3.16133e-66	0.585247	0.175	0.075	1.15613e-61	NK
SUSD1	3.14182e-66	0.795893	0.286	0.009	1.149e-61	pDC
P2RY14	3.09054e-66	0.520082	0.2	0.004	1.13024e-61	pDC
CAPZA2	2.10964e-66	0.744974	0.433	0.155	7.71515e-62	CD14 Mono
GGA2	1.61821e-66	0.547016	0.163	0.055	5.91796e-62	B naive
EEF2	1.38282e-66	0.546764	0.942	0.848	5.05711e-62	B memory
GRINA	1.06056e-66	0.62334	0.323	0.043	3.87858e-62	CD16 Mono
LASP1	1.0604e-66	0.580457	0.162	0.067	3.87799e-62	NK
ARPC5	9.64176e-67	0.849799	0.644	0.317	3.52609e-62	CD14 Mono
UBL5	7.65183e-67	0.589223	0.601	0.519	2.79835e-62	NK
COMT	5.92518e-67	0.596581	0.291	0.08	2.1669e-62	CD14 Mono
MAPKAPK2	4.65724e-67	1.76687	0.6	0.038	1.7032e-62	pDC
IFI27L2	3.96476e-67	0.698678	0.446	0.158	1.44995e-62	CD14 Mono
ACTR2	2.90509e-67	0.8437	0.559	0.242	1.06242e-62	CD14 Mono
REEP5	2.77292e-67	0.970848	0.593	0.127	1.01408e-62	CD16 Mono
DAPP1	2.72643e-67	0.51329	0.165	0.034	9.97083e-63	B intermediate
TMBIM4	2.23007e-67	0.803113	0.55	0.233	8.15558e-63	CD14 Mono
PKM	1.74429e-67	0.838655	0.602	0.28	6.37903e-63	CD14 Mono
CAPZA2	1.49613e-67	1.07329	0.659	0.158	5.4715e-63	CD16 Mono
PRR13	1.4592e-67	0.659619	0.513	0.403	5.33645e-63	NK
SUN2	1.2286e-67	0.747038	0.392	0.269	4.49312e-63	NK
SCARB1	1.16536e-67	0.643476	0.143	0.002	4.26185e-63	pDC
MYL6	9.62302e-68	0.703024	0.928	0.722	3.51924e-63	CD14 Mono
CAPG	9.07865e-68	1.13031	0.361	0.062	3.32015e-63	NK_CD56bright
ARPC3	8.35092e-68	0.572935	0.722	0.596	3.05401e-63	B naive
LCNL1	7.15883e-68	1.02007	0.2	0.004	2.61806e-63	pDC
SASH3	5.57304e-68	0.575689	0.173	0.073	2.03812e-63	NK
SPCS1	5.21098e-68	1.72186	0.991	0.384	1.90571e-63	Plasmablast
APOBEC3C	5.14336e-68	0.555499	0.716	0.115	1.88098e-63	Plasmablast
ATP6V0D1	5.04597e-68	0.839032	0.467	0.081	1.84536e-63	CD16 Mono
TMCO1	5.04371e-68	0.671084	0.789	0.137	1.84454e-63	Plasmablast
LAT2	4.64579e-68	0.539038	0.236	0.061	1.69901e-63	B intermediate
DRAM2	4.26807e-68	0.700963	0.379	0.137	1.56088e-63	B intermediate
PCBP1	2.45894e-68	0.864134	0.706	0.364	8.9926e-64	CD14 Mono
UTRN	1.98327e-68	0.645533	0.211	0.099	7.25301e-64	NK
TNFAIP3	6.97571e-13	0.537795	0.294	0.163	2.55109e-08	MAIT
SUB1	6.86814e-69	0.592149	0.579	0.482	2.51175e-64	NK
RNASEK	6.81059e-69	0.587082	0.609	0.511	2.4907e-64	NK
APOBEC3G	6.00963e-69	0.509964	0.789	0.132	2.19778e-64	Plasmablast
ARPC1B	4.64129e-69	1.52582	0.964	0.512	1.69737e-64	CD16 Mono
CCL5	4.19205e-69	1.48027	0.923	0.327	1.53307e-64	CD4 CTL
PTPN6	3.35458e-69	0.718934	0.397	0.171	1.2268e-64	B memory
CDV3	2.68911e-69	0.589914	0.633	0.094	9.83435e-65	Plasmablast
CD300A	2.524e-69	1.17871	0.371	0.063	9.23052e-65	NK_CD56bright
TCF25	2.46868e-69	0.752686	0.442	0.321	9.0282e-65	NK
S100A10	2.43673e-69	0.596542	0.629	0.498	8.91136e-65	CD8 TEM
PAXX	2.25437e-69	0.683942	0.417	0.264	8.24444e-65	CD8 TEM
CD63	1.89766e-69	1.56323	0.66	0.198	6.93994e-65	NK_CD56bright
HSD17B11	1.67992e-69	0.885693	0.533	0.221	6.14363e-65	CD14 Mono
HLA-DRB5	1.18413e-69	0.962171	0.159	0.028	4.33048e-65	CD14 Mono
GLRX	1.13508e-69	0.738576	0.312	0.184	4.15109e-65	NK
UTRN	9.75224e-70	0.888354	0.551	0.106	3.56649e-65	CD16 Mono
COX8A	8.19323e-70	0.698668	0.516	0.414	2.99635e-65	NK
OAZ1	7.26869e-70	0.565942	0.894	0.763	2.65823e-65	B memory
YBX1	6.2742e-70	1.3562	0.988	0.74	2.29454e-65	CD16 Mono
BLOC1S2	3.83296e-70	0.692132	0.262	0.116	1.40175e-65	B naive
LAT2	3.38567e-70	0.505705	0.257	0.061	1.23818e-65	CD14 Mono
CTSH	2.65481e-70	0.804229	0.413	0.064	9.70891e-66	CD16 Mono
LAP3	1.59199e-70	0.59778	0.224	0.05	5.82207e-66	CD14 Mono
SYNGR2	1.39209e-70	0.696043	0.306	0.095	5.09102e-66	B intermediate
VMA21	1.17081e-70	0.590788	0.298	0.08	4.28179e-66	CD14 Mono
CD7	1.0357e-70	1.74178	0.923	0.52	3.78764e-66	NK_CD56bright
NAP1L1	8.75455e-71	1.49033	0.988	0.709	3.20163e-66	CD16 Mono
DYNLL1	7.14406e-71	1.05756	0.927	0.191	2.61265e-66	Plasmablast
TNFSF10	5.50409e-71	1.09421	0.449	0.077	2.0129e-66	CD16 Mono
TRBC2	4.73668e-71	0.663663	0.676	0.553	1.73225e-66	CD8 TEM
CAST	4.73666e-71	0.763134	0.338	0.205	1.73224e-66	NK
RCSD1	4.12255e-71	0.760137	0.428	0.252	1.50766e-66	B naive
QRSL1	3.44519e-71	0.530952	0.187	0.04	1.25994e-66	B intermediate
COX3	2.93086e-71	0.516324	0.994	0.99	1.07184e-66	CD14 Mono
ANXA1	2.41019e-71	0.645371	0.497	0.327	8.81431e-67	CD8 TEM
SIPA1	1.70004e-71	0.636104	0.216	0.101	6.2172e-67	NK
SYNE2	1.06687e-71	0.694889	0.264	0.138	3.90167e-67	NK
RIN3	9.9102e-72	0.60641	0.169	0.068	3.62426e-67	NK
DUSP1	8.39647e-72	1.75321	0.964	0.479	3.07067e-67	CD16 Mono
COX6B1	8.30736e-72	0.844451	0.867	0.593	3.03808e-67	CD14 Mono
SSR1	5.51065e-72	0.819072	0.789	0.135	2.0153e-67	Plasmablast
ALDH2	4.77602e-72	0.873359	0.371	0.013	1.74664e-67	pDC
CHP1	4.51985e-72	0.723301	0.365	0.05	1.65295e-67	CD16 Mono
COX8A	4.35617e-72	0.900183	0.741	0.416	1.5931e-67	CD14 Mono
EMP3	4.20831e-72	0.887032	0.841	0.534	1.53902e-67	CD14 Mono
CTBP2	3.11353e-72	0.507925	0.216	0.019	1.13865e-67	CD16 Mono
MYL6	3.01161e-72	1.48738	0.994	0.724	1.10137e-67	CD16 Mono
CMKLR1	2.47419e-72	0.530697	0.229	0.005	9.04836e-68	pDC
PTPRE	2.16575e-72	0.530789	0.142	0.051	7.92035e-68	NK
ARPC2	1.80356e-72	1.39573	0.994	0.639	6.59581e-68	CD16 Mono
SNHG7	1.03555e-72	0.809991	0.45	0.277	3.78713e-68	B naive
SDF4	6.04354e-73	0.503799	0.78	0.124	2.21018e-68	Plasmablast
SCLT1	5.13725e-73	0.5201	0.113	0.035	1.87874e-68	NK
C20orf27	4.5102e-73	0.622743	0.294	0.077	1.64942e-68	CD14 Mono
SNX3	4.03377e-73	0.874247	0.636	0.336	1.47519e-68	B intermediate
LITAF	3.25576e-73	0.690325	0.509	0.36	1.19066e-68	CD8 TEM
BASP1	2.91298e-73	0.50713	0.128	0.018	1.0653e-68	CD14 Mono
SERP1	2.78842e-73	0.877196	0.813	0.515	1.01975e-68	CD14 Mono
RNF149	2.57193e-73	0.735152	0.359	0.108	9.4058e-69	CD14 Mono
S1PR5	6.25038e-40	0.535874	0.187	0.042	2.28583e-35	MAIT
HMGN3	1.74296e-73	0.735703	0.382	0.247	6.37417e-69	NK
FAM3C	1.72234e-73	0.597737	0.151	0.045	6.29877e-69	B naive
MOB1A	1.26372e-73	0.776438	0.387	0.122	4.62157e-69	CD14 Mono
BCL2A1	1.2005e-73	0.681137	0.27	0.067	4.39034e-69	CD14 Mono
MOB3A	9.95329e-74	0.621324	0.259	0.062	3.64002e-69	CD14 Mono
OS9	9.681e-74	0.568773	0.725	0.111	3.54044e-69	Plasmablast
EMP3	8.55261e-74	0.621675	0.661	0.531	3.12777e-69	CD8 TEM
GNB2	7.69466e-74	1.25953	0.731	0.183	2.81402e-69	CD16 Mono
UBC	7.67758e-74	0.539812	0.772	0.695	2.80777e-69	CD8 TEM
AEBP1	6.78963e-74	0.983476	0.314	0.009	2.48304e-69	pDC
PSMB2	2.48329e-74	0.621867	0.771	0.123	9.08164e-70	Plasmablast
PILRB	2.46041e-74	0.599304	0.161	0.062	8.99795e-70	NK
STMP1	1.55483e-74	0.8458	0.511	0.195	5.68619e-70	CD14 Mono
LGALS1	1.13537e-74	1.7191	0.963	0.225	4.15217e-70	Plasmablast
SDF4	9.53239e-75	0.723827	0.237	0.116	3.48609e-70	NK
NAGK	7.83644e-75	0.835003	0.377	0.052	2.86586e-70	CD16 Mono
PLEK	7.73478e-75	0.767068	0.527	0.09	2.82869e-70	CD16 Mono
ANTKMT	6.11724e-18	0.534137	0.262	0.119	2.23714e-13	MAIT
SRP14	5.03728e-75	0.515082	0.729	0.693	1.84218e-70	NK
CAPN12	4.4367e-75	0.93142	0.237	0.025	1.62255e-70	NK_CD56bright
LAMTOR2	3.98265e-75	0.727934	0.431	0.143	1.4565e-70	CD14 Mono
TRAPPC1	3.66545e-75	0.74399	0.474	0.349	1.34049e-70	NK
STX7	3.55551e-75	0.56294	0.22	0.061	1.30029e-70	B memory
CTSC	3.35504e-75	1.28092	0.701	0.167	1.22697e-70	CD16 Mono
KLRK1	2.79057e-75	0.965689	0.573	0.187	1.02054e-70	CD8 TCM
SNX3	2.72037e-75	0.849933	0.698	0.336	9.94867e-71	CD14 Mono
RAB10	2.41556e-75	0.776043	0.401	0.057	8.83395e-71	CD16 Mono
MIS18BP1	2.31712e-75	0.594281	0.248	0.075	8.47395e-71	B memory
TPM3	1.96576e-75	0.665909	0.544	0.433	7.18896e-71	NK
APLP2	1.70315e-75	0.644224	0.199	0.071	6.22858e-71	B naive
NAPRT	1.30128e-75	0.613317	0.278	0.068	4.75892e-71	CD14 Mono
MAP3K1	9.52608e-76	0.651215	0.28	0.069	3.48378e-71	CD14 Mono
RABGAP1L	8.97951e-76	0.902514	0.455	0.072	3.2839e-71	CD16 Mono
SNN	6.43607e-76	0.521436	0.257	0.025	2.35373e-71	CD16 Mono
IRF4	5.72359e-76	1.04948	0.314	0.009	2.09317e-71	pDC
CHMP4B	5.64758e-76	0.709648	0.844	0.141	2.06538e-71	Plasmablast
KLRB1	5.06336e-76	1.70024	0.804	0.252	1.85172e-71	NK_CD56bright
ORAI2	4.22956e-76	0.55592	0.253	0.076	1.54679e-71	B memory
CAST	3.95966e-76	0.806298	0.543	0.21	1.44809e-71	CD14 Mono
GADD45B	3.46808e-76	0.793306	0.325	0.188	1.26831e-71	NK
PRDX5	3.15539e-76	0.77786	0.397	0.265	1.15396e-71	NK
ARPC3	3.00803e-76	1.61458	0.982	0.601	1.10007e-71	CD16 Mono
ENSG00000225885	2.29382e-76	1.27528	0.486	0.022	8.38874e-72	pDC
ZFP36L1	2.04385e-76	1.02451	0.57	0.246	7.47456e-72	CD14 Mono
LAPTM4A	2.01069e-76	1.02227	0.593	0.115	7.35328e-72	CD16 Mono
NFKBID	1.67925e-76	0.624003	0.241	0.059	6.1412e-72	B intermediate
CALM2	1.42276e-76	1.79836	0.952	0.465	5.20318e-72	CD16 Mono
EIF3G	1.3161e-76	0.763715	0.579	0.502	4.81312e-72	NK
FCMR	1.16854e-76	0.79906	0.418	0.238	4.27348e-72	B naive
CHPT1	1.12027e-76	0.587296	0.164	0.051	4.09694e-72	B naive
P4HB	9.07159e-77	1.51698	0.972	0.239	3.31757e-72	Plasmablast
ADA	6.3536e-77	0.961413	0.443	0.069	2.32358e-72	CD16 Mono
ATP2B1-AS1	4.22811e-77	1.34244	0.665	0.151	1.54626e-72	CD16 Mono
VMP1	2.23897e-77	1.13085	0.641	0.132	8.18814e-73	CD16 Mono
IL18R1	2.14859e-77	0.653437	0.155	0.011	7.8576e-73	NK_CD56bright
SLC2A8	1.58754e-77	0.881059	0.229	0.005	5.80579e-73	pDC
CCDC88A	1.38593e-77	0.652526	0.275	0.028	5.06848e-73	CD16 Mono
SMIM14	1.38278e-77	0.614163	0.226	0.063	5.05697e-73	B memory
AKR1A1	1.31368e-77	0.592437	0.771	0.118	4.80427e-73	Plasmablast
GRK2	1.09448e-77	0.838822	0.467	0.073	4.00264e-73	CD16 Mono
NKG7	9.45445e-78	1.34699	0.988	0.341	3.45759e-73	CD4 CTL
ARPC5L	7.87156e-78	0.685149	0.305	0.153	2.87871e-73	CD8 TEM
SUB1	7.66095e-78	2.73445	1	0.488	2.80169e-73	Plasmablast
TLN1	7.25952e-78	0.75391	0.264	0.135	2.65488e-73	NK
CHST2	6.75575e-78	0.620628	0.311	0.035	2.47065e-73	CD16 Mono
TRMT1	6.71859e-78	0.700551	0.298	0.076	2.45706e-73	CD14 Mono
APLP2	4.69353e-78	0.803235	0.479	0.075	1.71647e-73	CD16 Mono
HLA-DRB5	4.13077e-78	0.73713	0.156	0.027	1.51066e-73	B intermediate
TIMM8B	3.56922e-78	0.683917	0.337	0.093	1.3053e-73	CD14 Mono
TCOF1	3.51156e-78	0.708259	0.283	0.077	1.28421e-73	B intermediate
RHOA	3.46434e-78	0.705497	0.508	0.385	1.26694e-73	NK
S100A4	2.99836e-78	0.770635	0.904	0.649	1.09653e-73	CD4 TEM
QRSL1	1.98291e-78	0.511651	0.173	0.039	7.2517e-74	B memory
ID2	1.36752e-78	0.679878	0.492	0.314	5.00117e-74	CD8 TEM
MATK	1.2644e-78	1.41457	0.546	0.115	4.62405e-74	NK_CD56bright
ARF1	1.22037e-78	0.727806	0.413	0.276	4.463e-74	NK
SNX10	8.86091e-79	0.598514	0.229	0.053	3.24052e-74	B intermediate
RAB5IF	8.83345e-79	0.78942	0.273	0.143	3.23048e-74	NK
PMAIP1	8.61486e-79	0.689441	0.214	0.078	3.15054e-74	B naive
CTSZ	5.76303e-79	0.640226	0.232	0.055	2.1076e-74	B intermediate
GSPT1	5.14772e-79	0.608352	0.688	0.097	1.88257e-74	Plasmablast
POLR2G	4.27417e-79	0.723178	0.287	0.153	1.56311e-74	NK
UFM1	3.448e-79	0.720062	0.78	0.121	1.26097e-74	Plasmablast
MIEN1	3.28574e-79	0.69614	0.259	0.13	1.20163e-74	NK
MID1IP1	2.65957e-79	0.601385	0.244	0.053	9.72631e-75	CD14 Mono
CHCHD10	2.12303e-79	0.757574	0.494	0.229	7.76412e-75	B memory
RILPL2	1.98035e-79	0.964378	0.509	0.086	7.24235e-75	CD16 Mono
HVCN1	1.86458e-79	0.621239	0.229	0.053	6.81895e-75	B intermediate
CMTM6	1.67698e-79	0.831593	0.419	0.134	6.13287e-75	CD14 Mono
ENSG00000244459	1.59352e-79	0.57596	0.257	0.024	5.82765e-75	CD16 Mono
CD151	9.32176e-80	0.675336	0.293	0.031	3.40906e-75	CD16 Mono
PTP4A3	6.89991e-80	0.672301	0.269	0.026	2.52337e-75	CD16 Mono
SFT2D1	6.60596e-80	0.545869	0.752	0.11	2.41587e-75	Plasmablast
POU2F2	5.90467e-80	0.748769	0.4	0.122	2.1594e-75	CD14 Mono
HLA-DPB1	5.73948e-80	1.66078	0.868	0.252	2.09898e-75	CD16 Mono
MAN2B1	5.59776e-80	0.672305	0.348	0.097	2.04716e-75	CD14 Mono
SPTSSA	5.37479e-80	0.507062	0.185	0.032	1.96561e-75	CD14 Mono
PMAIP1	5.06391e-80	0.764874	0.292	0.08	1.85192e-75	B intermediate
UBXN11	2.14435e-80	0.580862	0.231	0.047	7.84211e-76	CD14 Mono
IGFBP7	1.82742e-80	1.02607	0.309	0.038	6.68304e-76	NK_CD56bright
TPD52	1.56614e-80	0.620778	0.261	0.066	5.72751e-76	B intermediate
MAPKAPK3	1.11979e-80	0.584687	0.248	0.054	4.09519e-76	CD14 Mono
TCTN1	1.09144e-80	0.510649	0.216	0.055	3.99149e-76	B memory
ITM2C	1.03288e-80	0.553826	0.235	0.054	3.77735e-76	B intermediate
FGD2	1.01479e-80	0.566628	0.143	0.023	3.7112e-76	B intermediate
ENSG00000265206	9.64681e-81	0.829642	0.372	0.226	3.52794e-76	NK
ERN1	6.25999e-81	0.644553	0.688	0.096	2.28934e-76	Plasmablast
MEF2C	4.80074e-81	0.788169	0.533	0.087	1.75568e-76	CD16 Mono
GAPT	4.06138e-81	1.49117	0.543	0.026	1.48529e-76	pDC
GABARAP	3.97488e-81	1.65145	0.982	0.503	1.45365e-76	CD16 Mono
YWHAE	3.26852e-81	0.71616	0.369	0.105	1.19533e-76	CD14 Mono
PXN	2.75748e-81	0.552499	0.146	0.05	1.00844e-76	NK
UBE2S	2.64663e-81	0.629489	0.459	0.048	9.67899e-77	Plasmablast
PTGER2	2.15024e-81	0.676344	0.213	0.093	7.86364e-77	NK
JUN	2.07224e-81	0.818216	0.741	0.576	7.57838e-77	B naive
SLC9A3R1	1.78947e-81	0.710521	0.292	0.142	6.54425e-77	CD8 TEM
WIPF1	1.55791e-81	0.768054	0.37	0.227	5.69745e-77	NK
MIDN	1.53453e-81	1.05825	0.521	0.088	5.61192e-77	CD16 Mono
IRF1	3.47497e-11	0.53208	0.452	0.305	1.27083e-06	MAIT
VAMP8	9.5225e-82	0.735285	0.464	0.328	3.48247e-77	NK
GPX4	8.79994e-82	0.974821	0.804	0.482	3.21823e-77	CD14 Mono
H1-2	6.66041e-82	0.566131	0.578	0.07	2.43578e-77	Plasmablast
H3-3A	6.59643e-82	1.53865	0.994	0.762	2.41238e-77	CD16 Mono
STOM	2.10204e-28	0.528327	0.195	0.058	7.68736e-24	MAIT
ATP6V1F	5.5352e-82	0.909411	0.607	0.258	2.02428e-77	CD14 Mono
CSF2RB	5.03567e-82	0.760355	0.257	0.006	1.8416e-77	pDC
IFITM2	4.93984e-82	1.7802	0.948	0.542	1.80655e-77	NK_CD56bright
ACP5	3.94559e-82	0.518493	0.213	0.046	1.44294e-77	B intermediate
IGHG4	3.34229e-82	2.8019	0.229	0.013	1.22231e-77	Plasmablast
MIAT	2.87792e-82	0.523519	0.136	0.041	1.05248e-77	CD8 TEM
FCER2	2.18574e-82	0.645876	0.207	0.043	7.99346e-78	B intermediate
GNLY	1.2867e-82	1.54107	0.958	0.336	4.70559e-78	CD4 CTL
ODC1	1.23069e-82	0.713949	0.335	0.118	4.50076e-78	B memory
RGS2	1.01462e-82	0.911749	0.328	0.097	3.71058e-78	B intermediate
TASL	8.42923e-83	0.909278	0.371	0.012	3.08265e-78	pDC
TLR7	8.16326e-83	0.665481	0.171	0.002	2.98539e-78	pDC
TMEM205	4.96658e-83	0.611501	0.256	0.055	1.81633e-78	CD14 Mono
POLE4	2.84197e-83	0.855133	0.498	0.175	1.03934e-78	CD14 Mono
PTGDS	2.6487e-83	4.62718	0.514	0.023	9.68656e-79	pDC
LY96	2.21835e-83	0.807167	0.419	0.057	8.11274e-79	CD16 Mono
C20orf27	1.89218e-83	1.05366	0.491	0.079	6.91991e-79	CD16 Mono
PRCP	1.11879e-83	0.574856	0.222	0.043	4.09152e-79	CD14 Mono
CYB561A3	9.99851e-84	0.623842	0.269	0.08	3.65656e-79	B memory
TMED10	8.94086e-84	0.988692	0.899	0.156	3.26976e-79	Plasmablast
EAF2	7.57389e-84	0.537958	0.181	0.041	2.76985e-79	B memory
NCF1	7.27404e-84	0.838214	0.516	0.204	2.66019e-79	B intermediate
ANXA1	6.90273e-84	0.651677	0.49	0.325	2.5244e-79	NK
IGHG1	5.61906e-84	5.6601	0.349	0.03	2.05494e-79	Plasmablast
ARRB1	3.23023e-84	0.624949	0.353	0.041	1.18133e-79	CD16 Mono
PRELID1	2.82231e-84	1.72926	0.892	0.319	1.03215e-79	CD16 Mono
IL32	2.81035e-84	0.901435	0.903	0.642	1.02777e-79	CD4 TEM
LTB	2.5041e-84	0.65816	0.956	0.794	9.15774e-80	B memory
MAN2B1	2.27109e-84	0.530431	0.725	0.099	8.30559e-80	Plasmablast
CLTC	1.97516e-84	0.503719	0.181	0.03	7.22336e-80	CD14 Mono
ALCAM	1.77824e-84	0.736305	0.257	0.006	6.50319e-80	pDC
ARPC2	1.64285e-84	0.585355	0.729	0.634	6.00805e-80	CD8 TEM
CALHM6	1.54868e-84	0.724266	0.302	0.081	5.66366e-80	B intermediate
IFITM2	6.4465e-85	2.11031	0.976	0.542	2.35755e-80	CD16 Mono
CSTB	5.89252e-85	0.960988	0.669	0.301	2.15495e-80	CD14 Mono
DNAJC1	3.75896e-85	0.580462	0.642	0.082	1.37469e-80	Plasmablast
SNX10	3.73548e-85	0.921304	0.413	0.055	1.3661e-80	CD16 Mono
GCHFR	2.78981e-85	0.784154	0.213	0.092	1.02026e-80	NK
IER2	2.44715e-85	1.12438	0.796	0.46	8.94948e-81	CD14 Mono
AP1S2	2.37453e-85	1.3203	0.689	0.15	8.68388e-81	CD16 Mono
LAMP2	2.30208e-85	0.523091	0.206	0.037	8.41895e-81	CD14 Mono
HMGB1	2.0592e-85	0.577751	0.728	0.678	7.53069e-81	NK
NCF4	1.9775e-85	0.50426	0.163	0.028	7.23191e-81	B intermediate
OSTC	1.51506e-85	1.45941	0.899	0.182	5.54073e-81	Plasmablast
OAZ2	1.4903e-85	0.989898	0.521	0.084	5.45017e-81	CD16 Mono
SLC15A4	1.26982e-85	1.18788	0.486	0.019	4.64387e-81	pDC
SYTL1	1.0344e-85	0.813826	0.347	0.202	3.7829e-81	NK
ARPC3	9.77786e-86	0.594145	0.677	0.596	3.57586e-81	NK
MYL12B	8.44985e-86	0.702577	0.612	0.475	3.0902e-81	CD8 TEM
TCIRG1	7.96282e-86	0.926808	0.437	0.061	2.91208e-81	CD16 Mono
TPD52	7.03058e-86	0.555303	0.24	0.065	2.57115e-81	B memory
EVI2B	5.70649e-86	0.992779	0.698	0.329	2.08692e-81	CD14 Mono
MIDN	4.96855e-86	0.666471	0.198	0.08	1.81705e-81	NK
TSC22D3	4.56772e-86	0.834019	0.741	0.603	1.67046e-81	B naive
NAIP	3.42147e-86	0.575954	0.191	0.032	1.25127e-81	CD14 Mono
CD3E	3.10185e-86	0.58442	0.734	0.587	1.13438e-81	CD8 TEM
TXNDC17	2.99148e-86	0.612261	0.298	0.07	1.09401e-81	CD14 Mono
CANX	2.30182e-86	0.789055	0.862	0.135	8.41798e-82	Plasmablast
GRK2	2.14226e-86	0.66243	0.3	0.071	7.83446e-82	CD14 Mono
ACTB	2.06492e-86	1.7891	1	0.96	7.55161e-82	CD16 Mono
DDIT4	2.0435e-86	0.819717	0.295	0.153	7.47327e-82	NK
DYNLL1	1.68319e-86	0.789226	0.327	0.182	6.1556e-82	NK
NUDT5	1.42012e-86	0.528785	0.706	0.094	5.19351e-82	Plasmablast
ARRB2	1.1481e-86	0.897514	0.511	0.181	4.19871e-82	CD14 Mono
AKNA	9.37975e-87	0.769729	0.293	0.15	3.43027e-82	NK
SPN	9.14027e-87	1.15521	0.629	0.118	3.34269e-82	CD16 Mono
MTPN	7.64601e-87	1.23566	0.713	0.151	2.79622e-82	CD16 Mono
PPP2R5C	6.93164e-87	0.773093	0.487	0.338	2.53497e-82	NK
PLEKHO1	6.35433e-87	0.866315	0.479	0.07	2.32384e-82	CD16 Mono
PPIB	6.05064e-87	3.03294	1	0.386	2.21278e-82	Plasmablast
CRIP1	4.94827e-87	1.23763	0.832	0.626	1.80963e-82	B memory
SELENOK	9.00943e-15	0.528148	0.393	0.234	3.29484e-10	MAIT
KLF13	4.20925e-87	0.573632	0.807	0.116	1.53937e-82	Plasmablast
ADAM19	4.13076e-87	0.567287	0.119	0.027	1.51066e-82	B naive
CKLF	3.75612e-87	0.951162	0.593	0.234	1.37365e-82	CD14 Mono
PTPN6	3.58284e-87	1.38124	0.754	0.174	1.31028e-82	CD16 Mono
CCDC167	3.50658e-87	0.914259	0.752	0.11	1.28239e-82	Plasmablast
LINC01781	2.42613e-87	0.913803	0.179	0.032	8.87261e-83	B intermediate
AOAH	2.29733e-87	0.51992	0.231	0.044	8.40156e-83	CD14 Mono
MCOLN1	1.72303e-87	0.646425	0.263	0.023	6.3013e-83	CD16 Mono
PLEKHA2	1.62569e-87	0.612305	0.173	0.051	5.94529e-83	B naive
DENND3	1.31332e-87	0.5459	0.228	0.017	4.80293e-83	CD16 Mono
SRGN	1.27125e-87	1.80796	0.958	0.366	4.64908e-83	CD16 Mono
UBE2R2	1.10184e-87	0.702722	0.278	0.062	4.02952e-83	CD14 Mono
GCH1	1.05472e-87	0.724003	0.323	0.034	3.85722e-83	CD16 Mono
RRAS2	1.03801e-87	0.544462	0.147	0.038	3.79611e-83	B naive
CLIC1	8.42993e-88	0.897086	0.763	0.372	3.08291e-83	CD14 Mono
SCP2	7.79254e-88	0.78147	0.326	0.181	2.84981e-83	NK
ARHGDIB	6.58087e-88	0.509784	0.8	0.77	2.40669e-83	NK
AP2A1	5.98004e-88	0.757903	0.419	0.054	2.18696e-83	CD16 Mono
CDKN2D	5.91657e-88	0.783016	0.307	0.162	2.16375e-83	NK
CFLAR	3.03328e-88	0.801709	0.326	0.179	1.1093e-83	NK
CD63	2.51045e-88	0.808195	0.548	0.194	9.18097e-84	CD14 Mono
KLRG1	2.20056e-88	0.697437	0.216	0.089	8.04767e-84	NK
ARF6	1.9991e-88	0.797524	0.481	0.336	7.31092e-84	NK
EFHD2	1.42452e-88	0.63316	0.278	0.121	5.2096e-84	CD8 TEM
IL7R	1.19886e-88	1.03479	0.804	0.498	4.38434e-84	CD4 TEM
LGALS1	1.08824e-88	0.791695	0.401	0.214	3.97981e-84	CD8 TEM
NADK	9.55889e-89	0.514474	0.198	0.033	3.49578e-84	CD14 Mono
BST2	8.86749e-89	0.827984	0.372	0.225	3.24293e-84	NK
RNF149	8.49739e-89	1.08747	0.611	0.11	3.10758e-84	CD16 Mono
CD164	7.00469e-89	0.810762	0.37	0.218	2.56169e-84	NK
DRAM2	6.91646e-89	0.688549	0.378	0.135	2.52942e-84	B memory
SNX3	5.262e-89	0.781023	0.527	0.332	1.92436e-84	B naive
RBM39	4.69221e-89	0.727875	0.595	0.49	1.71599e-84	NK
CDK2AP2	2.68873e-89	0.711967	0.826	0.122	9.83294e-85	Plasmablast
SEC61B	2.58956e-89	2.24727	0.991	0.322	9.47029e-85	Plasmablast
TMEM154	2.22287e-89	0.645703	0.259	0.073	8.12926e-85	B memory
CLINT1	1.59974e-89	0.533646	0.615	0.073	5.8504e-85	Plasmablast
IER5	1.38556e-89	0.628945	0.243	0.048	5.06712e-85	CD14 Mono
HRH2	9.89191e-90	0.605877	0.287	0.026	3.61757e-85	CD16 Mono
HOTAIRM1	9.73333e-90	0.633218	0.259	0.053	3.55957e-85	CD14 Mono
TMEM156	7.95028e-90	0.667816	0.201	0.066	2.9075e-85	B naive
TPST2	5.83645e-90	0.637175	0.234	0.093	2.13445e-85	CD8 TEM
HOTAIRM1	3.42091e-90	0.907851	0.425	0.055	1.25106e-85	CD16 Mono
ATP6V0C	2.38739e-90	1.58585	0.916	0.295	8.73091e-86	CD16 Mono
SUPT4H1	2.23727e-90	0.890776	0.491	0.164	8.18193e-86	CD14 Mono
CD3G	1.47488e-90	0.764303	0.572	0.404	5.39378e-86	CD8 TEM
GGA2	8.99336e-91	0.640971	0.25	0.057	3.28896e-86	B intermediate
SYTL2	1.58188e-50	0.527623	0.15	0.025	5.78509e-46	MAIT
CD52	7.78185e-91	0.619757	0.984	0.922	2.8459e-86	B intermediate
PTGER2	1.55859e-20	0.527124	0.249	0.101	5.69992e-16	MAIT
ATOX1	6.09934e-91	0.588984	0.743	0.099	2.23059e-86	Plasmablast
IRS2	6.06257e-91	0.702173	0.235	0.045	2.21714e-86	CD14 Mono
SEC14L1	5.66799e-91	0.699419	0.359	0.04	2.07284e-86	CD16 Mono
SP140	5.10256e-91	0.554999	0.247	0.065	1.86606e-86	B memory
S100A6	4.4537e-91	2.35431	1	0.742	1.62876e-86	CD16 Mono
ATP6V0E1	4.21811e-91	0.984824	0.772	0.397	1.54261e-86	CD14 Mono
CORO1A	3.8707e-91	0.60672	0.77	0.721	1.41555e-86	NK
EIF4EBP1	3.49091e-91	0.90826	0.377	0.044	1.27666e-86	CD16 Mono
ANKRD28	2.78442e-91	0.581322	0.209	0.036	1.01829e-86	CD14 Mono
ITGB7	1.81646e-91	1.09226	0.872	0.141	6.64299e-87	Plasmablast
GNG5	1.41734e-91	1.42741	0.868	0.232	5.18335e-87	CD16 Mono
JCHAIN	1.28787e-91	2.96194	0.971	0.081	4.70988e-87	pDC
REL	1.04232e-91	0.678573	0.241	0.087	3.81189e-87	B naive
[truncated: 1,672 more rows]

## Sheet: Female_D3
gene	p_val	avg_log2FC	pct.1	pct.2	p_val_adj	cluster
IGHM	0	3.09779	0.948	0.16	0	B intermediate
CD74	0	2.81872	0.998	0.54	0	B intermediate
HLA-DRA	0	2.81714	0.985	0.174	0	B intermediate
CD79A	0	2.7318	0.897	0.096	0	B intermediate
MS4A1	0	2.61213	0.882	0.08	0	B intermediate
HLA-DPA1	0	2.4388	0.937	0.231	0	B intermediate
HLA-DPB1	0	2.37599	0.946	0.282	0	B intermediate
CD79B	0	2.36002	0.869	0.137	0	B intermediate
LINC01857	0	1.99309	0.561	0.013	0	B intermediate
HLA-DRB1	0	1.77692	0.708	0.114	0	B intermediate
BANK1	0	1.77049	0.631	0.042	0	B intermediate
HLA-DQA1-ENSG00000196735	0	1.58365	0.483	0.048	0	B intermediate
ARHGAP24	0	1.50206	0.493	0.025	0	B intermediate
RALGPS2	0	1.47056	0.522	0.038	0	B intermediate
LINC00926	0	1.42333	0.555	0.055	0	B intermediate
TNFRSF13C	0	1.34824	0.454	0.039	0	B intermediate
IGHD	0	1.30836	0.487	0.051	0	B intermediate
MARCHF1	0	1.26439	0.458	0.048	0	B intermediate
CD22	0	1.23069	0.408	0.035	0	B intermediate
SPIB	0	1.20472	0.408	0.023	0	B intermediate
BCL11A	0	1.18074	0.362	0.034	0	B intermediate
TNFRSF13B	0	1.14787	0.363	0.014	0	B intermediate
BLK	0	1.13314	0.389	0.035	0	B intermediate
FCRLA	0	1.06749	0.369	0.019	0	B intermediate
TCF4	0	1.04243	0.327	0.026	0	B intermediate
CD24	0	1.03849	0.327	0.019	0	B intermediate
CD19	0	0.953152	0.293	0.019	0	B intermediate
FCRL2	0	0.936711	0.277	0.011	0	B intermediate
CD1C	0	0.931479	0.238	0.007	0	B intermediate
CLECL1	0	0.902099	0.304	0.022	0	B intermediate
PAX5	0	0.890232	0.288	0.021	0	B intermediate
KLK1	0	0.654574	0.146	0.003	0	B intermediate
BLNK	2.10957e-300	0.804111	0.258	0.018	7.71491e-296	B intermediate
HLA-DMB	2.01549e-299	1.26481	0.515	0.072	7.37085e-295	B intermediate
NIBAN3	4.0884e-298	0.862921	0.284	0.022	1.49517e-293	B intermediate
HLA-DMA	1.54987e-294	1.45493	0.592	0.1	5.66801e-290	B intermediate
CCDC50	3.8712e-294	0.906346	0.312	0.027	1.41574e-289	B intermediate
HLA-DQB1	6.50375e-289	1.6464	0.561	0.091	2.37849e-284	B intermediate
P2RX5	8.65075e-284	1.16584	0.375	0.041	3.16367e-279	B intermediate
AFF3	5.13592e-278	1.1077	0.395	0.046	1.87826e-273	B intermediate
VPREB3	1.89037e-271	1.21238	0.354	0.038	6.91329e-267	B intermediate
ADAM28	3.43771e-270	1.00977	0.325	0.032	1.2572e-265	B intermediate
PDLIM1	4.24305e-267	0.877737	0.362	0.04	1.55173e-262	B intermediate
FCGR2B	4.47014e-267	0.601922	0.212	0.013	1.63477e-262	B intermediate
PHACTR1	5.1663e-265	1.0297	0.297	0.027	1.88937e-260	B intermediate
IGHG2	1.22814e-261	0.54567	0.205	0.013	4.49143e-257	B intermediate
LY86	1.02939e-259	1.06088	0.387	0.047	3.76457e-255	B intermediate
JCHAIN	1.58054e-254	1.29738	0.434	0.062	5.78018e-250	B intermediate
POU2AF1	2.41235e-247	0.715607	0.223	0.016	8.82221e-243	B intermediate
RUBCNL	9.76455e-241	0.808935	0.266	0.024	3.57099e-236	B intermediate
IGHG1	3.32538e-236	0.742402	0.271	0.025	1.21612e-231	B intermediate
PKIG	6.21506e-234	0.713431	0.258	0.023	2.27291e-229	B intermediate
HLA-DOB	1.23917e-232	0.764198	0.26	0.024	4.53176e-228	B intermediate
PPP1R14A	1.91231e-231	0.801714	0.179	0.011	6.99349e-227	B intermediate
OSBPL10-AS1	8.95363e-229	0.501443	0.138	0.006	3.27443e-224	B intermediate
TLR10	9.16025e-229	0.517299	0.157	0.008	3.34999e-224	B intermediate
COBLL1	1.16247e-227	0.635067	0.186	0.012	4.25126e-223	B intermediate
FCRL5	1.07153e-221	0.794911	0.173	0.011	3.91868e-217	B intermediate
CD37	2.7618e-220	1.56037	0.976	0.721	1.01002e-215	B intermediate
SWAP70	2.11751e-216	0.812736	0.273	0.028	7.74396e-212	B intermediate
MEF2C	5.16006e-215	1.14389	0.439	0.07	1.88709e-210	B intermediate
SYK	4.00349e-214	0.731294	0.247	0.023	1.46411e-209	B intermediate
IGHG3	4.25971e-206	0.740171	0.216	0.018	1.55782e-201	B intermediate
CNFN	5.92179e-204	0.652228	0.177	0.012	2.16566e-199	B intermediate
IGLC3	3.78963e-199	2.3785	0.419	0.074	1.3859e-194	B intermediate
ENSG00000205056	8.8022e-198	0.730237	0.22	0.02	3.21905e-193	B intermediate
ORAI2	6.81253e-197	1.0818	0.434	0.076	2.49141e-192	B intermediate
GNG7	8.307e-197	0.849767	0.304	0.038	3.03795e-192	B intermediate
PLD4	5.47406e-190	0.55657	0.173	0.013	2.00192e-185	B intermediate
CXXC5	8.12707e-188	0.937425	0.406	0.067	2.97215e-183	B intermediate
IRF8	1.6598e-185	0.925347	0.314	0.042	6.07005e-181	B intermediate
PNOC	3.45782e-182	0.632342	0.205	0.019	1.26456e-177	B intermediate
FAM30A	6.28147e-182	0.811054	0.231	0.024	2.2972e-177	B intermediate
SMIM14	1.28023e-176	1.09637	0.387	0.068	4.68192e-172	B intermediate
CYB561A3	4.92786e-171	0.974	0.432	0.084	1.80217e-166	B intermediate
EBF1	2.70283e-168	0.521118	0.148	0.01	9.88452e-164	B intermediate
IGKC	2.30787e-167	2.22326	0.758	0.342	8.44012e-163	B intermediate
HES1	1.83693e-160	0.580652	0.125	0.008	6.71784e-156	B intermediate
POU2F2	7.96267e-154	1.14286	0.507	0.125	2.91203e-149	B intermediate
CTSH	1.64248e-153	0.947496	0.352	0.063	6.0067e-149	B intermediate
ALOX5	3.52088e-153	0.722253	0.208	0.023	1.28762e-148	B intermediate
FCRL1	5.27288e-151	0.537841	0.183	0.018	1.92834e-146	B intermediate
RPS11	1.20038e-145	0.71332	0.998	0.984	4.38989e-141	B intermediate
MARCKS	3.22145e-143	0.723379	0.214	0.026	1.17812e-138	B intermediate
BTK	6.38296e-140	0.624289	0.21	0.025	2.33431e-135	B intermediate
TFEB	2.94684e-133	0.514379	0.192	0.022	1.07769e-128	B intermediate
SMARCB1	1.10131e-132	1.02284	0.478	0.125	4.02759e-128	B intermediate
IGLC2	2.92008e-131	2.21556	0.467	0.132	1.0679e-126	B intermediate
IFT57	8.69037e-126	0.847338	0.338	0.068	3.17816e-121	B intermediate
STX7	1.11154e-122	0.837312	0.315	0.061	4.065e-118	B intermediate
CD72	2.26005e-117	0.578502	0.168	0.019	8.26524e-113	B intermediate
GAPT	5.58253e-114	0.591035	0.168	0.02	2.04159e-109	B intermediate
ACP5	3.65283e-113	0.682767	0.264	0.047	1.33588e-108	B intermediate
CD40	4.0654e-113	0.548652	0.208	0.03	1.48676e-108	B intermediate
LINC01781	1.25963e-105	0.985771	0.194	0.028	4.60661e-101	B intermediate
CD83	1.89939e-101	0.708089	0.22	0.037	6.94624e-97	B intermediate
EAF2	3.26196e-101	0.696936	0.232	0.041	1.19293e-96	B intermediate
ITM2C	1.59299e-96	0.646974	0.273	0.056	5.82573e-92	B intermediate
HHEX	6.53893e-95	0.516514	0.185	0.028	2.39135e-90	B intermediate
C16orf74	1.69214e-94	0.647623	0.227	0.041	6.18833e-90	B intermediate
CD52	1.31778e-91	0.705875	0.994	0.924	4.81927e-87	B intermediate
FGD2	1.92343e-91	0.603339	0.162	0.023	7.03416e-87	B intermediate
CD82	3.43499e-90	0.782256	0.321	0.08	1.25621e-85	B intermediate
LYN	2.8353e-89	0.617114	0.271	0.058	1.0369e-84	B intermediate
NCF4	1.26232e-88	0.521145	0.188	0.031	4.61645e-84	B intermediate
SEL1L3	1.2716e-85	0.625356	0.253	0.053	4.65037e-81	B intermediate
HLA-DRB5	5.56377e-79	0.822414	0.186	0.033	2.03472e-74	B intermediate
CALHM6	3.68573e-78	0.647091	0.33	0.089	1.34791e-73	B intermediate
SNX2	1.08494e-77	0.809516	0.369	0.113	3.96772e-73	B intermediate
STRBP	2.81499e-76	0.57301	0.201	0.039	1.02947e-71	B intermediate
DAPP1	6.39516e-75	0.609109	0.19	0.036	2.33877e-70	B intermediate
NFKBID	7.59059e-75	0.737542	0.271	0.067	2.77595e-70	B intermediate
TCOF1	1.64027e-74	0.694455	0.295	0.077	5.99862e-70	B intermediate
SNX3	1.11354e-73	0.911851	0.69	0.359	4.07233e-69	B intermediate
FCER2	7.27755e-73	0.540982	0.197	0.038	2.66147e-68	B intermediate
CTSZ	3.33409e-71	0.576823	0.242	0.056	1.21931e-66	B intermediate
NCF1	3.76699e-71	0.833678	0.502	0.198	1.37763e-66	B intermediate
TPD52	6.14375e-64	0.612428	0.273	0.075	2.24683e-59	B intermediate
KIAA0040	1.2546e-62	0.517228	0.218	0.052	4.58821e-58	B intermediate
SYNGR2	2.64792e-62	0.654462	0.332	0.106	9.68373e-58	B intermediate
TCTN1	6.98995e-62	0.571078	0.208	0.048	2.55629e-57	B intermediate
HVCN1	1.52988e-61	0.578544	0.214	0.051	5.59492e-57	B intermediate
CHPT1	3.70143e-61	0.541864	0.231	0.058	1.35365e-56	B intermediate
IFNGR2	6.90747e-61	0.542189	0.227	0.057	2.52613e-56	B intermediate
PRKCB	7.53112e-60	0.746686	0.443	0.174	2.7542e-55	B intermediate
NCOA3	9.98027e-60	0.662099	0.251	0.068	3.64988e-55	B intermediate
GGA2	2.42783e-59	0.501555	0.231	0.059	8.8788e-55	B intermediate
RGS2	8.03774e-57	0.792624	0.345	0.12	2.93948e-52	B intermediate
SNX10	1.16588e-55	0.54222	0.234	0.063	4.26374e-51	B intermediate
SKAP2	8.48486e-50	0.544656	0.199	0.052	3.103e-45	B intermediate
ODC1	1.69274e-49	0.673925	0.351	0.132	6.19051e-45	B intermediate
HERPUD1	1.73644e-47	0.724407	0.411	0.172	6.35034e-43	B intermediate
DRAM2	3.02363e-47	0.612538	0.351	0.133	1.10577e-42	B intermediate
IRAG2	7.19201e-47	0.514153	0.214	0.061	2.63019e-42	B intermediate
SP140	2.36914e-46	0.512633	0.251	0.079	8.66418e-42	B intermediate
GPR183	3.0042e-45	0.725311	0.371	0.152	1.09867e-40	B intermediate
EEF2	3.09954e-45	0.526879	0.958	0.857	1.13353e-40	B intermediate
RNASET2	2.41124e-43	0.672517	0.662	0.394	8.81815e-39	B intermediate
SNHG7	1.22173e-41	0.680601	0.563	0.303	4.46798e-37	B intermediate
IGLC1	3.81703e-41	1.87199	0.223	0.074	1.39592e-36	B intermediate
CIAO2A	4.82966e-41	0.535997	0.292	0.108	1.76626e-36	B intermediate
ZFP36	8.59374e-41	0.651985	0.716	0.446	3.14282e-36	B intermediate
PPM1K	2.45248e-40	0.613335	0.347	0.143	8.96895e-36	B intermediate
PRDM2	1.7451e-39	0.529787	0.312	0.121	6.38202e-35	B intermediate
PMAIP1	3.05916e-39	0.690307	0.268	0.097	1.11877e-34	B intermediate
COTL1	4.8868e-38	0.55072	0.644	0.398	1.78715e-33	B intermediate
FCMR	6.63999e-38	0.68214	0.48	0.247	2.42831e-33	B intermediate
CHCHD10	9.48371e-38	0.6242	0.48	0.243	3.46829e-33	B intermediate
SP110	1.89071e-37	0.652537	0.517	0.272	6.91452e-33	B intermediate
JUND	2.70017e-35	0.620503	0.461	0.235	9.87479e-31	B intermediate
ENSG00000265206	1.46002e-34	0.609652	0.478	0.253	5.33942e-30	B intermediate
EZR	2.97908e-33	0.577227	0.391	0.189	1.08948e-28	B intermediate
BIRC3	2.2327e-32	0.601664	0.423	0.213	8.1652e-28	B intermediate
LMBRD1	2.36307e-30	0.521413	0.332	0.148	8.64198e-26	B intermediate
RCSD1	1.3496e-29	0.516536	0.5	0.277	4.93563e-25	B intermediate
LAPTM5	2.73602e-28	0.563353	0.862	0.717	1.00059e-23	B intermediate
POLD4	6.34949e-28	0.527647	0.5	0.287	2.32207e-23	B intermediate
PLAC8	8.51479e-26	0.534814	0.622	0.414	3.11395e-21	B intermediate
EVI2B	3.7099e-25	0.507966	0.563	0.354	1.35675e-20	B intermediate
B4GALT1	8.84069e-22	0.508254	0.19	0.077	3.23313e-17	B intermediate
HLA-DRA	0	2.91441	0.993	0.169	0	B memory
CD74	0	2.74216	1	0.538	0	B memory
LINC01781	0	2.57625	0.614	0.016	0	B memory
MS4A1	0	2.44025	0.857	0.076	0	B memory
HLA-DPB1	0	2.29949	0.957	0.278	0	B memory
CD79A	0	2.28902	0.857	0.093	0	B memory
HLA-DPA1	0	2.15529	0.919	0.228	0	B memory
CD79B	0	1.79751	0.799	0.135	0	B memory
BANK1	0	1.76484	0.617	0.04	0	B memory
HLA-DQB1	0	1.69639	0.592	0.088	0	B memory
HLA-DRB1	0	1.57522	0.639	0.113	0	B memory
LINC00926	0	1.56413	0.575	0.052	0	B memory
JCHAIN	0	1.55904	0.469	0.059	0	B memory
BLK	0	1.51671	0.49	0.03	0	B memory
IGHG1	0	1.49363	0.324	0.023	0	B memory
IGHA2	0	1.41389	0.302	0.013	0	B memory
HLA-DQA1-ENSG00000196735	0	1.40847	0.453	0.046	0	B memory
TNFRSF13C	0	1.40038	0.459	0.037	0	B memory
VPREB3	0	1.39626	0.413	0.034	0	B memory
HLA-DMB	0	1.39485	0.521	0.07	0	B memory
HLA-DMA	0	1.37756	0.572	0.098	0	B memory
MEF2C	0	1.32227	0.491	0.067	0	B memory
GNG7	0	1.20904	0.416	0.034	0	B memory
MARCHF1	0	1.19927	0.405	0.047	0	B memory
LY86	0	1.19838	0.413	0.045	0	B memory
ADAM28	0	1.0883	0.354	0.029	0	B memory
TNFRSF13B	0	1.05685	0.336	0.013	0	B memory
RALGPS2	0	1.04751	0.379	0.039	0	B memory
SPIB	0	1.02055	0.321	0.023	0	B memory
CD24	0	1.01956	0.315	0.017	0	B memory
BCL11A	0	1.01591	0.327	0.033	0	B memory
ARHGAP24	0	0.986476	0.317	0.027	0	B memory
IGHG3	0	0.912694	0.234	0.017	0	B memory
AIM2	0	0.804987	0.238	0.009	0	B memory
POU2AF1	0	0.783051	0.247	0.014	0	B memory
SSPN	0	0.64632	0.148	0.002	0	B memory
TLR10	3.14154e-298	0.534716	0.16	0.007	1.14889e-293	B memory
MARCKS	7.8323e-293	0.886588	0.266	0.023	2.86435e-288	B memory
TCF4	3.88801e-292	0.86578	0.278	0.026	1.42188e-287	B memory
FAM30A	3.54188e-277	0.954195	0.251	0.022	1.2953e-272	B memory
IGHG2	2.79087e-276	0.945662	0.189	0.012	1.02065e-271	B memory
CD22	3.43143e-274	0.880144	0.317	0.035	1.25491e-269	B memory
P2RX5	3.67287e-265	0.987815	0.331	0.041	1.34321e-260	B memory
CLECL1	4.57811e-264	0.811804	0.243	0.022	1.67426e-259	B memory
PNOC	5.06193e-264	0.685851	0.219	0.017	1.8512e-259	B memory
CD40	2.80519e-257	0.810987	0.269	0.027	1.02589e-252	B memory
CPNE5	1.47519e-247	0.527742	0.172	0.011	5.39491e-243	B memory
PDLIM1	1.63291e-237	0.902102	0.309	0.039	5.9717e-233	B memory
IRF8	1.82862e-235	0.978336	0.315	0.041	6.68746e-231	B memory
IGHA1	1.27271e-230	1.36249	0.605	0.174	4.65442e-226	B memory
SCIMP	5.78018e-224	0.701176	0.204	0.018	2.11387e-219	B memory
CD37	1.31143e-222	1.37838	0.97	0.72	4.79605e-218	B memory
IGKC	1.23238e-205	2.28971	0.757	0.34	4.50694e-201	B memory
COBLL1	4.6112e-203	0.515308	0.16	0.012	1.68636e-198	B memory
SEL1L3	7.96957e-199	0.965979	0.322	0.05	2.91455e-194	B memory
BLNK	1.14217e-198	0.564456	0.194	0.018	4.17705e-194	B memory
SWAP70	7.27964e-198	0.739829	0.238	0.028	2.66224e-193	B memory
PKIG	2.14117e-196	0.655169	0.216	0.023	7.83047e-192	B memory
AFF3	1.48716e-190	0.806618	0.306	0.046	5.4387e-186	B memory
FGD2	7.33097e-176	0.764263	0.195	0.021	2.68101e-171	B memory
CXXC5	1.01968e-171	0.862312	0.357	0.067	3.72909e-167	B memory
CCDC50	1.50462e-171	0.734676	0.222	0.028	5.50253e-167	B memory
HLA-DOB	3.76068e-171	0.645231	0.206	0.024	1.37532e-166	B memory
BASP1	2.83843e-169	0.522385	0.157	0.014	1.03804e-164	B memory
CIITA	6.59904e-168	0.553848	0.176	0.018	2.41334e-163	B memory
PPP1R14A	6.76279e-167	0.628777	0.139	0.011	2.47322e-162	B memory
RPS11	7.45602e-165	0.675711	1	0.984	2.72674e-160	B memory
FCRLA	8.65456e-154	0.539423	0.188	0.022	3.16506e-149	B memory
PAX5	3.37642e-153	0.597682	0.189	0.022	1.23479e-148	B memory
RUBCNL	1.13493e-151	0.575735	0.197	0.024	4.15055e-147	B memory
ENSG00000205056	2.00816e-144	0.5467	0.173	0.02	7.34403e-140	B memory
IGLC3	3.27711e-144	2.17192	0.336	0.074	1.19847e-139	B memory
LINC01857	4.22949e-138	0.660735	0.173	0.021	1.54677e-133	B memory
BTK	3.98246e-135	0.611444	0.188	0.025	1.45643e-130	B memory
HLA-DRB5	2.29762e-134	0.839136	0.213	0.032	8.40263e-130	B memory
HVCN1	7.88431e-133	0.701484	0.266	0.049	2.88337e-128	B memory
CD82	8.59521e-130	0.82545	0.339	0.078	3.14335e-125	B memory
IGLC2	1.87653e-126	1.89692	0.426	0.132	6.86265e-122	B memory
CTSH	5.1619e-114	0.705172	0.287	0.063	1.88776e-109	B memory
CAPG	5.3147e-112	0.723966	0.288	0.065	1.94364e-107	B memory
NFKBID	1.10215e-104	0.761316	0.283	0.065	4.03067e-100	B memory
UBE2J1	1.29629e-104	0.81366	0.333	0.088	4.74066e-100	B memory
SMARCB1	1.50125e-101	0.897733	0.399	0.126	5.49023e-97	B memory
LYPLAL1	6.49624e-99	0.555002	0.176	0.029	2.37574e-94	B memory
TCOF1	1.34085e-97	0.780551	0.299	0.076	4.90361e-93	B memory
POU2F2	1.56551e-95	0.807905	0.398	0.126	5.72523e-91	B memory
LAT2	5.27111e-89	0.581024	0.265	0.064	1.9277e-84	B memory
ORAI2	6.78118e-89	0.633028	0.294	0.078	2.47995e-84	B memory
HHEX	1.60325e-88	0.503078	0.163	0.028	5.86325e-84	B memory
TMEM154	2.12336e-85	0.652971	0.269	0.069	7.76535e-81	B memory
ACP5	2.94386e-83	0.561946	0.213	0.047	1.0766e-78	B memory
CD52	4.59486e-83	0.594376	0.979	0.924	1.68039e-78	B memory
CHPT1	1.08045e-82	0.605217	0.237	0.057	3.9513e-78	B memory
CALHM6	1.87687e-81	0.64422	0.308	0.088	6.8639e-77	B memory
STRBP	2.65535e-78	0.51194	0.186	0.038	9.71088e-74	B memory
CD83	9.72509e-77	0.548807	0.179	0.037	3.55656e-72	B memory
RHBDF2	8.93365e-75	0.562211	0.22	0.053	3.26712e-70	B memory
EZR	1.42997e-73	0.805931	0.46	0.186	5.22954e-69	B memory
CYB561A3	2.91978e-73	0.610652	0.29	0.086	1.06779e-68	B memory
SYNGR2	1.26711e-72	0.639174	0.325	0.105	4.63395e-68	B memory
SNX2	5.48883e-70	0.689221	0.333	0.112	2.00732e-65	B memory
EAF2	8.84382e-70	0.547674	0.183	0.041	3.23427e-65	B memory
IGHM	1.43512e-69	0.661444	0.43	0.17	5.24837e-65	B memory
CHCHD10	5.1731e-65	0.740769	0.512	0.241	1.89185e-60	B memory
MIS18BP1	3.21111e-64	0.585355	0.281	0.089	1.17433e-59	B memory
DDAH2	3.80659e-64	0.549166	0.217	0.058	1.39211e-59	B memory
PRKCB	3.37742e-62	0.710303	0.417	0.173	1.23516e-57	B memory
DRAM2	8.4565e-60	0.679793	0.348	0.132	3.09263e-55	B memory
IFT57	2.27909e-59	0.554727	0.234	0.07	8.33485e-55	B memory
ODC1	4.185e-59	0.697838	0.345	0.131	1.5305e-54	B memory
NCF1	1.61862e-58	0.641347	0.453	0.198	5.91944e-54	B memory
LTB	3.76053e-58	0.632378	0.963	0.772	1.37526e-53	B memory
TMEM156	5.38899e-58	0.584946	0.24	0.073	1.97081e-53	B memory
ATP2B1	3.35133e-55	0.646693	0.305	0.111	1.22561e-50	B memory
PMAIP1	7.30536e-54	0.611208	0.278	0.096	2.67164e-49	B memory
SLC25A6	1.91072e-52	0.567554	0.896	0.799	6.9877e-48	B memory
EVI2B	4.43407e-52	0.763199	0.598	0.352	1.62158e-47	B memory
SMIM14	3.59164e-48	0.527975	0.22	0.071	1.3135e-43	B memory
SP110	1.06118e-45	0.659876	0.506	0.271	3.88084e-41	B memory
SYPL1	1.09572e-40	0.560905	0.297	0.125	4.00715e-36	B memory
SNX3	7.8061e-37	0.603494	0.584	0.36	2.85477e-32	B memory
CRIP1	4.87113e-35	0.860881	0.814	0.702	1.78142e-30	B memory
PLP2	1.4143e-32	0.508825	0.527	0.315	5.17223e-28	B memory
LAPTM5	2.76317e-32	0.538129	0.836	0.717	1.01052e-27	B memory
IGLC1	1.02073e-25	1.80746	0.178	0.074	3.73291e-21	B memory
TAGLN2	4.40784e-25	0.541924	0.602	0.427	1.61199e-20	B memory
HERPUD1	1.261e-21	0.527671	0.314	0.173	4.61159e-17	B memory
IGHM	0	4.01041	0.989	0.136	0	B naive
CD74	0	3.5182	1	0.527	0	B naive
HLA-DRA	0	3.42884	0.995	0.151	0	B naive
IGHD	0	3.23644	0.833	0.022	0	B naive
TCL1A	0	3.05064	0.725	0.007	0	B naive
CD79A	0	3.01538	0.861	0.076	0	B naive
CD79B	0	2.90604	0.886	0.116	0	B naive
HLA-DPB1	0	2.61689	0.943	0.264	0	B naive
MS4A1	0	2.52948	0.793	0.062	0	B naive
HLA-DPA1	0	2.52809	0.91	0.213	0	B naive
IGKC	0	2.47566	0.779	0.33	0	B naive
MEF2C	0	2.44988	0.665	0.048	0	B naive
LINC00926	0	2.33059	0.658	0.036	0	B naive
IGLC2	0	2.29185	0.48	0.122	0	B naive
HLA-DQB1	0	2.18981	0.578	0.077	0	B naive
FCER2	0	2.11701	0.569	0.015	0	B naive
HLA-DRB1	0	2.02615	0.646	0.101	0	B naive
VPREB3	0	1.92183	0.494	0.022	0	B naive
CD37	0	1.89264	0.974	0.714	0	B naive
HLA-DMB	0	1.89	0.557	0.058	0	B naive
HLA-DMA	0	1.828	0.577	0.087	0	B naive
AFF3	0	1.69662	0.456	0.033	0	B naive
TCTN1	0	1.69131	0.435	0.032	0	B naive
PLPP5	0	1.67966	0.433	0.051	0	B naive
CD22	0	1.66991	0.45	0.022	0	B naive
HLA-DQA1-ENSG00000196735	0	1.59596	0.401	0.04	0	B naive
BANK1	0	1.54769	0.448	0.035	0	B naive
MARCHF1	0	1.5305	0.408	0.039	0	B naive
HVCN1	0	1.47388	0.396	0.037	0	B naive
CALHM6	0	1.45593	0.448	0.076	0	B naive
IL4R	0	1.44075	0.405	0.088	0	B naive
BCL11A	0	1.43064	0.354	0.025	0	B naive
TNFRSF13C	0	1.4122	0.363	0.032	0	B naive
ADAM28	0	1.35403	0.335	0.023	0	B naive
ENSG00000205056	0	1.27867	0.278	0.011	0	B naive
STX7	0	1.22423	0.332	0.053	0	B naive
RUBCNL	0	1.20275	0.289	0.016	0	B naive
IRF8	0	1.19085	0.315	0.035	0	B naive
PHACTR1	0	1.18204	0.27	0.021	0	B naive
TSPAN13	0	1.16402	0.273	0.008	0	B naive
BCL7A	0	1.15535	0.279	0.016	0	B naive
FAM30A	0	1.14967	0.259	0.017	0	B naive
FCRL1	0	1.14836	0.263	0.009	0	B naive
PAX5	0	1.1479	0.274	0.014	0	B naive
NIBAN3	0	1.14581	0.278	0.015	0	B naive
P2RX5	0	1.12898	0.303	0.036	0	B naive
RALGPS2	0	1.12396	0.295	0.036	0	B naive
HLA-DOB	0	1.12288	0.275	0.016	0	B naive
LY86	0	1.09716	0.31	0.041	0	B naive
EAF2	0	0.993357	0.26	0.034	0	B naive
CD40	0	0.949887	0.235	0.024	0	B naive
ARHGAP24	0	0.938455	0.239	0.025	0	B naive
BLK	0	0.921899	0.258	0.031	0	B naive
CD72	0	0.915127	0.212	0.013	0	B naive
PKIG	0	0.909376	0.22	0.018	0	B naive
FCRLA	0	0.903847	0.234	0.016	0	B naive
SWAP70	0	0.898723	0.223	0.024	0	B naive
CD19	0	0.88231	0.218	0.015	0	B naive
ENSG00000257275	0	0.841597	0.157	0.001	0	B naive
BLNK	0	0.837899	0.196	0.014	0	B naive
GAPT	0	0.807103	0.183	0.015	0	B naive
BTK	0	0.799549	0.207	0.021	0	B naive
PNOC	0	0.79808	0.192	0.014	0	B naive
FCRL5	0	0.765229	0.152	0.007	0	B naive
SNX22	0	0.682858	0.139	0.007	0	B naive
PCDH9	0	0.680855	0.131	0.003	0	B naive
RPL18A	0	0.604489	1	0.998	0	B naive
ENSG00000250850	0	0.547141	0.112	0.003	0	B naive
COL19A1	0	0.540124	0.111	0.002	0	B naive
RPS11	1.10208e-306	0.729773	0.998	0.984	4.03043e-302	B naive
SPIB	1.48082e-303	0.876715	0.21	0.022	5.4155e-299	B naive
IGLC3	2.91061e-291	2.348	0.347	0.068	1.06444e-286	B naive
CDCA7L	2.30116e-283	0.851511	0.229	0.029	8.41557e-279	B naive
IGLC1	2.65878e-279	2.09102	0.332	0.064	9.72344e-275	B naive
CD24	2.04751e-276	0.73577	0.18	0.017	7.48795e-272	B naive
HHEX	6.45191e-275	0.804028	0.202	0.023	2.35953e-270	B naive
NCF1	2.81425e-271	1.3797	0.557	0.187	1.0292e-266	B naive
CD83	1.13894e-266	0.947221	0.23	0.031	4.16521e-262	B naive
PDLIM1	1.76195e-264	0.896869	0.248	0.036	6.44364e-260	B naive
CXCR4	4.14427e-250	1.39204	0.851	0.563	1.5156e-245	B naive
GNG7	9.72933e-248	0.868703	0.233	0.034	3.55811e-243	B naive
YBX3	6.54589e-236	1.01075	0.261	0.046	2.3939e-231	B naive
CD52	3.80578e-232	0.791026	0.994	0.922	1.39181e-227	B naive
HLA-DRB5	6.37523e-227	1.02841	0.204	0.028	2.33149e-222	B naive
FCRL2	1.75904e-213	0.572192	0.126	0.011	6.43298e-209	B naive
CYB561A3	5.03133e-209	1.04803	0.329	0.079	1.84001e-204	B naive
TCF4	6.72453e-209	0.729294	0.184	0.025	2.45923e-204	B naive
RPL8	1.04941e-206	0.559342	0.998	0.989	3.83778e-202	B naive
STAP1	7.20967e-195	0.607636	0.139	0.015	2.63665e-190	B naive
CIITA	1.58554e-193	0.651704	0.143	0.016	5.79847e-189	B naive
TCOF1	3.55209e-182	1.01515	0.294	0.071	1.29903e-177	B naive
SMIM14	1.92034e-181	1.00155	0.28	0.064	7.02287e-177	B naive
EBF1	4.78611e-177	0.545041	0.103	0.009	1.75033e-172	B naive
MZB1	1.44535e-174	0.571509	0.16	0.022	5.28579e-170	B naive
BIRC3	6.24344e-173	1.18156	0.499	0.203	2.28329e-168	B naive
RPS5	3.84218e-163	0.511122	0.998	0.983	1.40512e-158	B naive
LAT2	1.79076e-158	0.789917	0.257	0.06	6.54897e-154	B naive
LAPTM5	1.16028e-157	0.932855	0.852	0.714	4.24326e-153	B naive
STRBP	1.31175e-148	0.69729	0.186	0.035	4.79719e-144	B naive
C16orf74	4.41769e-147	0.729295	0.192	0.038	1.61559e-142	B naive
COBLL1	8.3832e-147	0.543776	0.105	0.011	3.06582e-142	B naive
RNASE6	1.10687e-141	0.653656	0.156	0.026	4.04794e-137	B naive
BTG1	2.90865e-141	0.733974	0.96	0.894	1.06372e-136	B naive
LINC01857	1.7981e-140	0.607765	0.134	0.019	6.57582e-136	B naive
ITPR1	5.94796e-135	0.856964	0.246	0.064	2.17523e-130	B naive
LINC01781	6.74769e-134	0.626308	0.152	0.025	2.4677e-129	B naive
SNX2	1.78712e-131	0.946614	0.324	0.108	6.53568e-127	B naive
CXXC5	1.21597e-129	0.769818	0.25	0.066	4.44694e-125	B naive
ZCCHC7	4.27426e-123	0.894476	0.294	0.094	1.56314e-118	B naive
DUSP1	1.48485e-122	0.968019	0.758	0.529	5.43023e-118	B naive
ORAI2	6.56074e-117	0.793199	0.255	0.075	2.39933e-112	B naive
STAG3	6.76386e-117	0.603258	0.123	0.02	2.47361e-112	B naive
POU2F2	3.88689e-116	0.948426	0.336	0.123	1.42147e-111	B naive
TLE1	1.26509e-115	0.631401	0.157	0.031	4.62656e-111	B naive
NFKBID	1.24066e-112	0.799994	0.228	0.063	4.5372e-108	B naive
SNX29	1.30148e-110	0.635224	0.167	0.037	4.75966e-106	B naive
REL	1.49183e-108	0.850384	0.291	0.1	5.45578e-104	B naive
FGD2	5.7085e-107	0.598131	0.122	0.021	2.08765e-102	B naive
TPD52	5.84183e-105	0.726549	0.237	0.071	2.13642e-100	B naive
LYL1	2.17086e-96	0.57406	0.161	0.038	7.93904e-92	B naive
PLEKHA2	3.35842e-95	0.665598	0.193	0.052	1.22821e-90	B naive
PALM2AKAP2	4.51383e-94	0.531018	0.127	0.025	1.65075e-89	B naive
LYN	5.98398e-93	0.57431	0.199	0.055	2.1884e-88	B naive
PLEKHF2	1.50643e-92	0.689524	0.191	0.053	5.50916e-88	B naive
GUCD1	8.75986e-90	0.53201	0.151	0.036	3.20357e-85	B naive
TMEM156	2.31878e-88	0.701386	0.22	0.07	8.48e-84	B naive
PMAIP1	2.30347e-87	0.819063	0.261	0.093	8.42402e-83	B naive
ADK	2.17007e-83	0.697854	0.211	0.067	7.93615e-79	B naive
CHPT1	7.70896e-82	0.630989	0.186	0.055	2.81925e-77	B naive
SEL1L3	5.52303e-80	0.706761	0.177	0.051	2.01983e-75	B naive
MTSS1	5.70771e-79	0.612044	0.172	0.049	2.08737e-74	B naive
PDE4B	2.17279e-77	0.634599	0.189	0.059	7.9461e-73	B naive
DAPP1	1.07184e-76	0.517979	0.139	0.035	3.91984e-72	B naive
SNX3	3.46326e-76	0.814889	0.549	0.357	1.26655e-71	B naive
RCSD1	4.15058e-73	0.810597	0.467	0.272	1.51791e-68	B naive
JUN	9.17581e-70	0.697713	0.789	0.625	3.35569e-65	B naive
BACH2	6.8547e-69	0.564348	0.161	0.048	2.50683e-64	B naive
POLD4	1.66741e-68	0.788424	0.47	0.283	6.09788e-64	B naive
CD69	7.03943e-67	0.946343	0.564	0.378	2.57439e-62	B naive
GGA2	1.31166e-66	0.537047	0.175	0.057	4.79687e-62	B naive
IFNGR2	3.73088e-64	0.551221	0.169	0.055	1.36442e-59	B naive
FOXP1	2.71682e-60	0.695526	0.666	0.503	9.93567e-56	B naive
FCMR	5.33237e-60	0.721927	0.419	0.243	1.9501e-55	B naive
TSC22D3	4.42593e-57	0.688162	0.763	0.668	1.61861e-52	B naive
APLP2	1.11538e-56	0.587984	0.212	0.084	4.07904e-52	B naive
ENSG00000272009	4.79256e-55	0.723098	0.275	0.131	1.75269e-50	B naive
IFT57	4.32613e-54	0.576592	0.183	0.069	1.58211e-49	B naive
SNX10	8.34434e-48	0.528661	0.165	0.062	3.05161e-43	B naive
DRAM2	6.31293e-46	0.667543	0.261	0.131	2.3087e-41	B naive
SYNGR2	8.33094e-46	0.581295	0.228	0.105	3.04671e-41	B naive
BLOC1S2	1.07577e-44	0.615329	0.262	0.133	3.93419e-40	B naive
MTPN	1.28077e-43	0.660923	0.293	0.158	4.68389e-39	B naive
LTA4H	8.03981e-43	0.598308	0.248	0.124	2.94024e-38	B naive
SNHG7	1.94983e-42	0.68432	0.443	0.302	7.13072e-38	B naive
RB1	3.13523e-42	0.52682	0.163	0.065	1.14658e-37	B naive
P2RY10	6.25792e-42	0.512281	0.188	0.081	2.28858e-37	B naive
SEC62	1.22248e-40	0.645465	0.523	0.392	4.47073e-36	B naive
ENSG00000244879	3.9159e-40	0.642417	0.4	0.255	1.43208e-35	B naive
PRKCB	7.86509e-39	0.664446	0.304	0.173	2.87634e-34	B naive
TMEM154	3.62063e-38	0.525686	0.165	0.07	1.3241e-33	B naive
CIAO2A	8.84009e-37	0.538883	0.216	0.107	3.23291e-32	B naive
LMBRD1	2.97748e-34	0.589596	0.261	0.147	1.0889e-29	B naive
MARCKSL1	1.02532e-33	0.59527	0.257	0.143	3.7497e-29	B naive
EVI2B	2.93501e-31	0.557244	0.468	0.353	1.07336e-26	B naive
SYPL1	4.86305e-30	0.508064	0.226	0.125	1.77847e-25	B naive
ZFP36L1	1.25771e-29	0.563611	0.382	0.262	4.59955e-25	B naive
EZR	1.30055e-29	0.575301	0.301	0.188	4.75626e-25	B naive
ARL4A	3.11458e-27	0.510936	0.214	0.119	1.13903e-22	B naive
SP100	2.7355e-26	0.503142	0.365	0.255	1.0004e-21	B naive
EIF1B	1.64281e-23	0.506106	0.289	0.191	6.00792e-19	B naive
IFI16	2.49733e-23	0.510014	0.308	0.208	9.13297e-19	B naive
GZMH	6.0645e-192	2.33773	0.904	0.172	2.21785e-187	CD4 CTL
FGFBP2	5.79161e-118	1.54324	0.763	0.164	2.11805e-113	CD4 CTL
GNLY	1.15704e-96	1.63041	0.963	0.377	4.23139e-92	CD4 CTL
NKG7	1.04064e-79	1.30769	0.982	0.394	3.80571e-75	CD4 CTL
GZMA	1.29244e-75	1.30099	0.804	0.253	4.72659e-71	CD4 CTL
CCL5	8.04985e-75	1.28456	0.95	0.38	2.94391e-70	CD4 CTL
S100A4	2.51409e-62	1.27378	0.982	0.734	9.19427e-58	CD4 CTL
KIF19	4.77009e-62	0.629562	0.105	0.007	1.74447e-57	CD4 CTL
CST7	5.16175e-58	0.88933	0.781	0.264	1.8877e-53	CD4 CTL
B2M	6.06515e-53	0.644938	1	1	2.21809e-48	CD4 CTL
SH3BGRL3	8.53085e-48	0.940096	0.968	0.806	3.11982e-43	CD4 CTL
HOPX	1.65242e-47	0.859061	0.603	0.193	6.04308e-43	CD4 CTL
IL32	1.98973e-45	1.07891	0.932	0.667	7.27663e-41	CD4 CTL
CD99	1.52026e-38	1.12102	0.758	0.427	5.55975e-34	CD4 CTL
CD52	7.10932e-34	0.764338	0.973	0.925	2.59995e-29	CD4 CTL
C12orf75	1.94052e-33	0.964602	0.511	0.194	7.09667e-29	CD4 CTL
S100A6	2.45013e-33	0.634722	0.954	0.788	8.96039e-29	CD4 CTL
CCL4	3.89792e-33	0.630611	0.521	0.183	1.42551e-28	CD4 CTL
MYO1F	4.80408e-33	0.926414	0.607	0.261	1.7569e-28	CD4 CTL
PFN1	1.45892e-31	0.721389	0.973	0.9	5.33543e-27	CD4 CTL
C1orf21	1.93292e-31	0.671567	0.26	0.063	7.06888e-27	CD4 CTL
EFHD2	5.20062e-31	0.770214	0.47	0.167	1.90192e-26	CD4 CTL
KLRG1	7.71736e-31	0.782982	0.37	0.115	2.82232e-26	CD4 CTL
HLA-C	4.33494e-30	0.753257	0.968	0.908	1.58533e-25	CD4 CTL
LGALS1	5.76537e-29	0.954092	0.626	0.295	2.10846e-24	CD4 CTL
ZNF683	1.00391e-26	0.690218	0.119	0.019	3.6714e-22	CD4 CTL
KLRB1	1.83922e-26	0.948222	0.589	0.273	6.7262e-22	CD4 CTL
HLA-B	8.48883e-25	0.670436	0.986	0.945	3.10445e-20	CD4 CTL
MIAT	2.2084e-24	0.646163	0.219	0.058	8.07634e-20	CD4 CTL
CYTOR	4.41674e-24	0.814088	0.311	0.103	1.61525e-19	CD4 CTL
LINC00892	2.15834e-23	0.624184	0.155	0.033	7.89327e-19	CD4 CTL
CD320	8.46079e-23	0.785846	0.311	0.109	3.09419e-18	CD4 CTL
S100A10	1.63569e-22	0.794988	0.772	0.554	5.98188e-18	CD4 CTL
CHST12	8.83486e-22	0.683749	0.393	0.158	3.231e-17	CD4 CTL
TRGC2	1.91249e-21	0.714856	0.265	0.083	6.99415e-17	CD4 CTL
HCST	3.16798e-21	0.646905	0.854	0.666	1.15856e-16	CD4 CTL
ITGB1	1.04991e-20	0.846718	0.507	0.252	3.83962e-16	CD4 CTL
CALM1	6.12904e-20	0.631138	0.881	0.731	2.24145e-15	CD4 CTL
CRIP1	1.57236e-19	0.711329	0.863	0.703	5.75029e-15	CD4 CTL
ENSG00000235576	4.90613e-18	0.72457	0.306	0.119	1.79422e-13	CD4 CTL
RORA	6.3539e-18	0.795184	0.457	0.231	2.32369e-13	CD4 CTL
YWHAQ	6.75438e-18	0.79437	0.457	0.233	2.47014e-13	CD4 CTL
FLNA	1.48401e-17	0.861156	0.447	0.224	5.42717e-13	CD4 CTL
LYAR	4.15838e-17	0.755318	0.42	0.202	1.52076e-12	CD4 CTL
ZEB2	1.41862e-16	0.660405	0.306	0.121	5.18803e-12	CD4 CTL
CD226	3.21385e-15	0.511983	0.192	0.062	1.17534e-10	CD4 CTL
MAF	3.3061e-15	0.593248	0.16	0.047	1.20907e-10	CD4 CTL
ACTB	4.17385e-15	0.500112	0.991	0.967	1.52642e-10	CD4 CTL
MIR4435-2HG	6.25365e-15	0.504368	0.132	0.035	2.28702e-10	CD4 CTL
ANXA1	8.2066e-15	0.740953	0.635	0.431	3.00124e-10	CD4 CTL
CD2	1.11725e-14	0.650783	0.621	0.399	4.08588e-10	CD4 CTL
ITGB2	2.5894e-14	0.602346	0.667	0.457	9.46968e-10	CD4 CTL
SAMD3	7.85975e-14	0.5615	0.265	0.109	2.87439e-09	CD4 CTL
GZMM	8.38379e-14	0.516285	0.543	0.315	3.06604e-09	CD4 CTL
APOBEC3G	1.0709e-13	0.580683	0.342	0.161	3.91639e-09	CD4 CTL
CLIC1	3.81747e-12	0.610394	0.621	0.431	1.39609e-07	CD4 CTL
CTSC	4.92819e-12	0.598002	0.374	0.193	1.80229e-07	CD4 CTL
GNG2	5.20339e-12	0.528635	0.297	0.136	1.90293e-07	CD4 CTL
ID2	1.60994e-11	0.51902	0.553	0.344	5.88771e-07	CD4 CTL
RAP1B	1.61976e-11	0.607236	0.607	0.426	5.92361e-07	CD4 CTL
SYNE1	6.75798e-11	0.50033	0.26	0.118	2.47146e-06	CD4 CTL
AHNAK	1.4613e-10	0.623398	0.361	0.199	5.34414e-06	CD4 CTL
CD3G	2.13767e-10	0.568958	0.598	0.416	7.81766e-06	CD4 CTL
CD3D	3.7352e-10	0.512557	0.785	0.626	1.366e-05	CD4 CTL
PATL2	5.24611e-10	0.572902	0.192	0.079	1.91856e-05	CD4 CTL
RUNX3	7.624e-10	0.531893	0.279	0.138	2.78817e-05	CD4 CTL
PPP2R5C	8.3184e-10	0.66967	0.539	0.382	3.04212e-05	CD4 CTL
PAXX	1.07088e-09	0.599027	0.457	0.298	3.91631e-05	CD4 CTL
DSTN	1.3909e-09	0.558636	0.393	0.238	5.08668e-05	CD4 CTL
APOBEC3C	2.74376e-09	0.516028	0.265	0.132	0.000100342	CD4 CTL
ND5	2.78569e-09	0.513383	0.84	0.819	0.000101875	CD4 CTL
SYNE2	4.48406e-09	0.539755	0.347	0.196	0.000163987	CD4 CTL
TSEN54	4.90768e-09	0.509865	0.256	0.126	0.000179479	CD4 CTL
ANXA2	8.66472e-09	0.526822	0.352	0.202	0.000316878	CD4 CTL
LCP1	1.86793e-08	0.540799	0.42	0.27	0.000683121	CD4 CTL
MYO1G	2.65945e-08	0.519001	0.374	0.228	0.000972588	CD4 CTL
EMP3	3.25827e-08	0.522506	0.712	0.606	0.00119158	CD4 CTL
MT2A	1.08759e-07	0.527869	0.42	0.276	0.00397744	CD4 CTL
TXN	1.35332e-07	0.527571	0.37	0.236	0.00494923	CD4 CTL
TRBC1	1.73546e-06	0.534145	0.584	0.448	0.0634674	CD4 CTL
GPR65	2.00781e-05	0.50641	0.183	0.1	0.734277	CD4 CTL
FHIT	0	0.958765	0.399	0.102	0	CD4 Naive
CCR7	0	0.895856	0.462	0.171	0	CD4 Naive
TSHZ2	0	0.854756	0.352	0.101	0	CD4 Naive
PRKCQ-AS1	0	0.852185	0.577	0.282	0	CD4 Naive
NOSIP	0	0.755973	0.72	0.427	0	CD4 Naive
GAS5	0	0.708486	0.949	0.771	0	CD4 Naive
RGS10	0	0.671454	0.577	0.326	0	CD4 Naive
BCL11B	0	0.641133	0.664	0.393	0	CD4 Naive
LDHB	0	0.632802	0.854	0.605	0	CD4 Naive
SNHG29	0	0.617042	0.94	0.784	0	CD4 Naive
EIF3E	0	0.589551	0.913	0.755	0	CD4 Naive
ADTRP	0	0.547855	0.183	0.037	0	CD4 Naive
RPS13	0	0.535993	1	0.994	0	CD4 Naive
NPM1	0	0.516134	0.902	0.774	0	CD4 Naive
EEF1G	0	0.513289	0.996	0.972	0	CD4 Naive
RPS3A	0	0.508094	1	0.999	0	CD4 Naive
RPL21	0	0.50725	1	0.999	0	CD4 Naive
LEF1	1.77062e-280	0.634744	0.374	0.166	6.47535e-276	CD4 Naive
MAL	3.96579e-277	0.606882	0.409	0.19	1.45033e-272	CD4 Naive
PIK3IP1	6.45505e-273	0.631444	0.557	0.325	2.36068e-268	CD4 Naive
SNHG32	1.2102e-266	0.563063	0.743	0.537	4.42583e-262	CD4 Naive
TRABD2A	3.21463e-246	0.569366	0.292	0.118	1.17562e-241	CD4 Naive
CHRM3-AS2	8.99042e-239	0.523954	0.207	0.065	3.28789e-234	CD4 Naive
TCF7	3.83062e-217	0.5408	0.518	0.306	1.4009e-212	CD4 Naive
IL7R	0	0.952197	0.771	0.423	0	CD4 TCM
LTB	0	0.871879	0.959	0.716	0	CD4 TCM
ITGB1	0	0.818569	0.447	0.189	0	CD4 TCM
CRIP1	0	0.714403	0.85	0.656	0	CD4 TCM
VIM	0	0.645183	0.833	0.651	0	CD4 TCM
LDHB	1.43837e-305	0.558708	0.831	0.615	5.26025e-301	CD4 TCM
AQP3	1.45103e-288	0.619835	0.283	0.1	5.30657e-284	CD4 TCM
TRAC	1.83708e-288	0.570581	0.802	0.55	6.7184e-284	CD4 TCM
TRADD	1.59509e-237	0.552451	0.339	0.151	5.83341e-233	CD4 TCM
FXYD5	1.83354e-236	0.500874	0.832	0.696	6.70545e-232	CD4 TCM
MAL	4.08068e-206	0.533031	0.39	0.198	1.49235e-201	CD4 TCM
CORO1B	8.61246e-193	0.544763	0.331	0.161	3.14966e-188	CD4 TCM
PLP2	4.69936e-183	0.548948	0.46	0.274	1.7186e-178	CD4 TCM
GSTK1	7.80521e-183	0.53169	0.648	0.469	2.85445e-178	CD4 TCM
ANXA1	3.30507e-181	0.533989	0.586	0.381	1.2087e-176	CD4 TCM
GPR183	5.21173e-180	0.503284	0.268	0.119	1.90598e-175	CD4 TCM
KLF6	1.98339e-125	0.501812	0.649	0.492	7.25346e-121	CD4 TCM
GZMK	0	2.14378	0.654	0.084	0	CD4 TEM
LYAR	7.72083e-135	1.14539	0.567	0.194	2.82358e-130	CD4 TEM
CCL5	4.18352e-134	0.611023	0.875	0.371	1.52995e-129	CD4 TEM
IL7R	5.31045e-98	0.97963	0.818	0.502	1.94209e-93	CD4 TEM
IL32	9.51399e-88	0.815422	0.911	0.663	3.47936e-83	CD4 TEM
KLRB1	6.47031e-68	1.14156	0.551	0.268	2.36626e-63	CD4 TEM
ANXA1	1.96415e-34	0.590351	0.638	0.427	7.18309e-30	CD4 TEM
DUSP2	1.96945e-32	0.653912	0.413	0.231	7.20249e-28	CD4 TEM
ZFP36L2	4.09163e-28	0.563166	0.804	0.706	1.49635e-23	CD4 TEM
KLF6	1.85866e-24	0.603537	0.686	0.527	6.79731e-20	CD4 TEM
CD2	3.09523e-24	0.516595	0.563	0.396	1.13196e-19	CD4 TEM
TNFAIP3	7.29127e-21	0.50493	0.324	0.188	2.66649e-16	CD4 TEM
ENSG00000256039	0	2.14052	0.634	0.024	0	CD8 Naive
CD8B	0	2.03391	0.827	0.103	0	CD8 Naive
S100B	0	1.09226	0.226	0.022	0	CD8 Naive
CD8A	0	0.9562	0.51	0.1	0	CD8 Naive
KLRK1	1.46155e-178	0.628123	0.511	0.175	5.34502e-174	CD8 Naive
NELL2	3.48407e-154	0.619575	0.285	0.078	1.27416e-149	CD8 Naive
CARS1	2.35219e-151	0.539196	0.207	0.045	8.6022e-147	CD8 Naive
ACTN1	4.53378e-128	0.607429	0.289	0.091	1.65805e-123	CD8 Naive
SNHG29	9.11194e-123	0.538053	0.964	0.815	3.33233e-118	CD8 Naive
GAS5	4.64215e-122	0.53212	0.961	0.807	1.69768e-117	CD8 Naive
CCR7	1.13462e-115	0.646494	0.503	0.23	4.14942e-111	CD8 Naive
RGS10	2.73656e-110	0.641267	0.662	0.374	1.00079e-105	CD8 Naive
OXNAD1	1.06716e-103	0.574746	0.372	0.152	3.90272e-99	CD8 Naive
NUCB2	2.24549e-103	0.570374	0.422	0.183	8.21198e-99	CD8 Naive
PASK	3.23529e-94	0.510304	0.259	0.09	1.18318e-89	CD8 Naive
NOSIP	1.79374e-83	0.582658	0.751	0.487	6.55989e-79	CD8 Naive
SNHG5	2.36187e-82	0.527864	0.937	0.813	8.6376e-78	CD8 Naive
PRKCQ-AS1	9.65354e-76	0.520359	0.593	0.343	3.53039e-71	CD8 Naive
CD8B	3.80162e-265	1.71291	0.784	0.134	1.39029e-260	CD8 TCM
CD8A	1.568e-145	1.16806	0.577	0.117	5.73433e-141	CD8 TCM
ENSG00000256039	3.4501e-102	0.951764	0.325	0.054	1.26173e-97	CD8 TCM
KLRK1	9.74125e-57	0.693534	0.552	0.189	3.56247e-52	CD8 TCM
CCL5	5.44962e-47	0.882583	0.748	0.38	1.99298e-42	CD8 TCM
LYAR	6.9214e-33	0.789523	0.457	0.2	2.53122e-28	CD8 TCM
IL7R	6.18291e-32	0.648969	0.818	0.506	2.26115e-27	CD8 TCM
FXYD2	1.01023e-31	0.539378	0.115	0.022	3.69452e-27	CD8 TCM
IL32	4.51296e-30	0.541564	0.922	0.666	1.65043e-25	CD8 TCM
ENSG00000235576	1.46644e-26	0.547726	0.308	0.118	5.3629e-22	CD8 TCM
PLP2	1.25229e-16	0.527325	0.515	0.318	4.57974e-12	CD8 TCM
CCL5	0	2.57916	0.993	0.315	0	CD8 TEM
GZMH	0	2.31343	0.646	0.125	0	CD8 TEM
CMC1	0	2.09302	0.648	0.159	0	CD8 TEM
GZMK	0	1.9753	0.428	0.062	0	CD8 TEM
NKG7	0	1.76319	0.96	0.335	0	CD8 TEM
CD8A	0	1.73748	0.509	0.079	0	CD8 TEM
CD8B	0	1.72524	0.538	0.098	0	CD8 TEM
CST7	0	1.63683	0.846	0.202	0	CD8 TEM
TRGC2	0	1.62424	0.387	0.051	0	CD8 TEM
GZMA	0	1.55777	0.786	0.198	0	CD8 TEM
LYAR	0	1.43414	0.56	0.163	0	CD8 TEM
KLRG1	0	1.36167	0.413	0.084	0	CD8 TEM
CTSW	0	1.26198	0.752	0.288	0	CD8 TEM
IL32	0	1.23546	0.922	0.641	0	CD8 TEM
KLRK1	0	1.23335	0.53	0.156	0	CD8 TEM
CCL4	0	1.22383	0.538	0.146	0	CD8 TEM
HCST	0	1.2092	0.906	0.64	0	CD8 TEM
KLRD1	0	1.19035	0.517	0.134	0	CD8 TEM
C12orf75	0	1.15405	0.485	0.164	0	CD8 TEM
GZMM	0	1.15051	0.63	0.281	0	CD8 TEM
S100A4	0	0.910907	0.937	0.714	0	CD8 TEM
FCRL6	0	0.82971	0.256	0.047	0	CD8 TEM
SH3BGRL3	0	0.812604	0.929	0.793	0	CD8 TEM
HLA-C	0	0.763834	0.962	0.903	0	CD8 TEM
B2M	0	0.731314	1	1	0	CD8 TEM
TMSB4X	0	0.502786	1	1	0	CD8 TEM
HLA-B	3.55437e-302	0.738773	0.978	0.942	1.29987e-297	CD8 TEM
GNLY	3.88394e-300	0.907293	0.672	0.349	1.4204e-295	CD8 TEM
CD3D	2.08303e-295	0.937932	0.842	0.603	7.61786e-291	CD8 TEM
LAG3	1.25309e-291	0.625133	0.145	0.017	4.58267e-287	CD8 TEM
ENSG00000235576	2.0762e-291	1.03639	0.333	0.096	7.59288e-287	CD8 TEM
MYO1F	6.08156e-289	0.958441	0.54	0.232	2.22409e-284	CD8 TEM
PFN1	8.28706e-288	0.677709	0.954	0.894	3.03066e-283	CD8 TEM
FGFBP2	2.69632e-280	0.899493	0.424	0.14	9.86073e-276	CD8 TEM
DUSP2	1.09144e-274	1.27562	0.48	0.208	3.99151e-270	CD8 TEM
CD99	5.1878e-249	0.96352	0.661	0.403	1.89723e-244	CD8 TEM
ZNF683	9.94787e-221	0.592571	0.101	0.01	3.63803e-216	CD8 TEM
HOPX	2.70302e-217	0.640842	0.437	0.169	9.88523e-213	CD8 TEM
PRF1	5.80043e-216	0.537727	0.405	0.147	2.12127e-211	CD8 TEM
ZEB2	3.02297e-212	0.853723	0.308	0.102	1.10553e-207	CD8 TEM
GZMB	8.25989e-211	0.55366	0.428	0.162	3.02072e-206	CD8 TEM
CYBA	7.51526e-206	0.612104	0.889	0.748	2.74841e-201	CD8 TEM
SRGN	4.50563e-194	0.644667	0.676	0.41	1.64775e-189	CD8 TEM
PATL2	1.50102e-187	0.812281	0.223	0.064	5.48937e-183	CD8 TEM
CYTOR	2.91215e-180	0.758904	0.262	0.087	1.065e-175	CD8 TEM
HLA-A	4.43848e-178	0.719181	0.828	0.717	1.6232e-173	CD8 TEM
C1orf21	3.58458e-165	0.570618	0.19	0.05	1.31092e-160	CD8 TEM
XCL2	4.27103e-163	0.552052	0.18	0.046	1.56196e-158	CD8 TEM
CCL4L2	2.07474e-160	0.702391	0.133	0.027	7.58753e-156	CD8 TEM
ACTB	3.09951e-159	0.508034	0.981	0.965	1.13352e-154	CD8 TEM
MATK	9.18645e-158	0.630461	0.321	0.125	3.35958e-153	CD8 TEM
ITGB2	9.5325e-157	0.697748	0.645	0.437	3.48613e-152	CD8 TEM
PLEK	3.48303e-155	0.690584	0.272	0.099	1.27378e-150	CD8 TEM
A2M-AS1	6.00069e-150	0.579315	0.138	0.031	2.19451e-145	CD8 TEM
MYL6	4.21545e-148	0.548232	0.852	0.753	1.54163e-143	CD8 TEM
CFL1	6.55312e-143	0.510956	0.89	0.825	2.39654e-138	CD8 TEM
PPP2R5C	6.72983e-142	0.822592	0.559	0.364	2.46117e-137	CD8 TEM
TIGIT	5.50901e-140	0.645408	0.177	0.052	2.0147e-135	CD8 TEM
APMAP	2.25688e-139	0.655596	0.304	0.126	8.25364e-135	CD8 TEM
TRG-AS1	2.84829e-136	0.776741	0.278	0.114	1.04165e-131	CD8 TEM
SAMD3	4.10401e-135	0.667344	0.25	0.094	1.50088e-130	CD8 TEM
APOBEC3G	1.33839e-131	0.731449	0.319	0.145	4.89463e-127	CD8 TEM
CALM1	8.03157e-131	0.573217	0.821	0.722	2.93722e-126	CD8 TEM
ID2	7.18205e-130	0.663978	0.541	0.324	2.62655e-125	CD8 TEM
LGALS1	9.6571e-128	0.774838	0.487	0.277	3.5317e-123	CD8 TEM
CD3E	3.46754e-127	0.596685	0.751	0.589	1.26811e-122	CD8 TEM
GUK1	1.15661e-124	0.675352	0.618	0.462	4.22986e-120	CD8 TEM
EFHD2	5.86893e-124	0.625763	0.331	0.151	2.14633e-119	CD8 TEM
PAXX	5.96532e-124	0.744602	0.465	0.28	2.18158e-119	CD8 TEM
FLNA	3.9632e-123	0.741418	0.389	0.208	1.44938e-118	CD8 TEM
TRGC1	2.02984e-121	0.697168	0.146	0.041	7.42333e-117	CD8 TEM
TRAC	1.41503e-120	0.635435	0.76	0.597	5.1749e-116	CD8 TEM
MT2A	7.71294e-119	0.798052	0.439	0.258	2.8207e-114	CD8 TEM
PTPRC	3.58119e-116	0.631388	0.725	0.603	1.30968e-111	CD8 TEM
CD63	3.74741e-116	0.672725	0.412	0.225	1.37047e-111	CD8 TEM
KLRC3	1.9759e-114	0.554724	0.12	0.03	7.22605e-110	CD8 TEM
TPST2	1.19135e-108	0.581526	0.25	0.106	4.3569e-104	CD8 TEM
CHST12	5.43621e-104	0.598249	0.3	0.144	1.98807e-99	CD8 TEM
PYHIN1	2.19525e-102	0.598621	0.246	0.106	8.02826e-98	CD8 TEM
CLIC1	1.78498e-98	0.607297	0.578	0.416	6.52784e-94	CD8 TEM
S100A10	3.98467e-98	0.580537	0.673	0.543	1.45723e-93	CD8 TEM
MYL12B	6.40371e-93	0.60358	0.638	0.529	2.3419e-88	CD8 TEM
SH2D1A	1.09999e-92	0.599061	0.224	0.098	4.02277e-88	CD8 TEM
FYN	1.23548e-91	0.638679	0.354	0.202	4.51828e-87	CD8 TEM
ARPC5L	1.53585e-90	0.629318	0.33	0.182	5.61677e-86	CD8 TEM
MIAT	1.88799e-89	0.501118	0.145	0.049	6.90456e-85	CD8 TEM
ITGAL	1.67917e-88	0.608296	0.275	0.136	6.14088e-84	CD8 TEM
CTSC	1.65381e-87	0.624212	0.327	0.18	6.04816e-83	CD8 TEM
RASSF1	3.62488e-83	0.575607	0.249	0.121	1.32566e-78	CD8 TEM
CD3G	2.06113e-79	0.61222	0.543	0.403	7.53776e-75	CD8 TEM
RUNX3	1.39633e-78	0.560359	0.254	0.127	5.10654e-74	CD8 TEM
PLAAT4	2.57622e-77	0.563188	0.584	0.467	9.42149e-73	CD8 TEM
TRBC2	4.29945e-77	0.582338	0.69	0.582	1.57235e-72	CD8 TEM
LITAF	2.10783e-72	0.56485	0.528	0.406	7.70855e-68	CD8 TEM
CLEC2B	1.90935e-69	0.59389	0.384	0.251	6.98268e-65	CD8 TEM
PSMB9	1.18175e-67	0.550167	0.533	0.418	4.32177e-63	CD8 TEM
PPP1CA	2.17207e-67	0.537179	0.509	0.39	7.94347e-63	CD8 TEM
ANXA2	1.7135e-64	0.501021	0.32	0.19	6.26644e-60	CD8 TEM
CD2	1.2146e-60	0.568725	0.504	0.389	4.4419e-56	CD8 TEM
MYO1G	1.14809e-54	0.526598	0.333	0.217	4.19869e-50	CD8 TEM
AKNA	2.55313e-54	0.507563	0.282	0.17	9.33705e-50	CD8 TEM
ENSG00000226067	2.84461e-47	0.513441	0.34	0.236	1.0403e-42	CD8 TEM
YWHAQ	6.77064e-47	0.512465	0.328	0.225	2.47609e-42	CD8 TEM
S100A9	0	7.14833	1	0.095	0	CD14 Mono
S100A8	0	6.796	0.995	0.06	0	CD14 Mono
LYZ	0	6.64966	1	0.065	0	CD14 Mono
CST3	0	4.46547	0.998	0.061	0	CD14 Mono
S100A12	0	4.20052	0.876	0.005	0	CD14 Mono
FCN1	0	4.06057	0.968	0.025	0	CD14 Mono
ENSG00000257764	0	4.05847	0.712	0.017	0	CD14 Mono
IFI30	0	3.83643	0.971	0.052	0	CD14 Mono
TYROBP	0	3.5263	1	0.199	0	CD14 Mono
CSTA	0	3.28839	0.899	0.012	0	CD14 Mono
LST1	0	3.28632	0.986	0.111	0	CD14 Mono
GPX1	0	3.28543	0.968	0.244	0	CD14 Mono
CTSS	0	3.23623	0.985	0.271	0	CD14 Mono
AIF1	0	3.19645	0.974	0.164	0	CD14 Mono
FTL	0	3.15923	1	0.957	0	CD14 Mono
CXCL8	0	3.13552	0.496	0.007	0	CD14 Mono
NAMPT	0	3.10458	0.915	0.118	0	CD14 Mono
MNDA	0	3.0783	0.828	0.015	0	CD14 Mono
VCAN	0	3.06852	0.809	0.005	0	CD14 Mono
LGALS1	0	2.84707	0.98	0.282	0	CD14 Mono
S100A11	0	2.81791	0.98	0.291	0	CD14 Mono
S100A6	0	2.77419	1	0.785	0	CD14 Mono
PSAP	0	2.66601	0.949	0.233	0	CD14 Mono
CD14	0	2.65884	0.746	0.005	0	CD14 Mono
FCER1G	0	2.5787	0.983	0.158	0	CD14 Mono
TYMP	0	2.56064	0.835	0.088	0	CD14 Mono
FTH1	0	2.52334	1	0.948	0	CD14 Mono
GRN	0	2.48393	0.807	0.066	0	CD14 Mono
CFD	0	2.48194	0.787	0.033	0	CD14 Mono
MS4A6A	0	2.47438	0.75	0.008	0	CD14 Mono
AP1S2	0	2.46802	0.835	0.154	0	CD14 Mono
NEAT1	0	2.45013	0.986	0.568	0	CD14 Mono
LGALS2	0	2.42744	0.598	0.004	0	CD14 Mono
FOS	0	2.38982	0.998	0.696	0	CD14 Mono
GABARAP	0	2.32823	0.981	0.534	0	CD14 Mono
SAT1	0	2.32326	0.956	0.389	0	CD14 Mono
ENSG00000267519	0	2.29135	0.799	0.111	0	CD14 Mono
SERPINA1	0	2.27663	0.736	0.019	0	CD14 Mono
RGS2	0	2.26926	0.743	0.11	0	CD14 Mono
STXBP2	0	2.21849	0.756	0.135	0	CD14 Mono
SRGN	0	2.19686	0.98	0.424	0	CD14 Mono
TSPO	0	2.19208	0.928	0.375	0	CD14 Mono
KLF4	0	2.1865	0.671	0.017	0	CD14 Mono
SPI1	0	2.15648	0.739	0.035	0	CD14 Mono
NPC2	0	2.12402	0.86	0.229	0	CD14 Mono
CFP	0	2.0899	0.714	0.044	0	CD14 Mono
TKT	0	2.07295	0.826	0.182	0	CD14 Mono
CLEC7A	0	2.01563	0.656	0.013	0	CD14 Mono
FGL2	0	1.9705	0.63	0.019	0	CD14 Mono
CYBB	0	1.96679	0.63	0.022	0	CD14 Mono
CSF3R	0	1.95261	0.617	0.005	0	CD14 Mono
FCGRT	0	1.9433	0.716	0.091	0	CD14 Mono
CEBPD	0	1.9238	0.658	0.043	0	CD14 Mono
HLA-DRA	0	1.92179	0.923	0.174	0	CD14 Mono
NUP214	0	1.88778	0.624	0.038	0	CD14 Mono
CD68	0	1.87808	0.649	0.023	0	CD14 Mono
TNFSF13B	0	1.82459	0.595	0.023	0	CD14 Mono
PYCARD	0	1.82093	0.741	0.152	0	CD14 Mono
LGALS3	0	1.81229	0.617	0.048	0	CD14 Mono
BRI3	0	1.79852	0.651	0.066	0	CD14 Mono
BLVRB	0	1.78717	0.617	0.04	0	CD14 Mono
RBP7	0	1.7789	0.492	0.003	0	CD14 Mono
APLP2	0	1.72688	0.659	0.076	0	CD14 Mono
CD36	0	1.71967	0.532	0.003	0	CD14 Mono
CD302	0	1.65902	0.557	0.009	0	CD14 Mono
PLAUR	0	1.65889	0.47	0.014	0	CD14 Mono
RNF130	0	1.61901	0.6	0.048	0	CD14 Mono
MPEG1	0	1.6118	0.513	0.013	0	CD14 Mono
NCF2	0	1.59321	0.552	0.016	0	CD14 Mono
G0S2	0	1.56255	0.194	0.003	0	CD14 Mono
IGSF6	0	1.56019	0.48	0.009	0	CD14 Mono
ASAH1	0	1.54471	0.646	0.122	0	CD14 Mono
ENSG00000262202	0	1.53122	0.458	0.039	0	CD14 Mono
CPVL	0	1.51834	0.436	0.006	0	CD14 Mono
MGST1	0	1.48953	0.455	0.001	0	CD14 Mono
GCA	0	1.48915	0.482	0.032	0	CD14 Mono
SLC7A7	0	1.4527	0.492	0.012	0	CD14 Mono
PLBD1	0	1.44314	0.438	0.003	0	CD14 Mono
ASGR1	0	1.42683	0.457	0.003	0	CD14 Mono
CTSH	0	1.40041	0.526	0.058	0	CD14 Mono
LY86	0	1.39645	0.506	0.044	0	CD14 Mono
CDA	0	1.38914	0.434	0.005	0	CD14 Mono
CTSZ	0	1.34683	0.48	0.05	0	CD14 Mono
CLEC12A	0	1.32393	0.412	0.011	0	CD14 Mono
TGFBI	0	1.31471	0.422	0.01	0	CD14 Mono
FPR1	0	1.31019	0.416	0.003	0	CD14 Mono
PGD	0	1.30792	0.457	0.036	0	CD14 Mono
RNASE6	0	1.29176	0.441	0.023	0	CD14 Mono
TNFAIP2	0	1.27214	0.395	0.004	0	CD14 Mono
LY96	0	1.26204	0.441	0.049	0	CD14 Mono
TMEM176B	0	1.26105	0.329	0.005	0	CD14 Mono
PELATON	0	1.25691	0.4	0.015	0	CD14 Mono
KCTD12	0	1.24007	0.378	0.006	0	CD14 Mono
DUSP6	0	1.22817	0.341	0.022	0	CD14 Mono
STX11	0	1.2241	0.399	0.024	0	CD14 Mono
PTPRE	0	1.21656	0.489	0.061	0	CD14 Mono
LILRA5	0	1.21288	0.359	0.009	0	CD14 Mono
SLC11A1	0	1.19348	0.392	0.016	0	CD14 Mono
IER3	0	1.18993	0.322	0.029	0	CD14 Mono
RHOB	0	1.18877	0.365	0.037	0	CD14 Mono
HNMT	0	1.1849	0.378	0.003	0	CD14 Mono
ALDH2	0	1.17378	0.39	0.007	0	CD14 Mono
MARCKS	0	1.16984	0.336	0.023	0	CD14 Mono
CLEC4A	0	1.16148	0.371	0.007	0	CD14 Mono
C19orf38	0	1.16018	0.411	0.015	0	CD14 Mono
RAB32	0	1.14969	0.375	0.005	0	CD14 Mono
LYN	0	1.14592	0.446	0.053	0	CD14 Mono
KLF10	0	1.14423	0.365	0.028	0	CD14 Mono
HCK	0	1.12007	0.385	0.019	0	CD14 Mono
IL1B	0	1.11717	0.254	0.002	0	CD14 Mono
MSRB1	0	1.11259	0.353	0.025	0	CD14 Mono
CYP1B1	0	1.10187	0.264	0.001	0	CD14 Mono
PILRA	0	1.09453	0.378	0.012	0	CD14 Mono
MS4A7	0	1.08803	0.365	0.019	0	CD14 Mono
ODF3B	0	1.08798	0.341	0.017	0	CD14 Mono
RAB31	0	1.08179	0.353	0.009	0	CD14 Mono
C5AR1	0	1.07115	0.31	0.008	0	CD14 Mono
TNFSF13	0	1.0664	0.354	0.014	0	CD14 Mono
CRTAP	0	1.05134	0.392	0.044	0	CD14 Mono
EIF4EBP1	0	1.0461	0.378	0.041	0	CD14 Mono
LILRB2	0	1.02462	0.33	0.012	0	CD14 Mono
EREG	0	1.01681	0.14	0.001	0	CD14 Mono
FOLR3	0	1.01233	0.242	0	0	CD14 Mono
SMCO4	0	1.01206	0.325	0.013	0	CD14 Mono
FCGR2A	0	0.992845	0.32	0.01	0	CD14 Mono
CD300E	0	0.98915	0.305	0.006	0	CD14 Mono
BST1	0	0.985648	0.302	0.003	0	CD14 Mono
RETN	0	0.984238	0.228	0.003	0	CD14 Mono
LILRB3	0	0.980594	0.308	0.009	0	CD14 Mono
NRGN	0	0.971738	0.273	0.006	0	CD14 Mono
TREM1	0	0.966702	0.278	0.002	0	CD14 Mono
ZNF385A	0	0.964276	0.312	0.007	0	CD14 Mono
CLEC4E	0	0.961965	0.278	0.001	0	CD14 Mono
OGFRL1	0	0.959889	0.312	0.018	0	CD14 Mono
LRRK2	0	0.952739	0.276	0.01	0	CD14 Mono
CD93	0	0.942312	0.257	0.002	0	CD14 Mono
CPPED1	0	0.933304	0.312	0.017	0	CD14 Mono
ARHGEF40	0	0.920836	0.233	0.006	0	CD14 Mono
TMEM176A	0	0.915139	0.242	0.002	0	CD14 Mono
PRAM1	0	0.894827	0.29	0.007	0	CD14 Mono
DMXL2	0	0.889288	0.254	0.005	0	CD14 Mono
MIR223HG	0	0.866809	0.267	0.007	0	CD14 Mono
LRP1	0	0.855398	0.276	0.005	0	CD14 Mono
SGK1	0	0.852324	0.235	0.014	0	CD14 Mono
MAFB	0	0.844793	0.244	0.01	0	CD14 Mono
RGS18	0	0.828955	0.24	0.006	0	CD14 Mono
LRRC25	0	0.819136	0.279	0.012	0	CD14 Mono
DPYSL2	0	0.814854	0.276	0.02	0	CD14 Mono
APOBEC3A	0	0.807311	0.213	0.006	0	CD14 Mono
ZNF467	0	0.782677	0.271	0.014	0	CD14 Mono
RXRA	0	0.778405	0.267	0.012	0	CD14 Mono
CREB5	0	0.770365	0.201	0.001	0	CD14 Mono
LILRA2	0	0.765813	0.252	0.007	0	CD14 Mono
LINC00877	0	0.750671	0.206	0.006	0	CD14 Mono
TLR4	0	0.745883	0.211	0.002	0	CD14 Mono
TIMP2	0	0.74246	0.203	0.004	0	CD14 Mono
QPCT	0	0.741669	0.203	0.001	0	CD14 Mono
MCEMP1	0	0.730326	0.198	0.001	0	CD14 Mono
CD33	0	0.726582	0.24	0.004	0	CD14 Mono
FCGR1A	0	0.721174	0.218	0.001	0	CD14 Mono
SLC43A2	0	0.720956	0.244	0.016	0	CD14 Mono
CXCL2	0	0.715977	0.109	0.001	0	CD14 Mono
ENSG00000255197	0	0.695804	0.218	0.011	0	CD14 Mono
IRAK3	0	0.687681	0.208	0.005	0	CD14 Mono
KCNE3	0	0.681712	0.196	0.002	0	CD14 Mono
NRG1	0	0.677214	0.174	0.001	0	CD14 Mono
OSCAR	0	0.671599	0.189	0.003	0	CD14 Mono
SIRPB1	0	0.659542	0.196	0.006	0	CD14 Mono
GPBAR1	0	0.65838	0.194	0.007	0	CD14 Mono
GASK1B	0	0.655529	0.175	0.001	0	CD14 Mono
ALDH1A1	0	0.648472	0.152	0.001	0	CD14 Mono
RNASE2	0	0.640805	0.175	0.001	0	CD14 Mono
CD1D	0	0.639902	0.181	0.003	0	CD14 Mono
PTAFR	0	0.637723	0.213	0.003	0	CD14 Mono
MTMR11	0	0.630348	0.199	0.003	0	CD14 Mono
LOC105373780	0	0.606443	0.164	0.002	0	CD14 Mono
LMO2	0	0.602383	0.196	0.006	0	CD14 Mono
LILRB4	0	0.6006	0.184	0.004	0	CD14 Mono
PLXDC2	0	0.589592	0.175	0.003	0	CD14 Mono
ANPEP	0	0.589176	0.16	0.002	0	CD14 Mono
VSTM1	0	0.573986	0.138	0.002	0	CD14 Mono
RBM47	0	0.573701	0.158	0.004	0	CD14 Mono
PLXNB2	0	0.558206	0.164	0.005	0	CD14 Mono
FES	0	0.557621	0.204	0.01	0	CD14 Mono
CD300LF	0	0.555371	0.169	0.005	0	CD14 Mono
PYGL	0	0.545591	0.15	0.002	0	CD14 Mono
CSF2RA	0	0.540522	0.174	0.003	0	CD14 Mono
DOK3	0	0.524934	0.152	0.005	0	CD14 Mono
NLRP3	0	0.515825	0.148	0.003	0	CD14 Mono
NFAM1	0	0.513679	0.158	0.002	0	CD14 Mono
ENSG00000287979	1.05982e-307	1.74113	0.511	0.078	3.87586e-303	CD14 Mono
COTL1	3.95597e-305	1.96156	0.928	0.391	1.44674e-300	CD14 Mono
LILRA1	7.08561e-305	0.522952	0.16	0.006	2.59128e-300	CD14 Mono
GSTP1	3.87279e-304	2.01563	0.906	0.332	1.41632e-299	CD14 Mono
S100A4	1.66512e-298	2.02464	0.998	0.73	6.0895e-294	CD14 Mono
SLC15A3	1.17698e-295	0.55934	0.148	0.005	4.30433e-291	CD14 Mono
JAML	2.81389e-295	1.35598	0.545	0.092	1.02907e-290	CD14 Mono
H3-3A	5.78194e-290	1.78848	0.991	0.788	2.11451e-285	CD14 Mono
CDKN1A	1.28264e-289	0.755234	0.227	0.015	4.69073e-285	CD14 Mono
RAB3D	2.40086e-289	0.556984	0.169	0.008	8.78018e-285	CD14 Mono
FGR	3.17708e-289	1.21777	0.537	0.085	1.16189e-284	CD14 Mono
ATP2B1-AS1	6.77518e-287	1.69052	0.705	0.167	2.47775e-282	CD14 Mono
OAZ1	2.02794e-286	1.70551	0.986	0.792	7.4164e-282	CD14 Mono
CAPG	6.29439e-282	1.19229	0.441	0.062	2.30192e-277	CD14 Mono
SMARCD3	1.3351e-278	0.526305	0.167	0.008	4.8826e-274	CD14 Mono
CD86	6.87429e-275	0.574004	0.196	0.012	2.51399e-270	CD14 Mono
SLC31A2	1.62285e-270	0.738856	0.249	0.02	5.93492e-266	CD14 Mono
C4orf48	1.84142e-268	1.46883	0.671	0.152	6.73424e-264	CD14 Mono
GAS7	3.59374e-266	0.63096	0.206	0.013	1.31427e-261	CD14 Mono
SLC16A3	2.27204e-265	0.829327	0.284	0.027	8.30907e-261	CD14 Mono
SCO2	3.47897e-265	0.939671	0.337	0.038	1.27229e-260	CD14 Mono
TALDO1	1.35012e-258	1.57972	0.698	0.184	4.93752e-254	CD14 Mono
EGR1	9.29604e-257	1.01558	0.276	0.026	3.39966e-252	CD14 Mono
CREG1	1.58205e-255	0.736479	0.257	0.023	5.78572e-251	CD14 Mono
SOD2	1.86141e-254	1.48839	0.54	0.105	6.80737e-250	CD14 Mono
MGST2	8.11162e-254	0.629902	0.232	0.018	2.9665e-249	CD14 Mono
GAPDH	6.38718e-249	1.75244	0.978	0.771	2.33586e-244	CD14 Mono
AGTRAP	8.90631e-248	1.23571	0.514	0.093	3.25712e-243	CD14 Mono
CTSB	2.42018e-246	1.22497	0.497	0.09	8.85083e-242	CD14 Mono
KIAA0930	4.30305e-245	0.609752	0.204	0.014	1.57367e-240	CD14 Mono
ATP5F1E	3.37515e-241	1.21888	0.997	0.921	1.23432e-236	CD14 Mono
ATP6V1B2	7.96505e-241	0.779761	0.295	0.031	2.9129e-236	CD14 Mono
YBX3	2.76101e-239	1.03151	0.365	0.049	1.00973e-234	CD14 Mono
RAC1	3.92205e-237	1.62036	0.811	0.282	1.43433e-232	CD14 Mono
ITGAM	1.22906e-234	0.757524	0.283	0.029	4.4948e-230	CD14 Mono
AP2S1	5.46911e-234	1.47078	0.724	0.209	2.00011e-229	CD14 Mono
CCDC88A	1.37309e-232	0.706419	0.262	0.026	5.02154e-228	CD14 Mono
CSF1R	3.6272e-232	0.572783	0.165	0.01	1.3265e-227	CD14 Mono
TBXAS1	8.55079e-230	0.658433	0.25	0.024	3.12711e-225	CD14 Mono
RNASEK	2.00618e-229	1.60624	0.945	0.544	7.33679e-225	CD14 Mono
ANXA2	5.4993e-229	1.45077	0.709	0.191	2.01115e-224	CD14 Mono
ADA2	3.35753e-226	0.93371	0.344	0.046	1.22788e-221	CD14 Mono
GNS	7.22968e-225	0.639973	0.213	0.017	2.64397e-220	CD14 Mono
HSBP1	1.71273e-224	1.0602	0.44	0.074	6.26362e-220	CD14 Mono
SNX10	7.78271e-223	0.963802	0.392	0.059	2.84622e-218	CD14 Mono
MEGF9	1.97378e-221	0.702434	0.215	0.018	7.21831e-217	CD14 Mono
HMOX1	6.93812e-219	0.504533	0.165	0.01	2.53734e-214	CD14 Mono
IFITM3	1.35439e-216	1.23739	0.392	0.06	4.95315e-212	CD14 Mono
WARS1	5.67803e-216	0.765799	0.276	0.031	2.07651e-211	CD14 Mono
HLA-DRB1	1.11706e-214	1.44093	0.552	0.117	4.0852e-210	CD14 Mono
ANXA5	9.52829e-214	1.16978	0.537	0.114	3.48459e-209	CD14 Mono
PAK1	7.60252e-211	0.631988	0.216	0.019	2.78032e-206	CD14 Mono
CYBA	6.01994e-210	1.42989	0.981	0.757	2.20155e-205	CD14 Mono
LTA4H	2.19265e-209	1.23371	0.54	0.121	8.01874e-205	CD14 Mono
NCF1	2.91236e-208	1.69453	0.673	0.194	1.06508e-203	CD14 Mono
ACTB	1.58303e-205	1.08346	1	0.966	5.78931e-201	CD14 Mono
ZEB2	3.01885e-204	1.1106	0.542	0.113	1.10402e-199	CD14 Mono
CNPY3	9.42963e-204	1.32468	0.635	0.171	3.44851e-199	CD14 Mono
MEF2C	2.87656e-203	0.855526	0.419	0.07	1.05199e-198	CD14 Mono
CTSD	6.17485e-203	1.46586	0.695	0.21	2.2582e-198	CD14 Mono
GLIPR1	4.24938e-202	1.27204	0.576	0.137	1.55404e-197	CD14 Mono
GLUL	1.109e-200	1.00492	0.368	0.058	4.05574e-196	CD14 Mono
SCPEP1	6.38118e-200	0.864003	0.353	0.053	2.33366e-195	CD14 Mono
TRAPPC5	7.47026e-200	1.4682	0.78	0.28	2.73195e-195	CD14 Mono
CKAP4	1.28197e-199	0.52846	0.179	0.014	4.6883e-195	CD14 Mono
COX1	3.58886e-199	0.913685	1	0.995	1.31248e-194	CD14 Mono
DUSP1	7.41879e-197	1.71069	0.947	0.531	2.71313e-192	CD14 Mono
PHACTR1	9.33912e-196	0.724401	0.252	0.028	3.41541e-191	CD14 Mono
CEBPB	1.38206e-195	1.22557	0.608	0.156	5.05434e-191	CD14 Mono
IFNGR2	1.41618e-195	0.853193	0.349	0.053	5.17912e-191	CD14 Mono
CD74	2.36726e-194	1.15781	0.964	0.54	8.65732e-190	CD14 Mono
FOSB	3.46607e-194	1.5937	0.876	0.417	1.26758e-189	CD14 Mono
FKBP1A	1.48897e-193	1.49856	0.777	0.296	5.44531e-189	CD14 Mono
MCL1	2.04907e-193	1.46716	0.727	0.244	7.49364e-189	CD14 Mono
RASSF4	1.37876e-192	0.528169	0.181	0.014	5.04228e-188	CD14 Mono
MFSD1	1.84623e-192	0.788576	0.284	0.036	6.75184e-188	CD14 Mono
LGALS9	3.07822e-192	0.899404	0.373	0.061	1.12574e-187	CD14 Mono
PLSCR1	9.73746e-191	0.785509	0.274	0.034	3.56109e-186	CD14 Mono
CORO1C	4.78105e-189	0.50002	0.17	0.013	1.74848e-184	CD14 Mono
SDCBP	2.28987e-188	1.30558	0.566	0.143	8.3743e-184	CD14 Mono
VIM	8.20997e-186	1.60522	0.944	0.691	3.00247e-181	CD14 Mono
ATP6V0B	1.60205e-185	1.27127	0.654	0.193	5.85887e-181	CD14 Mono
SULT1A1	7.98161e-185	0.741877	0.264	0.033	2.91895e-180	CD14 Mono
SH3BGRL3	2.46526e-184	1.23246	0.986	0.803	9.0157e-180	CD14 Mono
RAB11FIP1	4.7746e-184	0.911458	0.366	0.061	1.74612e-179	CD14 Mono
RASSF2	2.73831e-183	0.619997	0.206	0.02	1.00143e-178	CD14 Mono
PECAM1	4.18409e-181	0.796049	0.296	0.041	1.53016e-176	CD14 Mono
FOSL2	1.67965e-180	0.691748	0.247	0.029	6.14265e-176	CD14 Mono
TIMP1	2.64892e-180	1.29757	0.634	0.184	9.68738e-176	CD14 Mono
QKI	1.56397e-179	0.769095	0.283	0.038	5.71959e-175	CD14 Mono
VSIR	5.91127e-179	1.29123	0.733	0.254	2.16181e-174	CD14 Mono
S100A10	1.80277e-177	1.57952	0.908	0.548	6.59291e-173	CD14 Mono
GRINA	3.47061e-177	0.802969	0.293	0.042	1.26924e-172	CD14 Mono
ENSG00000276216	3.47856e-177	1.15497	0.361	0.062	1.27215e-172	CD14 Mono
HLA-DMA	2.38928e-175	1.05315	0.474	0.102	8.73782e-171	CD14 Mono
TMSB4X	6.18274e-174	0.667901	1	1	2.26109e-169	CD14 Mono
HLA-DMB	2.73165e-171	0.908186	0.399	0.074	9.9899e-167	CD14 Mono
MARCHF1	3.87009e-169	0.725861	0.322	0.05	1.41533e-164	CD14 Mono
ATP6V0C	1.95729e-160	1.32507	0.768	0.319	7.15799e-156	CD14 Mono
ATP5MJ	3.98719e-159	1.30218	0.899	0.542	1.45816e-154	CD14 Mono
CCNY	4.63975e-158	0.706816	0.257	0.036	1.6968e-153	CD14 Mono
ATP6V0D1	1.0532e-157	0.916759	0.419	0.089	3.85164e-153	CD14 Mono
CHP1	7.99398e-156	0.745042	0.293	0.046	2.92348e-151	CD14 Mono
CD83	7.72235e-154	0.72036	0.254	0.035	2.82414e-149	CD14 Mono
SERF2	7.78802e-154	0.910832	0.988	0.908	2.84816e-149	CD14 Mono
TPP1	3.24642e-153	0.881544	0.385	0.078	1.18725e-148	CD14 Mono
TMEM167A	2.34743e-152	1.00669	0.416	0.092	8.58479e-148	CD14 Mono
IFNGR1	2.73845e-152	0.765	0.3	0.049	1.00148e-147	CD14 Mono
TNFRSF1B	4.24347e-152	0.961473	0.443	0.101	1.55188e-147	CD14 Mono
ARPC1B	1.69121e-151	1.25977	0.876	0.546	6.18494e-147	CD14 Mono
UBE2D1	1.71786e-151	0.839089	0.313	0.054	6.2824e-147	CD14 Mono
ALOX5	5.02117e-151	0.548784	0.201	0.023	1.83629e-146	CD14 Mono
SEC11A	5.53579e-151	1.17969	0.705	0.261	2.02449e-146	CD14 Mono
SYK	1.18761e-149	0.521473	0.204	0.024	4.3432e-145	CD14 Mono
JUND	1.75714e-149	1.3038	0.663	0.23	6.42604e-145	CD14 Mono
ZFP36	2.10201e-147	1.24704	0.869	0.442	7.68728e-143	CD14 Mono
MBD2	3.96521e-147	0.670543	0.228	0.03	1.45012e-142	CD14 Mono
MYADM	6.3806e-146	1.06526	0.457	0.111	2.33345e-141	CD14 Mono
TMSB10	3.70211e-145	0.61373	1	0.999	1.3539e-140	CD14 Mono
FBXL5	1.67422e-143	0.893107	0.361	0.073	6.1228e-139	CD14 Mono
PICALM	5.03888e-143	0.738899	0.257	0.039	1.84277e-138	CD14 Mono
PPT1	6.16152e-143	1.03794	0.457	0.116	2.25333e-138	CD14 Mono
GNG5	9.72604e-143	1.15113	0.69	0.256	3.55691e-138	CD14 Mono
NDUFB1	3.2039e-140	1.23343	0.833	0.391	1.1717e-135	CD14 Mono
SOX4	3.81283e-140	0.649343	0.181	0.02	1.39439e-135	CD14 Mono
MACROH2A1	2.45071e-138	1.07279	0.578	0.183	8.96248e-134	CD14 Mono
ND1	3.9862e-138	0.850465	0.993	0.96	1.45779e-133	CD14 Mono
C1orf162	1.92976e-137	1.23551	0.726	0.301	7.05734e-133	CD14 Mono
SKAP2	3.10168e-137	0.702904	0.29	0.049	1.13432e-132	CD14 Mono
ELOB	3.45049e-137	1.1882	0.899	0.576	1.26188e-132	CD14 Mono
LYST	9.17163e-137	0.870577	0.376	0.08	3.35416e-132	CD14 Mono
CCL3	1.02823e-136	1.12383	0.376	0.08	3.76035e-132	CD14 Mono
CARS2	1.16228e-135	0.657532	0.264	0.043	4.25056e-131	CD14 Mono
MXD1	6.27966e-134	0.570426	0.191	0.023	2.29653e-129	CD14 Mono
CLTA	1.67316e-133	0.995584	0.474	0.129	6.11892e-129	CD14 Mono
NUDT16	1.02712e-132	0.612347	0.221	0.031	3.75628e-128	CD14 Mono
RAB5IF	1.74286e-132	1.01236	0.554	0.17	6.37382e-128	CD14 Mono
PRELID1	2.57372e-132	1.19325	0.765	0.352	9.41237e-128	CD14 Mono
CASP1	5.32636e-132	1.05151	0.606	0.201	1.9479e-127	CD14 Mono
ARPC3	1.80344e-131	1.11422	0.906	0.627	6.59537e-127	CD14 Mono
NOP10	1.63197e-130	1.09965	0.639	0.225	5.96827e-126	CD14 Mono
METTL7A	2.36584e-130	0.504775	0.184	0.022	8.65211e-126	CD14 Mono
IQGAP1	1.01742e-129	1.08281	0.578	0.185	3.72079e-125	CD14 Mono
NCF4	2.24566e-129	0.643096	0.213	0.03	8.21261e-125	CD14 Mono
ZFAND5	1.0039e-128	0.99494	0.433	0.112	3.67137e-124	CD14 Mono
RTN3	4.61508e-128	0.880003	0.366	0.083	1.68778e-123	CD14 Mono
HACD4	3.23956e-127	0.886448	0.363	0.081	1.18474e-122	CD14 Mono
GLRX	1.14818e-126	1.06735	0.596	0.207	4.199e-122	CD14 Mono
NFKBIA	2.04621e-126	1.43462	0.792	0.395	7.48321e-122	CD14 Mono
CALM2	3.6666e-126	1.23402	0.857	0.487	1.34091e-121	CD14 Mono
CALHM6	4.20778e-126	0.935495	0.378	0.087	1.53883e-121	CD14 Mono
ANXA1	5.55855e-126	1.18773	0.836	0.423	2.03282e-121	CD14 Mono
HLA-DQB1	7.73013e-126	1.09001	0.394	0.094	2.82699e-121	CD14 Mono
NINJ1	9.34442e-126	0.82804	0.371	0.084	3.41735e-121	CD14 Mono
ATP6V1A	4.23398e-125	0.502807	0.162	0.018	1.54841e-120	CD14 Mono
ATOX1	2.12584e-124	0.860039	0.416	0.103	7.77443e-120	CD14 Mono
BLVRA	1.31349e-123	0.730679	0.271	0.049	4.80357e-119	CD14 Mono
PIK3AP1	1.39619e-122	0.50092	0.181	0.023	5.106e-118	CD14 Mono
GABARAPL1	4.19542e-122	0.703055	0.296	0.057	1.53431e-117	CD14 Mono
ZYX	7.80711e-121	0.89611	0.409	0.104	2.85514e-116	CD14 Mono
IL17RA	9.86527e-121	0.670194	0.278	0.052	3.60783e-116	CD14 Mono
RHOG	6.62224e-119	1.0221	0.624	0.231	2.42182e-114	CD14 Mono
PPBP	8.50862e-119	1.17695	0.109	0.009	3.11169e-114	CD14 Mono
THEMIS2	9.22906e-119	0.698925	0.298	0.059	3.37516e-114	CD14 Mono
ABHD5	4.49096e-117	0.602293	0.21	0.031	1.64239e-112	CD14 Mono
PGLS	6.61362e-117	1.03482	0.591	0.216	2.41867e-112	CD14 Mono
LCP1	1.05104e-115	1.02487	0.671	0.261	3.84375e-111	CD14 Mono
SPTSSA	2.73643e-115	0.634045	0.221	0.035	1.00074e-110	CD14 Mono
TESC	6.75045e-115	0.547609	0.201	0.029	2.46871e-110	CD14 Mono
LACTB	1.60883e-114	0.528343	0.203	0.03	5.88366e-110	CD14 Mono
HRH2	7.49452e-114	0.53195	0.187	0.026	2.74082e-109	CD14 Mono
SERPINB1	4.28995e-113	1.12233	0.564	0.202	1.56888e-108	CD14 Mono
NAGK	6.83976e-113	0.701711	0.278	0.054	2.50137e-108	CD14 Mono
C9orf72	1.44596e-112	0.55822	0.201	0.03	5.28802e-108	CD14 Mono
BID	6.58212e-112	0.798022	0.342	0.079	2.40715e-107	CD14 Mono
LILRB1	4.61705e-111	0.585565	0.216	0.035	1.6885e-106	CD14 Mono
HEXB	5.09304e-110	0.663772	0.298	0.063	1.86257e-105	CD14 Mono
CCL3L1	1.84802e-109	0.657649	0.167	0.022	6.75841e-105	CD14 Mono
PLEKHO1	6.43253e-109	0.70587	0.312	0.069	2.35244e-104	CD14 Mono
RPS24	2.02126e-107	0.523227	1	0.994	7.39196e-103	CD14 Mono
TXNDC17	1.98492e-106	0.698103	0.341	0.081	7.25905e-102	CD14 Mono
NFKBIZ	3.95837e-106	0.906715	0.394	0.107	1.44761e-101	CD14 Mono
HLA-DPA1	6.72004e-106	1.10597	0.63	0.237	2.45758e-101	CD14 Mono
PRDX3	1.08979e-105	0.630396	0.25	0.048	3.98548e-101	CD14 Mono
IRS2	2.1013e-105	0.698682	0.257	0.05	7.68467e-101	CD14 Mono
FGD2	2.66761e-105	0.561586	0.167	0.022	9.75572e-101	CD14 Mono
VMP1	3.54965e-105	1.0685	0.457	0.142	1.29814e-100	CD14 Mono
TMEM205	9.47759e-104	0.691713	0.283	0.06	3.46605e-99	CD14 Mono
KLF6	1.7625e-103	1.08485	0.867	0.524	6.44562e-99	CD14 Mono
TSEN34	1.93666e-103	0.547296	0.223	0.039	7.08256e-99	CD14 Mono
ATP5MC2	2.02834e-102	0.904953	0.944	0.736	7.41786e-98	CD14 Mono
ENSG00000285646	2.74823e-101	0.784058	0.262	0.054	1.00506e-96	CD14 Mono
EHBP1L1	1.21232e-100	0.550556	0.221	0.039	4.43358e-96	CD14 Mono
GNAI2	4.41527e-100	0.960677	0.566	0.215	1.61471e-95	CD14 Mono
GSTO1	7.64485e-100	0.888758	0.494	0.166	2.7958e-95	CD14 Mono
LAMTOR4	1.69057e-99	1.02219	0.826	0.487	6.18258e-95	CD14 Mono
NAIP	1.95688e-99	0.532639	0.201	0.033	7.15649e-95	CD14 Mono
TMEM107	3.55697e-98	1.08268	0.327	0.082	1.30082e-93	CD14 Mono
GNG10	4.09656e-98	0.886073	0.416	0.123	1.49815e-93	CD14 Mono
NOTCH2	9.57993e-98	0.526977	0.208	0.036	3.50348e-93	CD14 Mono
DENND10	1.08126e-97	0.767827	0.283	0.063	3.95428e-93	CD14 Mono
AOAH	7.19102e-97	0.550838	0.242	0.046	2.62983e-92	CD14 Mono
ATG3	6.44671e-96	0.716387	0.356	0.095	2.35763e-91	CD14 Mono
IER5	2.14362e-95	0.662628	0.25	0.051	7.83942e-91	CD14 Mono
COX3	3.14972e-95	0.551002	0.998	0.991	1.15188e-90	CD14 Mono
YWHAE	3.67819e-95	0.760983	0.392	0.112	1.34515e-90	CD14 Mono
HLA-DRB5	5.7961e-95	0.992521	0.194	0.033	2.11969e-90	CD14 Mono
ARRB2	6.21039e-95	0.898693	0.549	0.206	2.2712e-90	CD14 Mono
MBOAT7	7.07702e-95	0.510972	0.177	0.028	2.58814e-90	CD14 Mono
COX2	4.44867e-94	0.502723	1	0.993	1.62692e-89	CD14 Mono
CAPNS1	5.71622e-94	0.772298	0.414	0.123	2.09048e-89	CD14 Mono
C20orf27	2.05172e-93	0.725454	0.334	0.086	7.50335e-89	CD14 Mono
AHNAK	2.12899e-93	0.908116	0.53	0.193	7.78594e-89	CD14 Mono
NADK	2.46812e-93	0.507086	0.203	0.035	9.02614e-89	CD14 Mono
UBE2R2	8.94709e-93	0.636717	0.288	0.067	3.27204e-88	CD14 Mono
BNIP3L	1.3568e-92	0.734644	0.385	0.11	4.96197e-88	CD14 Mono
CD63	5.601e-92	0.824913	0.606	0.235	2.04834e-87	CD14 Mono
POU2F2	6.82066e-92	0.826719	0.414	0.126	2.49438e-87	CD14 Mono
GNAQ	2.18606e-91	0.641929	0.244	0.05	7.99463e-87	CD14 Mono
VNN2	3.02507e-91	0.534831	0.179	0.029	1.1063e-86	CD14 Mono
VAMP8	9.43338e-91	0.987536	0.722	0.372	3.44988e-86	CD14 Mono
CMIP	9.81574e-91	0.584835	0.225	0.044	3.58971e-86	CD14 Mono
VMA21	1.15614e-90	0.68363	0.337	0.088	4.22813e-86	CD14 Mono
RILPL2	1.17182e-90	0.73366	0.356	0.099	4.28547e-86	CD14 Mono
CD4	1.60892e-90	0.676602	0.32	0.082	5.88397e-86	CD14 Mono
RHOA	3.20898e-90	0.958684	0.767	0.425	1.17356e-85	CD14 Mono
ANKRD28	6.01137e-90	0.5339	0.215	0.04	2.19842e-85	CD14 Mono
HLA-DPB1	1.85683e-89	1.20183	0.644	0.288	6.79061e-85	CD14 Mono
TNFRSF1A	7.94736e-89	0.535716	0.221	0.043	2.90643e-84	CD14 Mono
MIDN	8.131e-89	0.741411	0.359	0.1	2.97359e-84	CD14 Mono
DPYD	1.19608e-87	0.584716	0.203	0.038	4.37417e-83	CD14 Mono
CKLF	2.90578e-87	0.90363	0.615	0.259	1.06267e-82	CD14 Mono
TIMM8B	8.95166e-86	0.694716	0.358	0.101	3.27371e-81	CD14 Mono
STMP1	1.32411e-85	0.829922	0.537	0.204	4.8424e-81	CD14 Mono
EVI2A	3.01066e-85	0.915081	0.537	0.212	1.10103e-80	CD14 Mono
ATP6V1F	2.80088e-84	0.904142	0.625	0.281	1.02431e-79	CD14 Mono
GLIPR2	3.54044e-84	0.760776	0.434	0.142	1.29477e-79	CD14 Mono
ARPC5	5.97535e-84	0.909757	0.705	0.348	2.18525e-79	CD14 Mono
TXN	7.56699e-84	0.848208	0.564	0.229	2.76732e-79	CD14 Mono
CLTC	1.73469e-83	0.509415	0.184	0.033	6.34393e-79	CD14 Mono
UBXN11	2.13068e-83	0.58533	0.245	0.055	7.79213e-79	CD14 Mono
ATP6V0E1	5.18498e-83	0.946493	0.772	0.438	1.8962e-78	CD14 Mono
GPCPD1	1.30393e-82	0.639915	0.24	0.053	4.76861e-78	CD14 Mono
MOB1A	2.20399e-82	0.707598	0.407	0.129	8.0602e-78	CD14 Mono
SPG21	2.91937e-82	0.745831	0.376	0.115	1.06764e-77	CD14 Mono
COX6B1	1.04188e-81	0.84855	0.874	0.615	3.81025e-77	CD14 Mono
METTL9	1.52669e-80	0.902596	0.52	0.208	5.58324e-76	CD14 Mono
OTUD1	1.73589e-80	0.5022	0.135	0.019	6.34834e-76	CD14 Mono
EFHD2	2.3794e-80	0.571529	0.487	0.162	8.70171e-76	CD14 Mono
PLEK	4.66151e-80	0.602796	0.376	0.11	1.70476e-75	CD14 Mono
CMTM6	3.59014e-79	0.78922	0.421	0.142	1.31295e-74	CD14 Mono
MTPN	7.11157e-79	0.763269	0.448	0.158	2.60077e-74	CD14 Mono
UQCR11	8.33191e-79	0.754822	0.911	0.67	3.04706e-74	CD14 Mono
NCOA4	9.48985e-79	0.730929	0.288	0.076	3.47053e-74	CD14 Mono
RNF149	1.50487e-78	0.707451	0.4	0.128	5.50347e-74	CD14 Mono
HSD17B11	1.96397e-78	0.867701	0.555	0.234	7.18243e-74	CD14 Mono
LAMP2	1.56995e-77	0.507785	0.203	0.041	5.74145e-73	CD14 Mono
LAMTOR2	1.79896e-77	0.798182	0.436	0.154	6.57899e-73	CD14 Mono
PFDN5	2.40253e-77	0.564624	0.98	0.941	8.7863e-73	CD14 Mono
POLE4	9.50375e-77	0.837121	0.491	0.188	3.47562e-72	CD14 Mono
FAM120A	1.19298e-76	0.562626	0.257	0.062	4.36286e-72	CD14 Mono
ITGB2	1.48803e-76	0.842095	0.78	0.451	5.44186e-72	CD14 Mono
COMT	1.71686e-75	0.614775	0.317	0.09	6.27874e-71	CD14 Mono
IER2	1.88345e-75	0.962851	0.821	0.504	6.88795e-71	CD14 Mono
CIAO2A	1.58276e-74	0.607294	0.351	0.106	5.78831e-70	CD14 Mono
BLOC1S1	6.37321e-74	0.903946	0.654	0.322	2.33075e-69	CD14 Mono
EVI2B	6.88832e-74	0.884049	0.687	0.35	2.51913e-69	CD14 Mono
NAPRT	1.05125e-73	0.577357	0.284	0.076	3.84452e-69	CD14 Mono
LAP3	1.14132e-73	0.555508	0.225	0.051	4.1739e-69	CD14 Mono
DYNLL1	2.78204e-73	0.847259	0.525	0.217	1.01742e-68	CD14 Mono
LAPTM4A	3.71169e-73	0.775709	0.394	0.133	1.3574e-68	CD14 Mono
LAMTOR1	6.34564e-73	0.88051	0.603	0.291	2.32066e-68	CD14 Mono
SUPT4H1	1.32959e-72	0.824308	0.479	0.187	4.86246e-68	CD14 Mono
HIF1A	2.27801e-71	0.591509	0.237	0.057	8.33091e-67	CD14 Mono
ENSG00000273338	6.20283e-71	0.974915	0.342	0.111	2.26844e-66	CD14 Mono
CSTB	5.3861e-70	0.844426	0.656	0.34	1.96975e-65	CD14 Mono
ND3	5.00679e-69	0.553948	0.997	0.981	1.83103e-64	CD14 Mono
COX8A	9.01259e-69	0.839083	0.755	0.455	3.29599e-64	CD14 Mono
ACTR2	1.0437e-68	0.781189	0.584	0.258	3.81693e-64	CD14 Mono
SAT2	2.27059e-68	0.680999	0.39	0.135	8.30376e-64	CD14 Mono
MAN2B1	5.21481e-68	0.664907	0.356	0.118	1.90711e-63	CD14 Mono
COX5B	7.13738e-68	0.790449	0.809	0.52	2.61021e-63	CD14 Mono
ENY2	9.27812e-68	0.726061	0.509	0.212	3.3931e-63	CD14 Mono
TRMT1	1.7801e-67	0.608005	0.284	0.081	6.51001e-63	CD14 Mono
MAP3K8	2.08105e-67	0.526379	0.252	0.065	7.61061e-63	CD14 Mono
GPX4	2.56256e-67	0.833901	0.789	0.504	9.37154e-63	CD14 Mono
SERP1	4.18152e-67	0.807573	0.816	0.543	1.52922e-62	CD14 Mono
GRK2	4.75129e-67	0.58049	0.286	0.082	1.73759e-62	CD14 Mono
PLEC	4.95952e-67	0.528287	0.21	0.048	1.81375e-62	CD14 Mono
ZFP36L1	1.45939e-66	0.945427	0.564	0.261	5.33714e-62	CD14 Mono
RTN4	3.09759e-66	0.76332	0.501	0.209	1.13282e-61	CD14 Mono
MYL6	3.60435e-66	0.636905	0.927	0.759	1.31815e-61	CD14 Mono
CAST	1.24345e-65	0.756196	0.555	0.245	4.54742e-61	CD14 Mono
POLR2L	1.47535e-65	0.827456	0.76	0.443	5.39552e-61	CD14 Mono
NR4A2	1.2745e-64	0.724563	0.47	0.187	4.66096e-60	CD14 Mono
CLIC1	6.7216e-64	0.704226	0.751	0.425	2.45815e-59	CD14 Mono
MID1IP1	4.44675e-63	0.56362	0.237	0.062	1.62622e-58	CD14 Mono
DAZAP2	6.20038e-63	0.798242	0.702	0.382	2.26754e-58	CD14 Mono
SLIRP	9.44872e-63	0.62389	0.443	0.169	3.45549e-58	CD14 Mono
OAZ2	1.28756e-62	0.558075	0.305	0.093	4.70872e-58	CD14 Mono
SNX3	2.35412e-62	0.793604	0.659	0.359	8.60924e-58	CD14 Mono
HOTAIRM1	3.06897e-62	0.512098	0.242	0.064	1.12235e-57	CD14 Mono
NUMB	1.06715e-61	0.522608	0.228	0.059	3.90268e-57	CD14 Mono
LEPROT	1.98009e-61	0.55063	0.247	0.068	7.2414e-57	CD14 Mono
IRF2BP2	3.87874e-61	0.680367	0.378	0.137	1.41849e-56	CD14 Mono
MT2A	4.8096e-61	1.04949	0.566	0.27	1.75892e-56	CD14 Mono
DHRS4L2	5.93382e-61	0.549818	0.252	0.071	2.17006e-56	CD14 Mono
JPT1	6.43656e-61	0.615228	0.375	0.133	2.35392e-56	CD14 Mono
REEP5	7.68438e-61	0.62258	0.4	0.148	2.81025e-56	CD14 Mono
PCBP1	1.66015e-60	0.773193	0.676	0.372	6.07133e-56	CD14 Mono
CDC42EP3	1.9164e-60	0.651437	0.283	0.086	7.00846e-56	CD14 Mono
EMP3	2.30417e-60	0.824828	0.865	0.601	8.42659e-56	CD14 Mono
ATP6AP2	7.31515e-60	0.661731	0.462	0.19	2.67522e-55	CD14 Mono
BCL2A1	1.96152e-59	0.654318	0.257	0.075	7.17348e-55	CD14 Mono
ZNF106	1.02046e-57	0.541722	0.264	0.078	3.73193e-53	CD14 Mono
SAMHD1	1.36201e-57	0.707734	0.521	0.235	4.981e-53	CD14 Mono
PKM	1.42414e-57	0.773907	0.605	0.321	5.20822e-53	CD14 Mono
LSM6	5.09302e-57	0.671608	0.376	0.141	1.86257e-52	CD14 Mono
TNFSF10	1.48601e-56	0.681267	0.274	0.087	5.4345e-52	CD14 Mono
RBX1	2.49297e-56	0.731302	0.557	0.264	9.11704e-52	CD14 Mono
MAPKAPK3	4.40442e-55	0.51719	0.242	0.07	1.61074e-50	CD14 Mono
TMEM154	6.16611e-55	0.586367	0.242	0.071	2.25501e-50	CD14 Mono
MGAT1	1.5791e-54	0.531648	0.317	0.107	5.77492e-50	CD14 Mono
ATP5MF	2.36969e-54	0.705384	0.683	0.388	8.6662e-50	CD14 Mono
BRK1	4.06075e-54	0.700853	0.654	0.362	1.48506e-49	CD14 Mono
PARVG	1.0531e-53	0.549236	0.278	0.089	3.8513e-49	CD14 Mono
STX10	2.67845e-53	0.583677	0.334	0.12	9.79536e-49	CD14 Mono
FAM200B	9.79268e-53	0.584463	0.336	0.121	3.58128e-48	CD14 Mono
TMEM219	1.04023e-52	0.713163	0.52	0.246	3.80421e-48	CD14 Mono
SEC61B	1.81457e-52	0.673525	0.654	0.363	6.63607e-48	CD14 Mono
NAA38	2.71695e-52	0.678744	0.492	0.226	9.93617e-48	CD14 Mono
MSN	3.29755e-52	0.602786	0.518	0.237	1.20595e-47	CD14 Mono
TMBIM4	5.75407e-52	0.719621	0.525	0.256	2.10432e-47	CD14 Mono
SSR3	8.35629e-52	0.609329	0.366	0.141	3.05598e-47	CD14 Mono
CHMP4B	1.07821e-50	0.578094	0.378	0.148	3.94313e-46	CD14 Mono
LRRFIP1	1.26085e-50	0.713049	0.629	0.346	4.61106e-46	CD14 Mono
TCIRG1	2.02996e-50	0.502842	0.249	0.077	7.42378e-46	CD14 Mono
SH3BGRL	3.38464e-50	0.708187	0.591	0.309	1.2378e-45	CD14 Mono
NDUFB5	4.31111e-50	0.627915	0.409	0.17	1.57661e-45	CD14 Mono
IFI27L2	8.96827e-50	0.579996	0.424	0.178	3.27979e-45	CD14 Mono
CANX	2.34885e-49	0.644721	0.375	0.15	8.58996e-45	CD14 Mono
DYNLT1	4.47534e-49	0.61194	0.346	0.133	1.63668e-44	CD14 Mono
TPI1	7.56019e-49	0.644568	0.646	0.366	2.76484e-44	CD14 Mono
NDUFA11	4.74981e-48	0.673804	0.685	0.413	1.73705e-43	CD14 Mono
ATP5MG	1.58155e-47	0.540979	0.93	0.817	5.78389e-43	CD14 Mono
NDUFA2	2.15658e-47	0.600812	0.571	0.288	7.88682e-43	CD14 Mono
NDUFS6	3.21651e-47	0.632812	0.487	0.232	1.17631e-42	CD14 Mono
ACAP2	7.71251e-47	0.553133	0.342	0.132	2.82054e-42	CD14 Mono
EIF4A1	1.26519e-46	0.686152	0.768	0.544	4.62694e-42	CD14 Mono
ARPC2	3.64725e-46	0.55044	0.862	0.673	1.33384e-41	CD14 Mono
ARF5	8.1928e-46	0.594984	0.453	0.206	2.99619e-41	CD14 Mono
ATP5ME	9.94892e-46	0.669926	0.77	0.521	3.63842e-41	CD14 Mono
CAPZA2	3.49123e-45	0.627227	0.394	0.168	1.27678e-40	CD14 Mono
COX7B	4.17764e-45	0.695313	0.651	0.381	1.5278e-40	CD14 Mono
UQCRH	7.962e-45	0.637148	0.772	0.536	2.91178e-40	CD14 Mono
HNRNPU	4.22044e-44	0.777407	0.659	0.417	1.54346e-39	CD14 Mono
GNB2	2.54152e-43	0.553833	0.448	0.207	9.29458e-39	CD14 Mono
ANP32A	4.58128e-43	0.560617	0.399	0.175	1.67542e-38	CD14 Mono
STAT1	4.76461e-43	0.519905	0.274	0.097	1.74247e-38	CD14 Mono
RNF181	2.49318e-42	0.546741	0.37	0.157	9.11779e-38	CD14 Mono
WDR83OS	5.50487e-42	0.560154	0.554	0.291	2.01319e-37	CD14 Mono
PTP4A2	7.28366e-42	0.643342	0.56	0.308	2.66371e-37	CD14 Mono
UQCRQ	1.1452e-41	0.649114	0.646	0.385	4.18813e-37	CD14 Mono
SMAP2	1.78407e-41	0.552509	0.375	0.16	6.52451e-37	CD14 Mono
RGS19	4.71584e-41	0.516802	0.407	0.179	1.72463e-36	CD14 Mono
GRB2	6.11636e-41	0.540158	0.433	0.2	2.23682e-36	CD14 Mono
ITM2B	6.93345e-41	0.63393	0.903	0.739	2.53563e-36	CD14 Mono
DBI	1.1446e-40	0.540897	0.625	0.352	4.18591e-36	CD14 Mono
SFT2D1	1.71461e-40	0.503523	0.302	0.116	6.27052e-36	CD14 Mono
VAMP5	4.92832e-40	0.679866	0.44	0.212	1.80233e-35	CD14 Mono
UQCR10	1.71496e-39	0.616938	0.676	0.412	6.27177e-35	CD14 Mono
RNF13	1.95229e-39	0.511518	0.249	0.089	7.13973e-35	CD14 Mono
TIMM13	3.01767e-39	0.531244	0.363	0.159	1.10359e-34	CD14 Mono
SEC61G	3.12479e-39	0.595931	0.678	0.406	1.14277e-34	CD14 Mono
LAMTOR5	1.41003e-38	0.526901	0.474	0.235	5.15663e-34	CD14 Mono
CD44	3.52791e-38	0.585834	0.733	0.493	1.29019e-33	CD14 Mono
CHMP2A	4.76929e-38	0.520498	0.402	0.186	1.74418e-33	CD14 Mono
GMFG	5.94331e-38	0.578074	0.836	0.658	2.17353e-33	CD14 Mono
IFI6	1.03918e-37	0.727672	0.288	0.118	3.8004e-33	CD14 Mono
MRPL23	1.32872e-37	0.54959	0.455	0.226	4.85926e-33	CD14 Mono
HEBP2	2.26297e-37	0.526187	0.312	0.129	8.2759e-33	CD14 Mono
NDUFS7	1.30357e-36	0.551438	0.457	0.23	4.76727e-32	CD14 Mono
PLP2	1.89549e-36	0.590421	0.555	0.315	6.93201e-32	CD14 Mono
LSP1	2.23303e-36	0.547138	0.738	0.489	8.16641e-32	CD14 Mono
MRPL33	5.67954e-36	0.58061	0.465	0.239	2.07706e-31	CD14 Mono
NDUFA13	1.63816e-35	0.562989	0.716	0.492	5.9909e-31	CD14 Mono
CCNL1	5.34064e-35	0.597584	0.68	0.433	1.95312e-30	CD14 Mono
COX5A	1.9386e-34	0.580892	0.504	0.278	7.08966e-30	CD14 Mono
POMP	3.75229e-33	0.505311	0.496	0.261	1.37225e-28	CD14 Mono
NME2	7.40808e-33	0.552535	0.76	0.564	2.70921e-28	CD14 Mono
SUMO2	8.01397e-33	0.515044	0.784	0.586	2.93079e-28	CD14 Mono
CHMP1B	5.64256e-32	0.556562	0.387	0.189	2.06354e-27	CD14 Mono
PGAM1	8.90529e-32	0.513358	0.39	0.194	3.25675e-27	CD14 Mono
STK17B	1.1414e-31	0.534901	0.497	0.274	4.1742e-27	CD14 Mono
PSMB3	1.69491e-31	0.584544	0.462	0.25	6.19847e-27	CD14 Mono
YPEL5	1.98046e-31	0.54148	0.446	0.236	7.24272e-27	CD14 Mono
SLC25A5	3.58548e-31	0.574447	0.578	0.365	1.31124e-26	CD14 Mono
MICOS10	3.83631e-31	0.535182	0.598	0.367	1.40298e-26	CD14 Mono
RAP1A	2.80911e-30	0.525475	0.487	0.271	1.02732e-25	CD14 Mono
PSMA7	4.06155e-30	0.515283	0.702	0.469	1.48535e-25	CD14 Mono
UBL5	9.68402e-30	0.524291	0.773	0.55	3.54154e-25	CD14 Mono
SCAND1	4.53951e-29	0.531714	0.533	0.318	1.66015e-24	CD14 Mono
HIGD2A	1.64765e-27	0.505072	0.67	0.469	6.02563e-23	CD14 Mono
EIF3M	3.01893e-27	0.525444	0.535	0.327	1.10405e-22	CD14 Mono
TUBA1A	5.59207e-27	0.583605	0.543	0.338	2.04508e-22	CD14 Mono
PET100	2.90618e-25	0.525009	0.569	0.361	1.06282e-20	CD14 Mono
ATP5F1D	2.84529e-24	0.501926	0.726	0.534	1.04055e-19	CD14 Mono
VAPA	4.63166e-24	0.51516	0.448	0.261	1.69385e-19	CD14 Mono
CDC42	4.66212e-22	0.501487	0.743	0.561	1.70498e-17	CD14 Mono
ISG15	1.79152e-18	0.722755	0.356	0.21	6.55177e-14	CD14 Mono
CRIP1	2.64233e-10	0.598074	0.765	0.703	9.66325e-06	CD14 Mono
LST1	0	4.89875	1	0.121	0	CD16 Mono
AIF1	0	4.1578	1	0.172	0	CD16 Mono
CST3	0	3.87378	1	0.071	0	CD16 Mono
IFI30	0	3.74627	0.994	0.062	0	CD16 Mono
FCER1G	0	3.55597	1	0.167	0	CD16 Mono
IFITM3	0	3.51794	0.922	0.058	0	CD16 Mono
SERPINA1	0	3.47088	0.958	0.024	0	CD16 Mono
CFD	0	3.40084	0.974	0.039	0	CD16 Mono
FCGR3A	0	3.32698	0.964	0.112	0	CD16 Mono
PSAP	0	3.2703	0.99	0.24	0	CD16 Mono
MS4A7	0	3.17868	0.961	0.015	0	CD16 Mono
TYROBP	0	3.09096	1	0.208	0	CD16 Mono
PELATON	0	3.04918	0.909	0.013	0	CD16 Mono
SPI1	0	2.94058	0.938	0.04	0	CD16 Mono
CD68	0	2.92128	0.942	0.026	0	CD16 Mono
NAMPT	0	2.82971	0.961	0.127	0	CD16 Mono
LYPD2	0	2.79538	0.39	0.002	0	CD16 Mono
STXBP2	0	2.73701	0.935	0.139	0	CD16 Mono
TYMP	0	2.62599	0.916	0.096	0	CD16 Mono
FCN1	0	2.61142	0.802	0.037	0	CD16 Mono
CFP	0	2.17358	0.821	0.05	0	CD16 Mono
CALHM6	0	2.16631	0.808	0.085	0	CD16 Mono
HCK	0	2.14016	0.763	0.018	0	CD16 Mono
LYN	0	2.13191	0.821	0.053	0	CD16 Mono
LRRC25	0	2.11164	0.776	0.008	0	CD16 Mono
PILRA	0	2.0761	0.773	0.012	0	CD16 Mono
PYCARD	0	2.06917	0.903	0.157	0	CD16 Mono
MAFB	0	2.03227	0.672	0.007	0	CD16 Mono
ASAH1	0	1.96441	0.86	0.125	0	CD16 Mono
LILRB2	0	1.92701	0.737	0.01	0	CD16 Mono
CDKN1C	0	1.90912	0.669	0.003	0	CD16 Mono
CLEC7A	0	1.89845	0.747	0.019	0	CD16 Mono
RGS2	0	1.85333	0.851	0.115	0	CD16 Mono
BRI3	0	1.81485	0.756	0.071	0	CD16 Mono
HES4	0	1.78917	0.627	0.005	0	CD16 Mono
KLF4	0	1.78793	0.682	0.024	0	CD16 Mono
CSF1R	0	1.78434	0.675	0.005	0	CD16 Mono
BID	0	1.784	0.782	0.077	0	CD16 Mono
TNFRSF1B	0	1.78312	0.805	0.1	0	CD16 Mono
LGALS3	0	1.77246	0.721	0.053	0	CD16 Mono
TCF7L2	0	1.7657	0.701	0.011	0	CD16 Mono
C1QA	0	1.73746	0.289	0.001	0	CD16 Mono
CLEC12A	0	1.73568	0.62	0.013	0	CD16 Mono
LILRA5	0	1.73296	0.646	0.009	0	CD16 Mono
VMO1	0	1.72772	0.403	0.001	0	CD16 Mono
PECAM1	0	1.72335	0.659	0.04	0	CD16 Mono
SLC7A7	0	1.72089	0.643	0.016	0	CD16 Mono
ENSG00000255197	0	1.71698	0.682	0.007	0	CD16 Mono
WARS1	0	1.71035	0.662	0.029	0	CD16 Mono
HMOX1	0	1.69255	0.549	0.007	0	CD16 Mono
CSTA	0	1.63415	0.64	0.025	0	CD16 Mono
TESC	0	1.63398	0.63	0.026	0	CD16 Mono
LYST	0	1.59166	0.744	0.079	0	CD16 Mono
FGL2	0	1.58629	0.64	0.025	0	CD16 Mono
PLAUR	0	1.57413	0.604	0.017	0	CD16 Mono
NCF2	0	1.55932	0.614	0.021	0	CD16 Mono
LYZ	0	1.5403	0.909	0.077	0	CD16 Mono
C19orf38	0	1.53278	0.607	0.017	0	CD16 Mono
BCL2A1	0	1.5228	0.662	0.072	0	CD16 Mono
SLC11A1	0	1.50064	0.614	0.018	0	CD16 Mono
LILRB1	0	1.48479	0.614	0.032	0	CD16 Mono
OAS1	0	1.4774	0.604	0.025	0	CD16 Mono
FGR	0	1.46959	0.731	0.087	0	CD16 Mono
MAPKAPK3	0	1.46261	0.656	0.067	0	CD16 Mono
CXCL16	0	1.45919	0.571	0.007	0	CD16 Mono
RNF130	0	1.44758	0.63	0.054	0	CD16 Mono
CKB	0	1.42579	0.5	0.003	0	CD16 Mono
ABI3	0	1.41695	0.643	0.068	0	CD16 Mono
C5AR1	0	1.41483	0.549	0.009	0	CD16 Mono
IGSF6	0	1.39889	0.529	0.014	0	CD16 Mono
CYBB	0	1.38951	0.584	0.029	0	CD16 Mono
SLC31A2	0	1.38422	0.51	0.019	0	CD16 Mono
CUX1	0	1.3834	0.584	0.047	0	CD16 Mono
LGALS9	0	1.3767	0.659	0.061	0	CD16 Mono
RHOB	0	1.34756	0.542	0.038	0	CD16 Mono
GPBAR1	0	1.33563	0.487	0.006	0	CD16 Mono
MEG3	0	1.33355	0.159	0.001	0	CD16 Mono
FAM110A	0	1.29994	0.497	0.03	0	CD16 Mono
STX11	0	1.26394	0.545	0.026	0	CD16 Mono
MTSS1	0	1.25736	0.568	0.049	0	CD16 Mono
CAMK1	0	1.25028	0.513	0.009	0	CD16 Mono
MNDA	0	1.2248	0.49	0.028	0	CD16 Mono
LILRA2	0	1.20401	0.464	0.007	0	CD16 Mono
SIGLEC10	0	1.2029	0.494	0.007	0	CD16 Mono
TBXAS1	0	1.1835	0.51	0.023	0	CD16 Mono
CPPED1	0	1.18201	0.503	0.018	0	CD16 Mono
APOBEC3A	0	1.17191	0.347	0.007	0	CD16 Mono
TGFBI	0	1.13314	0.461	0.014	0	CD16 Mono
FCGR2A	0	1.13045	0.432	0.012	0	CD16 Mono
TPPP3	0	1.11866	0.36	0.004	0	CD16 Mono
LILRA1	0	1.08444	0.451	0.004	0	CD16 Mono
SLC2A6	0	1.06181	0.403	0.017	0	CD16 Mono
RRAS	0	1.05073	0.403	0.015	0	CD16 Mono
MPEG1	0	1.04965	0.438	0.019	0	CD16 Mono
LILRB3	0	1.03615	0.425	0.011	0	CD16 Mono
UNC93B1	0	1.02487	0.438	0.027	0	CD16 Mono
SECTM1	0	1.02387	0.435	0.005	0	CD16 Mono
CD300E	0	1.01463	0.383	0.009	0	CD16 Mono
TMEM176B	0	1.01378	0.282	0.009	0	CD16 Mono
ADGRE2	0	1.00659	0.393	0.005	0	CD16 Mono
CALML4	0	0.988319	0.412	0.007	0	CD16 Mono
SCIMP	0	0.961908	0.399	0.018	0	CD16 Mono
CD302	0	0.959489	0.393	0.017	0	CD16 Mono
BATF3	0	0.959216	0.377	0.003	0	CD16 Mono
ZNF703	0	0.93679	0.367	0.005	0	CD16 Mono
TNFSF13	0	0.936765	0.419	0.017	0	CD16 Mono
LMO2	0	0.932492	0.373	0.006	0	CD16 Mono
CD300LF	0	0.928889	0.37	0.005	0	CD16 Mono
PRAM1	0	0.928424	0.36	0.01	0	CD16 Mono
CDA	0	0.926547	0.334	0.011	0	CD16 Mono
LINC00877	0	0.920931	0.325	0.007	0	CD16 Mono
SMCO4	0	0.915778	0.36	0.016	0	CD16 Mono
ICAM4	0	0.912592	0.344	0.003	0	CD16 Mono
PIK3AP1	0	0.90106	0.39	0.022	0	CD16 Mono
CPVL	0	0.89439	0.367	0.012	0	CD16 Mono
ITGAX	0	0.893524	0.377	0.022	0	CD16 Mono
RAB31	0	0.876246	0.357	0.013	0	CD16 Mono
SLC43A2	0	0.874148	0.364	0.017	0	CD16 Mono
CD86	0	0.850993	0.338	0.012	0	CD16 Mono
RXRA	0	0.85038	0.37	0.013	0	CD16 Mono
CTSL	0	0.832063	0.308	0.012	0	CD16 Mono
LINC02432	0	0.814922	0.305	0.002	0	CD16 Mono
UICLM	0	0.802862	0.289	0.001	0	CD16 Mono
DOCK5	0	0.791545	0.292	0.007	0	CD16 Mono
LINC02345	0	0.785818	0.227	0	0	CD16 Mono
RNF144B	0	0.785012	0.273	0.008	0	CD16 Mono
CDK2AP1	0	0.780248	0.308	0.008	0	CD16 Mono
CDH23	0	0.770027	0.286	0.005	0	CD16 Mono
ADGRE1	0	0.747369	0.302	0.013	0	CD16 Mono
MS4A4A	0	0.747019	0.266	0.001	0	CD16 Mono
ENSG00000261222	0	0.723712	0.256	0.001	0	CD16 Mono
S100A9	0	0.706913	0.838	0.107	0	CD16 Mono
IRAK3	0	0.703558	0.276	0.007	0	CD16 Mono
ADAP2	0	0.672878	0.25	0.004	0	CD16 Mono
TBC1D8	0	0.671209	0.26	0.002	0	CD16 Mono
RGS18	0	0.668866	0.276	0.008	0	CD16 Mono
IL3RA	0	0.664996	0.24	0.004	0	CD16 Mono
C3AR1	0	0.660415	0.273	0.006	0	CD16 Mono
NEURL1	0	0.654096	0.276	0.005	0	CD16 Mono
PLXNB2	0	0.626524	0.276	0.006	0	CD16 Mono
CD33	0	0.61949	0.269	0.007	0	CD16 Mono
CEBPA	0	0.59774	0.214	0.006	0	CD16 Mono
ALDH3B1	0	0.59125	0.247	0.005	0	CD16 Mono
P2RY13	0	0.591059	0.205	0.004	0	CD16 Mono
ABCC3	0	0.574066	0.205	0.002	0	CD16 Mono
HK3	0	0.562287	0.231	0.002	0	CD16 Mono
LPCAT2	0	0.551699	0.218	0.003	0	CD16 Mono
CD300C	0	0.5446	0.224	0.004	0	CD16 Mono
SLC8A1	0	0.541295	0.205	0.003	0	CD16 Mono
TNNI2	0	0.53165	0.208	0.004	0	CD16 Mono
MTMR11	0	0.529157	0.201	0.005	0	CD16 Mono
ZDHHC1	0	0.513503	0.201	0.003	0	CD16 Mono
TNFRSF8	0	0.506366	0.192	0.001	0	CD16 Mono
LYL1	3.89417e-305	1.02462	0.481	0.039	1.42414e-300	CD16 Mono
RHOC	6.20638e-302	1.96601	0.847	0.13	2.26973e-297	CD16 Mono
MARCKS	8.36012e-302	1.03874	0.39	0.025	3.05738e-297	CD16 Mono
MYD88	1.00579e-299	0.983729	0.464	0.036	3.67827e-295	CD16 Mono
HSBP1	1.16304e-299	1.38831	0.659	0.075	4.25336e-295	CD16 Mono
CTSZ	2.55702e-299	1.23756	0.562	0.054	9.3513e-295	CD16 Mono
KYNU	2.4339e-292	0.581284	0.25	0.01	8.901e-288	CD16 Mono
RAB32	3.61352e-291	0.605052	0.25	0.01	1.3215e-286	CD16 Mono
CTSS	3.35064e-287	3.19713	0.99	0.279	1.22536e-282	CD16 Mono
CEBPD	1.84293e-286	1.36181	0.539	0.051	6.73978e-282	CD16 Mono
TKT	1.22707e-284	2.08261	0.925	0.188	4.48753e-280	CD16 Mono
NPC2	1.07334e-282	2.42058	0.961	0.235	3.92532e-278	CD16 Mono
NR4A1	1.27797e-281	0.925189	0.377	0.026	4.67368e-277	CD16 Mono
S100A11	3.44458e-277	3.15021	0.99	0.298	1.25972e-272	CD16 Mono
TNFSF13B	1.9058e-276	0.890738	0.416	0.031	6.96971e-272	CD16 Mono
SNX18	1.0805e-275	0.87701	0.36	0.024	3.95148e-271	CD16 Mono
FGD2	1.64675e-271	0.885229	0.344	0.022	6.02233e-267	CD16 Mono
DUSP6	4.09802e-269	0.993729	0.367	0.025	1.49869e-264	CD16 Mono
PAK1	7.2112e-269	0.739137	0.328	0.02	2.63721e-264	CD16 Mono
TNFAIP2	1.19682e-263	0.629559	0.24	0.011	4.3769e-259	CD16 Mono
PTP4A3	4.15893e-260	0.867698	0.393	0.03	1.52096e-255	CD16 Mono
NUDT16	5.6192e-259	0.874621	0.399	0.031	2.055e-254	CD16 Mono
HLA-DPA1	3.72704e-255	2.49543	0.968	0.237	1.36302e-250	CD16 Mono
FCGRT	1.43601e-254	1.3788	0.698	0.098	5.25162e-250	CD16 Mono
ODF3B	4.24519e-251	0.756582	0.325	0.021	1.55251e-246	CD16 Mono
HLA-DRB1	5.13606e-250	1.72382	0.763	0.119	1.87831e-245	CD16 Mono
HLA-DRA	2.51252e-248	1.78361	0.955	0.182	9.18853e-244	CD16 Mono
SNX10	4.04899e-248	1.10199	0.549	0.061	1.48076e-243	CD16 Mono
COTL1	2.70262e-247	3.30493	0.997	0.396	9.88375e-243	CD16 Mono
ANXA5	4.56308e-247	1.5675	0.731	0.117	1.66876e-242	CD16 Mono
ARHGEF40	2.97069e-246	0.679751	0.211	0.009	1.08641e-241	CD16 Mono
ZNF385A	3.70228e-246	0.545083	0.234	0.011	1.35396e-241	CD16 Mono
CYRIA	8.14084e-246	0.640131	0.308	0.019	2.97719e-241	CD16 Mono
SIRPB1	9.85092e-246	0.515383	0.198	0.008	3.60258e-241	CD16 Mono
SAT1	4.24104e-244	3.60716	0.997	0.395	1.55099e-239	CD16 Mono
PPM1N	5.93959e-244	0.968783	0.396	0.033	2.17217e-239	CD16 Mono
HHEX	5.52235e-240	0.805049	0.36	0.027	2.01958e-235	CD16 Mono
SLC16A3	1.73555e-239	0.83837	0.367	0.028	6.34709e-235	CD16 Mono
IFNGR2	2.66921e-237	1.07096	0.506	0.055	9.76157e-233	CD16 Mono
NAGA	5.76281e-234	0.603713	0.26	0.014	2.10752e-229	CD16 Mono
RELT	1.39312e-230	0.594251	0.282	0.017	5.09478e-226	CD16 Mono
CEBPB	4.663e-229	1.78201	0.815	0.159	1.70531e-224	CD16 Mono
BLVRA	1.43729e-227	0.982035	0.471	0.049	5.2563e-223	CD16 Mono
LRRK2	2.7353e-227	0.617742	0.247	0.013	1.00033e-222	CD16 Mono
ANXA2	5.04419e-226	1.87867	0.877	0.195	1.84471e-221	CD16 Mono
ZFAND5	2.5241e-225	1.41805	0.705	0.112	9.2309e-221	CD16 Mono
UNC119	5.54878e-225	1.18033	0.584	0.076	2.02925e-220	CD16 Mono
GRN	4.50419e-214	1.18167	0.578	0.077	1.64723e-209	CD16 Mono
ZEB2	9.12309e-212	1.33072	0.718	0.115	3.3364e-207	CD16 Mono
HOTAIRM1	1.52442e-210	1.05022	0.516	0.063	5.57496e-206	CD16 Mono
BTK	2.19517e-210	0.746493	0.328	0.026	8.02796e-206	CD16 Mono
VASP	3.02812e-210	1.70423	0.828	0.181	1.10741e-205	CD16 Mono
VSIR	1.88915e-207	1.9893	0.912	0.257	6.90882e-203	CD16 Mono
CASP1	2.48819e-207	1.70849	0.86	0.202	9.09957e-203	CD16 Mono
C15orf39	8.33159e-206	0.55358	0.253	0.016	3.04695e-201	CD16 Mono
IFIT3	1.11017e-205	0.511864	0.198	0.009	4.06002e-201	CD16 Mono
CLEC4A	4.03668e-205	0.517342	0.227	0.013	1.47625e-200	CD16 Mono
POU2F2	8.40653e-205	1.42064	0.714	0.126	3.07435e-200	CD16 Mono
TIMP1	1.90012e-204	1.96481	0.825	0.186	6.94894e-200	CD16 Mono
SNN	2.75214e-200	0.714054	0.325	0.027	1.00648e-195	CD16 Mono
ATG3	3.41005e-200	1.22798	0.617	0.095	1.24709e-195	CD16 Mono
LGALS1	3.8285e-199	2.15049	0.955	0.29	1.40012e-194	CD16 Mono
C20orf27	5.68574e-199	1.12429	0.588	0.086	2.07933e-194	CD16 Mono
SOD2	2.7219e-198	1.41373	0.653	0.108	9.95426e-194	CD16 Mono
FTH1	8.28192e-198	3.33581	1	0.948	3.02878e-193	CD16 Mono
RARA	5.4917e-196	0.83863	0.396	0.04	2.00837e-191	CD16 Mono
FKBP1A	7.23246e-194	1.85246	0.932	0.299	2.64498e-189	CD16 Mono
ATP1B3	4.76816e-193	1.4177	0.649	0.111	1.74376e-188	CD16 Mono
FTL	1.17478e-191	3.10965	1	0.957	4.29629e-187	CD16 Mono
NUP214	9.83447e-191	0.895907	0.425	0.047	3.59656e-186	CD16 Mono
SKAP2	2.16695e-190	0.838137	0.445	0.05	7.92475e-186	CD16 Mono
MCOLN1	2.93774e-190	0.719141	0.325	0.028	1.07436e-185	CD16 Mono
ALOX5	3.77993e-189	0.713266	0.299	0.024	1.38236e-184	CD16 Mono
INSIG1	7.85994e-189	0.9271	0.471	0.057	2.87446e-184	CD16 Mono
CMTM6	1.04085e-188	1.40236	0.731	0.141	3.80651e-184	CD16 Mono
HRH2	2.84431e-188	0.662196	0.315	0.026	1.04019e-183	CD16 Mono
OAZ1	1.29038e-184	1.98068	1	0.794	4.71905e-180	CD16 Mono
JPT1	8.16116e-184	1.36752	0.701	0.132	2.98462e-179	CD16 Mono
SH3BP2	3.19466e-183	0.758159	0.377	0.038	1.16832e-178	CD16 Mono
GLUL	4.20129e-183	1.07183	0.471	0.06	1.53646e-178	CD16 Mono
NFKBIZ	1.21589e-181	1.38018	0.623	0.107	4.44663e-177	CD16 Mono
S100A4	2.68518e-181	2.31811	1	0.733	9.81998e-177	CD16 Mono
NAAA	4.79168e-179	1.26148	0.649	0.115	1.75237e-174	CD16 Mono
SCO2	1.03198e-178	0.791456	0.383	0.041	3.77407e-174	CD16 Mono
S100A6	8.41754e-176	2.34675	1	0.787	3.07838e-171	CD16 Mono
RALB	1.56386e-174	0.6991	0.377	0.04	5.71917e-170	CD16 Mono
MPP1	3.55913e-174	0.543414	0.256	0.019	1.30161e-169	CD16 Mono
CSTB	3.24012e-172	1.89662	0.935	0.34	1.18494e-167	CD16 Mono
THEMIS2	6.01517e-172	0.979959	0.458	0.06	2.19981e-167	CD16 Mono
SYNGR2	9.36539e-171	1.11547	0.61	0.105	3.42502e-166	CD16 Mono
PTPN6	1.52113e-170	1.44614	0.799	0.187	5.56291e-166	CD16 Mono
MARCHF1	1.03973e-169	0.803628	0.429	0.052	3.80239e-165	CD16 Mono
NEAT1	2.51225e-166	2.26308	0.987	0.572	9.18756e-162	CD16 Mono
RHOG	3.36219e-165	1.58365	0.834	0.233	1.22959e-160	CD16 Mono
RGS19	1.20688e-162	1.37256	0.766	0.177	4.41368e-158	CD16 Mono
ACTB	2.13339e-161	1.74052	1	0.967	7.80203e-157	CD16 Mono
TCIRG1	2.23932e-161	0.948431	0.506	0.076	8.1894e-157	CD16 Mono
OAZ2	4.06781e-161	1.04462	0.562	0.093	1.48764e-156	CD16 Mono
NAGK	1.00785e-158	0.81795	0.425	0.055	3.68579e-154	CD16 Mono
MEF2C	5.31964e-156	0.801167	0.5	0.073	1.94545e-151	CD16 Mono
RABGAP1L	5.75937e-156	0.95737	0.526	0.083	2.10626e-151	CD16 Mono
ARPC3	2.43404e-149	1.64016	0.994	0.629	8.90153e-145	CD16 Mono
AP1S2	1.14118e-148	1.31118	0.718	0.163	4.17339e-144	CD16 Mono
H3-3A	3.12374e-148	1.50803	1	0.79	1.14238e-143	CD16 Mono
CTSB	3.60146e-148	1.03856	0.542	0.093	1.31709e-143	CD16 Mono
HLA-DPB1	7.33212e-147	1.66202	0.909	0.289	2.68143e-142	CD16 Mono
C9orf72	7.41327e-147	0.662194	0.302	0.031	2.71111e-142	CD16 Mono
DENND10	1.3023e-146	0.788041	0.445	0.063	4.76265e-142	CD16 Mono
TENT5A	6.08523e-146	0.725717	0.373	0.046	2.22543e-141	CD16 Mono
CALM2	1.84877e-145	1.7167	0.974	0.49	6.76114e-141	CD16 Mono
CCDC88A	4.07278e-145	0.631701	0.286	0.028	1.48946e-140	CD16 Mono
HLA-DRB5	6.51133e-145	1.32269	0.308	0.033	2.38126e-140	CD16 Mono
FBP1	9.22687e-144	0.555829	0.221	0.017	3.37436e-139	CD16 Mono
GNG5	1.25967e-143	1.43176	0.851	0.259	4.60675e-139	CD16 Mono
RAB10	1.76577e-143	0.827965	0.438	0.063	6.45759e-139	CD16 Mono
CHST2	4.63736e-143	0.70674	0.37	0.045	1.69593e-138	CD16 Mono
LACTB	4.73972e-143	0.657881	0.299	0.031	1.73336e-138	CD16 Mono
BLVRB	6.79883e-143	0.715973	0.383	0.049	2.4864e-138	CD16 Mono
LTA4H	1.61438e-142	1.19182	0.614	0.124	5.90396e-138	CD16 Mono
IFITM2	1.65984e-142	1.97676	0.977	0.586	6.07021e-138	CD16 Mono
GRK2	3.20781e-142	0.900146	0.5	0.081	1.17313e-137	CD16 Mono
CDKN1A	8.98747e-142	0.568611	0.221	0.017	3.28681e-137	CD16 Mono
PRELID1	2.56846e-141	1.62166	0.912	0.355	9.39312e-137	CD16 Mono
MTPN	8.07811e-141	1.21778	0.695	0.158	2.95424e-136	CD16 Mono
MYL6	2.49311e-140	1.54771	0.994	0.76	9.11756e-136	CD16 Mono
ATP6V0C	4.25296e-140	1.50516	0.903	0.322	1.55535e-135	CD16 Mono
CALHM2	4.38927e-140	0.554349	0.273	0.026	1.6052e-135	CD16 Mono
GRINA	1.32861e-138	0.706189	0.354	0.044	4.85887e-134	CD16 Mono
MBD2	1.72158e-138	0.612122	0.299	0.032	6.29598e-134	CD16 Mono
GNAI2	2.98049e-138	1.31627	0.792	0.216	1.08999e-133	CD16 Mono
ENSG00000267519	8.58223e-138	1.35526	0.597	0.121	3.13861e-133	CD16 Mono
GABARAP	1.14208e-137	1.64673	0.964	0.539	4.17669e-133	CD16 Mono
ATP6V0D1	1.96529e-137	0.888733	0.526	0.092	7.18725e-133	CD16 Mono
ARRB2	2.0813e-137	1.31777	0.766	0.207	7.61152e-133	CD16 Mono
PDLIM5	3.35608e-136	0.651725	0.308	0.034	1.22735e-131	CD16 Mono
ARRB1	9.46215e-135	0.747938	0.344	0.043	3.4604e-130	CD16 Mono
DUSP1	1.46136e-134	1.80955	0.971	0.535	5.34436e-130	CD16 Mono
ARPC1B	6.58064e-134	1.57323	0.974	0.548	2.40661e-129	CD16 Mono
RBP7	1.51785e-133	0.52061	0.182	0.012	5.55095e-129	CD16 Mono
AP2A1	2.18325e-133	0.847276	0.406	0.059	7.98438e-129	CD16 Mono
NAP1L1	1.38641e-132	1.54826	0.99	0.708	5.07024e-128	CD16 Mono
CX3CR1	1.23453e-131	0.592158	0.292	0.031	4.5148e-127	CD16 Mono
SRGN	2.35417e-130	1.57064	0.971	0.43	8.60943e-126	CD16 Mono
SOX4	1.35766e-129	0.666765	0.234	0.021	4.96508e-125	CD16 Mono
LAPTM4A	1.45268e-129	1.01647	0.627	0.133	5.3126e-125	CD16 Mono
YBX1	1.9133e-129	1.34043	0.994	0.767	6.99712e-125	CD16 Mono
C11orf21	3.9255e-129	0.688061	0.36	0.048	1.43559e-124	CD16 Mono
CAPZA2	2.34988e-127	1.1431	0.692	0.167	8.59374e-123	CD16 Mono
CTSH	3.59849e-127	0.757142	0.422	0.065	1.31601e-122	CD16 Mono
CD74	5.74124e-125	1.33606	0.99	0.545	2.09963e-120	CD16 Mono
PLEK	9.56109e-125	0.863085	0.575	0.111	3.49659e-120	CD16 Mono
NINJ1	9.63803e-125	0.865566	0.487	0.086	3.52473e-120	CD16 Mono
MAP2K3	1.78608e-124	0.87786	0.494	0.088	6.53189e-120	CD16 Mono
CNIH4	4.4248e-123	0.765888	0.406	0.063	1.61819e-118	CD16 Mono
RNF149	4.78967e-123	1.04808	0.601	0.129	1.75163e-118	CD16 Mono
CD300A	2.24245e-122	0.775359	0.458	0.076	8.20086e-118	CD16 Mono
MIDN	2.04633e-121	0.908357	0.526	0.101	7.48364e-117	CD16 Mono
ATP6V0B	3.44791e-121	1.13598	0.734	0.197	1.26093e-116	CD16 Mono
YBX3	7.04663e-120	0.770092	0.364	0.052	2.57702e-115	CD16 Mono
GSTP1	1.07729e-118	1.42264	0.886	0.339	3.93977e-114	CD16 Mono
TNFSF10	1.57685e-118	1.05941	0.468	0.086	5.76671e-114	CD16 Mono
SPN	1.47596e-117	0.960025	0.636	0.144	5.39775e-113	CD16 Mono
ADGRE5	3.2762e-117	1.11885	0.692	0.175	1.19814e-112	CD16 Mono
RILPL2	9.71457e-117	0.869202	0.513	0.1	3.55272e-112	CD16 Mono
TMSB4X	1.8074e-116	0.811702	1	1	6.60984e-112	CD16 Mono
RNASET2	2.54212e-115	1.41486	0.912	0.394	9.29679e-111	CD16 Mono
CHMP4B	2.61893e-115	1.0154	0.63	0.148	9.5777e-111	CD16 Mono
LY96	8.99044e-115	0.739775	0.367	0.055	3.28789e-110	CD16 Mono
ARID3A	1.66453e-114	0.58414	0.237	0.024	6.08735e-110	CD16 Mono
GCA	2.14696e-114	0.624763	0.305	0.039	7.85166e-110	CD16 Mono
PHF19	1.99082e-113	0.554483	0.263	0.03	7.28064e-109	CD16 Mono
TSPO	8.29907e-113	1.4461	0.893	0.381	3.03505e-108	CD16 Mono
DRAP1	5.68718e-112	1.38599	0.886	0.386	2.07986e-107	CD16 Mono
MIS18BP1	7.47107e-112	0.870519	0.474	0.089	2.73225e-107	CD16 Mono
ARPC2	1.4871e-110	1.2641	0.971	0.674	5.43849e-106	CD16 Mono
CTSC	5.20221e-110	1.16473	0.698	0.189	1.9025e-105	CD16 Mono
PDXK	5.74141e-110	0.513004	0.286	0.036	2.09969e-105	CD16 Mono
GNB2	4.11208e-109	1.08137	0.731	0.207	1.50383e-104	CD16 Mono
PIK3CG	4.35874e-109	0.516164	0.244	0.027	1.59403e-104	CD16 Mono
ENSG00000244459	1.07525e-107	0.507255	0.256	0.03	3.93229e-103	CD16 Mono
ARPC5	5.30508e-107	1.24919	0.896	0.35	1.94012e-102	CD16 Mono
MYO1F	8.50507e-107	1.03108	0.838	0.257	3.11039e-102	CD16 Mono
APH1B	3.37217e-105	0.503738	0.221	0.023	1.23323e-100	CD16 Mono
NAPRT	8.00065e-105	0.780655	0.422	0.076	2.92592e-100	CD16 Mono
PFN1	3.72836e-104	1.08737	0.994	0.899	1.3635e-99	CD16 Mono
GLIPR1	4.91411e-104	0.904527	0.604	0.142	1.79714e-99	CD16 Mono
SULT1A1	6.12625e-104	0.587478	0.276	0.035	2.24043e-99	CD16 Mono
RNPEP	6.48548e-104	0.665652	0.305	0.043	2.37181e-99	CD16 Mono
ANXA4	1.23794e-103	0.568952	0.315	0.044	4.52726e-99	CD16 Mono
EIF4EBP1	1.65673e-103	0.722319	0.315	0.045	6.05882e-99	CD16 Mono
ATP6V1B2	1.79643e-103	0.55633	0.273	0.035	6.56972e-99	CD16 Mono
SH3BGRL3	4.50231e-103	1.14783	1	0.805	1.64654e-98	CD16 Mono
TALDO1	4.80259e-103	0.990365	0.688	0.189	1.75636e-98	CD16 Mono
CAT	7.35931e-103	0.778186	0.422	0.077	2.69137e-98	CD16 Mono
UBE2R2	1.32009e-100	0.703592	0.39	0.068	4.82772e-96	CD16 Mono
C1orf162	4.62643e-100	1.2029	0.831	0.304	1.69193e-95	CD16 Mono
RHOA	1.34895e-99	1.24496	0.916	0.427	4.93324e-95	CD16 Mono
RNF13	2.19098e-99	0.742345	0.455	0.089	8.01264e-95	CD16 Mono
VPS35	2.34212e-99	0.785455	0.497	0.105	8.56537e-95	CD16 Mono
RNH1	4.20556e-99	1.06361	0.724	0.222	1.53802e-94	CD16 Mono
CYBA	7.93896e-99	1.17706	0.99	0.759	2.90336e-94	CD16 Mono
SDCBP	1.1832e-98	0.991643	0.591	0.147	4.32708e-94	CD16 Mono
APLP2	2.12628e-98	0.696739	0.445	0.085	7.77601e-94	CD16 Mono
ZFP36	4.77183e-98	1.37533	0.925	0.446	1.74511e-93	CD16 Mono
CDC42EP3	7.00282e-98	0.749399	0.442	0.086	2.561e-93	CD16 Mono
GSTO1	9.8904e-98	0.944736	0.636	0.168	3.61702e-93	CD16 Mono
GCH1	1.21313e-97	0.600962	0.289	0.04	4.43652e-93	CD16 Mono
NOTCH2	1.45967e-97	0.507717	0.276	0.037	5.33815e-93	CD16 Mono
SH3BGRL	2.37334e-97	1.23417	0.821	0.31	8.67956e-93	CD16 Mono
ZYX	5.89202e-97	0.791985	0.497	0.107	2.15477e-92	CD16 Mono
EHBP1L1	1.77089e-96	0.540075	0.289	0.041	6.47633e-92	CD16 Mono
AGTRAP	4.01997e-96	0.700333	0.477	0.098	1.47014e-91	CD16 Mono
COX1	5.65284e-96	0.82515	1	0.995	2.0673e-91	CD16 Mono
RNASEK	6.18853e-96	1.1588	0.958	0.549	2.26321e-91	CD16 Mono
EVI2B	9.92072e-96	1.23683	0.86	0.352	3.62811e-91	CD16 Mono
SCPEP1	2.37924e-95	0.649059	0.344	0.057	8.70113e-91	CD16 Mono
SEC14L1	5.61639e-95	0.642674	0.308	0.047	2.05397e-90	CD16 Mono
RNF141	8.81406e-95	0.558899	0.25	0.032	3.22339e-90	CD16 Mono
RIN3	1.52849e-94	0.729442	0.422	0.082	5.58983e-90	CD16 Mono
ATP2B1-AS1	2.28019e-94	1.06407	0.63	0.174	8.33887e-90	CD16 Mono
IMPDH1	5.19665e-94	0.634575	0.331	0.053	1.90047e-89	CD16 Mono
AP2S1	4.39431e-93	1.01281	0.708	0.215	1.60704e-88	CD16 Mono
FOS	4.01598e-92	1.35507	0.977	0.7	1.46868e-87	CD16 Mono
ARL4A	1.34052e-91	0.900626	0.51	0.118	4.90242e-87	CD16 Mono
TPM3	1.41906e-91	1.24495	0.932	0.478	5.18964e-87	CD16 Mono
PGLS	7.60465e-91	1.02665	0.698	0.219	2.7811e-86	CD16 Mono
RAC1	7.68942e-91	1.13385	0.792	0.288	2.8121e-86	CD16 Mono
PGK1	7.80224e-91	1.26157	0.795	0.318	2.85336e-86	CD16 Mono
WDR11	3.64274e-90	0.546778	0.302	0.046	1.33219e-85	CD16 Mono
IFNGR1	5.04232e-90	0.541426	0.321	0.052	1.84403e-85	CD16 Mono
CKS1B	5.26274e-90	0.508414	0.299	0.045	1.92464e-85	CD16 Mono
REEP5	1.49462e-89	0.859298	0.581	0.149	5.46599e-85	CD16 Mono
VMP1	1.68091e-89	0.792391	0.575	0.144	6.14725e-85	CD16 Mono
MACROH2A1	5.45062e-89	0.931364	0.643	0.186	1.99335e-84	CD16 Mono
PPT1	1.13645e-88	0.835929	0.503	0.119	4.15611e-84	CD16 Mono
ZNF106	2.73429e-88	0.691204	0.403	0.079	9.99958e-84	CD16 Mono
VPS29	6.3868e-88	0.893708	0.636	0.178	2.33572e-83	CD16 Mono
GDI2	2.79338e-87	1.0369	0.731	0.247	1.02157e-82	CD16 Mono
PGD	4.53567e-87	0.546784	0.282	0.042	1.65874e-82	CD16 Mono
MTHFD2	7.3177e-86	0.535689	0.247	0.034	2.67616e-81	CD16 Mono
CFL1	1.72367e-85	0.966715	0.984	0.83	6.30364e-81	CD16 Mono
SEC11A	3.80827e-85	1.05278	0.747	0.265	1.39272e-80	CD16 Mono
UBE2J1	4.05438e-85	0.673309	0.432	0.09	1.48273e-80	CD16 Mono
TUBA1B	5.00016e-85	1.42819	0.773	0.308	1.82861e-80	CD16 Mono
TUBA1A	7.51689e-85	1.11459	0.831	0.336	2.749e-80	CD16 Mono
PLEKHO1	8.49897e-85	0.714914	0.37	0.071	3.10816e-80	CD16 Mono
PCGF5	1.29085e-84	0.745075	0.474	0.108	4.72078e-80	CD16 Mono
TPI1	1.83998e-83	1.04361	0.854	0.366	6.729e-79	CD16 Mono
CD83	2.73788e-83	0.537597	0.26	0.038	1.00127e-78	CD16 Mono
UTRN	6.81136e-83	0.801822	0.506	0.123	2.49098e-78	CD16 Mono
ACAA1	1.06214e-82	0.724515	0.471	0.108	3.88434e-78	CD16 Mono
ERGIC1	1.62217e-82	0.591613	0.331	0.059	5.93244e-78	CD16 Mono
ADA	1.81247e-82	0.703876	0.386	0.078	6.6284e-78	CD16 Mono
C4orf48	5.35402e-82	0.744623	0.591	0.159	1.95802e-77	CD16 Mono
SLC25A6	5.05001e-81	0.955789	0.99	0.799	1.84684e-76	CD16 Mono
MTHFS	6.05981e-81	0.600705	0.344	0.064	2.21613e-76	CD16 Mono
MPC1	1.99432e-80	0.750927	0.464	0.108	7.29341e-76	CD16 Mono
SNX2	2.94374e-80	0.700497	0.481	0.114	1.07655e-75	CD16 Mono
SMAP2	1.3933e-79	0.819662	0.581	0.16	5.09544e-75	CD16 Mono
LSM6	2.16391e-79	0.783421	0.539	0.142	7.91364e-75	CD16 Mono
VAMP5	2.24366e-79	1.13206	0.649	0.212	8.20527e-75	CD16 Mono
STX10	3.48707e-79	0.73425	0.494	0.12	1.27526e-74	CD16 Mono
S100A10	7.14736e-79	1.18897	0.948	0.551	2.61386e-74	CD16 Mono
RTN3	1.06488e-78	0.634808	0.403	0.086	3.89436e-74	CD16 Mono
EFHD2	1.08349e-78	0.678297	0.61	0.164	3.96242e-74	CD16 Mono
TRAPPC5	1.1175e-78	0.975607	0.773	0.286	4.0868e-74	CD16 Mono
LRRFIP1	1.68903e-78	1.02673	0.841	0.346	6.17697e-74	CD16 Mono
DOCK2	4.00166e-78	0.584797	0.351	0.067	1.46345e-73	CD16 Mono
ZBTB7A	2.22746e-77	0.774311	0.536	0.141	8.14603e-73	CD16 Mono
MFSD1	4.07033e-77	0.517966	0.256	0.039	1.48856e-72	CD16 Mono
WSB1	8.70276e-77	0.93379	0.578	0.165	3.18269e-72	CD16 Mono
HLA-DQB1	9.11305e-77	0.790058	0.432	0.097	3.33273e-72	CD16 Mono
SNAP23	1.24604e-76	0.719511	0.455	0.108	4.55691e-72	CD16 Mono
PGAM1	1.80056e-76	0.815706	0.636	0.193	6.58482e-72	CD16 Mono
TXNDC17	6.27189e-76	0.588186	0.393	0.083	2.29369e-71	CD16 Mono
MYO1G	7.10143e-76	0.857145	0.692	0.224	2.59706e-71	CD16 Mono
MT2A	1.37985e-75	1.3963	0.724	0.271	5.04624e-71	CD16 Mono
EIF4E2	4.52399e-75	0.603239	0.377	0.078	1.65447e-70	CD16 Mono
ZNF706	4.46563e-74	0.917204	0.669	0.221	1.63312e-69	CD16 Mono
MOB1A	7.60468e-74	0.703695	0.506	0.131	2.78111e-69	CD16 Mono
ITGB2	1.93114e-73	0.979007	0.906	0.453	7.06236e-69	CD16 Mono
RAB8A	2.02077e-73	0.772165	0.471	0.119	7.39015e-69	CD16 Mono
YWHAH	2.16581e-73	0.696852	0.416	0.095	7.92059e-69	CD16 Mono
CAPZA1	2.18912e-73	0.82433	0.643	0.195	8.00582e-69	CD16 Mono
EMP3	3.92104e-73	1.12289	0.932	0.603	1.43396e-68	CD16 Mono
LCP1	7.22817e-73	0.891707	0.737	0.265	2.64341e-68	CD16 Mono
SUPT4H1	8.5065e-73	0.895024	0.61	0.189	3.11091e-68	CD16 Mono
CNPY3	1.26175e-72	0.822033	0.591	0.176	4.61436e-68	CD16 Mono
ENY2	3.65094e-72	0.821784	0.666	0.214	1.33519e-67	CD16 Mono
POLD4	7.25298e-72	0.949158	0.756	0.286	2.65249e-67	CD16 Mono
MYADM	1.19668e-71	0.792675	0.458	0.115	4.37637e-67	CD16 Mono
RBX1	1.74184e-71	0.918006	0.727	0.265	6.3701e-67	CD16 Mono
DYNLL1	1.89554e-71	0.888143	0.662	0.218	6.93219e-67	CD16 Mono
CAP1	2.20918e-71	1.00589	0.795	0.343	8.07921e-67	CD16 Mono
YPEL2	2.30653e-71	0.555717	0.282	0.05	8.43523e-67	CD16 Mono
SLIRP	3.03915e-71	0.709647	0.588	0.17	1.11145e-66	CD16 Mono
FAM89B	3.89123e-71	0.645898	0.39	0.087	1.42306e-66	CD16 Mono
NANS	6.62082e-71	0.566215	0.344	0.07	2.4213e-66	CD16 Mono
RTN4	1.34574e-70	0.851125	0.646	0.211	4.92152e-66	CD16 Mono
DENND5A	2.70851e-70	0.557619	0.295	0.054	9.9053e-66	CD16 Mono
LEPROT	4.26536e-70	0.576591	0.338	0.069	1.55989e-65	CD16 Mono
PSMA4	1.95073e-69	0.867014	0.646	0.212	7.13402e-65	CD16 Mono
RAB5IF	4.24995e-69	0.745559	0.584	0.174	1.55425e-64	CD16 Mono
EPN1	7.57961e-69	0.524335	0.321	0.063	2.77194e-64	CD16 Mono
DOK2	9.13342e-69	0.833408	0.64	0.206	3.34018e-64	CD16 Mono
MAP3K8	1.46021e-68	0.512107	0.331	0.066	5.34013e-64	CD16 Mono
MYO9B	3.06983e-68	0.612014	0.347	0.073	1.12267e-63	CD16 Mono
DPEP2	1.38535e-67	0.581043	0.341	0.071	5.06635e-63	CD16 Mono
COX8A	5.00742e-67	0.941885	0.903	0.457	1.83126e-62	CD16 Mono
MSN	6.80418e-67	0.825356	0.679	0.238	2.48836e-62	CD16 Mono
CSK	9.14386e-67	0.770867	0.584	0.18	3.344e-62	CD16 Mono
CLIC1	1.45322e-66	0.932556	0.877	0.427	5.31456e-62	CD16 Mono
BLOC1S1	1.927e-66	0.931031	0.776	0.324	7.04722e-62	CD16 Mono
SNAP29	4.28074e-66	0.50649	0.269	0.048	1.56551e-61	CD16 Mono
WASF2	9.54247e-66	0.847993	0.685	0.241	3.48978e-61	CD16 Mono
MGAT1	9.85832e-66	0.603067	0.432	0.108	3.60528e-61	CD16 Mono
H2AZ1	1.49446e-65	0.987843	0.782	0.335	5.46537e-61	CD16 Mono
PTP4A2	2.50715e-65	1.0461	0.76	0.308	9.16889e-61	CD16 Mono
CHCHD10	3.09663e-65	0.843155	0.679	0.243	1.13247e-60	CD16 Mono
IL10RB	4.1527e-65	0.513973	0.318	0.065	1.51868e-60	CD16 Mono
POMP	1.62222e-64	0.831858	0.705	0.261	5.93261e-60	CD16 Mono
PKN1	1.62534e-64	0.613251	0.461	0.122	5.94403e-60	CD16 Mono
IER5	6.35415e-64	0.527449	0.279	0.053	2.32378e-59	CD16 Mono
NOP10	8.21285e-64	0.849412	0.653	0.23	3.00352e-59	CD16 Mono
TMBIM4	9.52731e-64	0.821254	0.695	0.257	3.48423e-59	CD16 Mono
CHP1	1.13962e-63	0.550558	0.266	0.049	4.16769e-59	CD16 Mono
PARVG	1.28326e-63	0.615175	0.38	0.089	4.69301e-59	CD16 Mono
LAMTOR4	1.45294e-63	0.882394	0.919	0.49	5.31354e-59	CD16 Mono
CTSD	1.76606e-62	0.788771	0.64	0.216	6.45867e-58	CD16 Mono
PTPN18	1.96356e-62	0.604466	0.448	0.118	7.18095e-58	CD16 Mono
WAS	4.80135e-62	0.845998	0.623	0.216	1.7559e-57	CD16 Mono
ATP5F1E	7.31407e-62	0.684314	0.997	0.922	2.67483e-57	CD16 Mono
GAPDH	2.57933e-61	0.773425	0.981	0.773	9.43288e-57	CD16 Mono
TLN1	1.57886e-60	0.646846	0.545	0.163	5.77406e-56	CD16 Mono
LAP3	1.86299e-59	0.534959	0.269	0.053	6.81315e-55	CD16 Mono
SLC66A3	1.98252e-59	0.518705	0.37	0.088	7.25028e-55	CD16 Mono
HM13	2.87298e-59	0.576066	0.448	0.121	1.05068e-54	CD16 Mono
LAMTOR2	4.15787e-59	0.682143	0.516	0.156	1.52058e-54	CD16 Mono
CAPNS1	8.10351e-59	0.602983	0.455	0.126	2.96353e-54	CD16 Mono
MARCKSL1	1.18837e-58	0.930006	0.474	0.145	4.34597e-54	CD16 Mono
SNX3	1.8731e-58	0.817005	0.808	0.361	6.85011e-54	CD16 Mono
CDKN2D	3.46254e-58	0.73518	0.597	0.2	1.26628e-53	CD16 Mono
COX5B	4.63188e-58	0.829684	0.922	0.522	1.69392e-53	CD16 Mono
SELPLG	9.63248e-58	0.651206	0.487	0.144	3.5227e-53	CD16 Mono
ARPC4	1.65428e-57	0.794058	0.831	0.364	6.04985e-53	CD16 Mono
TMEM167A	2.19525e-57	0.52427	0.383	0.096	8.02826e-53	CD16 Mono
SHKBP1	3.25537e-57	0.614173	0.49	0.145	1.19052e-52	CD16 Mono
ATOX1	3.40339e-57	0.546463	0.409	0.106	1.24465e-52	CD16 Mono
GBP2	2.95765e-56	0.802936	0.494	0.154	1.08164e-51	CD16 Mono
ENSG00000257764	8.81615e-56	0.508985	0.195	0.031	3.22415e-51	CD16 Mono
PFKL	9.71498e-56	0.539504	0.357	0.088	3.55286e-51	CD16 Mono
LAMTOR5	1.56188e-55	0.684369	0.653	0.236	5.71194e-51	CD16 Mono
IQGAP1	6.01423e-55	0.688373	0.571	0.189	2.19946e-50	CD16 Mono
COX2	7.33339e-55	0.53185	1	0.993	2.68189e-50	CD16 Mono
HERPUD1	1.11445e-54	0.67527	0.536	0.173	4.07565e-50	CD16 Mono
KLF3	1.14112e-54	0.781658	0.584	0.207	4.17319e-50	CD16 Mono
GLRX	1.54619e-54	0.734894	0.597	0.211	5.65457e-50	CD16 Mono
POLE4	1.85927e-54	0.754207	0.565	0.191	6.79952e-50	CD16 Mono
FAM32A	2.39878e-54	0.628254	0.435	0.124	8.77257e-50	CD16 Mono
RAB5C	7.56143e-54	0.6524	0.594	0.205	2.76529e-49	CD16 Mono
COX6B1	9.07716e-54	0.807018	0.938	0.617	3.31961e-49	CD16 Mono
CYTH4	2.67458e-53	0.619463	0.477	0.144	9.7812e-49	CD16 Mono
CAPZB	3.03052e-53	0.82612	0.86	0.447	1.10829e-48	CD16 Mono
CCT5	4.31064e-53	0.566142	0.406	0.112	1.57645e-48	CD16 Mono
SERF2	6.41465e-53	0.619812	0.994	0.909	2.3459e-48	CD16 Mono
ERICH1	2.473e-52	0.635674	0.494	0.155	9.044e-48	CD16 Mono
VIM	5.00689e-52	0.868362	0.961	0.693	1.83107e-47	CD16 Mono
PPP1CA	1.38006e-51	0.755377	0.821	0.397	5.047e-47	CD16 Mono
HLA-DMA	1.61469e-51	0.539246	0.396	0.107	5.90509e-47	CD16 Mono
NCOA4	1.87651e-51	0.501711	0.321	0.078	6.86258e-47	CD16 Mono
SLC25A5	2.14363e-51	0.832051	0.779	0.365	7.83946e-47	CD16 Mono
VMA21	3.45883e-51	0.503698	0.354	0.091	1.26493e-46	CD16 Mono
CLTA	5.65555e-51	0.580367	0.445	0.133	2.06829e-46	CD16 Mono
GPX1	1.30909e-50	0.726783	0.646	0.256	4.78748e-46	CD16 Mono
ELOB	1.57099e-50	0.75925	0.938	0.579	5.74528e-46	CD16 Mono
NEU1	1.72001e-50	0.531543	0.25	0.052	6.29025e-46	CD16 Mono
PSME2	2.98965e-50	0.867893	0.773	0.374	1.09334e-45	CD16 Mono
ACTR2	4.397e-50	0.709446	0.666	0.261	1.60803e-45	CD16 Mono
OSTF1	5.79734e-50	0.65296	0.63	0.236	2.12015e-45	CD16 Mono
BRK1	6.70141e-50	0.696283	0.792	0.363	2.45077e-45	CD16 Mono
ERP44	7.70344e-50	0.568506	0.406	0.116	2.81722e-45	CD16 Mono
ATP5F1B	1.22042e-49	0.780588	0.646	0.271	4.4632e-45	CD16 Mono
TIMM8B	2.96122e-49	0.528494	0.38	0.104	1.08295e-44	CD16 Mono
UBC	4.12935e-49	0.878047	0.955	0.741	1.51014e-44	CD16 Mono
EIF6	4.56303e-49	0.547679	0.442	0.133	1.66875e-44	CD16 Mono
DBNL	5.79725e-49	0.670443	0.568	0.205	2.12011e-44	CD16 Mono
PRDX1	2.09919e-48	0.741044	0.571	0.217	7.67694e-44	CD16 Mono
PSMB3	3.71982e-48	0.660679	0.643	0.25	1.36037e-43	CD16 Mono
GNG10	5.19714e-48	0.54852	0.422	0.126	1.90065e-43	CD16 Mono
TUBB	5.26211e-48	0.725048	0.607	0.235	1.92441e-43	CD16 Mono
RAB11FIP1	1.15615e-47	0.503099	0.282	0.065	4.22815e-43	CD16 Mono
HIGD2A	1.45533e-47	0.813612	0.851	0.469	5.32228e-43	CD16 Mono
PRR13	2.5185e-47	0.759425	0.844	0.445	9.21039e-43	CD16 Mono
ARHGDIB	4.17252e-47	0.7203	0.984	0.789	1.52593e-42	CD16 Mono
COX7B	4.19503e-47	0.789836	0.773	0.382	1.53417e-42	CD16 Mono
STMP1	9.12871e-47	0.632817	0.575	0.207	3.33846e-42	CD16 Mono
HMGN2	1.76945e-46	0.774897	0.903	0.548	6.47105e-42	CD16 Mono
MAN2B1	1.91294e-46	0.532801	0.406	0.12	6.99582e-42	CD16 Mono
CD55	2.01751e-46	0.616665	0.448	0.142	7.37825e-42	CD16 Mono
VPS53	2.13674e-46	0.523491	0.334	0.088	7.81429e-42	CD16 Mono
YWHAE	4.8572e-46	0.517176	0.396	0.115	1.77633e-41	CD16 Mono
GPX4	1.15786e-45	0.80298	0.87	0.506	4.23442e-41	CD16 Mono
SSR3	4.03682e-45	0.546555	0.448	0.142	1.47631e-40	CD16 Mono
SDHB	1.10691e-44	0.558959	0.403	0.123	4.0481e-40	CD16 Mono
DEDD2	1.1562e-44	0.552908	0.409	0.126	4.22835e-40	CD16 Mono
EIF1	1.40327e-44	0.525559	1	0.974	5.13188e-40	CD16 Mono
CYTIP	1.51257e-44	0.69865	0.604	0.241	5.53161e-40	CD16 Mono
WDR83OS	1.60368e-44	0.645464	0.692	0.292	5.86482e-40	CD16 Mono
NCKAP1L	3.98997e-44	0.565892	0.373	0.109	1.45917e-39	CD16 Mono
ATP2B1	1.18541e-43	0.53132	0.383	0.113	4.33516e-39	CD16 Mono
PSMB9	1.30996e-43	0.780173	0.808	0.425	4.79064e-39	CD16 Mono
ABRACL	1.31992e-43	0.722807	0.685	0.305	4.82709e-39	CD16 Mono
COX6A1	1.3871e-43	0.742491	0.857	0.479	5.07276e-39	CD16 Mono
LY6E	2.12852e-43	0.867807	0.838	0.478	7.78421e-39	CD16 Mono
LSP1	3.47843e-43	0.830095	0.831	0.49	1.2721e-38	CD16 Mono
DOCK8	4.66637e-43	0.527881	0.477	0.159	1.70654e-38	CD16 Mono
NDUFB5	8.04524e-43	0.557909	0.494	0.171	2.94222e-38	CD16 Mono
FLNA	8.52703e-43	0.590116	0.584	0.222	3.11842e-38	CD16 Mono
ACTG1	2.6258e-42	0.678314	0.964	0.786	9.6028e-38	CD16 Mono
COX17	2.79713e-42	0.569539	0.519	0.186	1.02294e-37	CD16 Mono
ARF1	3.75723e-42	0.677442	0.724	0.333	1.37406e-37	CD16 Mono
MCL1	6.88505e-42	0.652857	0.62	0.251	2.51793e-37	CD16 Mono
SAMSN1	8.02736e-42	0.50463	0.302	0.081	2.93568e-37	CD16 Mono
NAA38	8.22351e-42	0.60652	0.588	0.228	3.00742e-37	CD16 Mono
ATP5MF	1.1301e-41	0.673928	0.779	0.39	4.13288e-37	CD16 Mono
CLTB	2.65841e-41	0.502022	0.468	0.158	9.72206e-37	CD16 Mono
SERP1	2.83276e-41	0.762992	0.87	0.545	1.03597e-36	CD16 Mono
HCLS1	3.18813e-41	0.715168	0.646	0.292	1.16593e-36	CD16 Mono
PPP1CB	4.05733e-41	0.595981	0.503	0.178	1.48381e-36	CD16 Mono
GRB2	5.23484e-41	0.558284	0.542	0.201	1.91443e-36	CD16 Mono
GMFG	6.94736e-41	0.748196	0.938	0.659	2.54072e-36	CD16 Mono
CORO1A	1.06348e-40	0.678171	0.955	0.744	3.88927e-36	CD16 Mono
EIF4A1	1.71838e-40	0.730427	0.864	0.545	6.28428e-36	CD16 Mono
FMNL1	4.76628e-40	0.597342	0.61	0.248	1.74308e-35	CD16 Mono
ICAM2	5.51948e-40	0.517127	0.451	0.153	2.01853e-35	CD16 Mono
ITM2B	1.24629e-39	0.734737	0.955	0.74	4.55781e-35	CD16 Mono
ENSG00000265206	1.27372e-39	0.629652	0.617	0.253	4.65811e-35	CD16 Mono
ENO1	2.86938e-39	0.731987	0.815	0.43	1.04936e-34	CD16 Mono
ENSG00000272211	3.56097e-39	0.591861	0.386	0.124	1.30228e-34	CD16 Mono
ND1	6.37881e-39	0.523325	0.994	0.96	2.33279e-34	CD16 Mono
NME2	9.62087e-39	0.666876	0.922	0.564	3.51845e-34	CD16 Mono
CDC42	5.00312e-38	0.80928	0.893	0.562	1.82969e-33	CD16 Mono
ACTR3	1.35356e-37	0.621383	0.692	0.313	4.95011e-33	CD16 Mono
WDR1	4.06364e-37	0.567621	0.529	0.208	1.48611e-32	CD16 Mono
NDUFS6	4.2746e-37	0.509431	0.584	0.234	1.56326e-32	CD16 Mono
ITGAL	5.84659e-37	0.509435	0.429	0.147	2.13816e-32	CD16 Mono
M6PR	6.76885e-37	0.528386	0.523	0.199	2.47544e-32	CD16 Mono
ENSG00000273338	1.25493e-36	0.582599	0.354	0.113	4.58941e-32	CD16 Mono
PPP4C	2.25881e-36	0.526865	0.487	0.182	8.26069e-32	CD16 Mono
BANF1	2.38182e-36	0.524897	0.558	0.22	8.71056e-32	CD16 Mono
COX5A	4.06096e-36	0.572664	0.633	0.279	1.48513e-31	CD16 Mono
ISG15	5.01644e-36	0.728006	0.519	0.209	1.83456e-31	CD16 Mono
TBCB	5.14059e-36	0.523948	0.565	0.227	1.87996e-31	CD16 Mono
SNRPC	6.57805e-36	0.530114	0.49	0.187	2.40566e-31	CD16 Mono
PTGES3	1.54601e-35	0.667027	0.727	0.36	5.6539e-31	CD16 Mono
MKRN1	1.57732e-35	0.546596	0.468	0.173	5.76843e-31	CD16 Mono
RAP1B	2.89355e-35	0.599063	0.815	0.423	1.0582e-30	CD16 Mono
LAPTM5	3.21162e-35	0.6615	0.938	0.718	1.17452e-30	CD16 Mono
PSMB8	5.94189e-35	0.622356	0.695	0.334	2.17301e-30	CD16 Mono
UBE2L6	6.32441e-35	0.606552	0.471	0.183	2.3129e-30	CD16 Mono
CRIP1	1.10741e-34	0.835703	0.945	0.702	4.0499e-30	CD16 Mono
MYL12B	1.20147e-34	0.630069	0.847	0.536	4.39389e-30	CD16 Mono
STK17B	1.69273e-34	0.570775	0.623	0.275	6.19048e-30	CD16 Mono
PSMA7	3.06623e-34	0.678475	0.821	0.47	1.12135e-29	CD16 Mono
ID2	3.65764e-34	0.571439	0.714	0.341	1.33764e-29	CD16 Mono
LAMTOR1	3.79627e-34	0.544471	0.656	0.294	1.38833e-29	CD16 Mono
ATP6AP2	6.00429e-34	0.576096	0.487	0.193	2.19583e-29	CD16 Mono
ARL6IP4	9.01441e-34	0.642297	0.854	0.528	3.29666e-29	CD16 Mono
PSMB10	9.8741e-34	0.620933	0.685	0.334	3.61106e-29	CD16 Mono
JUNB	1.07823e-33	0.608621	0.987	0.854	3.9432e-29	CD16 Mono
SEM1	6.58119e-33	0.508819	0.591	0.252	2.40681e-28	CD16 Mono
RPS27L	7.05674e-33	0.694634	0.701	0.344	2.58072e-28	CD16 Mono
NDUFA13	2.93687e-31	0.621867	0.821	0.493	1.07404e-26	CD16 Mono
ATP6V0E1	4.09272e-31	0.559969	0.786	0.441	1.49675e-26	CD16 Mono
BST2	1.96174e-30	0.56065	0.565	0.255	7.1743e-26	CD16 Mono
DAZAP2	1.08675e-29	0.549716	0.734	0.385	3.97434e-25	CD16 Mono
ATP5PB	1.60644e-29	0.514115	0.571	0.254	5.87491e-25	CD16 Mono
CHCHD2	7.17101e-29	0.53816	0.912	0.627	2.62251e-24	CD16 Mono
TSC22D3	1.23214e-28	0.624671	0.919	0.67	4.50606e-24	CD16 Mono
UQCRQ	3.08349e-28	0.512836	0.747	0.387	1.12766e-23	CD16 Mono
SP110	3.31746e-28	0.514518	0.601	0.273	1.21323e-23	CD16 Mono
SLC25A3	1.09441e-27	0.555506	0.766	0.419	4.00236e-23	CD16 Mono
ANXA1	2.56727e-27	0.62495	0.756	0.429	9.38877e-23	CD16 Mono
PPDPF	5.72247e-26	0.528001	0.951	0.738	2.09276e-21	CD16 Mono
KLF6	5.95579e-26	0.533997	0.87	0.527	2.17809e-21	CD16 Mono
TOMM6	1.67545e-25	0.554742	0.753	0.438	6.12728e-21	CD16 Mono
PCBP1	4.5493e-25	0.507946	0.705	0.375	1.66372e-20	CD16 Mono
ARL6IP5	5.53006e-25	0.506994	0.724	0.397	2.0224e-20	CD16 Mono
ATP5MK	2.4179e-24	0.538701	0.776	0.453	8.8425e-20	CD16 Mono
CD44	6.99225e-23	0.534218	0.808	0.495	2.55714e-18	CD16 Mono
NDUFA4	2.97878e-22	0.504325	0.893	0.623	1.08937e-17	CD16 Mono
NFKBIA	5.80389e-22	0.517175	0.701	0.4	2.12254e-17	CD16 Mono
ICAM3	6.64377e-22	0.528421	0.74	0.436	2.42969e-17	CD16 Mono
GZMK	0	2.28962	0.873	0.092	0	MAIT
SLC4A10	0	1.03956	0.311	0.002	0	MAIT
LINC01644	2.52446e-285	0.587912	0.136	0.002	9.23219e-281	MAIT
KLRB1	8.09612e-216	3.15318	1	0.269	2.96083e-211	MAIT
LTK	5.3213e-209	0.578277	0.145	0.004	1.94605e-204	MAIT
TSPAN15	8.88881e-185	0.508909	0.14	0.004	3.25072e-180	MAIT
NCR3	6.97637e-155	1.74578	0.632	0.102	2.55133e-150	MAIT
KLRG1	2.49937e-144	1.58208	0.649	0.113	9.14044e-140	MAIT
TRGC2	3.61315e-126	1.37824	0.526	0.081	1.32136e-121	MAIT
ENSG00000235576	4.80229e-113	1.37791	0.601	0.116	1.75624e-108	MAIT
LYAR	1.28171e-103	1.46441	0.759	0.199	4.68732e-99	MAIT
ZBTB16	3.39583e-101	1.02996	0.346	0.044	1.24189e-96	MAIT
GZMA	2.77497e-92	1.17494	0.873	0.253	1.01483e-87	MAIT
HPGD	2.82712e-89	0.506674	0.136	0.008	1.03391e-84	MAIT
CEBPD	5.41537e-79	1.08219	0.346	0.055	1.98045e-74	MAIT
CCL5	3.15494e-75	1.05113	0.978	0.379	1.15379e-70	MAIT
NKG7	9.39465e-65	0.587836	0.978	0.393	3.43572e-60	MAIT
COLQ	7.29311e-64	0.701028	0.171	0.018	2.66716e-59	MAIT
DUSP2	5.01807e-60	1.3498	0.658	0.232	1.83516e-55	MAIT
GTF3C1	1.42331e-59	0.618512	0.237	0.034	5.20519e-55	MAIT
S100A4	2.09598e-57	1.02682	0.987	0.734	7.66522e-53	MAIT
IL32	5.72269e-55	1.08615	0.956	0.667	2.09285e-50	MAIT
GPR65	8.28244e-52	0.920725	0.399	0.098	3.02897e-47	MAIT
CPNE2	2.1876e-50	0.527551	0.145	0.016	8.00026e-46	MAIT
LAG3	3.75408e-47	0.550355	0.193	0.028	1.37291e-42	MAIT
GPR171	1.82131e-45	0.815425	0.294	0.064	6.6607e-41	MAIT
CST7	6.46596e-45	0.65593	0.737	0.264	2.36467e-40	MAIT
FKBP11	9.88076e-44	0.992556	0.539	0.188	3.61349e-39	MAIT
[truncated: 1,579 more rows]

## Sheet: Female_D4
gene	p_val	avg_log2FC	pct.1	pct.2	p_val_adj	cluster
IGHM	0	2.97879	0.953	0.17	0	B intermediate
HLA-DRA	0	2.64043	0.98	0.193	0	B intermediate
CD79A	0	2.62785	0.931	0.118	0	B intermediate
MS4A1	0	2.44288	0.889	0.094	0	B intermediate
HLA-DPB1	0	2.27093	0.962	0.318	0	B intermediate
CD79B	0	2.25377	0.893	0.153	0	B intermediate
HLA-DPA1	0	2.127	0.917	0.265	0	B intermediate
LINC01857	0	1.8888	0.537	0.015	0	B intermediate
BANK1	0	1.7367	0.65	0.05	0	B intermediate
ARHGAP24	0	1.47489	0.508	0.028	0	B intermediate
LINC00926	0	1.45051	0.55	0.064	0	B intermediate
RALGPS2	0	1.40739	0.523	0.044	0	B intermediate
TNFRSF13C	0	1.24748	0.454	0.047	0	B intermediate
BCL11A	0	1.24449	0.421	0.035	0	B intermediate
MARCHF1	0	1.20882	0.434	0.051	0	B intermediate
TNFRSF13B	0	1.17877	0.359	0.016	0	B intermediate
TCF4	0	1.15293	0.354	0.027	0	B intermediate
BLK	0	1.10674	0.392	0.04	0	B intermediate
CD22	0	1.09973	0.388	0.04	0	B intermediate
SPIB	0	1.09272	0.368	0.028	0	B intermediate
FCRLA	0	1.08377	0.37	0.024	0	B intermediate
CD24	0	1.0611	0.327	0.022	0	B intermediate
CLECL1	0	1.00346	0.309	0.025	0	B intermediate
CD1C	0	0.931801	0.249	0.008	0	B intermediate
FCRL2	0	0.912033	0.278	0.014	0	B intermediate
AFF3	4.36548e-306	1.15405	0.425	0.049	1.5965e-301	B intermediate
CD74	7.83839e-293	2.62782	1	0.586	2.86658e-288	B intermediate
VPREB3	1.49976e-288	1.29827	0.401	0.047	5.48477e-284	B intermediate
HLA-DQB1	6.79027e-286	1.61513	0.532	0.085	2.48327e-281	B intermediate
HLA-DRB1	5.63998e-282	1.53895	0.646	0.124	2.0626e-277	B intermediate
IGHD	4.30759e-265	1.16058	0.474	0.066	1.57533e-260	B intermediate
JCHAIN	2.65859e-264	1.51396	0.456	0.068	9.72272e-260	B intermediate
BLNK	1.06087e-262	0.853	0.279	0.025	3.87972e-258	B intermediate
HLA-DMB	1.4582e-262	1.21996	0.528	0.087	5.33279e-258	B intermediate
CD19	1.84694e-259	0.895407	0.272	0.024	6.75445e-255	B intermediate
HLA-DMA	1.62251e-252	1.4011	0.597	0.117	5.93369e-248	B intermediate
CCDC50	9.77832e-252	0.883158	0.301	0.03	3.57603e-247	B intermediate
IGHG2	7.41093e-249	0.600174	0.209	0.014	2.71025e-244	B intermediate
AIM2	8.20098e-244	0.672489	0.198	0.013	2.99918e-239	B intermediate
RUBCNL	2.64405e-243	0.838958	0.276	0.026	9.66956e-239	B intermediate
COBLL1	2.30707e-234	0.627675	0.194	0.013	8.43717e-230	B intermediate
NIBAN3	1.04125e-227	0.772639	0.261	0.025	3.80795e-223	B intermediate
LY86	2.41053e-224	0.94386	0.381	0.053	8.81554e-220	B intermediate
FCGR2B	4.79667e-223	0.679742	0.218	0.017	1.75419e-218	B intermediate
POU2AF1	6.80677e-215	0.6746	0.232	0.021	2.4893e-210	B intermediate
ADAM28	9.89045e-210	0.890267	0.303	0.036	3.61704e-205	B intermediate
HLA-DQA1-ENSG00000196735	4.34104e-209	1.10386	0.334	0.044	1.58756e-204	B intermediate
SWAP70	9.64391e-209	0.815338	0.287	0.033	3.52687e-204	B intermediate
PAX5	2.17272e-202	0.764431	0.258	0.027	7.94584e-198	B intermediate
PNOC	3.46819e-200	0.672432	0.234	0.022	1.26835e-195	B intermediate
CD37	9.55012e-199	1.46948	0.969	0.748	3.49257e-194	B intermediate
P2RX5	9.09379e-198	0.963968	0.339	0.048	3.32569e-193	B intermediate
IRF8	6.93432e-195	0.936081	0.352	0.051	2.53595e-190	B intermediate
PDLIM1	1.7217e-194	0.896578	0.356	0.052	6.29642e-190	B intermediate
FAM30A	1.54556e-193	0.865604	0.243	0.025	5.65226e-189	B intermediate
SYK	3.97153e-191	0.716984	0.245	0.026	1.45243e-186	B intermediate
PKIG	3.37255e-185	0.791885	0.256	0.029	1.23337e-180	B intermediate
HLA-DOB	1.76502e-178	0.63695	0.258	0.03	6.45485e-174	B intermediate
CXXC5	1.77623e-173	0.960292	0.403	0.072	6.49584e-169	B intermediate
IGHG1	1.68003e-172	0.580519	0.24	0.027	6.14404e-168	B intermediate
ENSG00000205056	1.78624e-172	0.754629	0.227	0.024	6.53245e-168	B intermediate
HES1	1.38775e-168	0.618493	0.134	0.009	5.07513e-164	B intermediate
MEF2C	3.73233e-165	1.00332	0.419	0.08	1.36495e-160	B intermediate
PHACTR1	3.15119e-163	0.813263	0.243	0.03	1.15242e-158	B intermediate
GNG7	1.71511e-159	0.807702	0.298	0.045	6.27231e-155	B intermediate
FCRL5	9.73456e-157	0.694514	0.16	0.013	3.56002e-152	B intermediate
MARCKS	2.56278e-156	0.713751	0.223	0.026	9.37233e-152	B intermediate
CNFN	8.28133e-155	0.552151	0.162	0.014	3.02856e-150	B intermediate
IGKC	8.49566e-153	2.09107	0.764	0.38	3.10695e-148	B intermediate
PPP1R14A	4.31205e-151	0.638974	0.156	0.013	1.57696e-146	B intermediate
IGHG3	3.79265e-145	0.60523	0.194	0.021	1.38701e-140	B intermediate
CTSH	1.46759e-144	0.953641	0.359	0.071	5.36714e-140	B intermediate
BASP1	3.05847e-143	0.525296	0.169	0.016	1.11851e-138	B intermediate
IGLC3	2.15396e-141	2.1081	0.414	0.097	7.87724e-137	B intermediate
SMIM14	8.13229e-138	0.964598	0.368	0.076	2.97406e-133	B intermediate
ORAI2	2.40576e-136	0.919898	0.381	0.08	8.79811e-132	B intermediate
POU2F2	6.74931e-134	1.10262	0.494	0.134	2.46829e-129	B intermediate
CYB561A3	2.73582e-133	0.935181	0.41	0.094	1.00052e-128	B intermediate
RPS11	6.92556e-133	0.665397	1	0.987	2.53275e-128	B intermediate
CD83	2.00119e-125	0.828389	0.258	0.042	7.31857e-121	B intermediate
IGLC2	1.8793e-117	2.22374	0.457	0.14	6.8728e-113	B intermediate
BTK	8.78877e-117	0.559279	0.218	0.032	3.21414e-112	B intermediate
LYN	8.34245e-115	0.628541	0.296	0.056	3.05092e-110	B intermediate
ALOX5	9.88651e-110	0.529112	0.194	0.028	3.6156e-105	B intermediate
CD40	3.25085e-108	0.622538	0.227	0.037	1.18887e-103	B intermediate
SMARCB1	1.69549e-105	0.955325	0.45	0.134	6.20057e-101	B intermediate
NCF1	4.36759e-100	0.937767	0.568	0.203	1.59727e-95	B intermediate
CALHM6	1.47928e-99	0.777865	0.361	0.09	5.40986e-95	B intermediate
IFT57	2.43713e-96	0.820787	0.332	0.082	8.91284e-92	B intermediate
STX7	8.09703e-96	0.742926	0.296	0.066	2.96116e-91	B intermediate
EAF2	9.94038e-96	0.687195	0.249	0.049	3.6353e-91	B intermediate
HHEX	4.61567e-95	0.535969	0.194	0.031	1.688e-90	B intermediate
FCRL1	3.50859e-94	0.504355	0.165	0.023	1.28313e-89	B intermediate
SNX3	2.10971e-93	1.00715	0.744	0.374	7.71542e-89	B intermediate
FGD2	1.49657e-90	0.60396	0.16	0.023	5.47309e-86	B intermediate
LINC01781	5.01512e-85	0.974476	0.189	0.033	1.83408e-80	B intermediate
GGA2	2.62769e-82	0.662433	0.279	0.067	9.60972e-78	B intermediate
SNX2	2.05478e-80	0.792232	0.388	0.12	7.51452e-76	B intermediate
QRSL1	6.50391e-80	0.572067	0.218	0.044	2.37855e-75	B intermediate
IFNGR2	9.09215e-80	0.638443	0.249	0.056	3.32509e-75	B intermediate
STRBP	4.65817e-78	0.553712	0.212	0.043	1.70354e-73	B intermediate
NFKBID	2.21693e-77	0.706777	0.272	0.066	8.10755e-73	B intermediate
CD82	2.11041e-74	0.712968	0.323	0.092	7.71799e-70	B intermediate
ACP5	3.60142e-73	0.62056	0.229	0.052	1.31708e-68	B intermediate
RGS2	5.22452e-73	0.956227	0.379	0.124	1.91066e-68	B intermediate
DDAH2	5.28751e-69	0.561609	0.25	0.062	1.9337e-64	B intermediate
CAPG	3.68703e-66	0.615526	0.29	0.082	1.34838e-61	B intermediate
HVCN1	7.33006e-65	0.563257	0.243	0.061	2.68068e-60	B intermediate
TPD52	3.17405e-64	0.625149	0.276	0.077	1.16078e-59	B intermediate
CD52	8.57948e-64	0.529239	0.989	0.935	3.1376e-59	B intermediate
C16orf74	1.13078e-63	0.522049	0.196	0.043	4.13539e-59	B intermediate
TCOF1	2.60748e-61	0.643741	0.276	0.079	9.53581e-57	B intermediate
CTSZ	1.91246e-60	0.527429	0.24	0.063	6.99407e-56	B intermediate
DAPP1	1.25637e-59	0.540369	0.181	0.04	4.59467e-55	B intermediate
CHPT1	4.42871e-58	0.590066	0.243	0.067	1.61962e-53	B intermediate
ITM2C	2.79182e-56	0.504103	0.227	0.061	1.021e-51	B intermediate
SEL1L3	7.87094e-55	0.512425	0.218	0.057	2.87848e-50	B intermediate
DRAM2	1.534e-53	0.642117	0.374	0.141	5.60999e-49	B intermediate
SYPL1	2.52077e-52	0.698652	0.343	0.128	9.2187e-48	B intermediate
ODC1	2.02505e-51	0.675068	0.372	0.144	7.40581e-47	B intermediate
PRKCB	6.78038e-49	0.687221	0.426	0.183	2.47965e-44	B intermediate
PMAIP1	3.30682e-48	0.615381	0.312	0.111	1.20934e-43	B intermediate
EZR	6.6319e-48	0.658235	0.463	0.21	2.42535e-43	B intermediate
GPR183	7.65822e-46	0.661545	0.367	0.15	2.80069e-41	B intermediate
RIC3	3.49707e-45	0.586473	0.356	0.143	1.27891e-40	B intermediate
SP140	9.79092e-45	0.515433	0.261	0.087	3.58064e-40	B intermediate
EEF2	3.3858e-43	0.510282	0.951	0.874	1.23822e-38	B intermediate
SYNGR2	7.96231e-43	0.541007	0.309	0.116	2.9119e-38	B intermediate
COTL1	1.31374e-42	0.53864	0.69	0.42	4.80446e-38	B intermediate
TMEM154	4.62961e-42	0.506704	0.236	0.077	1.69309e-37	B intermediate
CHCHD10	2.74958e-41	0.701462	0.49	0.258	1.00555e-36	B intermediate
ZFP36	5.0729e-40	0.665782	0.713	0.465	1.85521e-35	B intermediate
MBD4	1.98438e-39	0.574736	0.319	0.129	7.25707e-35	B intermediate
SP110	8.94392e-39	0.639178	0.532	0.285	3.27088e-34	B intermediate
PPM1K	9.27132e-38	0.564802	0.35	0.15	3.39062e-33	B intermediate
HERPUD1	1.86759e-37	0.668281	0.388	0.181	6.82997e-33	B intermediate
ENSG00000272009	1.98445e-37	0.560723	0.321	0.132	7.25733e-33	B intermediate
PPP1R15A	9.24933e-37	0.659893	0.632	0.385	3.38257e-32	B intermediate
JUND	4.19841e-36	0.607308	0.47	0.24	1.5354e-31	B intermediate
VOPP1	5.49405e-35	0.518258	0.325	0.14	2.00923e-30	B intermediate
EVI2B	9.06314e-34	0.588138	0.61	0.373	3.31448e-29	B intermediate
FCMR	3.8955e-33	0.626782	0.47	0.258	1.42462e-28	B intermediate
RNASET2	7.94404e-33	0.562009	0.657	0.425	2.90522e-28	B intermediate
LAMTOR5	1.78887e-31	0.543311	0.463	0.249	6.54207e-27	B intermediate
BIRC3	3.12533e-29	0.570323	0.43	0.23	1.14297e-24	B intermediate
FOXP1	8.38128e-28	0.573026	0.706	0.5	3.06512e-23	B intermediate
GRB2	6.50395e-25	0.509712	0.383	0.208	2.37856e-20	B intermediate
TSC22D3	1.54993e-24	0.532981	0.819	0.684	5.66825e-20	B intermediate
SNHG7	6.393e-21	0.529008	0.475	0.302	2.33799e-16	B intermediate
LAPTM5	3.96239e-17	0.507466	0.833	0.743	1.44909e-12	B intermediate
IGLC1	6.43534e-15	1.37066	0.167	0.079	2.35347e-10	B intermediate
HLA-DRA	0	2.88763	0.99	0.189	0	B memory
CD74	0	2.67851	1	0.584	0	B memory
LINC01781	0	2.57465	0.634	0.019	0	B memory
HLA-DPB1	0	2.38152	0.981	0.314	0	B memory
CD79A	0	2.31503	0.891	0.114	0	B memory
MS4A1	0	2.28409	0.86	0.09	0	B memory
HLA-DPA1	0	2.20329	0.929	0.261	0	B memory
JCHAIN	0	1.79979	0.514	0.064	0	B memory
CD79B	0	1.78399	0.816	0.151	0	B memory
BANK1	0	1.72291	0.634	0.047	0	B memory
IGHA2	0	1.57452	0.302	0.014	0	B memory
BLK	0	1.49486	0.525	0.034	0	B memory
HLA-DRB1	0	1.45131	0.643	0.121	0	B memory
HLA-DMB	0	1.41989	0.556	0.083	0	B memory
LINC00926	0	1.40297	0.575	0.061	0	B memory
HLA-DMA	0	1.33507	0.605	0.114	0	B memory
MEF2C	0	1.2961	0.535	0.075	0	B memory
VPREB3	0	1.27851	0.437	0.044	0	B memory
LY86	0	1.27783	0.483	0.048	0	B memory
TNFRSF13C	0	1.22197	0.454	0.045	0	B memory
GNG7	0	1.20156	0.425	0.04	0	B memory
IGHG1	0	1.14211	0.339	0.023	0	B memory
TNFRSF13B	0	1.11348	0.347	0.014	0	B memory
SPIB	0	1.02744	0.344	0.027	0	B memory
CD24	0	0.974368	0.298	0.021	0	B memory
ADAM28	0	0.933737	0.344	0.033	0	B memory
CLECL1	0	0.870198	0.282	0.024	0	B memory
POU2AF1	0	0.828657	0.289	0.018	0	B memory
CPNE5	0	0.749754	0.234	0.014	0	B memory
AIM2	0	0.715783	0.232	0.011	0	B memory
SSPN	0	0.60523	0.156	0.002	0	B memory
TLR10	0	0.601633	0.19	0.008	0	B memory
COCH	0	0.595288	0.175	0.005	0	B memory
PDLIM1	7.79611e-307	1.01477	0.391	0.05	2.85112e-302	B memory
P2RX5	2.19568e-295	1.04371	0.365	0.045	8.02982e-291	B memory
IGHG3	4.21112e-295	0.825572	0.24	0.019	1.54005e-290	B memory
HLA-DQB1	8.29342e-286	1.36108	0.489	0.083	3.03299e-281	B memory
MARCHF1	1.19171e-282	1.04585	0.378	0.05	4.35819e-278	B memory
HLA-DQA1-ENSG00000196735	2.24545e-276	1.1117	0.342	0.042	8.21183e-272	B memory
PNOC	1.71792e-271	0.746053	0.242	0.021	6.28259e-267	B memory
SCIMP	1.02363e-265	0.751086	0.232	0.02	3.74351e-261	B memory
RALGPS2	3.70812e-264	0.971619	0.352	0.046	1.35609e-259	B memory
IRF8	4.64809e-264	0.936034	0.365	0.049	1.69985e-259	B memory
FAM30A	1.83392e-254	0.910603	0.247	0.024	6.70684e-250	B memory
MARCKS	6.27276e-251	0.752571	0.249	0.024	2.29401e-246	B memory
ARHGAP24	6.0528e-244	0.791537	0.282	0.032	2.21357e-239	B memory
CD22	1.06402e-238	0.822595	0.314	0.04	3.89121e-234	B memory
CD37	2.60388e-235	1.33446	0.975	0.747	9.52264e-231	B memory
IGHA1	6.24087e-234	1.30704	0.651	0.202	2.28235e-229	B memory
CCDC50	1.03324e-229	0.757862	0.262	0.03	3.77867e-225	B memory
BCL11A	2.38085e-227	0.873555	0.291	0.036	8.70702e-223	B memory
CD40	1.77253e-226	0.795465	0.281	0.034	6.48231e-222	B memory
PPP1R14A	5.28199e-223	0.607605	0.168	0.012	1.93168e-218	B memory
IGKC	2.1496e-221	2.11902	0.803	0.377	7.86131e-217	B memory
TCF4	5.0493e-217	0.728091	0.25	0.028	1.84658e-212	B memory
IGHG2	1.07596e-213	0.613879	0.175	0.014	3.93489e-209	B memory
CD86	1.20831e-211	0.514166	0.169	0.013	4.4189e-207	B memory
IGHG4	1.69334e-211	0.585573	0.161	0.012	6.19273e-207	B memory
BASP1	5.78592e-203	0.563545	0.178	0.015	2.11597e-198	B memory
SEL1L3	7.11162e-197	0.87864	0.329	0.053	2.60079e-192	B memory
CTSH	5.13295e-183	0.925615	0.363	0.069	1.87717e-178	B memory
HLA-DOB	1.78424e-175	0.59224	0.232	0.029	6.52515e-171	B memory
BLNK	2.24148e-170	0.543391	0.21	0.025	8.19732e-166	B memory
CXXC5	9.03166e-169	0.822573	0.366	0.072	3.30297e-164	B memory
CD19	2.23873e-162	0.543568	0.201	0.024	8.18728e-158	B memory
BTK	1.14153e-161	0.570593	0.227	0.031	4.1747e-157	B memory
HHEX	9.23685e-158	0.585879	0.219	0.029	3.37801e-153	B memory
RPS11	3.7689e-155	0.626964	1	0.987	1.37833e-150	B memory
FCRLA	1.15896e-152	0.563967	0.207	0.027	4.23844e-148	B memory
RUBCNL	3.60439e-152	0.543331	0.204	0.026	1.31816e-147	B memory
GAPT	1.53127e-150	0.580086	0.192	0.024	5.60002e-146	B memory
LYPLAL1	3.61855e-150	0.659734	0.211	0.029	1.32334e-145	B memory
SWAP70	2.45686e-145	0.613968	0.223	0.033	8.98498e-141	B memory
FGD2	5.38949e-144	0.696481	0.177	0.021	1.97099e-139	B memory
HVCN1	2.50443e-143	0.733137	0.302	0.058	9.15894e-139	B memory
AFF3	5.8205e-139	0.730258	0.278	0.051	2.12862e-134	B memory
PKIG	1.41245e-130	0.589624	0.2	0.029	5.16547e-126	B memory
CAPG	7.15498e-125	0.821284	0.334	0.08	2.61665e-120	B memory
ENSG00000205056	5.16975e-123	0.504172	0.178	0.025	1.89063e-118	B memory
ACP5	7.47803e-123	0.682301	0.258	0.05	2.73479e-118	B memory
TMEM156	9.35379e-116	0.734504	0.318	0.076	3.42077e-111	B memory
SNX2	2.4935e-114	0.876568	0.405	0.118	9.11898e-110	B memory
CD82	3.07208e-113	0.762587	0.346	0.09	1.12349e-108	B memory
SMARCB1	3.79272e-113	0.880778	0.427	0.132	1.38704e-108	B memory
UBE2J1	1.56233e-109	0.829667	0.362	0.1	5.71361e-105	B memory
DDAH2	1.3165e-103	0.650133	0.268	0.06	4.81459e-99	B memory
POU2F2	4.49398e-103	0.819976	0.423	0.134	1.64349e-98	B memory
TCTN1	1.22872e-99	0.601629	0.253	0.055	4.49355e-95	B memory
LYL1	2.58657e-99	0.59431	0.223	0.045	9.45936e-95	B memory
DRAM2	2.45467e-97	0.793654	0.421	0.139	8.97696e-93	B memory
SYNGR2	3.44129e-95	0.71157	0.37	0.113	1.25851e-90	B memory
NFKBID	6.65367e-95	0.674317	0.269	0.065	2.43331e-90	B memory
CD52	1.69545e-94	0.633869	0.988	0.935	6.20044e-90	B memory
EZR	4.92747e-94	0.876377	0.515	0.207	1.80203e-89	B memory
TMEM154	1.11477e-93	0.669708	0.289	0.075	4.07682e-89	B memory
IGLC2	1.72041e-93	2.11582	0.392	0.14	6.29171e-89	B memory
ODC1	4.13544e-90	0.749135	0.415	0.141	1.51237e-85	B memory
LAT2	4.91731e-88	0.531655	0.265	0.065	1.79831e-83	B memory
CHCHD10	1.4416e-85	0.891448	0.562	0.254	5.27207e-81	B memory
RHBDF2	5.95658e-84	0.512731	0.24	0.057	2.17838e-79	B memory
EAF2	1.44841e-83	0.567049	0.216	0.048	5.29698e-79	B memory
QRSL1	7.00911e-79	0.516875	0.198	0.044	2.5633e-74	B memory
CD83	2.23783e-75	0.517915	0.192	0.043	8.18398e-71	B memory
TCOF1	1.71455e-73	0.610516	0.272	0.078	6.2703e-69	B memory
IGLC3	2.46091e-72	1.95158	0.297	0.099	8.9998e-68	B memory
IFT57	1.00105e-71	0.591133	0.278	0.082	3.66096e-67	B memory
ORAI2	3.34619e-71	0.596726	0.276	0.082	1.22374e-66	B memory
CALHM6	8.71432e-70	0.586476	0.294	0.09	3.18692e-65	B memory
LTB	1.00631e-68	0.697663	0.964	0.773	3.68017e-64	B memory
EVI2B	3.05568e-68	0.839672	0.65	0.37	1.11749e-63	B memory
UVRAG	1.8298e-65	0.522463	0.221	0.06	6.69176e-61	B memory
KLHL5	6.57087e-65	0.525002	0.216	0.058	2.40303e-60	B memory
COTL1	2.53098e-64	0.601801	0.715	0.418	9.25604e-60	B memory
ATP2B1	2.32116e-63	0.668545	0.333	0.12	8.48872e-59	B memory
STX7	4.69659e-60	0.502529	0.23	0.067	1.71759e-55	B memory
CYB561A3	5.52643e-60	0.525067	0.289	0.096	2.02107e-55	B memory
CRIP1	6.57049e-60	1.17159	0.861	0.729	2.40289e-55	B memory
OAZ1	1.68071e-59	0.516643	0.935	0.825	6.14651e-55	B memory
SNX3	9.47264e-57	0.692193	0.65	0.375	3.46424e-52	B memory
SLC25A6	1.846e-56	0.539318	0.942	0.817	6.75102e-52	B memory
PRDM2	1.69242e-49	0.536211	0.317	0.124	6.18933e-45	B memory
PMAIP1	7.79525e-48	0.539264	0.291	0.11	2.8508e-43	B memory
SP110	6.24183e-47	0.641661	0.531	0.283	2.2827e-42	B memory
SMIM14	4.80683e-46	0.5456	0.229	0.078	1.7579e-41	B memory
P2RY10	6.04055e-46	0.508948	0.255	0.093	2.20909e-41	B memory
LAPTM5	7.38211e-45	0.627922	0.867	0.742	2.69971e-40	B memory
MBD4	1.5843e-43	0.503329	0.311	0.128	5.79394e-39	B memory
PTPN6	3.06568e-40	0.560347	0.399	0.197	1.12115e-35	B memory
SYPL1	4.33071e-40	0.506196	0.3	0.128	1.58378e-35	B memory
PRKCB	1.24271e-39	0.536155	0.382	0.183	4.54471e-35	B memory
HERPUD1	1.11301e-38	0.56473	0.375	0.18	4.07039e-34	B memory
TAGLN2	9.41244e-38	0.681101	0.667	0.466	3.44222e-33	B memory
PLP2	4.20685e-37	0.599522	0.566	0.347	1.53849e-32	B memory
RNASET2	1.08577e-33	0.522363	0.638	0.424	3.97076e-29	B memory
UQCRH	3.05926e-33	0.50577	0.764	0.571	1.1188e-28	B memory
PPP1R15A	1.59685e-31	0.541939	0.59	0.385	5.83984e-27	B memory
NFKBIA	1.01189e-23	0.549128	0.592	0.412	3.70057e-19	B memory
IGLC1	2.53837e-18	1.63469	0.165	0.079	9.28309e-14	B memory
IGHM	0	4.23082	0.995	0.136	0	B naive
CD74	0	3.49169	1	0.569	0	B naive
HLA-DRA	0	3.36166	0.998	0.161	0	B naive
IGHD	0	3.286	0.866	0.025	0	B naive
TCL1A	0	3.08396	0.75	0.009	0	B naive
CD79A	0	3.04093	0.902	0.087	0	B naive
CD79B	0	2.85192	0.9	0.123	0	B naive
HLA-DPA1	0	2.70896	0.941	0.237	0	B naive
HLA-DPB1	0	2.62842	0.964	0.292	0	B naive
MS4A1	0	2.54658	0.822	0.067	0	B naive
IGLC2	0	2.52537	0.496	0.125	0	B naive
MEF2C	0	2.3957	0.691	0.049	0	B naive
IGKC	0	2.37624	0.785	0.363	0	B naive
LINC00926	0	2.31551	0.679	0.037	0	B naive
IGLC3	0	2.21352	0.39	0.086	0	B naive
FCER2	0	2.20033	0.605	0.017	0	B naive
IGLC1	0	2.03742	0.357	0.064	0	B naive
HLA-DQB1	0	2.00176	0.539	0.066	0	B naive
HLA-DRB1	0	1.96628	0.671	0.102	0	B naive
HLA-DMB	0	1.91506	0.615	0.064	0	B naive
CD37	0	1.91084	0.981	0.739	0	B naive
VPREB3	0	1.87754	0.513	0.025	0	B naive
HLA-DMA	0	1.86891	0.636	0.096	0	B naive
TCTN1	0	1.68872	0.451	0.036	0	B naive
PLPP5	0	1.68739	0.507	0.051	0	B naive
IL4R	0	1.64857	0.486	0.09	0	B naive
AFF3	0	1.59123	0.452	0.032	0	B naive
CD22	0	1.59101	0.449	0.022	0	B naive
HVCN1	0	1.52594	0.449	0.041	0	B naive
BANK1	0	1.49719	0.468	0.038	0	B naive
NCF1	0	1.45246	0.61	0.185	0	B naive
CALHM6	0	1.43282	0.458	0.073	0	B naive
MARCHF1	0	1.41792	0.404	0.037	0	B naive
TNFRSF13C	0	1.35347	0.381	0.035	0	B naive
HLA-DQA1-ENSG00000196735	0	1.30743	0.36	0.031	0	B naive
ADAM28	0	1.29841	0.336	0.023	0	B naive
BCL11A	0	1.2771	0.332	0.025	0	B naive
IRF8	0	1.27516	0.367	0.038	0	B naive
TSPAN13	0	1.19383	0.31	0.009	0	B naive
HLA-DOB	0	1.18577	0.323	0.017	0	B naive
ENSG00000205056	0	1.18507	0.291	0.012	0	B naive
RALGPS2	0	1.17947	0.337	0.037	0	B naive
PAX5	0	1.14514	0.294	0.015	0	B naive
STX7	0	1.14295	0.341	0.054	0	B naive
BCL7A	0	1.13191	0.273	0.018	0	B naive
EAF2	0	1.13111	0.313	0.036	0	B naive
PHACTR1	0	1.1289	0.258	0.02	0	B naive
FCRL1	0	1.12217	0.287	0.01	0	B naive
NIBAN3	0	1.09653	0.284	0.014	0	B naive
RUBCNL	0	1.09388	0.276	0.016	0	B naive
LY86	0	1.02265	0.31	0.044	0	B naive
FCRLA	0	1.01521	0.268	0.017	0	B naive
P2RX5	0	1.00322	0.298	0.039	0	B naive
ARHGAP24	0	0.983184	0.278	0.024	0	B naive
FAM30A	0	0.965625	0.227	0.017	0	B naive
CD72	0	0.957714	0.236	0.013	0	B naive
CD40	0	0.95032	0.263	0.027	0	B naive
GNG7	0	0.936437	0.274	0.036	0	B naive
PKIG	0	0.928327	0.254	0.02	0	B naive
SPIB	0	0.918799	0.237	0.023	0	B naive
BLNK	0	0.912308	0.247	0.016	0	B naive
PDLIM1	0	0.910682	0.289	0.044	0	B naive
CD19	0	0.89995	0.235	0.016	0	B naive
BTK	0	0.891895	0.25	0.023	0	B naive
GAPT	0	0.888504	0.226	0.016	0	B naive
SWAP70	0	0.888392	0.243	0.025	0	B naive
BLK	0	0.879566	0.267	0.033	0	B naive
CDCA7L	0	0.824225	0.235	0.029	0	B naive
ENSG00000257275	0	0.823648	0.163	0.001	0	B naive
HHEX	0	0.814377	0.223	0.023	0	B naive
CD24	0	0.79976	0.201	0.018	0	B naive
PNOC	0	0.781218	0.205	0.016	0	B naive
RPS11	0	0.707545	0.997	0.987	0	B naive
PCDH9	0	0.693176	0.145	0.003	0	B naive
FCRL5	0	0.669927	0.142	0.009	0	B naive
RPL18A	0	0.641132	1	0.999	0	B naive
SNX22	0	0.620655	0.139	0.008	0	B naive
ENSG00000250850	0	0.561954	0.117	0.004	0	B naive
COL19A1	0	0.540239	0.122	0.002	0	B naive
CD200	0	0.522328	0.116	0.003	0	B naive
CIITA	8.32131e-308	0.672552	0.173	0.016	3.04319e-303	B naive
TCF4	4.3822e-306	0.756863	0.204	0.024	1.60261e-301	B naive
STAP1	4.82502e-298	0.649259	0.165	0.015	1.76456e-293	B naive
CYB561A3	5.13683e-283	1.06833	0.36	0.085	1.87859e-278	B naive
CXCR4	5.98329e-282	1.28468	0.852	0.559	2.18815e-277	B naive
RPL8	2.49258e-277	0.589011	1	0.99	9.11562e-273	B naive
FCRL2	2.12907e-270	0.583991	0.141	0.012	7.78622e-266	B naive
CD83	7.61891e-266	0.864759	0.227	0.035	2.78631e-261	B naive
EBF1	9.59598e-262	0.500727	0.118	0.008	3.50935e-257	B naive
RASGRP3	2.86344e-261	0.606439	0.149	0.015	1.04719e-256	B naive
SMIM14	9.72289e-259	0.966579	0.312	0.068	3.55576e-254	B naive
FCGR2B	8.79169e-256	0.547775	0.145	0.014	3.21521e-251	B naive
CD52	5.9408e-254	0.718365	0.991	0.933	2.17261e-249	B naive
STRBP	1.81594e-251	0.786228	0.221	0.035	6.64109e-247	B naive
LAT2	2.73019e-249	0.827494	0.283	0.057	9.98459e-245	B naive
LAPTM5	5.06417e-245	1.0264	0.89	0.736	1.85202e-240	B naive
YBX3	1.31331e-241	0.930765	0.263	0.052	4.80291e-237	B naive
ORAI2	6.70341e-235	0.940322	0.309	0.073	2.4515e-230	B naive
RPS5	1.49463e-230	0.529984	1	0.985	5.46603e-226	B naive
ITPR1	1.79208e-218	0.917454	0.276	0.062	6.55381e-214	B naive
SNX2	9.83544e-209	0.985264	0.366	0.111	3.59692e-204	B naive
PALM2AKAP2	2.59619e-196	0.66242	0.169	0.026	9.49454e-192	B naive
C16orf74	1.0034e-192	0.685951	0.2	0.037	3.66952e-188	B naive
LINC01857	1.17494e-191	0.630452	0.145	0.019	4.29687e-187	B naive
PPP1R14A	1.35736e-182	0.504527	0.107	0.011	4.96402e-178	B naive
QRSL1	9.49341e-180	0.653874	0.198	0.038	3.47183e-175	B naive
LINC01781	4.06433e-172	0.627492	0.167	0.028	1.48637e-167	B naive
BIRC3	5.02663e-159	1.0717	0.481	0.219	1.83829e-154	B naive
SNX29	1.5088e-156	0.614431	0.186	0.039	5.51781e-152	B naive
LYL1	2.87095e-156	0.64778	0.192	0.041	1.04993e-151	B naive
TPD52	9.22934e-156	0.731405	0.258	0.07	3.37526e-151	B naive
TLE1	1.56069e-153	0.611552	0.171	0.033	5.70762e-149	B naive
CXXC5	9.58749e-149	0.661893	0.254	0.069	3.50624e-144	B naive
POU2F2	2.10275e-147	0.906739	0.352	0.128	7.68997e-143	B naive
ZCCHC7	3.51316e-144	0.802787	0.297	0.096	1.2848e-139	B naive
GUCD1	2.52927e-142	0.565868	0.172	0.036	9.24979e-138	B naive
FGD2	1.40205e-136	0.511446	0.123	0.019	5.12744e-132	B naive
RNASE6	2.61247e-135	0.509204	0.141	0.026	9.55405e-131	B naive
NFKBID	3.00605e-132	0.730123	0.223	0.061	1.09934e-127	B naive
TCOF1	4.64233e-130	0.839654	0.245	0.074	1.69775e-125	B naive
TMEM156	5.20998e-130	0.705939	0.243	0.072	1.90534e-125	B naive
DUSP1	8.71599e-121	0.819524	0.763	0.549	3.18753e-116	B naive
REL	5.59899e-116	0.765177	0.293	0.106	2.04761e-111	B naive
ADK	9.71201e-116	0.689303	0.223	0.068	3.55178e-111	B naive
FOXP1	2.43787e-115	0.791134	0.712	0.491	8.91553e-111	B naive
STAG3	7.85889e-115	0.600345	0.112	0.019	2.87407e-110	B naive
MTSS1	9.0865e-114	0.577855	0.191	0.051	3.32302e-109	B naive
BTG1	2.42877e-109	0.583795	0.954	0.901	8.88225e-105	B naive
IFT57	4.70393e-109	0.678575	0.238	0.078	1.72027e-104	B naive
PLEKHF2	8.46139e-108	0.640362	0.188	0.053	3.09441e-103	B naive
PLEKHA2	1.24467e-106	0.627739	0.194	0.055	4.55189e-102	B naive
FCMR	8.24437e-106	0.825297	0.468	0.249	3.01505e-101	B naive
POLD4	4.10836e-100	0.819181	0.502	0.29	1.50247e-95	B naive
GGA2	5.84659e-98	0.559148	0.203	0.063	2.13816e-93	B naive
SNX3	1.78754e-96	0.766006	0.574	0.37	6.53723e-92	B naive
LYN	2.21258e-96	0.528873	0.185	0.054	8.09163e-92	B naive
APLP2	2.32761e-96	0.584158	0.245	0.086	8.5123e-92	B naive
DRAM2	2.23335e-95	0.714097	0.316	0.136	8.1676e-91	B naive
BACH2	1.11167e-93	0.583499	0.176	0.052	4.06549e-89	B naive
CTSH	2.79151e-91	0.56226	0.209	0.069	1.02088e-86	B naive
FAM3C	1.6673e-86	0.549559	0.168	0.05	6.09747e-82	B naive
JUN	6.36743e-86	0.736257	0.799	0.634	2.32863e-81	B naive
IFNGR2	3.6067e-81	0.506099	0.171	0.053	1.31901e-76	B naive
CHPT1	1.5807e-80	0.565074	0.188	0.063	5.78078e-76	B naive
TMEM154	1.67487e-79	0.606075	0.204	0.073	6.12516e-75	B naive
SEL1L3	6.19839e-79	0.562325	0.17	0.054	2.26681e-74	B naive
BLOC1S2	7.29115e-78	0.632532	0.3	0.137	2.66644e-73	B naive
PARP14	5.02846e-77	0.568188	0.218	0.082	1.83896e-72	B naive
LTA4H	6.13646e-75	0.673924	0.293	0.136	2.24417e-70	B naive
SCPEP1	7.34391e-74	0.543879	0.177	0.06	2.68574e-69	B naive
SYNGR2	8.00909e-73	0.619832	0.258	0.111	2.929e-68	B naive
TSC22D3	2.97946e-70	0.696053	0.79	0.681	1.08962e-65	B naive
ARPC3	7.10134e-66	0.500712	0.767	0.663	2.59703e-61	B naive
SEC62	7.69803e-66	0.673443	0.57	0.41	2.81524e-61	B naive
SNHG7	6.81227e-64	0.699285	0.461	0.296	2.49132e-59	B naive
CD69	9.37992e-64	0.8618	0.54	0.376	3.43033e-59	B naive
RCSD1	9.45529e-61	0.69967	0.451	0.292	3.4579e-56	B naive
MTPN	2.8379e-60	0.589585	0.309	0.161	1.03785e-55	B naive
ENSG00000272009	3.44031e-59	0.682046	0.264	0.128	1.25816e-54	B naive
LMBRD1	1.78141e-58	0.607545	0.299	0.154	6.5148e-54	B naive
PMAIP1	6.87299e-56	0.551281	0.237	0.107	2.51352e-51	B naive
ARL4A	2.00051e-54	0.570582	0.246	0.118	7.31608e-50	B naive
FNIP1	3.46955e-52	0.523642	0.263	0.131	1.26885e-47	B naive
ENSG00000244879	1.60137e-48	0.62804	0.41	0.269	5.85636e-44	B naive
EVI2B	2.47896e-45	0.542257	0.506	0.37	9.0658e-41	B naive
EZR	2.52742e-45	0.526671	0.344	0.207	9.24302e-41	B naive
ELOVL5	8.22388e-45	0.500459	0.237	0.121	3.00755e-40	B naive
PPM1K	2.60521e-44	0.502622	0.271	0.147	9.52752e-40	B naive
RPL22L1	8.42588e-44	0.585596	0.421	0.285	3.08143e-39	B naive
MARCKSL1	1.36787e-43	0.562445	0.271	0.15	5.00244e-39	B naive
SYPL1	8.7215e-42	0.522351	0.238	0.126	3.18954e-37	B naive
PRKCB	5.45377e-41	0.552772	0.306	0.181	1.9945e-36	B naive
SP110	4.21919e-40	0.520866	0.416	0.282	1.543e-35	B naive
EBLN3P	9.94638e-40	0.522309	0.272	0.155	3.63749e-35	B naive
EIF1B	2.12758e-39	0.547749	0.324	0.201	7.78076e-35	B naive
LSM10	1.79614e-35	0.509258	0.268	0.159	6.56868e-31	B naive
SP100	2.09149e-33	0.504597	0.383	0.266	7.6488e-29	B naive
GZMH	2.31343e-260	1.9096	0.885	0.202	8.46044e-256	CD4 CTL
GNLY	2.71357e-173	1.65188	0.964	0.405	9.92379e-169	CD4 CTL
FGFBP2	1.66111e-168	1.3405	0.733	0.183	6.07484e-164	CD4 CTL
NKG7	4.41242e-133	1.15558	0.995	0.422	1.61367e-128	CD4 CTL
CCL5	6.03114e-128	1.25569	0.962	0.416	2.20565e-123	CD4 CTL
S100A4	1.2148e-111	1.20229	0.978	0.756	4.44264e-107	CD4 CTL
GZMA	3.59053e-103	1.13123	0.779	0.284	1.31309e-98	CD4 CTL
B2M	1.38057e-95	0.610111	1	1	5.04887e-91	CD4 CTL
CST7	6.04837e-87	0.761264	0.791	0.291	2.21195e-82	CD4 CTL
HOPX	2.30903e-77	0.827073	0.601	0.207	8.44434e-73	CD4 CTL
IL32	7.55543e-76	1.01512	0.913	0.683	2.7631e-71	CD4 CTL
LYAR	6.26012e-69	1.10016	0.565	0.222	2.28939e-64	CD4 CTL
CD52	8.56646e-69	0.764385	0.995	0.936	3.13284e-64	CD4 CTL
C12orf75	2.01239e-65	0.933188	0.572	0.223	7.35949e-61	CD4 CTL
SH3BGRL3	2.5911e-63	0.86287	0.94	0.834	9.4759e-59	CD4 CTL
KLRG1	1.76888e-59	0.881952	0.413	0.136	6.46899e-55	CD4 CTL
LGALS1	3.44384e-54	0.915707	0.654	0.314	1.25945e-49	CD4 CTL
CD99	2.58659e-53	0.875914	0.745	0.45	9.45943e-49	CD4 CTL
MYO1F	1.37246e-43	0.787174	0.582	0.283	5.01921e-39	CD4 CTL
S100A10	3.60622e-43	0.863755	0.796	0.587	1.31883e-38	CD4 CTL
ENSG00000235576	5.43222e-42	0.802396	0.382	0.146	1.98662e-37	CD4 CTL
HCST	1.45098e-41	0.744561	0.865	0.681	5.30639e-37	CD4 CTL
HLA-C	3.30298e-41	0.607864	0.969	0.927	1.20793e-36	CD4 CTL
C1orf21	5.48876e-41	0.605166	0.245	0.071	2.0073e-36	CD4 CTL
CYTOR	1.08924e-40	0.794136	0.325	0.115	3.98345e-36	CD4 CTL
S100A6	1.63738e-40	0.502273	0.938	0.806	5.98805e-36	CD4 CTL
HLA-B	6.97538e-39	0.597024	0.974	0.948	2.55097e-34	CD4 CTL
EFHD2	6.84429e-38	0.641342	0.43	0.178	2.50303e-33	CD4 CTL
KLRB1	5.15331e-36	0.930557	0.543	0.275	1.88462e-31	CD4 CTL
CD2	1.68761e-35	0.776684	0.663	0.423	6.17175e-31	CD4 CTL
CCL4	2.42594e-35	0.521518	0.469	0.201	8.87189e-31	CD4 CTL
CD320	1.05995e-34	0.719799	0.298	0.112	3.87635e-30	CD4 CTL
PATL2	2.78059e-34	0.78587	0.25	0.085	1.01689e-29	CD4 CTL
ID2	2.77914e-33	0.696451	0.615	0.352	1.01636e-28	CD4 CTL
FLNA	9.00761e-30	0.737794	0.459	0.239	3.29417e-25	CD4 CTL
TRGC2	2.28857e-28	0.724823	0.267	0.1	8.36953e-24	CD4 CTL
CRIP1	3.49852e-28	0.533278	0.882	0.73	1.27945e-23	CD4 CTL
ZEB2	5.63133e-28	0.671738	0.315	0.13	2.05944e-23	CD4 CTL
ANXA1	6.19649e-28	0.63995	0.688	0.46	2.26612e-23	CD4 CTL
ITGB1	1.31071e-27	0.807734	0.483	0.261	4.79339e-23	CD4 CTL
GZMM	2.20847e-27	0.511653	0.594	0.343	8.07661e-23	CD4 CTL
ND5	4.84105e-27	0.582153	0.901	0.833	1.77042e-22	CD4 CTL
CALM1	5.35362e-25	0.508904	0.858	0.748	1.95787e-20	CD4 CTL
CLIC1	9.61643e-25	0.569841	0.69	0.474	3.51683e-20	CD4 CTL
AHNAK	3.30246e-24	0.714577	0.399	0.208	1.20774e-19	CD4 CTL
ITGB2	8.68039e-24	0.547594	0.673	0.473	3.1745e-19	CD4 CTL
RORA	7.43844e-23	0.659774	0.438	0.242	2.72031e-18	CD4 CTL
CHST12	4.89466e-20	0.520199	0.332	0.165	1.79002e-15	CD4 CTL
PPP2R5C	3.97039e-19	0.658864	0.57	0.392	1.45201e-14	CD4 CTL
MT2A	4.98073e-19	0.632087	0.49	0.313	1.8215e-14	CD4 CTL
CTSC	2.37565e-18	0.576494	0.377	0.21	8.688e-14	CD4 CTL
ITGAL	4.27841e-18	0.526826	0.312	0.158	1.56466e-13	CD4 CTL
EMP3	5.15676e-18	0.557337	0.748	0.634	1.88588e-13	CD4 CTL
YWHAQ	3.02593e-17	0.58482	0.411	0.25	1.10661e-12	CD4 CTL
SLC9A3R1	1.58847e-16	0.550025	0.346	0.192	5.80919e-12	CD4 CTL
PAXX	1.32542e-15	0.514235	0.478	0.312	4.84719e-11	CD4 CTL
MRPL10	4.76405e-14	0.523598	0.19	0.088	1.74226e-09	CD4 CTL
LITAF	8.91999e-14	0.501532	0.582	0.44	3.26213e-09	CD4 CTL
MYO1G	2.55083e-12	0.501717	0.382	0.245	9.32862e-08	CD4 CTL
FHIT	0	0.975345	0.417	0.097	0	CD4 Naive
PRKCQ-AS1	0	0.89215	0.623	0.28	0	CD4 Naive
CCR7	0	0.874257	0.474	0.173	0	CD4 Naive
TSHZ2	0	0.832656	0.357	0.093	0	CD4 Naive
NOSIP	0	0.830274	0.753	0.431	0	CD4 Naive
LDHB	0	0.701008	0.876	0.611	0	CD4 Naive
BCL11B	0	0.693842	0.684	0.389	0	CD4 Naive
GAS5	0	0.670938	0.959	0.796	0	CD4 Naive
SNHG29	0	0.651079	0.95	0.8	0	CD4 Naive
MAL	0	0.642603	0.425	0.186	0	CD4 Naive
LEF1	0	0.637451	0.381	0.155	0	CD4 Naive
EIF3E	0	0.60294	0.919	0.756	0	CD4 Naive
ADTRP	0	0.599071	0.201	0.034	0	CD4 Naive
RPS13	0	0.574654	1	0.993	0	CD4 Naive
NPM1	0	0.545315	0.921	0.785	0	CD4 Naive
RPS3A	0	0.54409	1	0.999	0	CD4 Naive
EEF1G	0	0.542647	0.997	0.974	0	CD4 Naive
EEF1B2	0	0.529438	0.988	0.927	0	CD4 Naive
RPL21	0	0.516205	1	0.999	0	CD4 Naive
SNHG32	3.43229e-301	0.602697	0.778	0.557	1.25522e-296	CD4 Naive
TRABD2A	3.43776e-295	0.592725	0.309	0.113	1.25722e-290	CD4 Naive
PIK3IP1	5.50685e-287	0.639964	0.575	0.326	2.01391e-282	CD4 Naive
CHRM3-AS2	4.35492e-286	0.535914	0.215	0.059	1.59264e-281	CD4 Naive
RGS10	3.05859e-267	0.605283	0.578	0.335	1.11856e-262	CD4 Naive
TCF7	1.13358e-244	0.562712	0.536	0.301	4.14562e-240	CD4 Naive
IL7R	0	0.959324	0.769	0.427	0	CD4 TCM
LTB	0	0.881034	0.968	0.719	0	CD4 TCM
ITGB1	0	0.765837	0.46	0.204	0	CD4 TCM
VIM	0	0.66035	0.855	0.684	0	CD4 TCM
LDHB	0	0.61563	0.844	0.621	0	CD4 TCM
AQP3	5.28566e-289	0.629216	0.293	0.105	1.93302e-284	CD4 TCM
CRIP1	6.36813e-278	0.654875	0.856	0.694	2.32889e-273	CD4 TCM
TRAC	5.12444e-251	0.538639	0.828	0.594	1.87406e-246	CD4 TCM
TRADD	3.59364e-241	0.567006	0.359	0.162	1.31423e-236	CD4 TCM
MAL	4.58399e-231	0.560471	0.399	0.194	1.67641e-226	CD4 TCM
CORO1B	5.35075e-204	0.573825	0.359	0.177	1.95682e-199	CD4 TCM
GSTK1	1.00867e-189	0.541558	0.669	0.491	3.68882e-185	CD4 TCM
GPR183	3.98843e-189	0.53067	0.273	0.118	1.45861e-184	CD4 TCM
ANXA1	4.13763e-189	0.543723	0.622	0.415	1.51317e-184	CD4 TCM
PLP2	3.4507e-180	0.546598	0.496	0.308	1.26196e-175	CD4 TCM
TNFAIP3	1.29146e-137	0.500067	0.302	0.159	4.72301e-133	CD4 TCM
GZMK	0	2.13493	0.728	0.098	0	CD4 TEM
LYAR	3.99842e-161	1.17823	0.625	0.216	1.46226e-156	CD4 TEM
IL7R	2.52578e-107	1.01079	0.809	0.499	9.23704e-103	CD4 TEM
IL32	1.17918e-94	0.848151	0.929	0.679	4.31237e-90	CD4 TEM
S100A4	1.33032e-67	0.522628	0.96	0.753	4.8651e-63	CD4 TEM
TNFAIP3	3.04932e-65	0.892435	0.418	0.186	1.11517e-60	CD4 TEM
ZFP36L2	5.69919e-59	0.822171	0.841	0.713	2.08425e-54	CD4 TEM
KLRB1	7.62599e-59	1.14978	0.518	0.272	2.7889e-54	CD4 TEM
DUSP2	2.83251e-54	0.822136	0.473	0.242	1.03588e-49	CD4 TEM
ANXA1	4.3342e-47	0.664939	0.692	0.457	1.58506e-42	CD4 TEM
CXCR4	1.02488e-32	0.658718	0.708	0.573	3.7481e-28	CD4 TEM
KLF6	1.70177e-31	0.683597	0.7	0.555	6.22356e-27	CD4 TEM
CD2	1.60746e-29	0.500008	0.606	0.421	5.87864e-25	CD4 TEM
NFKBIA	1.4074e-25	0.577886	0.569	0.413	5.14699e-21	CD4 TEM
RGS1	1.74311e-24	0.662872	0.186	0.083	6.37474e-20	CD4 TEM
JUN	7.61416e-22	0.585597	0.736	0.641	2.78457e-17	CD4 TEM
RGCC	2.93416e-11	0.520234	0.265	0.18	1.07305e-06	CD4 TEM
ENSG00000256039	0	2.13829	0.66	0.031	0	CD8 Naive
CD8B	0	1.94271	0.876	0.123	0	CD8 Naive
S100B	0	0.86717	0.198	0.02	0	CD8 Naive
CD8A	0	0.766283	0.519	0.124	0	CD8 Naive
NELL2	1.07881e-228	0.746114	0.346	0.084	3.94531e-224	CD8 Naive
KLRK1	1.15729e-188	0.640972	0.539	0.184	4.23234e-184	CD8 Naive
CARS1	6.85121e-181	0.524882	0.23	0.047	2.50556e-176	CD8 Naive
RGS10	3.01478e-143	0.735304	0.695	0.374	1.10254e-138	CD8 Naive
CCR7	4.98628e-136	0.677402	0.52	0.227	1.82353e-131	CD8 Naive
SNHG29	7.76115e-131	0.549942	0.969	0.827	2.83833e-126	CD8 Naive
GAS5	1.06768e-129	0.559039	0.97	0.826	3.9046e-125	CD8 Naive
ACTN1	3.82741e-128	0.573574	0.283	0.087	1.39972e-123	CD8 Naive
OXNAD1	1.38625e-117	0.581907	0.381	0.147	5.06966e-113	CD8 Naive
PRKCQ-AS1	6.97992e-107	0.605431	0.643	0.344	2.55263e-102	CD8 Naive
NUCB2	2.3621e-104	0.594466	0.435	0.193	8.63843e-100	CD8 Naive
NOSIP	1.19456e-96	0.577045	0.773	0.49	4.36864e-92	CD8 Naive
LEF1	8.32375e-96	0.537978	0.432	0.194	3.04408e-91	CD8 Naive
PIK3IP1	4.16638e-85	0.547969	0.637	0.369	1.52369e-80	CD8 Naive
SNHG8	3.00747e-66	0.501781	0.784	0.567	1.09986e-61	CD8 Naive
CD8B	9.60185e-211	1.6021	0.78	0.157	3.51149e-206	CD8 TCM
CD8A	2.0378e-98	0.974593	0.558	0.14	7.45242e-94	CD8 TCM
ENSG00000256039	1.50026e-76	0.993974	0.312	0.062	5.48659e-72	CD8 TCM
FXYD2	4.4124e-61	0.620418	0.147	0.019	1.61366e-56	CD8 TCM
KLRK1	1.03464e-47	0.734733	0.535	0.199	3.78377e-43	CD8 TCM
CCL5	2.89847e-31	0.725437	0.725	0.42	1.06e-26	CD8 TCM
IL7R	2.67248e-28	0.634831	0.777	0.504	9.77351e-24	CD8 TCM
NELL2	1.27155e-24	0.533974	0.26	0.096	4.65018e-20	CD8 TCM
LYAR	3.81108e-24	0.75281	0.445	0.225	1.39375e-19	CD8 TCM
ENSG00000235576	1.30295e-16	0.540246	0.312	0.148	4.76501e-12	CD8 TCM
CCL5	0	2.59531	0.996	0.336	0	CD8 TEM
GZMH	0	2.42203	0.712	0.136	0	CD8 TEM
CMC1	0	1.97622	0.644	0.163	0	CD8 TEM
NKG7	0	1.87349	0.973	0.347	0	CD8 TEM
CD8A	0	1.86677	0.563	0.081	0	CD8 TEM
GZMK	0	1.81253	0.389	0.074	0	CD8 TEM
CD8B	0	1.74573	0.562	0.103	0	CD8 TEM
CST7	0	1.72036	0.855	0.213	0	CD8 TEM
TRGC2	0	1.61977	0.425	0.053	0	CD8 TEM
GZMA	0	1.5721	0.822	0.21	0	CD8 TEM
LYAR	0	1.47149	0.608	0.168	0	CD8 TEM
CCL4	0	1.41751	0.591	0.145	0	CD8 TEM
KLRG1	0	1.36471	0.455	0.092	0	CD8 TEM
IL32	0	1.29073	0.945	0.646	0	CD8 TEM
DUSP2	0	1.28901	0.494	0.21	0	CD8 TEM
CTSW	0	1.26013	0.752	0.294	0	CD8 TEM
KLRK1	0	1.23772	0.542	0.151	0	CD8 TEM
HCST	0	1.22889	0.928	0.647	0	CD8 TEM
KLRD1	0	1.18475	0.545	0.13	0	CD8 TEM
C12orf75	0	1.16476	0.545	0.179	0	CD8 TEM
ENSG00000235576	0	1.1506	0.41	0.109	0	CD8 TEM
GZMM	0	1.08925	0.649	0.3	0	CD8 TEM
FGFBP2	0	1.04369	0.497	0.145	0	CD8 TEM
CD99	0	1.02339	0.718	0.414	0	CD8 TEM
MYO1F	0	1.00322	0.585	0.242	0	CD8 TEM
CD3D	0	0.980841	0.874	0.613	0	CD8 TEM
S100A4	0	0.9628	0.954	0.729	0	CD8 TEM
GNLY	0	0.916849	0.694	0.37	0	CD8 TEM
FCRL6	0	0.914563	0.291	0.047	0	CD8 TEM
HLA-C	0	0.882229	0.974	0.92	0	CD8 TEM
SH3BGRL3	0	0.87412	0.95	0.818	0	CD8 TEM
HLA-B	0	0.869045	0.978	0.944	0	CD8 TEM
MATK	0	0.776489	0.401	0.128	0	CD8 TEM
B2M	0	0.750962	1	1	0	CD8 TEM
PFN1	0	0.748252	0.969	0.909	0	CD8 TEM
GZMB	0	0.655592	0.481	0.167	0	CD8 TEM
PRF1	0	0.628951	0.441	0.148	0	CD8 TEM
LAG3	0	0.624132	0.166	0.018	0	CD8 TEM
TMSB4X	0	0.500185	1	1	0	CD8 TEM
MT2A	9.22433e-307	1.06282	0.553	0.279	3.37343e-302	CD8 TEM
ZEB2	2.18659e-303	0.869597	0.331	0.102	7.99657e-299	CD8 TEM
S100A6	7.64505e-302	0.526998	0.92	0.79	2.79587e-297	CD8 TEM
HLA-A	1.8306e-286	0.807976	0.847	0.733	6.69467e-282	CD8 TEM
ZNF683	1.29665e-285	0.650699	0.118	0.012	4.74199e-281	CD8 TEM
SRGN	2.86858e-274	0.652691	0.704	0.416	1.04907e-269	CD8 TEM
C1orf21	3.00744e-273	0.603291	0.221	0.05	1.09985e-268	CD8 TEM
PATL2	1.57049e-272	0.806212	0.241	0.063	5.74343e-268	CD8 TEM
HOPX	3.39039e-254	0.583525	0.446	0.177	1.2399e-249	CD8 TEM
CYTOR	1.86264e-252	0.782558	0.289	0.092	6.81187e-248	CD8 TEM
CYBA	4.6888e-249	0.562835	0.903	0.777	1.71474e-244	CD8 TEM
PPP2R5C	2.53048e-245	0.88599	0.6	0.363	9.25421e-241	CD8 TEM
PLEK	6.91187e-243	0.727098	0.3	0.099	2.52774e-238	CD8 TEM
CFL1	5.0124e-234	0.586576	0.913	0.846	1.83309e-229	CD8 TEM
ITGB2	2.63442e-231	0.740052	0.669	0.446	9.63434e-227	CD8 TEM
ACTB	1.94196e-226	0.590092	0.989	0.974	7.10195e-222	CD8 TEM
MYL6	2.59727e-215	0.569784	0.881	0.778	9.49849e-211	CD8 TEM
TRAC	2.49857e-213	0.68637	0.825	0.622	9.13752e-209	CD8 TEM
ID2	1.64389e-212	0.771981	0.57	0.324	6.01189e-208	CD8 TEM
CALM1	1.15235e-208	0.614921	0.846	0.735	4.21425e-204	CD8 TEM
A2M-AS1	2.60233e-207	0.548167	0.152	0.032	9.51698e-203	CD8 TEM
EFHD2	3.12615e-204	0.690577	0.366	0.154	1.14327e-199	CD8 TEM
CCL4L2	8.19818e-203	0.730507	0.144	0.029	2.99816e-198	CD8 TEM
TIGIT	7.92682e-198	0.57736	0.18	0.046	2.89892e-193	CD8 TEM
APMAP	6.16109e-197	0.642892	0.326	0.131	2.25317e-192	CD8 TEM
S1PR5	1.25667e-196	0.527436	0.189	0.049	4.59577e-192	CD8 TEM
APOBEC3G	2.50125e-186	0.7253	0.341	0.149	9.14734e-182	CD8 TEM
FLNA	1.80809e-179	0.772038	0.416	0.216	6.61236e-175	CD8 TEM
MYL12A	2.91528e-177	0.539552	0.879	0.807	1.06615e-172	CD8 TEM
CD63	1.28471e-176	0.681595	0.445	0.234	4.6983e-172	CD8 TEM
PLAAT4	6.95042e-176	0.667008	0.648	0.473	2.54184e-171	CD8 TEM
ARPC5L	2.31464e-175	0.690185	0.377	0.183	8.46486e-171	CD8 TEM
GUK1	5.26478e-174	0.686435	0.652	0.484	1.92538e-169	CD8 TEM
LGALS1	1.65582e-172	0.777964	0.512	0.29	6.0555e-168	CD8 TEM
S100A10	3.75396e-164	0.579141	0.737	0.568	1.37286e-159	CD8 TEM
CTSC	9.17193e-163	0.686957	0.376	0.187	3.35427e-158	CD8 TEM
SAMD3	6.43179e-158	0.611926	0.255	0.099	2.35217e-153	CD8 TEM
TPST2	1.97271e-157	0.594241	0.28	0.115	7.2144e-153	CD8 TEM
CHST12	8.94701e-157	0.592406	0.322	0.144	3.27201e-152	CD8 TEM
CLIC1	1.64522e-156	0.618097	0.643	0.451	6.01675e-152	CD8 TEM
TRG-AS1	8.08388e-156	0.704938	0.282	0.121	2.95635e-151	CD8 TEM
CD3G	3.36548e-151	0.689599	0.599	0.411	1.23079e-146	CD8 TEM
LITAF	4.70707e-148	0.662795	0.586	0.42	1.72142e-143	CD8 TEM
PAXX	6.69421e-147	0.675378	0.472	0.29	2.44814e-142	CD8 TEM
ARPC2	1.0702e-145	0.52671	0.793	0.692	3.91381e-141	CD8 TEM
UBC	5.31861e-144	0.548742	0.835	0.768	1.94507e-139	CD8 TEM
MIAT	4.17893e-142	0.544317	0.171	0.054	1.52828e-137	CD8 TEM
CD3E	1.48951e-140	0.525237	0.776	0.612	5.4473e-136	CD8 TEM
CD2	4.45453e-134	0.665154	0.572	0.404	1.62907e-129	CD8 TEM
MYL12B	4.16591e-131	0.585709	0.677	0.555	1.52351e-126	CD8 TEM
TRBC2	9.24841e-131	0.634836	0.736	0.598	3.38224e-126	CD8 TEM
PYHIN1	1.79066e-130	0.558799	0.26	0.112	6.54862e-126	CD8 TEM
CLEC2B	2.93579e-129	0.64484	0.428	0.257	1.07365e-124	CD8 TEM
RASSF1	5.29446e-120	0.570751	0.276	0.13	1.93624e-115	CD8 TEM
ITGAL	5.29631e-120	0.592816	0.288	0.141	1.93691e-115	CD8 TEM
SH2D1A	1.23541e-113	0.586471	0.229	0.101	4.51801e-109	CD8 TEM
RUNX3	1.75308e-111	0.54046	0.276	0.134	6.41118e-107	CD8 TEM
RAP1B	1.94816e-109	0.565995	0.561	0.414	7.1246e-105	CD8 TEM
SYNE1	8.41446e-109	0.547033	0.236	0.107	3.07725e-104	CD8 TEM
PTPRC	4.4047e-108	0.504037	0.719	0.616	1.61084e-103	CD8 TEM
TSEN54	5.06475e-107	0.537625	0.255	0.122	1.85223e-102	CD8 TEM
ABHD17A	5.30506e-107	0.535112	0.335	0.183	1.94011e-102	CD8 TEM
PPP1CA	1.86328e-105	0.538897	0.558	0.416	6.81421e-101	CD8 TEM
MYO1G	1.58447e-103	0.5811	0.377	0.227	5.79456e-99	CD8 TEM
ANXA1	3.94114e-102	0.53263	0.6	0.443	1.44131e-97	CD8 TEM
FYN	3.32526e-95	0.54663	0.345	0.203	1.21608e-90	CD8 TEM
PSMB9	1.47595e-88	0.526575	0.568	0.446	5.3977e-84	CD8 TEM
SYNE2	1.57651e-86	0.517069	0.334	0.198	5.76547e-82	CD8 TEM
SLC9A3R1	1.08586e-85	0.53697	0.306	0.177	3.97108e-81	CD8 TEM
YWHAQ	3.26006e-85	0.554123	0.368	0.235	1.19224e-80	CD8 TEM
S100A9	0	7.18154	1	0.108	0	CD14 Mono
S100A8	0	6.88489	0.988	0.065	0	CD14 Mono
LYZ	0	6.54982	1	0.07	0	CD14 Mono
CST3	0	4.5669	0.995	0.066	0	CD14 Mono
ENSG00000257764	0	4.32673	0.824	0.016	0	CD14 Mono
FCN1	0	4.30367	0.981	0.025	0	CD14 Mono
S100A12	0	4.13247	0.878	0.007	0	CD14 Mono
IFI30	0	3.98094	0.974	0.057	0	CD14 Mono
TYROBP	0	3.62795	0.997	0.201	0	CD14 Mono
CSTA	0	3.32963	0.892	0.011	0	CD14 Mono
LST1	0	3.32501	0.983	0.12	0	CD14 Mono
GPX1	0	3.22906	0.977	0.263	0	CD14 Mono
AIF1	0	3.20605	0.958	0.166	0	CD14 Mono
CTSS	0	3.18715	0.986	0.295	0	CD14 Mono
FTL	0	3.166	1	0.963	0	CD14 Mono
NAMPT	0	3.15607	0.895	0.107	0	CD14 Mono
CXCL8	0	3.06862	0.529	0.009	0	CD14 Mono
MNDA	0	3.00322	0.836	0.015	0	CD14 Mono
VCAN	0	2.93214	0.815	0.004	0	CD14 Mono
CD14	0	2.90286	0.77	0.006	0	CD14 Mono
S100A11	0	2.88135	0.981	0.303	0	CD14 Mono
FCER1G	0	2.80529	0.974	0.153	0	CD14 Mono
S100A6	0	2.75111	1	0.803	0	CD14 Mono
TYMP	0	2.72955	0.876	0.09	0	CD14 Mono
LGALS1	0	2.69209	0.974	0.305	0	CD14 Mono
PSAP	0	2.67441	0.951	0.249	0	CD14 Mono
LGALS2	0	2.65725	0.644	0.004	0	CD14 Mono
CFD	0	2.59756	0.792	0.032	0	CD14 Mono
AP1S2	0	2.59354	0.853	0.158	0	CD14 Mono
FTH1	0	2.53685	1	0.956	0	CD14 Mono
GRN	0	2.53495	0.812	0.07	0	CD14 Mono
MS4A6A	0	2.46946	0.747	0.007	0	CD14 Mono
NEAT1	0	2.44071	0.993	0.57	0	CD14 Mono
SAT1	0	2.38292	0.962	0.415	0	CD14 Mono
GABARAP	0	2.33013	0.979	0.57	0	CD14 Mono
SERPINA1	0	2.30717	0.743	0.018	0	CD14 Mono
TSPO	0	2.30569	0.932	0.395	0	CD14 Mono
NPC2	0	2.26197	0.885	0.24	0	CD14 Mono
SPI1	0	2.24735	0.743	0.039	0	CD14 Mono
SRGN	0	2.22279	0.974	0.443	0	CD14 Mono
RGS2	0	2.22227	0.738	0.116	0	CD14 Mono
STXBP2	0	2.20827	0.782	0.142	0	CD14 Mono
ENSG00000267519	0	2.20347	0.756	0.112	0	CD14 Mono
TKT	0	2.19089	0.82	0.198	0	CD14 Mono
CFP	0	2.12872	0.709	0.043	0	CD14 Mono
CSF3R	0	2.07467	0.649	0.005	0	CD14 Mono
FGL2	0	2.07058	0.663	0.018	0	CD14 Mono
CD68	0	2.05505	0.71	0.021	0	CD14 Mono
KLF4	0	2.05331	0.616	0.016	0	CD14 Mono
CLEC7A	0	2.00793	0.653	0.011	0	CD14 Mono
CEBPD	0	1.98654	0.661	0.039	0	CD14 Mono
G0S2	0	1.98184	0.232	0.005	0	CD14 Mono
CYBB	0	1.92982	0.646	0.023	0	CD14 Mono
LGALS3	0	1.89771	0.67	0.05	0	CD14 Mono
FCGRT	0	1.87995	0.728	0.093	0	CD14 Mono
NUP214	0	1.86428	0.628	0.039	0	CD14 Mono
BLVRB	0	1.86197	0.613	0.04	0	CD14 Mono
PYCARD	0	1.86165	0.773	0.168	0	CD14 Mono
RBP7	0	1.8177	0.506	0.003	0	CD14 Mono
HLA-DRA	0	1.79441	0.928	0.194	0	CD14 Mono
RNF130	0	1.78524	0.635	0.048	0	CD14 Mono
TNFSF13B	0	1.7795	0.592	0.024	0	CD14 Mono
NCF2	0	1.68097	0.588	0.016	0	CD14 Mono
BRI3	0	1.67674	0.639	0.064	0	CD14 Mono
PLAUR	0	1.66958	0.506	0.013	0	CD14 Mono
CD36	0	1.65181	0.499	0.003	0	CD14 Mono
MPEG1	0	1.63912	0.534	0.013	0	CD14 Mono
APLP2	0	1.60936	0.625	0.083	0	CD14 Mono
IGSF6	0	1.60206	0.504	0.009	0	CD14 Mono
CD302	0	1.5907	0.522	0.008	0	CD14 Mono
PLBD1	0	1.54753	0.447	0.003	0	CD14 Mono
ASAH1	0	1.51993	0.66	0.13	0	CD14 Mono
GCA	0	1.51616	0.497	0.033	0	CD14 Mono
CPVL	0	1.5017	0.457	0.006	0	CD14 Mono
JAML	0	1.49249	0.59	0.091	0	CD14 Mono
CDA	0	1.4781	0.438	0.005	0	CD14 Mono
MGST1	0	1.4771	0.438	0.001	0	CD14 Mono
SLC7A7	0	1.46749	0.478	0.013	0	CD14 Mono
ASGR1	0	1.46628	0.459	0.003	0	CD14 Mono
CTSZ	0	1.41719	0.532	0.056	0	CD14 Mono
RNASE6	0	1.37025	0.438	0.023	0	CD14 Mono
CLEC12A	0	1.3611	0.429	0.009	0	CD14 Mono
LY96	0	1.3483	0.496	0.049	0	CD14 Mono
PGD	0	1.34637	0.462	0.042	0	CD14 Mono
LY86	0	1.34339	0.524	0.049	0	CD14 Mono
CTSH	0	1.33281	0.536	0.066	0	CD14 Mono
ALDH2	0	1.32353	0.424	0.006	0	CD14 Mono
C19orf38	0	1.31442	0.442	0.014	0	CD14 Mono
ENSG00000262202	0	1.26631	0.419	0.039	0	CD14 Mono
CLEC4A	0	1.26121	0.405	0.006	0	CD14 Mono
TNFAIP2	0	1.25355	0.407	0.004	0	CD14 Mono
FPR1	0	1.24891	0.396	0.002	0	CD14 Mono
PILRA	0	1.23383	0.421	0.012	0	CD14 Mono
MSRB1	0	1.22894	0.421	0.029	0	CD14 Mono
PTPRE	0	1.21748	0.475	0.06	0	CD14 Mono
LILRA5	0	1.21296	0.366	0.007	0	CD14 Mono
DUSP6	0	1.21059	0.403	0.026	0	CD14 Mono
PELATON	0	1.19834	0.386	0.014	0	CD14 Mono
SLC11A1	0	1.19418	0.4	0.016	0	CD14 Mono
HNMT	0	1.19132	0.358	0.003	0	CD14 Mono
RAB32	0	1.17028	0.375	0.005	0	CD14 Mono
KCTD12	0	1.16829	0.363	0.005	0	CD14 Mono
TGFBI	0	1.16502	0.368	0.009	0	CD14 Mono
HCK	0	1.14483	0.393	0.018	0	CD14 Mono
APOBEC3A	0	1.1322	0.272	0.006	0	CD14 Mono
MARCKS	0	1.13058	0.356	0.023	0	CD14 Mono
RAB31	0	1.11899	0.36	0.011	0	CD14 Mono
FCGR2A	0	1.11704	0.363	0.008	0	CD14 Mono
IL1B	0	1.11	0.241	0.002	0	CD14 Mono
TMEM176B	0	1.10238	0.271	0.005	0	CD14 Mono
CYP1B1	0	1.10167	0.264	0.001	0	CD14 Mono
BST1	0	1.09595	0.344	0.004	0	CD14 Mono
ARHGEF40	0	1.05142	0.284	0.005	0	CD14 Mono
CLEC4E	0	1.05079	0.309	0.001	0	CD14 Mono
SMCO4	0	1.03566	0.335	0.013	0	CD14 Mono
LILRB3	0	1.03519	0.332	0.009	0	CD14 Mono
C5AR1	0	1.03469	0.33	0.009	0	CD14 Mono
STX11	0	1.02855	0.377	0.026	0	CD14 Mono
RETN	0	1.02796	0.258	0.003	0	CD14 Mono
TREM1	0	1.02058	0.297	0.002	0	CD14 Mono
ODF3B	0	1.01796	0.342	0.02	0	CD14 Mono
CD300E	0	0.997094	0.304	0.006	0	CD14 Mono
PRAM1	0	0.995153	0.309	0.007	0	CD14 Mono
MS4A7	0	0.987006	0.332	0.017	0	CD14 Mono
LILRB2	0	0.983231	0.332	0.01	0	CD14 Mono
OGFRL1	0	0.979527	0.337	0.017	0	CD14 Mono
CPPED1	0	0.978872	0.333	0.018	0	CD14 Mono
EREG	0	0.976609	0.143	0.001	0	CD14 Mono
KLF10	0	0.976261	0.337	0.031	0	CD14 Mono
MAFB	0	0.957902	0.222	0.008	0	CD14 Mono
LILRA2	0	0.952439	0.297	0.006	0	CD14 Mono
LRRK2	0	0.946079	0.281	0.01	0	CD14 Mono
SGK1	0	0.944076	0.265	0.014	0	CD14 Mono
LRRC25	0	0.929534	0.314	0.01	0	CD14 Mono
TNFSF13	0	0.924408	0.321	0.013	0	CD14 Mono
QPCT	0	0.899219	0.269	0.001	0	CD14 Mono
NRGN	0	0.868975	0.244	0.006	0	CD14 Mono
DPYSL2	0	0.86332	0.284	0.02	0	CD14 Mono
CD93	0	0.849761	0.22	0.002	0	CD14 Mono
FOLR3	0	0.843138	0.192	0	0	CD14 Mono
MIR223HG	0	0.83669	0.239	0.008	0	CD14 Mono
ZNF385A	0	0.836499	0.267	0.006	0	CD14 Mono
CD33	0	0.818518	0.288	0.004	0	CD14 Mono
ZNF467	0	0.806074	0.281	0.015	0	CD14 Mono
DMXL2	0	0.769381	0.236	0.005	0	CD14 Mono
RXRA	0	0.765381	0.246	0.014	0	CD14 Mono
CXCL2	0	0.763714	0.12	0.001	0	CD14 Mono
OSCAR	0	0.744629	0.208	0.003	0	CD14 Mono
RGS18	0	0.742964	0.223	0.007	0	CD14 Mono
NRG1	0	0.739639	0.206	0.001	0	CD14 Mono
LINC00877	0	0.737602	0.222	0.006	0	CD14 Mono
ENSG00000255197	0	0.728572	0.241	0.008	0	CD14 Mono
MCEMP1	0	0.728482	0.211	0	0	CD14 Mono
GAS7	0	0.723985	0.229	0.014	0	CD14 Mono
CSF2RA	0	0.721955	0.229	0.003	0	CD14 Mono
CREB5	0	0.712309	0.215	0.001	0	CD14 Mono
KCNE3	0	0.711595	0.206	0.002	0	CD14 Mono
RNASE2	0	0.708973	0.202	0	0	CD14 Mono
LRP1	0	0.702301	0.223	0.005	0	CD14 Mono
TMEM176A	0	0.693161	0.178	0.003	0	CD14 Mono
GPBAR1	0	0.686148	0.227	0.006	0	CD14 Mono
MGST2	0	0.683969	0.257	0.018	0	CD14 Mono
TLR4	0	0.673757	0.206	0.002	0	CD14 Mono
FCGR1A	0	0.654241	0.202	0.001	0	CD14 Mono
IRAK3	0	0.648805	0.175	0.004	0	CD14 Mono
TIMP2	0	0.642068	0.206	0.004	0	CD14 Mono
LMO2	0	0.64116	0.199	0.006	0	CD14 Mono
SIRPB1	0	0.640023	0.199	0.004	0	CD14 Mono
GASK1B	0	0.632466	0.176	0.001	0	CD14 Mono
CD1D	0	0.624924	0.197	0.003	0	CD14 Mono
PID1	0	0.621543	0.18	0.001	0	CD14 Mono
PLXNB2	0	0.616774	0.175	0.005	0	CD14 Mono
LOC105373780	0	0.611673	0.178	0.002	0	CD14 Mono
HMOX1	0	0.605668	0.211	0.011	0	CD14 Mono
CD300LF	0	0.603838	0.182	0.005	0	CD14 Mono
PTAFR	0	0.596619	0.187	0.003	0	CD14 Mono
PLXDC2	0	0.591377	0.199	0.003	0	CD14 Mono
CCR1	0	0.556468	0.162	0.002	0	CD14 Mono
RBM47	0	0.543922	0.166	0.004	0	CD14 Mono
TLR2	0	0.54112	0.155	0.002	0	CD14 Mono
MTMR11	0	0.538917	0.178	0.003	0	CD14 Mono
ALDH1A1	0	0.531502	0.134	0.001	0	CD14 Mono
LINC00937	0	0.531447	0.152	0.003	0	CD14 Mono
SIRPA	0	0.527905	0.166	0.001	0	CD14 Mono
TMEM170B	0	0.522992	0.157	0.002	0	CD14 Mono
LILRA1	0	0.506357	0.162	0.005	0	CD14 Mono
SLC16A3	5.60814e-307	0.805087	0.311	0.027	2.05095e-302	CD14 Mono
AGTRAP	1.9418e-303	1.35011	0.583	0.099	7.10137e-299	CD14 Mono
RAB3D	7.90471e-303	0.56134	0.169	0.007	2.89083e-298	CD14 Mono
SCO2	3.9882e-302	1.06723	0.363	0.038	1.45852e-297	CD14 Mono
GSTP1	9.08329e-301	2.03415	0.914	0.359	3.32185e-296	CD14 Mono
COTL1	1.33041e-300	2.02605	0.937	0.414	4.86542e-296	CD14 Mono
SLC31A2	7.72946e-299	0.735609	0.253	0.018	2.82674e-294	CD14 Mono
HSBP1	1.84499e-297	1.1762	0.511	0.077	6.74732e-293	CD14 Mono
IER3	1.99253e-297	1.04065	0.319	0.03	7.28689e-293	CD14 Mono
ENSG00000287979	1.47621e-292	1.60657	0.522	0.084	5.39863e-288	CD14 Mono
FOS	1.50518e-289	2.31465	0.99	0.683	5.5046e-285	CD14 Mono
SMARCD3	1.80483e-288	0.543743	0.185	0.009	6.60043e-284	CD14 Mono
OAZ1	1.15377e-287	1.6889	0.991	0.824	4.21944e-283	CD14 Mono
EIF4EBP1	1.60925e-287	1.01128	0.379	0.043	5.8852e-283	CD14 Mono
H3-3A	1.36823e-285	1.74241	0.991	0.808	5.00375e-281	CD14 Mono
S100A4	2.07389e-284	1.9833	1	0.754	7.58441e-280	CD14 Mono
CSF1R	3.46232e-284	0.595258	0.175	0.008	1.2662e-279	CD14 Mono
SLC43A2	9.53246e-283	0.669974	0.241	0.017	3.48612e-278	CD14 Mono
CTSB	6.46953e-265	1.28928	0.536	0.096	2.36597e-260	CD14 Mono
CAPG	7.52819e-265	1.2239	0.483	0.077	2.75314e-260	CD14 Mono
RASSF4	6.37075e-263	0.62803	0.218	0.015	2.32985e-258	CD14 Mono
FGR	4.99919e-262	1.23266	0.525	0.088	1.82825e-257	CD14 Mono
S100P	8.29548e-257	0.517832	0.103	0.003	3.03374e-252	CD14 Mono
CDKN1A	2.2611e-254	0.761561	0.216	0.015	8.26906e-250	CD14 Mono
PAK1	7.27032e-254	0.676838	0.241	0.019	2.65883e-249	CD14 Mono
ATP2B1-AS1	1.33716e-252	1.71514	0.688	0.175	4.89012e-248	CD14 Mono
GAPDH	6.2848e-251	1.71599	0.984	0.801	2.29842e-246	CD14 Mono
TBXAS1	2.35552e-248	0.70276	0.26	0.023	8.61437e-244	CD14 Mono
YBX3	2.43218e-245	1.00498	0.405	0.057	8.89474e-241	CD14 Mono
C4orf48	4.10715e-245	1.39829	0.686	0.17	1.50202e-240	CD14 Mono
ANXA2	1.57366e-243	1.56214	0.731	0.197	5.75504e-239	CD14 Mono
TALDO1	2.16319e-241	1.57046	0.71	0.199	7.91102e-237	CD14 Mono
CRTAP	2.34275e-240	0.93516	0.363	0.047	8.56766e-236	CD14 Mono
HLA-DRB1	9.98175e-240	1.4239	0.602	0.125	3.65043e-235	CD14 Mono
WARS1	1.434e-238	0.771089	0.29	0.03	5.2443e-234	CD14 Mono
CREG1	3.80808e-233	0.728868	0.262	0.025	1.39265e-228	CD14 Mono
NCF1	6.83939e-233	1.74142	0.712	0.199	2.50123e-228	CD14 Mono
IFITM3	9.80899e-232	1.42608	0.412	0.063	3.58725e-227	CD14 Mono
ATP5F1E	1.24615e-225	1.15495	0.997	0.932	4.55729e-221	CD14 Mono
SOD2	3.42628e-222	1.43517	0.532	0.111	1.25303e-217	CD14 Mono
ITGAM	1.5313e-221	0.78742	0.288	0.031	5.60012e-217	CD14 Mono
AP2S1	1.18936e-220	1.42557	0.738	0.225	4.3496e-216	CD14 Mono
ACTB	4.98658e-220	1.18875	1	0.976	1.82364e-215	CD14 Mono
CEBPB	1.24093e-217	1.40961	0.632	0.158	4.53821e-213	CD14 Mono
ADA2	6.06295e-217	0.890617	0.33	0.043	2.21728e-212	CD14 Mono
LGALS9	1.66473e-216	1.0026	0.401	0.063	6.08809e-212	CD14 Mono
GLUL	8.92416e-214	1.0253	0.389	0.06	3.26365e-209	CD14 Mono
CD86	1.35174e-212	0.561265	0.185	0.013	4.94346e-208	CD14 Mono
CTSD	8.07016e-212	1.53795	0.724	0.223	2.95134e-207	CD14 Mono
RAC1	1.49605e-211	1.52409	0.791	0.287	5.47122e-207	CD14 Mono
ATP6V0B	1.88224e-210	1.4539	0.705	0.207	6.88355e-206	CD14 Mono
IFNGR2	4.37971e-210	0.957906	0.361	0.053	1.6017e-205	CD14 Mono
PLSCR1	1.12823e-209	0.829765	0.291	0.035	4.12604e-205	CD14 Mono
MXD1	4.06044e-209	0.720947	0.237	0.023	1.48494e-204	CD14 Mono
RHOB	2.68112e-207	1.0792	0.321	0.043	9.80514e-203	CD14 Mono
LTA4H	2.90731e-207	1.26836	0.574	0.136	1.06323e-202	CD14 Mono
LYN	1.17044e-205	0.887122	0.368	0.054	4.28041e-201	CD14 Mono
CATSPER1	1.43985e-204	0.51171	0.161	0.01	5.26568e-200	CD14 Mono
SDCBP	1.80132e-199	1.33042	0.576	0.141	6.58761e-195	CD14 Mono
RNASEK	1.26266e-197	1.52735	0.923	0.569	4.61766e-193	CD14 Mono
MARCHF1	3.07763e-196	0.897863	0.353	0.052	1.12552e-191	CD14 Mono
CNPY3	4.15188e-195	1.30188	0.656	0.185	1.51838e-190	CD14 Mono
ROGDI	4.41464e-195	0.704595	0.234	0.024	1.61448e-190	CD14 Mono
SNX10	1.10921e-192	0.925763	0.361	0.056	4.05649e-188	CD14 Mono
ZEB2	1.13298e-191	1.06249	0.558	0.123	4.14341e-187	CD14 Mono
QKI	2.223e-191	0.783982	0.281	0.035	8.12974e-187	CD14 Mono
COX1	7.40475e-190	0.895994	1	0.996	2.70799e-185	CD14 Mono
MEGF9	4.37495e-188	0.666856	0.209	0.02	1.59996e-183	CD14 Mono
CYBA	8.70603e-186	1.29734	0.979	0.79	3.18388e-181	CD14 Mono
TMEM167A	1.7973e-185	1.10621	0.457	0.093	6.57292e-181	CD14 Mono
ATP6V1B2	1.05546e-184	0.791156	0.284	0.037	3.85992e-180	CD14 Mono
BLVRA	2.60707e-184	0.786223	0.333	0.05	9.53433e-180	CD14 Mono
ALOX5	3.95127e-184	0.644608	0.239	0.026	1.44502e-179	CD14 Mono
EGR1	5.72882e-184	0.805309	0.236	0.026	2.09509e-179	CD14 Mono
UBE2D1	1.36097e-182	0.864133	0.339	0.052	4.97721e-178	CD14 Mono
VSIR	1.4324e-181	1.40963	0.731	0.263	5.23843e-177	CD14 Mono
GRINA	9.91619e-181	0.826535	0.305	0.044	3.62645e-176	CD14 Mono
FKBP1A	1.05796e-180	1.43282	0.768	0.301	3.86905e-176	CD14 Mono
GLIPR1	3.26585e-180	1.21126	0.572	0.147	1.19435e-175	CD14 Mono
VIM	7.97991e-178	1.5098	0.946	0.719	2.91833e-173	CD14 Mono
S100A10	9.58529e-177	1.56404	0.918	0.583	3.50544e-172	CD14 Mono
TIMP1	2.95085e-176	1.40362	0.634	0.193	1.07916e-171	CD14 Mono
MCL1	2.75969e-175	1.47463	0.698	0.24	1.00925e-170	CD14 Mono
ATP5MJ	4.8779e-174	1.42485	0.913	0.549	1.7839e-169	CD14 Mono
SULT1A1	1.41752e-172	0.684729	0.246	0.03	5.18401e-168	CD14 Mono
PHACTR1	6.36339e-172	0.672335	0.246	0.029	2.32716e-167	CD14 Mono
CCDC88A	9.4017e-171	0.615782	0.227	0.026	3.4383e-166	CD14 Mono
MPP1	1.01472e-168	0.53182	0.195	0.019	3.71094e-164	CD14 Mono
CD74	1.42574e-168	0.983207	0.955	0.587	5.21408e-164	CD14 Mono
NCF4	2.98875e-167	0.718535	0.257	0.033	1.09302e-162	CD14 Mono
LACTB	5.43754e-167	0.614452	0.253	0.032	1.98856e-162	CD14 Mono
ENSG00000276216	1.31173e-163	0.990586	0.349	0.061	4.79711e-159	CD14 Mono
GNS	2.66465e-163	0.529082	0.182	0.017	9.74489e-159	CD14 Mono
CARS2	5.70816e-163	0.773193	0.286	0.042	2.08753e-158	CD14 Mono
SH3BGRL3	1.78772e-162	1.15493	0.979	0.833	6.53789e-158	CD14 Mono
SERF2	6.37399e-162	0.947779	0.993	0.917	2.33103e-157	CD14 Mono
TMSB4X	3.97272e-161	0.663908	1	1	1.45286e-156	CD14 Mono
RAB11FIP1	1.27849e-160	0.857133	0.354	0.063	4.67556e-156	CD14 Mono
RASSF2	3.75862e-160	0.558591	0.194	0.02	1.37457e-155	CD14 Mono
HLA-DMA	1.34412e-158	1.05958	0.501	0.119	4.9156e-154	CD14 Mono
TET2	1.29024e-157	0.520744	0.188	0.019	4.71855e-153	CD14 Mono
ANXA5	3.03137e-157	1.10383	0.508	0.131	1.1086e-152	CD14 Mono
SCPEP1	6.08002e-156	0.87156	0.34	0.061	2.22352e-151	CD14 Mono
HLA-DMB	9.68113e-156	0.83499	0.429	0.089	3.54049e-151	CD14 Mono
NAGK	4.41083e-155	0.812592	0.333	0.058	1.61308e-150	CD14 Mono
DUSP1	1.66011e-153	1.44453	0.927	0.553	6.07117e-149	CD14 Mono
C1orf162	9.36092e-153	1.313	0.763	0.312	3.42338e-148	CD14 Mono
ATP6V0C	9.46803e-153	1.26782	0.78	0.337	3.46255e-148	CD14 Mono
NINJ1	2.41603e-152	0.916497	0.408	0.087	8.83568e-148	CD14 Mono
LYST	8.68248e-152	0.925928	0.41	0.086	3.17527e-147	CD14 Mono
TRAPPC5	8.53407e-151	1.30786	0.743	0.3	3.12099e-146	CD14 Mono
IFNGR1	9.89024e-150	0.729885	0.302	0.049	3.61696e-145	CD14 Mono
FOSB	1.97297e-149	1.48041	0.832	0.413	7.21534e-145	CD14 Mono
TNFRSF1B	2.14598e-149	0.941826	0.445	0.102	7.84805e-145	CD14 Mono
ITGAX	2.6772e-149	0.603342	0.192	0.021	9.7908e-145	CD14 Mono
TMSB10	1.01868e-148	0.614288	1	1	3.72541e-144	CD14 Mono
MBOAT7	2.31051e-148	0.660866	0.241	0.033	8.44977e-144	CD14 Mono
SOX4	2.99965e-148	0.531445	0.182	0.019	1.097e-143	CD14 Mono
ATP6V0D1	7.883e-148	1.00789	0.419	0.094	2.88289e-143	CD14 Mono
ARPC1B	1.2679e-147	1.27881	0.887	0.581	4.63685e-143	CD14 Mono
PECAM1	2.98164e-147	0.734341	0.281	0.044	1.09042e-142	CD14 Mono
TPP1	2.41151e-144	0.8688	0.384	0.08	8.81913e-140	CD14 Mono
NDUFB1	2.83171e-144	1.25846	0.834	0.404	1.03558e-139	CD14 Mono
SCIMP	2.5966e-143	0.559909	0.192	0.022	9.49602e-139	CD14 Mono
PGLS	9.30588e-143	1.1697	0.656	0.232	3.40325e-138	CD14 Mono
MEF2C	9.78921e-143	0.79912	0.393	0.08	3.58001e-138	CD14 Mono
NUDT16	1.13976e-140	0.667132	0.232	0.032	4.16822e-136	CD14 Mono
ELOB	1.82228e-140	1.13428	0.914	0.595	6.66425e-136	CD14 Mono
MFSD1	2.16308e-140	0.731181	0.257	0.039	7.9106e-136	CD14 Mono
GLRX	1.26418e-139	1.22018	0.628	0.217	4.62324e-135	CD14 Mono
HACD4	1.7997e-139	0.935038	0.389	0.085	6.58169e-135	CD14 Mono
FBXL5	2.19866e-138	0.900824	0.368	0.077	8.04071e-134	CD14 Mono
CASP1	6.50428e-138	1.12805	0.627	0.211	2.37868e-133	CD14 Mono
HRH2	8.36952e-138	0.596126	0.204	0.026	3.06082e-133	CD14 Mono
THEMIS2	1.07355e-137	0.809386	0.333	0.064	3.92609e-133	CD14 Mono
SERPINB1	1.19074e-136	1.12816	0.609	0.204	4.35465e-132	CD14 Mono
ZYX	3.0989e-136	0.891654	0.454	0.113	1.1333e-131	CD14 Mono
ZFAND5	6.42011e-136	0.970974	0.449	0.112	2.3479e-131	CD14 Mono
CALHM6	1.18386e-135	0.881527	0.4	0.088	4.32951e-131	CD14 Mono
TESC	8.30931e-133	0.565399	0.22	0.03	3.0388e-128	CD14 Mono
CHP1	1.29662e-132	0.771738	0.281	0.048	4.74188e-128	CD14 Mono
VMP1	1.84737e-132	1.04524	0.492	0.137	6.75602e-128	CD14 Mono
DENND10	2.38191e-131	0.861755	0.33	0.065	8.71088e-127	CD14 Mono
RTN3	3.33194e-131	0.860499	0.384	0.086	1.21853e-126	CD14 Mono
PRELID1	1.27201e-129	1.2435	0.775	0.375	4.65187e-125	CD14 Mono
LYL1	1.65366e-129	0.654972	0.269	0.045	6.04759e-125	CD14 Mono
JUND	1.95159e-129	1.12428	0.654	0.236	7.13715e-125	CD14 Mono
RAB5IF	1.05691e-128	1.06574	0.574	0.187	3.86523e-124	CD14 Mono
LILRB1	1.18601e-128	0.595167	0.243	0.037	4.33737e-124	CD14 Mono
ARPC3	1.76354e-128	1.11127	0.909	0.663	6.44946e-124	CD14 Mono
GSTO1	1.10392e-127	1.01727	0.553	0.174	4.03713e-123	CD14 Mono
CD83	2.25236e-127	0.718286	0.257	0.042	8.23709e-123	CD14 Mono
SYK	3.86659e-127	0.541249	0.202	0.027	1.41405e-122	CD14 Mono
HLA-DRB5	1.23034e-125	0.769362	0.152	0.016	4.49948e-121	CD14 Mono
SEC11A	2.9182e-125	1.1662	0.682	0.274	1.06721e-120	CD14 Mono
ATOX1	1.7671e-124	0.889167	0.414	0.102	6.46244e-120	CD14 Mono
ABHD5	5.62265e-124	0.7201	0.223	0.033	2.05626e-119	CD14 Mono
CLTA	2.50809e-123	0.948706	0.485	0.139	9.17232e-119	CD14 Mono
C9orf72	7.03591e-123	0.536152	0.208	0.029	2.5731e-118	CD14 Mono
SKAP2	1.06311e-121	0.747587	0.276	0.05	3.88789e-117	CD14 Mono
IQGAP1	6.23826e-120	1.06583	0.579	0.195	2.28139e-115	CD14 Mono
ATP5MC2	1.20147e-119	0.930804	0.946	0.758	4.39389e-115	CD14 Mono
NR4A1	1.24774e-118	0.511846	0.19	0.025	4.56309e-114	CD14 Mono
CALM2	1.96194e-117	1.22302	0.832	0.496	7.17503e-113	CD14 Mono
FOSL2	2.29234e-117	0.561558	0.211	0.031	8.3833e-113	CD14 Mono
CCL3	1.38696e-116	1.25034	0.361	0.084	5.07223e-112	CD14 Mono
LAMTOR4	2.93269e-116	1.09147	0.857	0.5	1.07251e-111	CD14 Mono
GNG5	9.85162e-116	1.11751	0.668	0.275	3.60283e-111	CD14 Mono
NOP10	1.1744e-115	1.14112	0.627	0.243	4.29489e-111	CD14 Mono
NFKBIZ	1.66131e-115	0.913749	0.414	0.108	6.07556e-111	CD14 Mono
LAMP2	1.85367e-115	0.611605	0.25	0.043	6.77904e-111	CD14 Mono
ZFP36	1.29541e-114	1.18555	0.818	0.462	4.73745e-110	CD14 Mono
VNN2	1.24162e-113	0.663323	0.208	0.031	4.54071e-109	CD14 Mono
NAIP	4.42881e-113	0.569271	0.215	0.033	1.61966e-108	CD14 Mono
UNC93B1	9.55373e-113	0.573787	0.218	0.034	3.49389e-108	CD14 Mono
PRDX3	9.92503e-113	0.685361	0.271	0.051	3.62968e-108	CD14 Mono
BID	2.29095e-110	0.783584	0.358	0.086	8.37824e-106	CD14 Mono
PICALM	5.85648e-110	0.620768	0.237	0.041	2.14177e-105	CD14 Mono
MACROH2A1	9.5539e-110	1.03263	0.543	0.191	3.49396e-105	CD14 Mono
CCNY	5.09876e-109	0.606854	0.225	0.038	1.86467e-104	CD14 Mono
VMA21	9.4243e-109	0.747299	0.351	0.083	3.44656e-104	CD14 Mono
RHOG	1.37663e-108	1.02398	0.635	0.253	5.03446e-104	CD14 Mono
GPCPD1	2.49133e-107	0.636769	0.267	0.051	9.11105e-103	CD14 Mono
IL17RA	1.22847e-106	0.688316	0.265	0.052	4.49264e-102	CD14 Mono
HEXB	1.26963e-106	0.687613	0.316	0.07	4.64315e-102	CD14 Mono
RPS24	1.33646e-105	0.530891	0.998	0.996	4.88757e-101	CD14 Mono
RHOA	3.28868e-103	1.05134	0.805	0.457	1.2027e-98	CD14 Mono
DPYD	9.30106e-102	0.598421	0.23	0.041	3.40149e-97	CD14 Mono
CCL3L1	2.00303e-101	0.82005	0.145	0.018	7.32528e-97	CD14 Mono
GNAI2	2.65712e-101	0.99354	0.581	0.224	9.71734e-97	CD14 Mono
PPT1	5.89207e-101	0.8388	0.41	0.118	2.15479e-96	CD14 Mono
ND1	7.82524e-101	0.701558	0.995	0.968	2.86177e-96	CD14 Mono
NFKBIA	1.39444e-100	1.36108	0.757	0.41	5.09961e-96	CD14 Mono
ARRB2	1.55243e-100	0.897122	0.578	0.214	5.67739e-96	CD14 Mono
RILPL2	6.77926e-100	0.805338	0.384	0.104	2.47924e-95	CD14 Mono
VAMP8	8.01365e-100	0.992358	0.75	0.388	2.93067e-95	CD14 Mono
EVI2B	1.16794e-98	1.09301	0.742	0.37	4.27126e-94	CD14 Mono
PLEKHO1	5.14974e-98	0.696202	0.307	0.071	1.88331e-93	CD14 Mono
CAPNS1	1.53961e-96	0.796932	0.426	0.126	5.63052e-92	CD14 Mono
NCOA4	3.06467e-96	0.699582	0.319	0.077	1.12078e-91	CD14 Mono
EFHD2	5.09429e-96	0.709128	0.534	0.174	1.86303e-91	CD14 Mono
GLIPR2	5.66007e-96	0.802423	0.482	0.155	2.06994e-91	CD14 Mono
CKLF	9.30059e-95	0.966917	0.644	0.269	3.40132e-90	CD14 Mono
GNG10	1.58694e-94	0.850531	0.415	0.126	5.80361e-90	CD14 Mono
TXNDC17	4.24405e-93	0.678159	0.34	0.087	1.55209e-88	CD14 Mono
TRMT1	6.79127e-93	0.756215	0.326	0.082	2.48363e-88	CD14 Mono
BNIP3L	2.25372e-92	0.814111	0.393	0.115	8.24208e-88	CD14 Mono
TMEM205	8.16462e-92	0.65154	0.29	0.068	2.98588e-87	CD14 Mono
IRS2	2.40139e-90	0.64028	0.246	0.051	8.78212e-86	CD14 Mono
EHBP1L1	2.79511e-90	0.540308	0.216	0.04	1.0222e-85	CD14 Mono
GPX4	5.33851e-90	0.957697	0.818	0.521	1.95235e-85	CD14 Mono
ANKRD28	7.4525e-90	0.538176	0.216	0.04	2.72545e-85	CD14 Mono
BLOC1S1	6.73145e-89	0.91159	0.71	0.336	2.46176e-84	CD14 Mono
ZFP36L1	8.89409e-89	1.01964	0.627	0.269	3.25266e-84	CD14 Mono
HLA-DPB1	1.03938e-88	1.02901	0.707	0.323	3.80112e-84	CD14 Mono
SPG21	3.31276e-88	0.756696	0.403	0.123	1.21151e-83	CD14 Mono
UBE2R2	1.40678e-87	0.62871	0.288	0.068	5.14472e-83	CD14 Mono
METTL9	2.49835e-87	0.956217	0.548	0.219	9.1367e-83	CD14 Mono
COMT	6.0593e-86	0.642076	0.347	0.095	2.21595e-81	CD14 Mono
COX3	8.03858e-86	0.517818	0.998	0.993	2.93979e-81	CD14 Mono
IER5	1.15694e-85	0.657631	0.239	0.05	4.23106e-81	CD14 Mono
ANXA1	3.93961e-85	1.01004	0.808	0.456	1.44075e-80	CD14 Mono
NOTCH2	5.64354e-85	0.593697	0.206	0.039	2.0639e-80	CD14 Mono
EVI2A	2.69829e-84	0.886517	0.551	0.218	9.86792e-80	CD14 Mono
LAMTOR1	4.31012e-84	0.947596	0.651	0.31	1.57625e-79	CD14 Mono
LAMTOR2	7.03855e-84	0.815208	0.471	0.166	2.57407e-79	CD14 Mono
C20orf27	1.05723e-83	0.666671	0.325	0.088	3.86641e-79	CD14 Mono
SERP1	5.6745e-83	0.916672	0.845	0.562	2.07522e-78	CD14 Mono
CMIP	8.37267e-83	0.585999	0.218	0.044	3.06197e-78	CD14 Mono
ATG3	1.14561e-82	0.736453	0.358	0.104	4.18963e-78	CD14 Mono
CDC42EP3	2.67875e-82	0.744754	0.33	0.091	9.79644e-78	CD14 Mono
CSTB	3.42305e-82	0.911071	0.695	0.355	1.25185e-77	CD14 Mono
ATP6V1F	5.71006e-82	0.923395	0.628	0.297	2.08823e-77	CD14 Mono
CD4	1.45997e-81	0.685004	0.318	0.085	5.33925e-77	CD14 Mono
AOAH	7.70164e-81	0.520197	0.246	0.054	2.81657e-76	CD14 Mono
POLR2L	8.16865e-81	0.892059	0.782	0.453	2.98736e-76	CD14 Mono
HLA-DPA1	1.28358e-80	1.00786	0.628	0.271	4.69418e-76	CD14 Mono
AGPAT2	1.60745e-80	0.514529	0.227	0.048	5.87861e-76	CD14 Mono
COX6B1	3.01181e-80	0.8393	0.883	0.643	1.10145e-75	CD14 Mono
PFDN5	1.53016e-79	0.538801	0.991	0.949	5.59596e-75	CD14 Mono
LCP1	1.77441e-79	0.894252	0.618	0.272	6.48919e-75	CD14 Mono
TNFSF10	4.38982e-79	0.777474	0.332	0.096	1.6054e-74	CD14 Mono
ENSG00000285646	7.46397e-79	0.677233	0.246	0.057	2.72965e-74	CD14 Mono
CD63	9.43864e-79	0.811372	0.606	0.255	3.45181e-74	CD14 Mono
MYL6	7.60551e-78	0.739391	0.937	0.788	2.78141e-73	CD14 Mono
TNFRSF1A	9.69418e-78	0.51587	0.208	0.042	3.54526e-73	CD14 Mono
STMP1	1.27114e-77	0.806495	0.524	0.207	4.64869e-73	CD14 Mono
COX8A	2.30995e-77	0.873707	0.787	0.482	8.4477e-73	CD14 Mono
EIF4E2	2.51082e-77	0.596026	0.314	0.086	9.18232e-73	CD14 Mono
TXN	3.28794e-77	0.860846	0.574	0.249	1.20243e-72	CD14 Mono
NAPRT	7.89818e-77	0.652996	0.3	0.081	2.88844e-72	CD14 Mono
ATP6V0E1	2.08192e-76	0.911052	0.773	0.458	7.6138e-72	CD14 Mono
AHNAK	4.19942e-76	0.775376	0.525	0.204	1.53577e-71	CD14 Mono
LAP3	4.55348e-76	0.625959	0.241	0.056	1.66525e-71	CD14 Mono
ARPC5	7.30955e-75	0.868568	0.688	0.354	2.67318e-70	CD14 Mono
FAM120A	1.19063e-74	0.608996	0.255	0.062	4.35426e-70	CD14 Mono
POLE4	1.37222e-74	0.842501	0.51	0.205	5.01833e-70	CD14 Mono
GABARAPL1	4.35888e-74	0.548824	0.267	0.066	1.59409e-69	CD14 Mono
DYNLL1	3.16195e-73	0.842128	0.548	0.231	1.15636e-68	CD14 Mono
TIMM8B	7.72703e-73	0.636088	0.356	0.11	2.82585e-68	CD14 Mono
MYADM	1.49808e-71	0.778332	0.363	0.118	5.47864e-67	CD14 Mono
CLIC1	2.18277e-70	0.784719	0.791	0.47	7.98262e-66	CD14 Mono
COX5B	2.80388e-70	0.794868	0.841	0.549	1.02541e-65	CD14 Mono
MAPKAPK3	3.78434e-70	0.548112	0.272	0.071	1.38397e-65	CD14 Mono
PLEK	6.68204e-69	0.586078	0.38	0.121	2.44369e-64	CD14 Mono
POU2F2	7.35575e-69	0.707418	0.396	0.136	2.69007e-64	CD14 Mono
SNX3	7.51761e-69	0.838951	0.7	0.375	2.74927e-64	CD14 Mono
LSM6	2.29883e-68	0.718927	0.401	0.142	8.40704e-64	CD14 Mono
LAPTM4A	2.58743e-68	0.720719	0.394	0.139	9.46248e-64	CD14 Mono
LAT2	2.6017e-68	0.548137	0.258	0.066	9.51469e-64	CD14 Mono
MAN2B1	2.90389e-67	0.675141	0.363	0.122	1.06198e-62	CD14 Mono
BRK1	5.93038e-67	0.785912	0.7	0.382	2.1688e-62	CD14 Mono
HLA-DQB1	9.28177e-67	0.671179	0.307	0.089	3.39444e-62	CD14 Mono
OAZ2	3.54425e-66	0.617026	0.318	0.096	1.29617e-61	CD14 Mono
REEP5	7.29694e-66	0.677575	0.436	0.163	2.66856e-61	CD14 Mono
YWHAE	8.26768e-66	0.655782	0.356	0.118	3.02357e-61	CD14 Mono
IER2	1.26559e-64	0.898113	0.792	0.518	4.62837e-60	CD14 Mono
SAT2	4.06684e-64	0.688215	0.4	0.145	1.48728e-59	CD14 Mono
HOTAIRM1	5.70133e-64	0.539756	0.257	0.069	2.08503e-59	CD14 Mono
ENY2	8.68744e-64	0.712973	0.529	0.226	3.17708e-59	CD14 Mono
RBX1	2.48967e-63	0.767266	0.583	0.277	9.10498e-59	CD14 Mono
MOB1A	4.29544e-63	0.668209	0.38	0.134	1.57089e-58	CD14 Mono
PKM	1.23969e-62	0.810528	0.649	0.346	4.53367e-58	CD14 Mono
RTN4	1.91815e-62	0.690253	0.51	0.217	7.01487e-58	CD14 Mono
HSD17B11	6.18502e-62	0.769169	0.543	0.246	2.26192e-57	CD14 Mono
ITGB2	6.82484e-62	0.752349	0.773	0.47	2.49591e-57	CD14 Mono
ACTR2	1.38791e-61	0.791407	0.562	0.265	5.07573e-57	CD14 Mono
HEBP2	1.7052e-61	0.674613	0.361	0.126	6.23608e-57	CD14 Mono
EMP3	8.90684e-61	0.823499	0.848	0.631	3.25732e-56	CD14 Mono
PARVG	1.19282e-60	0.608477	0.309	0.097	4.36225e-56	CD14 Mono
GRK2	1.85816e-60	0.553193	0.283	0.084	6.79548e-56	CD14 Mono
BCL2A1	2.7578e-59	0.643493	0.271	0.081	1.00856e-54	CD14 Mono
RNH1	2.77974e-59	0.723317	0.518	0.237	1.01658e-54	CD14 Mono
UQCR11	2.89081e-59	0.672152	0.901	0.688	1.0572e-54	CD14 Mono
RNF149	3.10145e-59	0.669072	0.368	0.132	1.13423e-54	CD14 Mono
CMTM6	6.25496e-59	0.657362	0.391	0.144	2.2875e-54	CD14 Mono
EIF4A1	1.13054e-58	0.74232	0.81	0.564	4.13451e-54	CD14 Mono
MIDN	1.65217e-58	0.565126	0.312	0.1	6.04216e-54	CD14 Mono
STX10	1.94088e-58	0.593119	0.363	0.128	7.09799e-54	CD14 Mono
TPI1	4.4913e-58	0.75556	0.686	0.395	1.64251e-53	CD14 Mono
ATG16L2	8.52621e-57	0.545074	0.237	0.066	3.11812e-52	CD14 Mono
NUMB	9.69912e-57	0.502771	0.22	0.058	3.54706e-52	CD14 Mono
PCBP1	1.39032e-56	0.768414	0.677	0.388	5.08452e-52	CD14 Mono
SUPT4H1	1.4773e-56	0.676326	0.473	0.201	5.40265e-52	CD14 Mono
ITM2B	3.02749e-56	0.736668	0.92	0.748	1.10718e-51	CD14 Mono
SLIRP	3.35198e-56	0.651029	0.422	0.168	1.22585e-51	CD14 Mono
SFT2D1	3.62559e-55	0.569651	0.333	0.116	1.32591e-50	CD14 Mono
TMBIM4	5.56031e-55	0.748272	0.541	0.262	2.03346e-50	CD14 Mono
SAMHD1	1.05198e-54	0.755036	0.503	0.233	3.84721e-50	CD14 Mono
UQCRQ	3.32781e-54	0.749815	0.679	0.398	1.21701e-49	CD14 Mono
MTPN	3.82188e-54	0.646264	0.414	0.164	1.3977e-49	CD14 Mono
KLF6	4.51822e-54	0.752035	0.806	0.554	1.65236e-49	CD14 Mono
CAST	5.07774e-54	0.666879	0.55	0.258	1.85698e-49	CD14 Mono
ZNF106	1.0125e-53	0.57337	0.264	0.081	3.7028e-49	CD14 Mono
IFI27L2	2.75678e-53	0.656929	0.455	0.192	1.00818e-48	CD14 Mono
TMEM107	6.86414e-53	0.728703	0.272	0.088	2.51028e-48	CD14 Mono
PLD3	1.06181e-52	0.52921	0.279	0.09	3.88313e-48	CD14 Mono
IRF2BP2	1.73098e-52	0.623957	0.372	0.141	6.33037e-48	CD14 Mono
ATP5ME	1.86082e-52	0.697849	0.791	0.537	6.80519e-48	CD14 Mono
PGAM1	4.56559e-52	0.673257	0.471	0.211	1.66968e-47	CD14 Mono
ENSG00000273338	1.70177e-51	0.813804	0.328	0.122	6.22354e-47	CD14 Mono
CAPZA2	1.70627e-51	0.653514	0.4	0.162	6.23998e-47	CD14 Mono
CIAO2A	6.46339e-51	0.535656	0.319	0.113	2.36373e-46	CD14 Mono
TMEM154	1.8238e-50	0.570515	0.25	0.077	6.66981e-46	CD14 Mono
MGAT1	2.00166e-50	0.598116	0.309	0.11	7.32026e-46	CD14 Mono
TMEM219	8.617e-50	0.696073	0.527	0.261	3.15132e-45	CD14 Mono
RNF181	9.46361e-50	0.618822	0.41	0.17	3.46094e-45	CD14 Mono
H2AJ	4.22974e-49	0.568032	0.346	0.13	1.54686e-44	CD14 Mono
CANX	1.23047e-48	0.624528	0.366	0.146	4.49995e-44	CD14 Mono
PLP2	2.17745e-47	0.665823	0.63	0.346	7.96315e-43	CD14 Mono
DAZAP2	2.50875e-47	0.702383	0.663	0.396	9.17476e-43	CD14 Mono
UQCR10	8.44928e-47	0.622013	0.7	0.422	3.08998e-42	CD14 Mono
ACAP2	1.91584e-46	0.562129	0.347	0.135	7.00643e-42	CD14 Mono
JPT1	1.94596e-46	0.570261	0.354	0.139	7.11655e-42	CD14 Mono
NDUFS7	7.00199e-46	0.605287	0.504	0.245	2.5607e-41	CD14 Mono
ATP5MF	2.56916e-45	0.635233	0.684	0.41	9.39566e-41	CD14 Mono
ATP5MG	3.08752e-45	0.516108	0.941	0.842	1.12914e-40	CD14 Mono
CD55	1.13802e-44	0.58833	0.351	0.142	4.16187e-40	CD14 Mono
MT2A	1.18398e-44	0.805106	0.571	0.31	4.32994e-40	CD14 Mono
SH3BGRL	1.41806e-44	0.644396	0.599	0.33	5.18599e-40	CD14 Mono
ARF5	2.12054e-44	0.606177	0.459	0.216	7.75503e-40	CD14 Mono
UQCRC1	3.06313e-44	0.51695	0.309	0.116	1.12022e-39	CD14 Mono
STK17B	3.40666e-44	0.700461	0.522	0.266	1.24585e-39	CD14 Mono
TIMM13	1.42737e-43	0.594676	0.386	0.167	5.22005e-39	CD14 Mono
ARPC2	1.54419e-43	0.513495	0.888	0.702	5.64725e-39	CD14 Mono
POMP	2.2569e-43	0.615135	0.534	0.272	8.25371e-39	CD14 Mono
NR4A2	2.57571e-43	0.579252	0.414	0.181	9.41964e-39	CD14 Mono
CAPZA1	7.0277e-43	0.596465	0.431	0.194	2.5701e-38	CD14 Mono
TUBA1A	7.44227e-43	0.800833	0.606	0.36	2.72171e-38	CD14 Mono
SSR3	1.21244e-42	0.583166	0.366	0.155	4.434e-38	CD14 Mono
DUSP23	1.67602e-42	0.510391	0.258	0.089	6.12936e-38	CD14 Mono
UQCRH	2.33046e-42	0.609372	0.789	0.571	8.52272e-38	CD14 Mono
GMFG	7.14631e-42	0.601022	0.846	0.673	2.61348e-37	CD14 Mono
COX5A	1.04185e-41	0.598757	0.548	0.299	3.81016e-37	CD14 Mono
COX7B	1.97254e-41	0.633272	0.651	0.396	7.21379e-37	CD14 Mono
MRPL23	3.03204e-41	0.634258	0.487	0.245	1.10885e-36	CD14 Mono
CHMP4B	4.49574e-41	0.525814	0.37	0.158	1.64414e-36	CD14 Mono
PSMB3	4.6021e-41	0.639052	0.51	0.27	1.68303e-36	CD14 Mono
SEC61B	5.20854e-41	0.569501	0.66	0.385	1.90482e-36	CD14 Mono
PTPN6	1.61784e-40	0.541215	0.428	0.197	5.91661e-36	CD14 Mono
NDUFA11	2.98844e-40	0.625738	0.684	0.432	1.0929e-35	CD14 Mono
CD44	2.85021e-39	0.581449	0.74	0.511	1.04235e-34	CD14 Mono
ZNHIT1	5.89432e-39	0.588635	0.442	0.216	2.15561e-34	CD14 Mono
MRPL33	6.2618e-39	0.593472	0.496	0.251	2.29e-34	CD14 Mono
LSP1	8.06277e-39	0.612133	0.75	0.528	2.94864e-34	CD14 Mono
LRRFIP1	8.10299e-39	0.610659	0.625	0.365	2.96334e-34	CD14 Mono
DBI	8.3176e-39	0.557247	0.632	0.375	3.04183e-34	CD14 Mono
MAP3K1	1.09677e-38	0.525935	0.211	0.07	4.011e-34	CD14 Mono
IFI6	1.90299e-38	0.721313	0.304	0.125	6.95944e-34	CD14 Mono
SUMO2	3.91885e-38	0.611914	0.798	0.609	1.43316e-33	CD14 Mono
ATP6AP2	4.45879e-38	0.563786	0.431	0.208	1.63063e-33	CD14 Mono
WDR83OS	1.58865e-37	0.584282	0.567	0.316	5.80987e-33	CD14 Mono
FAM200B	1.96617e-37	0.508675	0.323	0.134	7.19049e-33	CD14 Mono
SLC25A5	5.30002e-37	0.6073	0.621	0.384	1.93827e-32	CD14 Mono
SLC25A6	2.75449e-36	0.507686	0.901	0.818	1.00735e-31	CD14 Mono
UBL5	7.09215e-36	0.555774	0.789	0.578	2.59367e-31	CD14 Mono
MSN	3.05656e-35	0.501157	0.497	0.258	1.11781e-30	CD14 Mono
VAMP5	3.9129e-35	0.637231	0.433	0.222	1.43099e-30	CD14 Mono
CHMP2A	4.38638e-35	0.553571	0.407	0.197	1.60414e-30	CD14 Mono
NDUFS6	5.74783e-35	0.528512	0.469	0.243	2.10204e-30	CD14 Mono
ATP5F1D	2.22643e-34	0.556992	0.782	0.557	8.14229e-30	CD14 Mono
GNB2	5.92749e-34	0.590056	0.428	0.218	2.16774e-29	CD14 Mono
NDUFA13	2.28143e-33	0.553781	0.724	0.515	8.34343e-29	CD14 Mono
NAA38	1.73855e-32	0.558968	0.454	0.237	6.35805e-28	CD14 Mono
CDC42	4.71304e-32	0.578935	0.77	0.553	1.72361e-27	CD14 Mono
PSMA7	1.64337e-31	0.513008	0.723	0.492	6.00997e-27	CD14 Mono
EIF3M	2.70966e-31	0.542815	0.567	0.344	9.90949e-27	CD14 Mono
NDUFA2	5.99801e-31	0.571079	0.534	0.305	2.19353e-26	CD14 Mono
GDI2	9.02316e-31	0.50545	0.485	0.268	3.29986e-26	CD14 Mono
CHMP1B	1.33138e-30	0.548518	0.391	0.196	4.86899e-26	CD14 Mono
COX6A1	5.98845e-30	0.532926	0.714	0.506	2.19003e-25	CD14 Mono
ARPC4	1.35463e-29	0.562067	0.597	0.377	4.954e-25	CD14 Mono
LAMTOR5	2.5339e-28	0.515512	0.452	0.25	9.26671e-24	CD14 Mono
NME2	1.03565e-27	0.501523	0.766	0.592	3.78746e-23	CD14 Mono
WDR74	2.31366e-27	0.513561	0.277	0.125	8.46129e-23	CD14 Mono
YPEL5	5.67025e-27	0.571867	0.431	0.24	2.07367e-22	CD14 Mono
HIGD2A	2.85706e-26	0.508432	0.688	0.499	1.04486e-21	CD14 Mono
HNRNPU	8.36643e-25	0.63133	0.613	0.425	3.05969e-20	CD14 Mono
ISG15	4.01288e-19	0.781466	0.365	0.216	1.46755e-14	CD14 Mono
LST1	0	4.91019	1	0.131	0	CD16 Mono
AIF1	0	4.2614	1	0.176	0	CD16 Mono
CST3	0	3.78548	0.992	0.077	0	CD16 Mono
IFI30	0	3.68826	0.984	0.068	0	CD16 Mono
FCER1G	0	3.67687	0.996	0.163	0	CD16 Mono
SERPINA1	0	3.48907	0.973	0.025	0	CD16 Mono
IFITM3	0	3.39436	0.883	0.063	0	CD16 Mono
MS4A7	0	3.33848	0.953	0.015	0	CD16 Mono
FCGR3A	0	3.2822	0.973	0.12	0	CD16 Mono
CFD	0	3.23594	0.93	0.04	0	CD16 Mono
PELATON	0	3.01503	0.895	0.014	0	CD16 Mono
NAMPT	0	2.93039	0.945	0.117	0	CD16 Mono
LYPD2	0	2.92441	0.422	0.002	0	CD16 Mono
[truncated: 2,974 more rows]

## Sheet: Female_D5
gene	p_val	avg_log2FC	pct.1	pct.2	p_val_adj	cluster
[truncated: 3,491 more rows]

[truncated: 15 more sheets: Female_D6, Female_D7, Female_D8, Female_D9, Female_D10, Male_D1, Male_D2, Male_D3, Male_D4, Male_D5, Male_D6, Male_D7, Male_D8, Male_D9, Male_D10]
